# Supplementary material for: Genome-Wide Screening and Characterization of Non-Coding RNAs in Coffea canephora
Source: Noncoding RNA. 2020 Sep 11;6(3):39. doi: 10.3390/ncrna6030039 (PMC7549347; doi:10.3390/ncrna6030039)
Supplement: Supplementary file 1 [file ncrna-06-00039-s001.zip]

Archive with 5 entries (5 files):
- suppl_file_S4.xls
- Suppl_file_S1 (1).docx
- suppl_file_S2.xls
- Ccanephora_ncRNAs.gff3
- suppl_file_S3.xls
