# Supplementary material for: Genome-Wide Screening and Characterization of Non-Coding RNAs in Coffea canephora
Source: Noncoding RNA. 2020 Sep 11;6(3):39. doi: 10.3390/ncrna6030039 (PMC7549347; doi:10.3390/ncrna6030039)
Supplement: Supplementary file 1 [file ncrna-06-00039-s001.zip › suppl_file_S4.xls]

## Sheet: Precursor
Precursor name	Sequence	Detail	Redundant	Criterion			Paper
Cca-miR 156	-	Precursor size 160 5'	-	unknown coordinate/ sequence			Nellikunnumal SM, Chandrashekar A. (2012) Computational Identification of Conserved MicroRNA and their Targets in Coffea canephora by EST Analysis. Dynamic Biochemistry, Process Biotechnology and Molecular Biology 6 (Special Issue 2), 70-76.
Cca-miR169a	-	Precursor size 197 3'	-	unknown coordinate/ sequence			Nellikunnumal SM, Chandrashekar A. (2012) Computational Identification of Conserved MicroRNA and their Targets in Coffea canephora by EST Analysis. Dynamic Biochemistry, Process Biotechnology and Molecular Biology 6 (Special Issue 2), 70-76.
Cca-miR172	-	Precursor size 65 3'	-	unknown coordinate/ sequence			Nellikunnumal SM, Chandrashekar A. (2012) Computational Identification of Conserved MicroRNA and their Targets in Coffea canephora by EST Analysis. Dynamic Biochemistry, Process Biotechnology and Molecular Biology 6 (Special Issue 2), 70-76.
Cca-miR172a	-	Precursor size 71 3'	-	unknown coordinate/ sequence			Nellikunnumal SM, Chandrashekar A. (2012) Computational Identification of Conserved MicroRNA and their Targets in Coffea canephora by EST Analysis. Dynamic Biochemistry, Process Biotechnology and Molecular Biology 6 (Special Issue 2), 70-76.
Cca-miR319	-	Precursor size 56 3'	-	unknown coordinate/ sequence			Nellikunnumal SM, Chandrashekar A. (2012) Computational Identification of Conserved MicroRNA and their Targets in Coffea canephora by EST Analysis. Dynamic Biochemistry, Process Biotechnology and Molecular Biology 6 (Special Issue 2), 70-76.
Cca-miR393	-	Precursor size 54 3'	-	unknown coordinate/ sequence			Nellikunnumal SM, Chandrashekar A. (2012) Computational Identification of Conserved MicroRNA and their Targets in Coffea canephora by EST Analysis. Dynamic Biochemistry, Process Biotechnology and Molecular Biology 6 (Special Issue 2), 70-76.
Cca-miR395	-	Precursor size 98 5'	-	unknown coordinate/ sequence			Nellikunnumal SM, Chandrashekar A. (2012) Computational Identification of Conserved MicroRNA and their Targets in Coffea canephora by EST Analysis. Dynamic Biochemistry, Process Biotechnology and Molecular Biology 6 (Special Issue 2), 70-76.
Cca-miR396	-	Precursor size 139 5'	-	unknown coordinate/ sequence			Nellikunnumal SM, Chandrashekar A. (2012) Computational Identification of Conserved MicroRNA and their Targets in Coffea canephora by EST Analysis. Dynamic Biochemistry, Process Biotechnology and Molecular Biology 6 (Special Issue 2), 70-76.
Cca-miR414	-	Precursor size 99 5'	-	unknown coordinate/ sequence			Nellikunnumal SM, Chandrashekar A. (2012) Computational Identification of Conserved MicroRNA and their Targets in Coffea canephora by EST Analysis. Dynamic Biochemistry, Process Biotechnology and Molecular Biology 6 (Special Issue 2), 70-76.
cca-miR414	-	Precursor size 205 5'	-	unknown coordinate/ sequence			Nellikunnumal SM, Chandrashekar A. (2012) Computational Identification of Conserved MicroRNA and their Targets in Coffea canephora by EST Analysis. Dynamic Biochemistry, Process Biotechnology and Molecular Biology 6 (Special Issue 2), 70-76.
Cca-miR414	-	Precursor size 439 5'	-	unknown coordinate/ sequence			Nellikunnumal SM, Chandrashekar A. (2012) Computational Identification of Conserved MicroRNA and their Targets in Coffea canephora by EST Analysis. Dynamic Biochemistry, Process Biotechnology and Molecular Biology 6 (Special Issue 2), 70-76.
Cca-miR414	-	Precursor size 189 5'	-	unknown coordinate/ sequence			Nellikunnumal SM, Chandrashekar A. (2012) Computational Identification of Conserved MicroRNA and their Targets in Coffea canephora by EST Analysis. Dynamic Biochemistry, Process Biotechnology and Molecular Biology 6 (Special Issue 2), 70-76.
Cca-miR854	-	Precursor size 214 5'	-	unknown coordinate/ sequence			Nellikunnumal SM, Chandrashekar A. (2012) Computational Identification of Conserved MicroRNA and their Targets in Coffea canephora by EST Analysis. Dynamic Biochemistry, Process Biotechnology and Molecular Biology 6 (Special Issue 2), 70-76.
Cca-miR827	-	Precursor size 83 3'	-	unknown coordinate/ sequence			Nellikunnumal SM, Chandrashekar A. (2012) Computational Identification of Conserved MicroRNA and their Targets in Coffea canephora by EST Analysis. Dynamic Biochemistry, Process Biotechnology and Molecular Biology 6 (Special Issue 2), 70-76.
Cca-miR829	-	Precursor size 103 3'	-	unknown coordinate/ sequence			Nellikunnumal SM, Chandrashekar A. (2012) Computational Identification of Conserved MicroRNA and their Targets in Coffea canephora by EST Analysis. Dynamic Biochemistry, Process Biotechnology and Molecular Biology 6 (Special Issue 2), 70-76.
Cca-miR838	-	Precursor size 124 3'	-	unknown coordinate/ sequence			Nellikunnumal SM, Chandrashekar A. (2012) Computational Identification of Conserved MicroRNA and their Targets in Coffea canephora by EST Analysis. Dynamic Biochemistry, Process Biotechnology and Molecular Biology 6 (Special Issue 2), 70-76.
Cca-miR854	-	Precursor size 52 3'	-	unknown coordinate/ sequence			Nellikunnumal SM, Chandrashekar A. (2012) Computational Identification of Conserved MicroRNA and their Targets in Coffea canephora by EST Analysis. Dynamic Biochemistry, Process Biotechnology and Molecular Biology 6 (Special Issue 2), 70-76.
Cca-miR854b	-	Precursor size 257 3'	-	unknown coordinate/ sequence			Nellikunnumal SM, Chandrashekar A. (2012) Computational Identification of Conserved MicroRNA and their Targets in Coffea canephora by EST Analysis. Dynamic Biochemistry, Process Biotechnology and Molecular Biology 6 (Special Issue 2), 70-76.
miR396b	UCUUAUUCCACAGCUUUCUUGAACUGCAUAUGGCGGUUCAAUAAAGCUGUGGGAUGAUA	Precursor size 59 (5’ → 3’)	-				Loss-Morais G, Ferreira DCR, Margis R, et al. (2014) Identification of novel and conserved microRNAs in Coffea canephora and Coffea arabica. Genetics and Molecular Biology 37, 4, 671-682.
miR479	CAUGGCGUGAUACUGGUUGCGGCUCAUAACGAAGAUGAGCCGAACCAAUAUCACUCUUG	Precursor size 59 (5’ → 3’)	-				Loss-Morais G, Ferreira DCR, Margis R, et al. (2014) Identification of novel and conserved microRNAs in Coffea canephora and Coffea arabica. Genetics and Molecular Biology 37, 4, 671-682.
miR482a	UGAAUCCCUUUCCUAGCCCGCCCAUUCCUAUGAUGUUUUGGGAAUGGGCUGCUAGGGAUGGAAGCCA	Precursor size 67 (5’ → 3’)	-				Loss-Morais G, Ferreira DCR, Margis R, et al. (2014) Identification of novel and conserved microRNAs in Coffea canephora and Coffea arabica. Genetics and Molecular Biology 37, 4, 671-682.
miR482c	AUCCUUUCCCAGGCCUCCCAUGCCGGUGAUCGCUGGCGUGGGGGCCUUGGAAAGGAU	Precursor size 57 (5’ → 3’)	-				Loss-Morais G, Ferreira DCR, Margis R, et al. (2014) Identification of novel and conserved microRNAs in Coffea canephora and Coffea arabica. Genetics and Molecular Biology 37, 4, 671-682.
miR5225	UGGUCGUCGGUGUCAUCGUCCUGCCUUAAGGAAUCCCUUCGCAGGAGAGAUGAAACCGAAGAUUA	Precursor size 65 (5’ → 3’)	-				Loss-Morais G, Ferreira DCR, Margis R, et al. (2014) Identification of novel and conserved microRNAs in Coffea canephora and Coffea arabica. Genetics and Molecular Biology 37, 4, 671-682.
miR156	-	-	-	unknown coordinate/ sequence			Denoeud F, Carretero-Paulet L, Dereeper A, et al. (2014) The coffee genome provides insight into the convergent evolution of caffeine biosynthesis. SCIENCE. VOL. 345, ISSUE 6201: 1181-1184.
miR159	-	-	-	unknown coordinate/ sequence			Denoeud F, Carretero-Paulet L, Dereeper A, et al. (2014) The coffee genome provides insight into the convergent evolution of caffeine biosynthesis. SCIENCE. VOL. 345, ISSUE 6201: 1181-1184.
miR160	-	-	-	unknown coordinate/ sequence			Denoeud F, Carretero-Paulet L, Dereeper A, et al. (2014) The coffee genome provides insight into the convergent evolution of caffeine biosynthesis. SCIENCE. VOL. 345, ISSUE 6201: 1181-1184.
miR162	-	-	-	unknown coordinate/ sequence			Denoeud F, Carretero-Paulet L, Dereeper A, et al. (2014) The coffee genome provides insight into the convergent evolution of caffeine biosynthesis. SCIENCE. VOL. 345, ISSUE 6201: 1181-1184.
miR164	-	-	-	unknown coordinate/ sequence			Denoeud F, Carretero-Paulet L, Dereeper A, et al. (2014) The coffee genome provides insight into the convergent evolution of caffeine biosynthesis. SCIENCE. VOL. 345, ISSUE 6201: 1181-1184.
miR166	-	-	-	unknown coordinate/ sequence			Denoeud F, Carretero-Paulet L, Dereeper A, et al. (2014) The coffee genome provides insight into the convergent evolution of caffeine biosynthesis. SCIENCE. VOL. 345, ISSUE 6201: 1181-1184.
miR167	-	-	-	unknown coordinate/ sequence			Denoeud F, Carretero-Paulet L, Dereeper A, et al. (2014) The coffee genome provides insight into the convergent evolution of caffeine biosynthesis. SCIENCE. VOL. 345, ISSUE 6201: 1181-1184.
miR169	-	-	-	unknown coordinate/ sequence			Denoeud F, Carretero-Paulet L, Dereeper A, et al. (2014) The coffee genome provides insight into the convergent evolution of caffeine biosynthesis. SCIENCE. VOL. 345, ISSUE 6201: 1181-1184.
miR170	-	-	-	unknown coordinate/ sequence			Denoeud F, Carretero-Paulet L, Dereeper A, et al. (2014) The coffee genome provides insight into the convergent evolution of caffeine biosynthesis. SCIENCE. VOL. 345, ISSUE 6201: 1181-1184.
miR171	-	-	-	unknown coordinate/ sequence			Denoeud F, Carretero-Paulet L, Dereeper A, et al. (2014) The coffee genome provides insight into the convergent evolution of caffeine biosynthesis. SCIENCE. VOL. 345, ISSUE 6201: 1181-1184.
miR172	-	-	-	unknown coordinate/ sequence			Denoeud F, Carretero-Paulet L, Dereeper A, et al. (2014) The coffee genome provides insight into the convergent evolution of caffeine biosynthesis. SCIENCE. VOL. 345, ISSUE 6201: 1181-1184.
miR390	-	-	-	unknown coordinate/ sequence			Denoeud F, Carretero-Paulet L, Dereeper A, et al. (2014) The coffee genome provides insight into the convergent evolution of caffeine biosynthesis. SCIENCE. VOL. 345, ISSUE 6201: 1181-1184.
miR393	-	-	-	unknown coordinate/ sequence			Denoeud F, Carretero-Paulet L, Dereeper A, et al. (2014) The coffee genome provides insight into the convergent evolution of caffeine biosynthesis. SCIENCE. VOL. 345, ISSUE 6201: 1181-1184.
miR394	-	-	-	unknown coordinate/ sequence			Denoeud F, Carretero-Paulet L, Dereeper A, et al. (2014) The coffee genome provides insight into the convergent evolution of caffeine biosynthesis. SCIENCE. VOL. 345, ISSUE 6201: 1181-1184.
miR395	-	-	-	unknown coordinate/ sequence			Denoeud F, Carretero-Paulet L, Dereeper A, et al. (2014) The coffee genome provides insight into the convergent evolution of caffeine biosynthesis. SCIENCE. VOL. 345, ISSUE 6201: 1181-1184.
miR396	-	-	-	unknown coordinate/ sequence			Denoeud F, Carretero-Paulet L, Dereeper A, et al. (2014) The coffee genome provides insight into the convergent evolution of caffeine biosynthesis. SCIENCE. VOL. 345, ISSUE 6201: 1181-1184.
miR397	-	-	-	unknown coordinate/ sequence			Denoeud F, Carretero-Paulet L, Dereeper A, et al. (2014) The coffee genome provides insight into the convergent evolution of caffeine biosynthesis. SCIENCE. VOL. 345, ISSUE 6201: 1181-1184.
miR398	-	-	-	unknown coordinate/ sequence			Denoeud F, Carretero-Paulet L, Dereeper A, et al. (2014) The coffee genome provides insight into the convergent evolution of caffeine biosynthesis. SCIENCE. VOL. 345, ISSUE 6201: 1181-1184.
miR399	-	-	-	unknown coordinate/ sequence			Denoeud F, Carretero-Paulet L, Dereeper A, et al. (2014) The coffee genome provides insight into the convergent evolution of caffeine biosynthesis. SCIENCE. VOL. 345, ISSUE 6201: 1181-1184.
miR408	-	-	-	unknown coordinate/ sequence			Denoeud F, Carretero-Paulet L, Dereeper A, et al. (2014) The coffee genome provides insight into the convergent evolution of caffeine biosynthesis. SCIENCE. VOL. 345, ISSUE 6201: 1181-1184.
miR529	-	-	-	unknown coordinate/ sequence			Denoeud F, Carretero-Paulet L, Dereeper A, et al. (2014) The coffee genome provides insight into the convergent evolution of caffeine biosynthesis. SCIENCE. VOL. 345, ISSUE 6201: 1181-1184.
miR1120	-	-	-	unknown coordinate/ sequence			Denoeud F, Carretero-Paulet L, Dereeper A, et al. (2014) The coffee genome provides insight into the convergent evolution of caffeine biosynthesis. SCIENCE. VOL. 345, ISSUE 6201: 1181-1184.
miR2111a	-	-	-	unknown coordinate/ sequence			Denoeud F, Carretero-Paulet L, Dereeper A, et al. (2014) The coffee genome provides insight into the convergent evolution of caffeine biosynthesis. SCIENCE. VOL. 345, ISSUE 6201: 1181-1184.
miRf10005-akr	-	-	-	unknown coordinate/ sequence			Denoeud F, Carretero-Paulet L, Dereeper A, et al. (2014) The coffee genome provides insight into the convergent evolution of caffeine biosynthesis. SCIENCE. VOL. 345, ISSUE 6201: 1181-1184.
miRf10239-akr	-	-	-	unknown coordinate/ sequence			Denoeud F, Carretero-Paulet L, Dereeper A, et al. (2014) The coffee genome provides insight into the convergent evolution of caffeine biosynthesis. SCIENCE. VOL. 345, ISSUE 6201: 1181-1184.
miRf10258-akr	-	-	-	unknown coordinate/ sequence			Denoeud F, Carretero-Paulet L, Dereeper A, et al. (2014) The coffee genome provides insight into the convergent evolution of caffeine biosynthesis. SCIENCE. VOL. 345, ISSUE 6201: 1181-1184.
miRf10421-akr	-	-	-	unknown coordinate/ sequence			Denoeud F, Carretero-Paulet L, Dereeper A, et al. (2014) The coffee genome provides insight into the convergent evolution of caffeine biosynthesis. SCIENCE. VOL. 345, ISSUE 6201: 1181-1184.
miRf10467-akr	-	-	-	unknown coordinate/ sequence			Denoeud F, Carretero-Paulet L, Dereeper A, et al. (2014) The coffee genome provides insight into the convergent evolution of caffeine biosynthesis. SCIENCE. VOL. 345, ISSUE 6201: 1181-1184.
miRf10574-akr	-	-	-	unknown coordinate/ sequence			Denoeud F, Carretero-Paulet L, Dereeper A, et al. (2014) The coffee genome provides insight into the convergent evolution of caffeine biosynthesis. SCIENCE. VOL. 345, ISSUE 6201: 1181-1184.
miRf10982-akr	-	-	-	unknown coordinate/ sequence			Denoeud F, Carretero-Paulet L, Dereeper A, et al. (2014) The coffee genome provides insight into the convergent evolution of caffeine biosynthesis. SCIENCE. VOL. 345, ISSUE 6201: 1181-1184.
miRf11151-akr	-	-	-	unknown coordinate/ sequence			Denoeud F, Carretero-Paulet L, Dereeper A, et al. (2014) The coffee genome provides insight into the convergent evolution of caffeine biosynthesis. SCIENCE. VOL. 345, ISSUE 6201: 1181-1184.
miRf11215-akr	-	-	-	unknown coordinate/ sequence			Denoeud F, Carretero-Paulet L, Dereeper A, et al. (2014) The coffee genome provides insight into the convergent evolution of caffeine biosynthesis. SCIENCE. VOL. 345, ISSUE 6201: 1181-1184.
miRf12256-akr	-	-	-	unknown coordinate/ sequence			Denoeud F, Carretero-Paulet L, Dereeper A, et al. (2014) The coffee genome provides insight into the convergent evolution of caffeine biosynthesis. SCIENCE. VOL. 345, ISSUE 6201: 1181-1184.
cca-MIR162a	UGGAUAGUGGAAGGCUUGAGGACACUGGAGGCAGCGGUUCAUCGAUCUGUUCCCUGAAAUCCAAGCAUGAGAAAAAGAAAGAAAAAAAAAAAAGAAGGGUAUUGGAACAGGAAUCGGUCGAUAAACCUCUGCAUCCAGCGCUUAACCCUUUCUCCAUUUGCAUUCUCUUAUUAUUCUUUCUUUUAAUACCAUCAUGUUCUUGAACGAUCCUUUUCCGUUCAUCUUUUUUUUUUUUUUU	Precursor size 160	MiRSeq_124	Redundant Sequence			Chaves SS, Fernandes-Brum CN, Silva GFF, et al. (2015) New Insights on Coffea miRNAs: Features and Evolutionary Conservation. Appl Biochem Biotechnol. 177(4):879-908.
cca-MIR166h1	-	-	-				Chaves SS, Fernandes-Brum CN, Silva GFF, et al. (2015) New Insights on Coffea miRNAs: Features and Evolutionary Conservation. Appl Biochem Biotechnol. 177(4):879-908.
cca-MIR166h2	AAUGUUGAGGGGAAUGCUGUCUGGUUCGAGACCAUUCAUUGAAGCCAAGAAAUUGAGACAGACAUCAUCUGAUGAAUGAUCUCGGACCAGGCUUCAUUCCCCCCAACUCAA	Precursor size 110	MiRSeq_107/ ccp-mir1662	Redundant Sequence			Chaves SS, Fernandes-Brum CN, Silva GFF, et al. (2015) New Insights on Coffea miRNAs: Features and Evolutionary Conservation. Appl Biochem Biotechnol. 177(4):879-908.
cca-MIR169a	AUCAACUCACCAACAGCCUUGCAUACAAGUGCAGAGAGUAGAGUGCAGCCAAGGAUGACUUGCCGAUGGACUUCUUUACAGCUUAUAGUGGACUUUAAUGUUUCAAGGAUCACCCGAGAGGGCUUGUUUGAUGAAACUCGGCAAGUUGUCUUUGGCUACAUUCUACUUUCUUCUCCUCAUGCUGGGCUUUUCGUGACUGGCUGGAUUUC	Precursor size 209	ccp-mir1692	Redundant Sequence			Chaves SS, Fernandes-Brum CN, Silva GFF, et al. (2015) New Insights on Coffea miRNAs: Features and Evolutionary Conservation. Appl Biochem Biotechnol. 177(4):879-908.
cca-MIR169f	AGGAAGGAAGGUCUUGUAUGAAGAUAAAGAACCAUGCUGGUAAGCCAAGGAUGACUUGCCUAAACCCACUCGGCUAAAAAUGUACCUGUUUCAUUUCUUGCAUUUCGAAGUGUCUAAUUACCUUAUAAAAGUGGAUCUUAGGCGUCAUCCUUGCCUUGGCUUAACCUGAUAGACUCUUGUCAAUCAUCCUAGACCUUCUCUUCCC	Precursor size 205	ccp-mir169f2	Redundant Sequence			Chaves SS, Fernandes-Brum CN, Silva GFF, et al. (2015) New Insights on Coffea miRNAs: Features and Evolutionary Conservation. Appl Biochem Biotechnol. 177(4):879-908.
cca-MIR171f	GCAGACAUGGCGUGAUACUGGUUGCGGCUCAUAACAUUCUGUCGUAGAGCAGAGCAGAACAGCUUGAAGAUGAGCCGAACCAAUAUCACUCUUGUAUGCUUCCCCGU	Precursor size 108	ccp-mir171f/ miR395	Redundant Sequence			Chaves SS, Fernandes-Brum CN, Silva GFF, et al. (2015) New Insights on Coffea miRNAs: Features and Evolutionary Conservation. Appl Biochem Biotechnol. 177(4):879-908.
cca-MIR172	CCCAGUCAGUUUUUGCGGGUGGAGCAUCAUCAAGAUUCACGAACCUUUACUAGGGUUUCUUUGGAGUGGUGAUUGGGGAAUGUAAUCAUGAUUAUGAUUUGGUCCUUCCCUUUGACUCCAAGAACUCGUUGCUUUCGGGAAUCUUGAUGAUGCUGCAGCAGCAAUGAAUGGCUAUA	Precursor size 176	ccp-mir172d1	Redundant Sequence			Chaves SS, Fernandes-Brum CN, Silva GFF, et al. (2015) New Insights on Coffea miRNAs: Features and Evolutionary Conservation. Appl Biochem Biotechnol. 177(4):879-908.
cca-MIR319a	UAGCCAAUGCAUGGUGUGGGAGCAACUCCUGUCGCUCACUUUGCCCGCCCAUUGGACUGAAGGGAGCUCCCCGAUGGAUCUCGCCCUUCACUCAUCACCUCAGCGUCCAUCAUAUCUGAUA	Precursor size 239	-				Chaves SS, Fernandes-Brum CN, Silva GFF, et al. (2015) New Insights on Coffea miRNAs: Features and Evolutionary Conservation. Appl Biochem Biotechnol. 177(4):879-908.
cca-MIR368	ACUCUGGAAGAGCUAGAAUUCUAACCUUGUGUCAGGACCUACGGGCCAAGGGACAGUCUCAGGUAGACAGUUUCUAUGGGGCGUAGGCCUCCCAAAAGGUAACGGAGGCGUGCAAAGGU	Precursor size 169	-				Chaves SS, Fernandes-Brum CN, Silva GFF, et al. (2015) New Insights on Coffea miRNAs: Features and Evolutionary Conservation. Appl Biochem Biotechnol. 177(4):879-908.
cca-MIR395a	AGUUCCCUCAGAACACUUCACUAGGGAGGGGACAUGUUUCUUUCUUUGACUCAAUUAGGGCCAAAGAACUUUGCCUACUGAAGUGUUUGGGGGAACUCCUGAGUCCAUUUGAUACGU	Precursor size 117	-				Chaves SS, Fernandes-Brum CN, Silva GFF, et al. (2015) New Insights on Coffea miRNAs: Features and Evolutionary Conservation. Appl Biochem Biotechnol. 177(4):879-908.
cca-MIR396a	CGUCUUAUUCCACAGCUUUCUUGAACUGCAUCUGGCUUUAUCACUCCAUGAAUAUGAUUCUUGCAAGACUUCGGUGGAGGUGACGCGAUGAUGGCGGUUCAAUAAAGCUGUGGGAUGAUACUAAUAGGAU	Precursor size 131	-				Chaves SS, Fernandes-Brum CN, Silva GFF, et al. (2015) New Insights on Coffea miRNAs: Features and Evolutionary Conservation. Appl Biochem Biotechnol. 177(4):879-908.
cca-MIR396g	GUUCAAGAAAGCUGUGGAAUAAGACGAAGAGGACCAUAUCUAACUGGCUCUAAGCACGCAAUAUCGGAUCUAACCCUAAAAGGGUUUUUUUUGUAUGACAAAAGAGACGAGUGUUUUACUGUAAAGACACUAGUAGUACCAGUAUAUCACACGAGAGAGAGAGAGAGAGAGAG	Precursor size 173	-				Chaves SS, Fernandes-Brum CN, Silva GFF, et al. (2015) New Insights on Coffea miRNAs: Features and Evolutionary Conservation. Appl Biochem Biotechnol. 177(4):879-908.
cca-MIR398a	GAUCCAACAGGGGCAACAUGAGAACACAUAUGCCACAAAAUUGCUGUUGUCAAGAUAAAAUCCUUGAUUUGUGUUCAAUGUGUUCUCAGGUCGCCCCUGCAGGAUCUCU	Precursor size 109	ccp-mir398b/ MiRSeq_101	Redundant Sequence			Chaves SS, Fernandes-Brum CN, Silva GFF, et al. (2015) New Insights on Coffea miRNAs: Features and Evolutionary Conservation. Appl Biochem Biotechnol. 177(4):879-908.
cca-MIR398b	-	-	-				Chaves SS, Fernandes-Brum CN, Silva GFF, et al. (2015) New Insights on Coffea miRNAs: Features and Evolutionary Conservation. Appl Biochem Biotechnol. 177(4):879-908.
cca-MIR399a1	GAAAAAAUGGUAGAGAUCCAGAAUGGCAGGGCAAUUCUCCUUUGGCAGAAACACCAUCUCCAUUCAUUUCCAUAAGCUGAAGCAUUUCUGCCAAAGGAGAACGGCCCUGACAUUCGUCUCUACAGUUUGA	Precursor size 131	ccp-mir399a	Redundant Sequence			Chaves SS, Fernandes-Brum CN, Silva GFF, et al. (2015) New Insights on Coffea miRNAs: Features and Evolutionary Conservation. Appl Biochem Biotechnol. 177(4):879-908.
cca-MIR399a2	ACAUCAAACUGUAGAGACGAAUGUCAGGGCCGUUCUCCUUUGGCAGAAAUGCUUCAGCUUAUGGAAAUGAAUGGAGAUGGUGUUUCUGCCAAAGGAGAAUUGCCCUGCCAU	Precursor size 114	ccp-mir3993	Redundant Sequence			Chaves SS, Fernandes-Brum CN, Silva GFF, et al. (2015) New Insights on Coffea miRNAs: Features and Evolutionary Conservation. Appl Biochem Biotechnol. 177(4):879-908.
cca-MIR3169b	GGGUUAAUUUGAUACUAUCAUCAUCUAAGGUCUUGCAUGAGGAAACGAGGUCAUGGGGUUGCAGCCAAGGAUGACUUGCCGGUGAGCUUGUUUAUACACAGUGUUAGUAUAACAUCCGGCAAGUUGUUAUUGGCUACAUCUUUGCCUCUUUUUCUCAUGCUAGAGUUUUGAU	Precursor size 173	-				Chaves SS, Fernandes-Brum CN, Silva GFF, et al. (2015) New Insights on Coffea miRNAs: Features and Evolutionary Conservation. Appl Biochem Biotechnol. 177(4):879-908.
cca-MIR5293	AUUCUUGUUUAUUAUCUAGAUUAGGAUGAAGAUGGAGGAUGAAGAAGUGCAAGGAAGAAAGCUCAUGUGACAAGGGUUGUAUUCCUUCCAAACUCUUUAUCUUUUGUAUUUGAUUCCAAGUUUAGUUAAUAUACAAGUU	Precursor size 140	-				Chaves SS, Fernandes-Brum CN, Silva GFF, et al. (2015) New Insights on Coffea miRNAs: Features and Evolutionary Conservation. Appl Biochem Biotechnol. 177(4):879-908.
cca-MIR6459	-	-	-				Chaves SS, Fernandes-Brum CN, Silva GFF, et al. (2015) New Insights on Coffea miRNAs: Features and Evolutionary Conservation. Appl Biochem Biotechnol. 177(4):879-908.
cca-MIR845b	GUUCAAUUUUCAUUGGGAGAAAAGAUCCAACUCUGAUAAUUACAAGGUUGGGAGGUUCUAGGAGGGUCUUCCCCUAGGGUUGCUCAUCAAUUGGUAUCAGAGCAUCAGGUUAAUUCUCUUUCAAUUGAAAUUGUU	Precursor size 136	-				Chaves SS, Fernandes-Brum CN, Silva GFF, et al. (2015) New Insights on Coffea miRNAs: Features and Evolutionary Conservation. Appl Biochem Biotechnol. 177(4):879-908.
ccp-miR169-3	CUUCUAGAGAGUCUUGCAUGAAAAUGCAGAGAAUGGACUGCAGCCAAGGAUGACUUGCCGGAAAGUCCUCUGCAAAUUUAAGAUUUGCUUUGUUGAAUAAAAGCCGGCAAGUUGUCCUUGGCUACGUUUCAUUCUCUUCUUCUCAUGUGAGGCUUUGGAGA	Precursor size 160 chr0-585806-585966(-)	-				Fernandes-Brum CN, Rezende PM, Ribeiro THC, et al. (2017) A genome-wide analysis of the RNA-guided silencing pathway in coffee reveals insights into its regulatory mechanisms. PLoS ONE 12(4): e0176333.
ccp-miR1878	GCUUUUUGUUUUCCUCAUUCCCCAUAUGUGAUUUGUAGUGUUCAAAUAGAGCUUACCAUUUUGGGGAUAGGAUAAAUGAAACAC	Precursor size 83 chr0-18237263-18237346(+)	-				Fernandes-Brum CN, Rezende PM, Ribeiro THC, et al. (2017) A genome-wide analysis of the RNA-guided silencing pathway in coffee reveals insights into its regulatory mechanisms. PLoS ONE 12(4): e0176333.
ccp-miR394a	GCAGAAACAAUUUGGCAUUCUGUCGACCUUCAUCAAGAUUCUACCAGAUGAAGGUGGCCAGUAUGUCAAAUUGGCUCUGUAA	Precursor size 81 chr0-23552492-23552573(+)	-				Fernandes-Brum CN, Rezende PM, Ribeiro THC, et al. (2017) A genome-wide analysis of the RNA-guided silencing pathway in coffee reveals insights into its regulatory mechanisms. PLoS ONE 12(4): e0176333.
ccp-miR9773	AGGAAGAAUUGGAAGAAAGGAAAGGGUCCAUAUCUUUUUUUAAUAAAUUUGUUUUUAUGUUAUUUCGUACUGUACAAUUCUUUUCUUUAGUGGGAUCAUUUUCUCGCGAGAGGUAAUGAGAAGAAUUAUAGAAUGGAUUGCUACCUAUGCCUAGAUCACGAAUAAAUGGAAAUUUUAUUGAUAAGACCUUUUCAAUUGUAGCCAAUAUCUUAUU	Precursor size 213 chr0-41466328-41466541(+)	-				Fernandes-Brum CN, Rezende PM, Ribeiro THC, et al. (2017) A genome-wide analysis of the RNA-guided silencing pathway in coffee reveals insights into its regulatory mechanisms. PLoS ONE 12(4): e0176333.
ccp-miR169-2	UGCAGCCAAGGAUGACUUGCCGAUGGACUUCUUUACAGCUUAUAGUGGACUUUAAUGUUUCAAGGAUCACCCGAGAGGGCUUGUUUGAUGAAACUCGGCAAGUUGUCUUUGGCUACA	Precursor size 116 chr0-146466173-146466289(+)	cca-mir169a	Redundant Sequence			Fernandes-Brum CN, Rezende PM, Ribeiro THC, et al. (2017) A genome-wide analysis of the RNA-guided silencing pathway in coffee reveals insights into its regulatory mechanisms. PLoS ONE 12(4): e0176333.
ccp-miR156	GUGGUGACAGAAGAGAGUGAGCACACAUGGUUGGUUUUCUUGCAUGAUUAAUUGUGUCCCCGUGCUUGAAGCUAUGCGUGCUCACUCUCUAUCUGUCACCCC	Precursor size 101 chr0-173196199-173196300(+)	-				Fernandes-Brum CN, Rezende PM, Ribeiro THC, et al. (2017) A genome-wide analysis of the RNA-guided silencing pathway in coffee reveals insights into its regulatory mechanisms. PLoS ONE 12(4): e0176333.
ccp-miR7982a-1	AUCAAGACAUCUCAUGUACCGUCUGUAGAUCAAUUAGUUGAUUUGUUUACCAAGAAUUUAGGGGGCUCUAGAGUAAAAUAUAUUUGUGACAAGUUGGAUGCUUAUGAUAUAUAUGCUCCAACUUGAGGAAGAGUGUUAGAAGAAUAUCAGUAGUCUUGUUGAUAAUAAGUUAGUAAGGGUAUUCUUGUAAAUAGUUGGUUAGGUUUGUACUCCUAUAAAUACUAGUUGGUUACUCAUAAUACGGUGACUAGAUGUUUUCUU	Precursor size 260 chr0-184187607-184187867(+)	-				Fernandes-Brum CN, Rezende PM, Ribeiro THC, et al. (2017) A genome-wide analysis of the RNA-guided silencing pathway in coffee reveals insights into its regulatory mechanisms. PLoS ONE 12(4): e0176333.
ccp-miR395a-2	AGCAUCAGAUGUCCUCUAGAGUUCCCUCAGAACACUUCACUGGGGGGGACAUGUUUCUUUCUUUGACUCAUUUAGGGCCAAAGAACUUUGCCUACUGAAGUGUUUGGGGGAACUCCUGAGUCCAUUUGAUAUG	Precursor size 132 chr0-187220918-187221050(-)	MiRSeq_6, MiRSeq_64	Redundant Sequence			Fernandes-Brum CN, Rezende PM, Ribeiro THC, et al. (2017) A genome-wide analysis of the RNA-guided silencing pathway in coffee reveals insights into its regulatory mechanisms. PLoS ONE 12(4): e0176333.
ccp-miR1438-2	AUCAUUUGUAACAGAGUCACCUAAAAUAUCAAAAAUACCCUUAUGUAAAGUGAAAAUUAUUUAUUAAUCAAGGGGGGUUAUGUGUAUAGUUUGAAAACUAUAAGGGAGUUAUAUGGUAAAGUAUUAAACCAUAAGGGGGUUGUAUGGUAAAAUAUAAAAUCAUGCGGGACUAGUGUGUCAUGUAUUUAUAAGGGUAAUUUUGACAUUUUUAGAAGUUCCGUUACGAAUGAC	Precursor size 230 chr0-195826857-195827087(-)	-				Fernandes-Brum CN, Rezende PM, Ribeiro THC, et al. (2017) A genome-wide analysis of the RNA-guided silencing pathway in coffee reveals insights into its regulatory mechanisms. PLoS ONE 12(4): e0176333.
ccp-miR902a	AAAGCCUACCAUUGUACUUCAGCAAUCCCUGAUCCCACUCAUACUGCGACUGGGCAGUAGGAUCCAGGAGCAGUUGGGAGAUGAUACUCUGGCAAUGAAGGUCAGCAUCAUAGCUCUGUUGCAAUUCCUGUAUCCAUAAGGGUGUGACUGAAGUAAUGGCCAGGCAGG	Precursor size 167 chr1-1215198-1215365(+)	-				Fernandes-Brum CN, Rezende PM, Ribeiro THC, et al. (2017) A genome-wide analysis of the RNA-guided silencing pathway in coffee reveals insights into its regulatory mechanisms. PLoS ONE 12(4): e0176333.
ccp-miR9752	CACUCAGAUCUCUCAAAGGCUGUCGAGAGAUUUUGGGAGAUCUCAAUUGCUUCUUCAUUUUCCUGUUAUGUUUCUGGGCAGCCUUUGUACCCAGAUCAGAACU	Precursor size 102 chr1-2816120-2816222(+)	-				Fernandes-Brum CN, Rezende PM, Ribeiro THC, et al. (2017) A genome-wide analysis of the RNA-guided silencing pathway in coffee reveals insights into its regulatory mechanisms. PLoS ONE 12(4): e0176333.
ccp-miR7494b	AUUCUUUUUGCUUUUUCUCUCCUCUUCUUCUCCCUCCCCUUCCCCCUAACCAGAUCCCAGCCACGAUUUGGUCGAGAGCCACGAUCUAGUCACACAACCAAAUCAAGCAGAGGGGGAGGAGAAGGGGAAUAGAGGGGAAGAGAGAAGGAGAGGGAGAGGAAGAAGAGAAAAGAAAAAGUUG	Precursor size 180 chr1-7524504-7524684(+)	-				Fernandes-Brum CN, Rezende PM, Ribeiro THC, et al. (2017) A genome-wide analysis of the RNA-guided silencing pathway in coffee reveals insights into its regulatory mechanisms. PLoS ONE 12(4): e0176333.
ccp-miR8044	CAGUUGUCAGAUAUAUUAUUGACUCCAGAAGAGUUAUUAAAUCAACUAUUCCUGCAGGAAAUACCUUGGUUAAAAUAGAUGUCCCUGAAGGACAUGCAUAAGUGCUACAAAUAAAUUUAAGGCCGGCCUACCUAAAUAAGGUAUAAAUUGAUUUCAAAUAUCUUUGGAGAUUAAAUAAAUGUCAUGACAAAAU	Precursor size 192 chr1-7998394-7998586(+)	-				Fernandes-Brum CN, Rezende PM, Ribeiro THC, et al. (2017) A genome-wide analysis of the RNA-guided silencing pathway in coffee reveals insights into its regulatory mechanisms. PLoS ONE 12(4): e0176333.
ccp-miR5368	CACUGUUCCCUGGGAUUGGCUUUGGGCCUUUCCUGCGCAGCUUAGGUGGAAGGCGAAGAAGGCCUCCUUCCGGGGGGGCCCGAGCCAUCAGUGAGAUACCACUCUGGAAGAGCUAGAAUUCUAACCUUGUGUCAGGACCUACGGGCCAAGGGACAGUCUCAGGUAGACAGU	Precursor size 170 chr1-10327108-10327278(+)	-				Fernandes-Brum CN, Rezende PM, Ribeiro THC, et al. (2017) A genome-wide analysis of the RNA-guided silencing pathway in coffee reveals insights into its regulatory mechanisms. PLoS ONE 12(4): e0176333.
ccp-miR395t-1	AUUACCACAAAAAUCACCAUUUCUUACCUCCAUUGUGGCCGGCCACCUUGAGCAAGGAAGAAAGAAAAACUCUUCAAAGUUUGGCAUCCAUCUAGUGCAAAUCAUCCAAAGCAAUCACUUAGACUUGUUUCUACUCCAUAAAAUCUCUUCUUUAGGUGUUAGUAAGUGGUUUGGUGAAGUGUUUUGGGAAGCUAAGAGGACAAGCAACUCUUCCUCUCUUGUUUACUAGGUGAGUGAUGAUUGAACUUUCUCCUUCACUUAAUGAAGUUUAAUUAGUGCCUAGUGGUAGUUAAAGUGAUGAAUUUUGUGGUUUA	Precursor size 313 chr1-15000177-15000490(+)	-	Precursor size			Fernandes-Brum CN, Rezende PM, Ribeiro THC, et al. (2017) A genome-wide analysis of the RNA-guided silencing pathway in coffee reveals insights into its regulatory mechanisms. PLoS ONE 12(4): e0176333.
ccp-miR5042-1	GUUCCAAGGGUUAGACGAACUAUUCGAGCCAUUGGGGCUUGGUCGAAGAUAGUUCCAUGCUGAACUUGGGAU	Precursor size 71 chr1-18039557-18039628(+)	-				Fernandes-Brum CN, Rezende PM, Ribeiro THC, et al. (2017) A genome-wide analysis of the RNA-guided silencing pathway in coffee reveals insights into its regulatory mechanisms. PLoS ONE 12(4): e0176333.
ccp-miR1128-2	UAUUACAGUUCGGAUGAACAAAACGAGGAAAACAGACCUCUCUUAUAGUUUAGAUGGAUUAGUGCUUAUCAACCAUUGAACUCACUAACUCAUUGCGUGUUGAUCUGGAUGGCGAAUAUUUUUUUGCUUAAUAUUGCAUUAAAUAGUGCGAUCCAGGCUUGAAUUUGCUUAUACCAAAUUAGGAAUUCACCAAAUUAGGAAUUCAAUGGUUGAUAAGUACUACUCCCUCCGUCCCACUUUGAUAGUCUUGUUUUCCUUUUUCGUCUGUCCCAAAUUGUAGUC	Precursor size 281 chr1-19493752-19494033(-)	-				Fernandes-Brum CN, Rezende PM, Ribeiro THC, et al. (2017) A genome-wide analysis of the RNA-guided silencing pathway in coffee reveals insights into its regulatory mechanisms. PLoS ONE 12(4): e0176333.
ccp-miR9557	UUUUAGUUUGAACUUAGUUAUUUUUGUCAUAUAAGUCAAGUUCAAGUUCAGACUCAAGUUCGAAUUUGGAAUAAUUUUAAUGAGCUGAGUUUGAACACAAAAUUUGGCCCAUUACAUAUAUGAGCUAAGUCGAACCUAGCU	Precursor size 140 chr1-19836896-19837036(-)	-				Fernandes-Brum CN, Rezende PM, Ribeiro THC, et al. (2017) A genome-wide analysis of the RNA-guided silencing pathway in coffee reveals insights into its regulatory mechanisms. PLoS ONE 12(4): e0176333.
ccp-miR403	AUUUCAGGUUUGUGCGUGAAUCUAACGCUUUCCUGUCCAAAGCCUGAUUAGGAGUCAGAAAACUUGAUUAGAAGCCGUUAGAUUCACGCACAAACUCGUAAUCUGUCUAU	Precursor size 109 chr1-24017140-24017249(-)	-				Fernandes-Brum CN, Rezende PM, Ribeiro THC, et al. (2017) A genome-wide analysis of the RNA-guided silencing pathway in coffee reveals insights into its regulatory mechanisms. PLoS ONE 12(4): e0176333.
ccp-miR403a	AGACAGAUUACGAGUUUGUGCGUGAAUCUAACGGCUUCUAAUCAAGUUUUCUGACUCCUAAUCAGGCUUUGGACAGGAAAGCGUUAGAUUCACGCACAAACCUGAAAUAUGCCG	Precursor size 113 chr1-24017142-24017255(+)	-				Fernandes-Brum CN, Rezende PM, Ribeiro THC, et al. (2017) A genome-wide analysis of the RNA-guided silencing pathway in coffee reveals insights into its regulatory mechanisms. PLoS ONE 12(4): e0176333.
ccp-miR159b	AGGCAGUGGGGAAGAAGGUGAGCCCCAACUACCAAUCUGGGUUUGGAGUGAAGGGAGCUCCAGCUUCAUUGCCCAUGAGG	Precursor size 79 chr1-25322422-25322501(+)	-				Fernandes-Brum CN, Rezende PM, Ribeiro THC, et al. (2017) A genome-wide analysis of the RNA-guided silencing pathway in coffee reveals insights into its regulatory mechanisms. PLoS ONE 12(4): e0176333.
ccp-miR1089	UUUGCCAAGAAUGAUCUUAAGAAUAAAAGAUCAUCUUGCAUUGUUUGAAGUUGGAGCUGUUUGUUCUGAACGUACUGCUCCAAAUUAUUUUCCAAGAAUAAUCUUAAGAAUAACAGAUCUUCUUGUGCUCU	Precursor size 130 chr1-26510757-26510887(-)	-				Fernandes-Brum CN, Rezende PM, Ribeiro THC, et al. (2017) A genome-wide analysis of the RNA-guided silencing pathway in coffee reveals insights into its regulatory mechanisms. PLoS ONE 12(4): e0176333.
ccp-miR845	CAUCUAUUUUUAACAGGUACAAUCGAGCAGUCUAACCUGACUGCUCUGAUACCACUUGUUGGGAAAAGAGUAC	Precursor size 72 chr1-27960912-27960984(-)	-				Fernandes-Brum CN, Rezende PM, Ribeiro THC, et al. (2017) A genome-wide analysis of the RNA-guided silencing pathway in coffee reveals insights into its regulatory mechanisms. PLoS ONE 12(4): e0176333.
ccp-miR837	UUGAGUGAUACAACUUAAGAUGUGCUUGAAAUUUUUUUAGCUUGACUCACACACAUGUGAACACCCAGCUAGAGACAUGUUAAAGAGGGGCUCUAAAGAGGGAGGGAUACAGUAUAUACAUUGUUUCUUGUUUUUUUAAAAUAAUUAUUUUUAUCAGAGUCAAGACAUGAUAAUUGCUAUCAAGGCAUUACAAAUCCUUGUCUUUCAUUAUCAUGCAUUCGCUUUUCAAGAGCCUGUUCUGGAAUAGCACAUUUGGUUUUUUCACUUUU	Precursor size 268 chr1-28708356-28708624(+)	-				Fernandes-Brum CN, Rezende PM, Ribeiro THC, et al. (2017) A genome-wide analysis of the RNA-guided silencing pathway in coffee reveals insights into its regulatory mechanisms. PLoS ONE 12(4): e0176333.
ccp-miR1030i	ACCUGCAUCUGCACCCGCACCUCUUCUUUCUCUUCUUUGUCGUCCCUUUAAUAUAUAUGAUAAUUUUCGAGUGGGGAAAGAUGGGGGGGGGUCAUGGUAGAGGAUUUGUUGCUGGAUUAGUGAACUAGUAGUAGCCCUUUAUGCUGGCUGCGUCCAGAGUUCACUUUCAUGAAAUGAAAAGGAAAACAAGGGAGAAAAAAGUAAAUUAAUGAAGCAUUAUUGAAGGGAAACAAAAAGAUGGAUAAAAUAUAUAUAAUUGAGACAAAGAAGUAAAUGAAAGAAGUGGAGGUGCAGGUGCAAAU	Precursor size 301 chr1-29153533-29153834(+)	-	Precursor size			Fernandes-Brum CN, Rezende PM, Ribeiro THC, et al. (2017) A genome-wide analysis of the RNA-guided silencing pathway in coffee reveals insights into its regulatory mechanisms. PLoS ONE 12(4): e0176333.
ccp-miR172d-2	GACAGUUGUUGUUUGCGGGUGUAGCAUCAUCAAGAUUCACAUGCAAAGCCCAGGUGGUAAGCUGUGUUUUUAAUUAAGUGUAUUAGUCUAUAUAUAAUCUUACUGCUAAAGCUUUUUGGAGCUGAGAAUCUUGAUGAUGCUGCAUCGGCAAUAAACGACUACA	Precursor size 162 chr1-29319096-29319258(+)	MiR319	Redundant Sequence			Fernandes-Brum CN, Rezende PM, Ribeiro THC, et al. (2017) A genome-wide analysis of the RNA-guided silencing pathway in coffee reveals insights into its regulatory mechanisms. PLoS ONE 12(4): e0176333.
ccp-miR6476a	UUCACUCUAUUAACUGUUCUCAGCUUCUCUCAACUUGUGGAGCUGCAGAUCAGUGGAGAUGAAACAUUUUACAUAGAUGUUGU	Precursor size 82 chr1-30315085-30315167(+)	-				Fernandes-Brum CN, Rezende PM, Ribeiro THC, et al. (2017) A genome-wide analysis of the RNA-guided silencing pathway in coffee reveals insights into its regulatory mechanisms. PLoS ONE 12(4): e0176333.
ccp-miR390	AACAGCAUGGGAGGAUCGGUAAAGCUCAGGAGGGAUAGCGCCAUAGAGAGUAAAGUGAUGAUGAUGGCCGUGGUUGUGAUUUGUGAAUAUUGUGACCGCAGCUUCUUCUCUCAUCAUUGCUUUGGCGCUAUCCAUCCUGAGUUUUACGGGUCCCUCUUGCUCGC	Precursor size 163 chr1-32829582-32829745(+)	carMIR390a-2/ carmiR390a-3p, carmiR390b*, carmiR390d3p, carmiR390e/ MiRSeq_101	Redundant Sequence			Fernandes-Brum CN, Rezende PM, Ribeiro THC, et al. (2017) A genome-wide analysis of the RNA-guided silencing pathway in coffee reveals insights into its regulatory mechanisms. PLoS ONE 12(4): e0176333.
ccp-miR390a-1	GCGAGCAAGAGGGACCCGUAAAACUCAGGAUGGAUAGCGCCAAAGCAAUGAUGAGAGAAGAAGCUGCGGUCACAAUAUUCACAAAUCACAACCACGGCCAUCAUCAUCACUUUACUCUCUAUGGCGCUAUCCCUCCUGAGCUUUACCGAUCCUCCCAUGCUGUU	Precursor size 163 chr1-32829582-32829745(-)	carMIR390a-1	Redundant Sequence			Fernandes-Brum CN, Rezende PM, Ribeiro THC, et al. (2017) A genome-wide analysis of the RNA-guided silencing pathway in coffee reveals insights into its regulatory mechanisms. PLoS ONE 12(4): e0176333.
ccp-miR319-1	CGAGGGAGCUUUCUUCAGUCCACUCAUGGGUGGGCGGAGGGAUUGAAUUAGCUGCCGACUCAUUCAUUCAAACACAAUAGAAAGGAUCAUGGGAUUGUGCUACUGUGAAUGUGUGAAUGAUGCGGGAGGUAAACCACAUCCUUCUCUUCUCUGUGCUUGGACUGAAGGGAGCUCCCUU	Precursor size 177 chr1-33446228-33446405(+)	miR390	Redundant Sequence			Fernandes-Brum CN, Rezende PM, Ribeiro THC, et al. (2017) A genome-wide analysis of the RNA-guided silencing pathway in coffee reveals insights into its regulatory mechanisms. PLoS ONE 12(4): e0176333.
ccp-miR166a-2	AUUGUUGAGGGGAAUGUCGUCUGGUUCGAAAUCCUUCGUGAGGAGCUCGAGUACAGUAUAUAUGCAGCUGAGAGGCUUGUCCCUGAAUGAUUUCGGACCAGGCUUCAUUCCCCUCAACUUG	Precursor size 120 chr1-35697997-35698117(+)	-				Fernandes-Brum CN, Rezende PM, Ribeiro THC, et al. (2017) A genome-wide analysis of the RNA-guided silencing pathway in coffee reveals insights into its regulatory mechanisms. PLoS ONE 12(4): e0176333.
ccp-miR166a-3	AAGUUGAGGGGAAUGAAGCCUGGUCCGAAAUCAUUCAGGGACAAGCCUCUCAGCUGCAUAUAUACUGUACUCGAGCUCCUCACGAAGGAUUUCGAACCAGACGACAUUCCCCUCAACAA	Precursor size 118 chr1-35697998-35698116(-)	-				Fernandes-Brum CN, Rezende PM, Ribeiro THC, et al. (2017) A genome-wide analysis of the RNA-guided silencing pathway in coffee reveals insights into its regulatory mechanisms. PLoS ONE 12(4): e0176333.
ccp-miR167-5	CCAUUAGCAAUUGAAGCUGCCAACACGAUCUUAACUUCCUUUCGACCAAGGGAAGAUCAGAUCUUGCGGUAGCCUCACGAGCUAAAAG	Precursor size 87 chr1-35945445-35945532(-)	-				Fernandes-Brum CN, Rezende PM, Ribeiro THC, et al. (2017) A genome-wide analysis of the RNA-guided silencing pathway in coffee reveals insights into its regulatory mechanisms. PLoS ONE 12(4): e0176333.
ccp-miR167-1	AGGGAAAAAGUGAAGCUGCCAGCAUGAUCUAUUUAGGGUUGUUUCAGAAAUCUGAACCUAGCUAGGUCAUGCUCUGACAGCCUCACUCCUUCCUC	Precursor size 94 chr1-35954231-35954325(-)	-				Fernandes-Brum CN, Rezende PM, Ribeiro THC, et al. (2017) A genome-wide analysis of the RNA-guided silencing pathway in coffee reveals insights into its regulatory mechanisms. PLoS ONE 12(4): e0176333.
ccp-miR2673a-1	UCCCUCUUCCUCUUCCUCUUUCAUCCCCUCCAUUCUUUUCCCCCUUUACUACCUCCUUUCUUCUCUCCAGUCAGAGCCUCUAGCUGUGACCAAAAGAGACAAAGAAGGAGAAAGAGAAGGGAGGAAAGAAGAAGGGACAGAGAAG	Precursor size 144 chr1-37201592-37201736(+)	-				Fernandes-Brum CN, Rezende PM, Ribeiro THC, et al. (2017) A genome-wide analysis of the RNA-guided silencing pathway in coffee reveals insights into its regulatory mechanisms. PLoS ONE 12(4): e0176333.
ccp-miR171f	AAGACUCUUUCUGCCGCAGGGGAGAGAGUGAGCCAAAUUAAGGGAGAAGCAGACAUGGCGUGAUACUGGUUGCGGCUCAUAACAUUCUGUCGUAGAGCAGAGCAGAACAGCUUGAAGAUGAGCCGAACCAAUAUCACUCUUGUAUGCUUCCCCGUU	Precursor size 162 chr2-943789-943944(+)	cca-mir171f/ miR395	Redundant Sequence			Fernandes-Brum CN, Rezende PM, Ribeiro THC, et al. (2017) A genome-wide analysis of the RNA-guided silencing pathway in coffee reveals insights into its regulatory mechanisms. PLoS ONE 12(4): e0176333.
ccp-miR1863b-1	GUAAAUAGUUGGUUAGGUUUGUACUCCUAUAAAUACUAGUUAGUCACUCAUAAUACAGUGACUAGAUGUUUAGCCCUAACCCUAGGACUUUAGCUCUGAUACCAUGUUAACUCACUGUAUUAUGAGUGACUAACUAGUAUUUAUAGAAGUACAAACCUAACCAACUAUUUAA	Precursor size 168 chr2-2265859-2266030(-)	-				Fernandes-Brum CN, Rezende PM, Ribeiro THC, et al. (2017) A genome-wide analysis of the RNA-guided silencing pathway in coffee reveals insights into its regulatory mechanisms. PLoS ONE 12(4): e0176333.
ccp-miR319c-2	GAGAGAGCUUCCUUCAGCCCACUCAUGGAUGAGAUCAGGGGUUGAAUUAGCUGCCGACUCAUUCACUUAACCACUCAGUAGAAAGAUAAGAUUUGUGCUACUGUGGUUGAGUGAAUGAUGCGGGAGAUAAUUUUCUACCGGCUCCGUCUGUGCUUGGACUGAAGGGAGCUCCC	Precursor size 301 chr2-4029379-4029551(-)	miR395	Redundant Sequence			Fernandes-Brum CN, Rezende PM, Ribeiro THC, et al. (2017) A genome-wide analysis of the RNA-guided silencing pathway in coffee reveals insights into its regulatory mechanisms. PLoS ONE 12(4): e0176333.
ccp-miR393b	UUAGCUACCAAAGGAGGUAUCCAAAAGGAUAGCAUGAUCCCACUUUCACAUCACAUGCAGUUUAGGAGUUAAAAAGAAACUAGUAUUACAAAUACUUCCCCUACAUGUGAAGGCAAGAAAUUAAAGGGUUAGGAUCAAUGCGAUCCCUUUGGAUGGCUCCUUCAGUUGCAGU	Precursor size 205 chr2-5587549-5587720(+)	-				Fernandes-Brum CN, Rezende PM, Ribeiro THC, et al. (2017) A genome-wide analysis of the RNA-guided silencing pathway in coffee reveals insights into its regulatory mechanisms. PLoS ONE 12(4): e0176333.
ccp-miR393a	CAAAGGGAUCGCAUUGAUCCUAACCCUUUAAUUUCUUGCCUUCACAUGUAGGGGAAGUAUUUGUAAUACUAGUUUCUUUUUAACUCCUAAACUGCAUGUGAUGUGAAAGUGGGAUCAUGCUAUCCUUUUGGAUACCUCCU	Precursor size 119 chr2-5587560-5587699(-)	-				Fernandes-Brum CN, Rezende PM, Ribeiro THC, et al. (2017) A genome-wide analysis of the RNA-guided silencing pathway in coffee reveals insights into its regulatory mechanisms. PLoS ONE 12(4): e0176333.
ccp-miR172-1	UAUAGCCAUUCAUUGCUGCUGCAGCAUCAUCAAGAUUCCCGAAAGCAACGAGUUCUUGGAGUCAAAGGGAAGGACCAAAUCAUAAUCAUGAUUACAUUCCCCAAUCACCACUCCAAAGAAACCCUAGUAAAGGUUCGUGAAUCUUGAUGAUGCUCCACCCGCAAAAACUGACUGGG	Precursor size 265 chr2-6092599-6092774(-)	-				Fernandes-Brum CN, Rezende PM, Ribeiro THC, et al. (2017) A genome-wide analysis of the RNA-guided silencing pathway in coffee reveals insights into its regulatory mechanisms. PLoS ONE 12(4): e0176333.
ccp-miR172d-1	CCCAGUCAGUUUUUGCGGGUGGAGCAUCAUCAAGAUUCACGAACCUUUACUAGGGUUUCUUUGGAGUGGUGAUUGGGGAAUGUAAUCAUGAUUAUGAUUUGGUCCUUCCCUUUGACUCCAAGAACUCGUUGCUUUCGGGAAUCUUGAUGAUGCUGCAGCAGCAAUGAAUGGCUAUA	Precursor size 209 chr2-6092599-6092774(+)	cca-mir172	Redundant Sequence			Fernandes-Brum CN, Rezende PM, Ribeiro THC, et al. (2017) A genome-wide analysis of the RNA-guided silencing pathway in coffee reveals insights into its regulatory mechanisms. PLoS ONE 12(4): e0176333.
ccp-miR172-2	GGUUGCAGGUGCGGCAUCAUCAAGAUUCACACACAAAUUUUGGUACGAUUUAAAAGUAUGUGCCCGAAUUUCUUAUGUGGGAAUCUUGAUGAUGCUGCAUCAGCAAUC	Precursor size 95 chr2-8974709-8974816(+)	-				Fernandes-Brum CN, Rezende PM, Ribeiro THC, et al. (2017) A genome-wide analysis of the RNA-guided silencing pathway in coffee reveals insights into its regulatory mechanisms. PLoS ONE 12(4): e0176333.
ccp-miR172-3	UGAUGCAGCAUCAUCAAGAUUCCCACAUAAGAAAUUCGGGCACAUACUUUUAAAUCGUACCAAAAUUUGUGUGUGAAUCUUGAUGAUGCCGCACCU	Precursor size 133 chr2-8974715-8974810(-)	-				Fernandes-Brum CN, Rezende PM, Ribeiro THC, et al. (2017) A genome-wide analysis of the RNA-guided silencing pathway in coffee reveals insights into its regulatory mechanisms. PLoS ONE 12(4): e0176333.
ccp-miR169-4	GUGAAAACUGGAAAGUUUUGAAGGAGCUUGAGAAAGCAGCAGAGGUCUUUUGGAAAGCCAAGGAUCGGUUGCCUCCUCGGGUUUGUCAUACUCUUCAUUUUUCCAUUUUAUG	Precursor size 92 chr2-9919579-9919690(-)	-				Fernandes-Brum CN, Rezende PM, Ribeiro THC, et al. (2017) A genome-wide analysis of the RNA-guided silencing pathway in coffee reveals insights into its regulatory mechanisms. PLoS ONE 12(4): e0176333.
ccp-miR1128-1	GUCUCAAUACUACUACUCCCUCCGUCCCACUUUGAUAGUCCUGUUUUCAUUUUCCUGGAAAACAUUUGUUACUAUAAACCUACCCCAUUUAAUGAGAGUUGAUUCGUUUUUUUACCAUCAAUUCAAAUUCCCAUAAAAUUGUACUCUAUUUAAUGUGAGGGUAUUUUAAGAAAAUAACAAUCUAAAUUUACUUUUCCAACAAAAUUAAUUAGUUUUUCUUAAACUGUGUAAAGAAAGAAACAGGACUAUCAAAGUGGGAUGGGGGGAGUAUACAAUUUGAUUU	Precursor size 156 chr2-12870351-12870633(-)	-				Fernandes-Brum CN, Rezende PM, Ribeiro THC, et al. (2017) A genome-wide analysis of the RNA-guided silencing pathway in coffee reveals insights into its regulatory mechanisms. PLoS ONE 12(4): e0176333.
ccp-miR6462c	UGAUCUCAGAGGAGGAACGUUGUCUCUUCUGCGAUCAACUUCUCUGAAACAAGGGACAAAAAUGGAGGAAGAAAAGACGAGAAGCUUUCUCUCUCUAGAGAAAA	Precursor size 123 chr2-13290869-13290972(-)	-				Fernandes-Brum CN, Rezende PM, Ribeiro THC, et al. (2017) A genome-wide analysis of the RNA-guided silencing pathway in coffee reveals insights into its regulatory mechanisms. PLoS ONE 12(4): e0176333.
ccp-miR399f	UGGAGCCGAAUUACAGGGCAACUACUCCUUUGGCAGGAGCUUAUAAUUUGGUUACAUUUUCUUGAUGCUUGAGCUAAUUACAGCUUACAGGCUGGCUACUAAGUCAGCCACAAUCAUAAGCUAACUGCCAAAGGAGAUUUGCCCGGCAAUUCAGCUAUG	Precursor size 199 chr2-13862017-13862175(-)	miR396	Redundant Sequence			Fernandes-Brum CN, Rezende PM, Ribeiro THC, et al. (2017) A genome-wide analysis of the RNA-guided silencing pathway in coffee reveals insights into its regulatory mechanisms. PLoS ONE 12(4): e0176333.
ccp-miR399-2	UAAGAAUAACAGUGUGAUUCUCCUUUGGCAUGAAGAUGUAUUGAUGCAUAAAAUUGCAUGUGUAAGUUACUCCAUGCCAAAGGAGAAUUGCCCUGCCAUUCGCU	Precursor size 242 chr2-13865584-13865687(+)	-				Fernandes-Brum CN, Rezende PM, Ribeiro THC, et al. (2017) A genome-wide analysis of the RNA-guided silencing pathway in coffee reveals insights into its regulatory mechanisms. PLoS ONE 12(4): e0176333.
ccp-miR399-5	AGCGAAUGGCAGGGCAAUUCUCCUUUGGCAUGGAGUAACUUACACAUGCAAUUUUAUGCAUCAAUACAUCUUCAUGCCAAAGGAGAAUCACACUGUUAUUCUUA	Precursor size 249 chr2-13865584-13865687(-)	-				Fernandes-Brum CN, Rezende PM, Ribeiro THC, et al. (2017) A genome-wide analysis of the RNA-guided silencing pathway in coffee reveals insights into its regulatory mechanisms. PLoS ONE 12(4): e0176333.
ccp-miR399-6	GGUGCUGUAUUACUGGGCAACUAGUCCUCUGGCAGAAGCUGGUUAUUUAACCUUUUCUAAAUGCUUGGCUGAUUAUAGCUUACAAGCUAGCUAGAAUGAUAAGCUCACUGCCAAAGGAGAUUUGUCCCGCAAUCCAGCUUU	Precursor size 107 chr2-13889186-13889326(-)	-				Fernandes-Brum CN, Rezende PM, Ribeiro THC, et al. (2017) A genome-wide analysis of the RNA-guided silencing pathway in coffee reveals insights into its regulatory mechanisms. PLoS ONE 12(4): e0176333.
ccp-miR399-1	AAAGAAUAACAUAGCGAUUCUCCUUUGUCAAGAAGGCCAUGCACAUGCAAAUUCCCUUCUUGCCAAAGGAGAAUUGCUCUGUCAUUCUAUC	Precursor size 189 chr2-13906321-13906411(+)	miR398	Redundant Sequence			Fernandes-Brum CN, Rezende PM, Ribeiro THC, et al. (2017) A genome-wide analysis of the RNA-guided silencing pathway in coffee reveals insights into its regulatory mechanisms. PLoS ONE 12(4): e0176333.
ccp-miR399-3	UAACAUCAAACUGUAGAGACGAAUGUCAGGGCCGUUCUCCUUUGGCAGAAAUGCUUCAGCUUAUGGAAAUGAAUGGAGAUGGUGUUUCUGCCAAAGGAGAAUUGCCCUGCCAUUCU	Precursor size 145 chr2-13915821-13915936(+)	cca-mir399a-2	Redundant Sequence			Fernandes-Brum CN, Rezende PM, Ribeiro THC, et al. (2017) A genome-wide analysis of the RNA-guided silencing pathway in coffee reveals insights into its regulatory mechanisms. PLoS ONE 12(4): e0176333.
ccp-miR399a	GAAAAAAUGGUAGAGAUCCAGAAUGGCAGGGCAAUUCUCCUUUGGCAGAAACACCAUCUCCAUUCAUUUCCAUAAGCUGAAGCAUUUCUGCCAAAGGAGAACGGCCCUGACAUUCGUCUCUACAGUUUGAU	Precursor size 176 chr2-13915825-13915955(-)	cca-mir399a-1	Redundant Sequence			Fernandes-Brum CN, Rezende PM, Ribeiro THC, et al. (2017) A genome-wide analysis of the RNA-guided silencing pathway in coffee reveals insights into its regulatory mechanisms. PLoS ONE 12(4): e0176333.
ccp-miR399-4	AGGCUUCAGCUGCAUUGCAAGGCAAAUACUCCUUUGGCAGGCAGCCCACUUGUGACAUUUGCAUCUUAGCUAUGCUUCAGUAUUUCUGCAAGUGUGCCCACUGCCAAAGGAGAUUUGCCCCGCAAUUCCUCUGAAGAAA	Precursor size 168 chr2-13918946-13919084(-)	-				Fernandes-Brum CN, Rezende PM, Ribeiro THC, et al. (2017) A genome-wide analysis of the RNA-guided silencing pathway in coffee reveals insights into its regulatory mechanisms. PLoS ONE 12(4): e0176333.
ccp-miR2673a-2	CUGAAGUUAAAAGGGAUGGAUGCGGAUUGAAGAUGGAAGAUGCAGUGCCUUUUUAUUUAAUUAUUAUUAUACGGUACUAAUUAAGUAGUAGUACCGUAUAUGUGAUAGGAGACACUUUACCCAGUAGUCUCCCUCUUCCUCUUCCUCUUCCGCUUCCGCUUCUUUUCUUCUCAUCCUCUCACAGCUUAUCCGCAGUCUCCUUAUUACCUUUUC	Precursor size 168 chr2-15061839-15062051(-)	-				Fernandes-Brum CN, Rezende PM, Ribeiro THC, et al. (2017) A genome-wide analysis of the RNA-guided silencing pathway in coffee reveals insights into its regulatory mechanisms. PLoS ONE 12(4): e0176333.
ccp-miR166a-1	CGUUUGAGAGGAGUGUUGGCUGGUCCGAUGCAAUCACUAUAGCUAUGUGUGAGCUUCUGCGGUGCCAUGACCGUUCGUCAUGUUGACACGCAGAAACACACACUAAUAGCAUGUAUGGAGGCCUCGGACCAGGCUUCAUUCCCCUCAAACCUUC	Precursor size 175 chr2-19855688-19855841(+)	MiR399	Redundant Sequence			Fernandes-Brum CN, Rezende PM, Ribeiro THC, et al. (2017) A genome-wide analysis of the RNA-guided silencing pathway in coffee reveals insights into its regulatory mechanisms. PLoS ONE 12(4): e0176333.
ccp-miR1526	AGCAUUGAUUUGAGGAAGAAUGAAGGAGAUUAACCGGAAGAAGCAAAUUAAGUAAAAGAGGAAAGACUCGUGCUCUUCUCUAUGAUUUUUUUUUUUCUUUCUUUCACAAUUCAAUUAG	Precursor size 168 chr2-22077816-22077933(-)	-				Fernandes-Brum CN, Rezende PM, Ribeiro THC, et al. (2017) A genome-wide analysis of the RNA-guided silencing pathway in coffee reveals insights into its regulatory mechanisms. PLoS ONE 12(4): e0176333.
ccp-miR5780d-4	UAUACACGUUCAGUGAUAAGUGAAUAACUUAUCACUUAGGGUUUGUUUGAUAACAUAAAAAAGUGCUGAAUCUGAAUUUUUUCAGACAUUCAGAUGUUUUGAGUGUUUGAUAAAUGAAAAUCUAUUUGCUGAACUUGUUAAGCAGUGCUGAACCUGUGUG	Precursor size 177 chr2-24973474-24973633(-)	-				Fernandes-Brum CN, Rezende PM, Ribeiro THC, et al. (2017) A genome-wide analysis of the RNA-guided silencing pathway in coffee reveals insights into its regulatory mechanisms. PLoS ONE 12(4): e0176333.
ccp-miR7822	UAGUUGAAUUGGGAACGGAUCCACUCCAGAGAGUUAUGUAAGCUCUGUCUGUUAGAUUCAUGAGUAAAGGGUUAUGUCUUACGUGUAUUGGUUCGAAAGAUAGAGAAAGAGCGAUUAAUAUGUAAAUAAAGGUUCGAAACCUAAUGACUUAAAUUUUUGGGUUAGAGUUGGGUUCCUAACUUGCAGAUUGAGCUAUUUGAUGGAUUCUCUCAACGUGUUUCUCGCUAUCAAAUUGGUAUCUAAGUUCCAUUGGGAUUUUGGUUAAUUAUUUGAAAUUGAAUAAGUGGUGGUAUACAUGGGGUUUGGAAUUAUGCAGUUUCCAAUUCAAUUG	Precursor size 166 chr2-28308641-28308971(-)	-				Fernandes-Brum CN, Rezende PM, Ribeiro THC, et al. (2017) A genome-wide analysis of the RNA-guided silencing pathway in coffee reveals insights into its regulatory mechanisms. PLoS ONE 12(4): e0176333.
ccp-miR398	GCUAGUGAAGAGAUCCUGCAGGGGCGACCUGAGAACACAUUGAACACAAAUCAAGGAUUUUAUCUUGACAACAGCAAUUUUGUGGCAUAUGUGUUCUCAUGUUGCCCCUGUUGGAUCCUUCCACUUUU	Precursor size 148 chr2-34102348-34102475(-)	-				Fernandes-Brum CN, Rezende PM, Ribeiro THC, et al. (2017) A genome-wide analysis of the RNA-guided silencing pathway in coffee reveals insights into its regulatory mechanisms. PLoS ONE 12(4): e0176333.
ccp-miR398b	AAAAGUGGAAGGAUCCAACAGGGGCAACAUGAGAACACAUAUGCCACAAAAUUGCUGUUGUCAAGAUAAAAUCCUUGAUUUGUGUUCAAUGUGUUCUCAGGUCGCCCCUGCAGGAUCUCUUCACUAGC	Precursor size 81 chr2-34102348-34102475(+)	cca-mir398a/ MiRSeq_101	Redundant Sequence			Fernandes-Brum CN, Rezende PM, Ribeiro THC, et al. (2017) A genome-wide analysis of the RNA-guided silencing pathway in coffee reveals insights into its regulatory mechanisms. PLoS ONE 12(4): e0176333.
ccp-miR167h	UCCUCAUGCUCCCAUCAGUAGGUGAAACUACCGCAUGAUCUGAUCUAGCCUUGAAGGUGAAGGAAAGAUCAGAUCAUGCUGGCAGCUUCAACUACGAGUGGUGCACGAAAA	Precursor size 334 chr2-36665750-36665860(+)	-				Fernandes-Brum CN, Rezende PM, Ribeiro THC, et al. (2017) A genome-wide analysis of the RNA-guided silencing pathway in coffee reveals insights into its regulatory mechanisms. PLoS ONE 12(4): e0176333.
ccp-miR167a	GUAGUUGAAGCUGCCAGCAUGAUCUGAUCUUUCCUUCACCUUCAAGGCUAGAUCAGAUCAUGCGGUAGUUUCACCUACU	Precursor size 91 chr2-36665766-36665844(-)	MiRSeq_101	Redundant Sequence			Fernandes-Brum CN, Rezende PM, Ribeiro THC, et al. (2017) A genome-wide analysis of the RNA-guided silencing pathway in coffee reveals insights into its regulatory mechanisms. PLoS ONE 12(4): e0176333.
ccp-miR5020a	UUUAAUUAAGUAACUGUUCAUAACUAUCGAGUCUAUUGAGUGACAAUAAAGAUUUAUGGUCAUUUAAGCAUCCAGUCACUCAAAUGUUAUAUGACUAUGGCAUAUGAGUCAAAUGGAAGAAUGUAAGACUUGCCUCCUUUAGAGGCAAUUAUGACCCACAUGAUUGAUUAGUGACUUAUGGUAUUUCAUCAAUUGUAUACUUUUUGGUUAGAUAUAAGUUAGAAGAUUGUUACUUUAAAUUUUC	Precursor size 90 chr2-38978268-38978511(+)	-				Fernandes-Brum CN, Rezende PM, Ribeiro THC, et al. (2017) A genome-wide analysis of the RNA-guided silencing pathway in coffee reveals insights into its regulatory mechanisms. PLoS ONE 12(4): e0176333.
ccp-miR164-3	AUUGAGCGGGUAGCUCUUGUUGGAGAAGCAGGGCACGUGCAAGUUCUCCUUUUGCCACUAGCCAUGCAUGAACUCUGCACGUGCUCCCCUUCUCCAACAUGUGUUGCUCACUCCUC	Precursor size 81 chr2-47655449-47655564(-)	-				Fernandes-Brum CN, Rezende PM, Ribeiro THC, et al. (2017) A genome-wide analysis of the RNA-guided silencing pathway in coffee reveals insights into its regulatory mechanisms. PLoS ONE 12(4): e0176333.
ccp-miR164c	GAGGAGUGAGCAACACAUGUUGGAGAAGGGGAGCACGUGCAGAGUUCAUGCAUGGCUAGUGGCAAAAGGAGAACUUGCACGUGCCCUGCUUCUCCAACAAGAGCUACCCGCUCAAU	Precursor size 87 chr2-47655449-47655564(+)	-				Fernandes-Brum CN, Rezende PM, Ribeiro THC, et al. (2017) A genome-wide analysis of the RNA-guided silencing pathway in coffee reveals insights into its regulatory mechanisms. PLoS ONE 12(4): e0176333.
ccp-miR408	GAUGCCAAAGGUGAUGAUAAGAUGACAGGACAGCCAGGGAAGAGGCAGUGCACGGAAAGGCCGUCAACACCAAAAAUCAAAAUAACCAGAGGGUGUUGAAAUGCACCCUUUUCAUGCUCUGCCUCGUCCCCGUCUGUCCUUACCAAUCUUUUUUACCUUGUAGCCGA	Precursor size 155 chr2-49819163-49819329(+)	-				Fernandes-Brum CN, Rezende PM, Ribeiro THC, et al. (2017) A genome-wide analysis of the RNA-guided silencing pathway in coffee reveals insights into its regulatory mechanisms. PLoS ONE 12(4): e0176333.
ccp-miR395h	CGUGAAUAGUACUAGAUUAUUUUCUUUUUGAAGACUUUAAGUUGUAUUAUAACGGUUGGCUAUAGUACAUAUUCCGUUGGAUUGUAUUAAGCUUGGGAGCUGACUAUUGUAAGUAUGAAGUGUUUUGGAGUACUUUAAAUAUAUAUAUUGAAGUUAUUUGAAGUAUUCCUAGUUUUGAAUGAUAGAUUGUACCGAGUCCCGACGAGAGUUGACCAGGUGUCCCGCCGAUACCCUUGGGUUCGCUCUUGGGAGAAGUGGGGGACCUAACUACAAUCUAAAAUGGGGAAAUAUGAUGAAAUAAAUCUAUCUAUUCUAU	Precursor size 171 chr2-50455485-50455800(+)	-				Fernandes-Brum CN, Rezende PM, Ribeiro THC, et al. (2017) A genome-wide analysis of the RNA-guided silencing pathway in coffee reveals insights into its regulatory mechanisms. PLoS ONE 12(4): e0176333.
ccp-miR828a	AAGGCCUCUUGCUCAAAUGAGUAUUCCACGGCAUCGCUAGAGAAACUAAAAAUGUUCCUAAACUUCGAGGAAUGAAUAUGCCUGGGUUGUUCCAGCCCAUUGUUGGAAAAUGGUUGAGAUACUCAUUUGAACAAGAUGCUUU	Precursor size 172 chr2-54112346-54112487(+)	-				Fernandes-Brum CN, Rezende PM, Ribeiro THC, et al. (2017) A genome-wide analysis of the RNA-guided silencing pathway in coffee reveals insights into its regulatory mechanisms. PLoS ONE 12(4): e0176333.
ccp-miR166-1	CGUUUUGAGGGGAAUGUUGUCUGGCUCGAGGACUCUUUUUGCUUUGAUCAAACAAAUUUUUGGUUCAGAUCUGUUAUGCCAAUACCAGAUCUCUGAUCUACUCAUCAUUUUCUUGUUGAUUUGCUAGAGUCGUCGGACCAGGCUUCAUUCCCCCCAAAAGU	Precursor size 171 chr2-54264944-54265104(+)	-				Fernandes-Brum CN, Rezende PM, Ribeiro THC, et al. (2017) A genome-wide analysis of the RNA-guided silencing pathway in coffee reveals insights into its regulatory mechanisms. PLoS ONE 12(4): e0176333.
ccp-miR2105	GUUUUAUGUUAUCACAACAUUACAGACUGUGUGUAUGUGCAUAUAUGCAGGGGGAUUUGAGGCUUAUAUUUUCUUGGUAGGUUGUGGGAGGAUGUGCUCCGCGUUUCUAGAAAAAUGUCCUCUCCUUUUCUAUGGACAAAAUUACCCAAUCAACUUUUGUUUGUGAUGUGAAUGAUUACAUAAUUU	Precursor size 139 chr3-521229-521414(+)	-				Fernandes-Brum CN, Rezende PM, Ribeiro THC, et al. (2017) A genome-wide analysis of the RNA-guided silencing pathway in coffee reveals insights into its regulatory mechanisms. PLoS ONE 12(4): e0176333.
ccp-miR5780d-3	UAUGCCUGGUUAAUCUAUUAUCUGAUUAGGGUUUGUUUAAUAACAUAAAAAAGUGCUGAAUCUGAAUUUUUUCAGACAUUCAGAUGUUUUGAGUGUUUGAUAAAUGAAAACCUAUUUGCUGAACUUGUUAAGCAGUGCUGA	Precursor size 175 chr3-2848962-2849102(+)	-				Fernandes-Brum CN, Rezende PM, Ribeiro THC, et al. (2017) A genome-wide analysis of the RNA-guided silencing pathway in coffee reveals insights into its regulatory mechanisms. PLoS ONE 12(4): e0176333.
ccp-miR167-2	UCAUCACCAACAGGUGAAGCUACCACAUGAUCUGAUCUUUCCUCAAACGAAGGAGAAAGGUUUAGAUCAUGCUGGCAGCUUCAACUGAUAAUGAAGC	Precursor size 175 chr3-3324014-3324110(-)	-				Fernandes-Brum CN, Rezende PM, Ribeiro THC, et al. (2017) A genome-wide analysis of the RNA-guided silencing pathway in coffee reveals insights into its regulatory mechanisms. PLoS ONE 12(4): e0176333.
ccp-miR167-3	UUGAAGCUGCCAGCAUGAUCUAAACCUUUCUCCUUCGUUUGAGGAAAGAUCAGAUCAUGUGGUAGCUUCACC	Precursor size 107 chr3-3324027-3324098(+)	MiRSeq_105	Redundant Sequence			Fernandes-Brum CN, Rezende PM, Ribeiro THC, et al. (2017) A genome-wide analysis of the RNA-guided silencing pathway in coffee reveals insights into its regulatory mechanisms. PLoS ONE 12(4): e0176333.
ccp-miR7696c	GUAAAAUCGAAAAAUUUCGAUUUACCGACCAAAUUUGAAUUGAAUUCGGAAUUUUUGAAAUCGGUAAUUUGGAAUUCGGCACUAAAAUCGGAAUUUCCGAUUUUGAAUUAUGCGAAUUUGGUUCGAAUUCAGUAAUGGAGUUUUUGAAAUCGGAAUUUCCGAUUUCGAAUUCAUAAUUCGAAAUCAGAAAUCGAAUUCGAAAUUUUUGAUUUCAA	Precursor size 95 chr3-3355498-3355712(+)	-				Fernandes-Brum CN, Rezende PM, Ribeiro THC, et al. (2017) A genome-wide analysis of the RNA-guided silencing pathway in coffee reveals insights into its regulatory mechanisms. PLoS ONE 12(4): e0176333.
ccp-miR166-2	AAUGUUGAGGGGAAUGCUGUCUGGUUCGAGACCAUUCAUUGAAGCCAAGAAAUUGAGACAGACAUCAUCUGAUGAAUGAUCUCGGACCAGGCUUCAUUCCCCCCAACUCA	Precursor size 111 chr3-3908880-3908989(-)	cca-mir166h-2/ MiRSeq_107	Redundant Sequence			Fernandes-Brum CN, Rezende PM, Ribeiro THC, et al. (2017) A genome-wide analysis of the RNA-guided silencing pathway in coffee reveals insights into its regulatory mechanisms. PLoS ONE 12(4): e0176333.
ccp-miR7122a	GGAAUGACUCAGUCCAUUUUUUUAUACAGAGAAACCGCGGUUGUGAAGAUGGGAUUUUGAGAUCAUCUUCUAUCUGAUUGAUUAUCUUUUUAGUUUUUAUCCCCUUUGUUUCAUCAACCGCGUUUCUUUGUAUGAAGAGAUGUAUGGGGUCAUGAU	Precursor size 282 chr3-3950532-3950687(-)	MiRSeq_108	Redundant Sequence			Fernandes-Brum CN, Rezende PM, Ribeiro THC, et al. (2017) A genome-wide analysis of the RNA-guided silencing pathway in coffee reveals insights into its regulatory mechanisms. PLoS ONE 12(4): e0176333.
ccp-miR171-12	UGACGCGAUAUUGGCACGGCUCAAUCAAACCAUUGAAUCAAGUGAAAUACUUAAAAGCAGGGUGUGAUUGAACCGUGCCAACAUCUCGGAC	Precursor size 103 chr3-18565902-18565992(-)	-				Fernandes-Brum CN, Rezende PM, Ribeiro THC, et al. (2017) A genome-wide analysis of the RNA-guided silencing pathway in coffee reveals insights into its regulatory mechanisms. PLoS ONE 12(4): e0176333.
ccp-miR171-4	GUCCGAGAUGUUGGCACGGUUCAAUCACACCCUGCUUUUAAGUAUUUCACUUGAUUCAAUGGUUUGAUUGAGCCGUGCCAAUAUCGCGUCA	Precursor size 158 chr3-18565902-18565992(+)	-				Fernandes-Brum CN, Rezende PM, Ribeiro THC, et al. (2017) A genome-wide analysis of the RNA-guided silencing pathway in coffee reveals insights into its regulatory mechanisms. PLoS ONE 12(4): e0176333.
ccp-miR8746-1	AUAUCCAUAUUUCACAAUCUCUCCACCCAUCCUCAGAUAAUCCCAUCUAUUGUUUUGGGGUGGGGGAGGAGGCGGUGGUGGAAAUGGAGGA	Precursor size 103 chr3-19975043-19975133(-)	-				Fernandes-Brum CN, Rezende PM, Ribeiro THC, et al. (2017) A genome-wide analysis of the RNA-guided silencing pathway in coffee reveals insights into its regulatory mechanisms. PLoS ONE 12(4): e0176333.
ccp-miR4246	AGAGGGAAGGGCUUUUAGAGUUCUUCCCAUUGGCAAACUCAGAACUCGAAUUUUGAGUCUGCUAGUUAGGAGUGGAUUGAAACCUUUCUAUAUUUUUUGUUCAAAUCCAAUUUUGAUUGUUUAAACUUUCUUUUUAAAAUCUUGGGCCAUUACAAAUAACCAUCCAAAGAUUAACCUUAGACAAGUUCAUACAAGAAACUUUCCCAAGUUUUUGUGUAUAUUAAUCUUGAAUUGGAUAGGGAAGGGCUUUUAGAGUUCUUCCCAUU	Precursor size 103 chr3-21136407-21136672(-)	-				Fernandes-Brum CN, Rezende PM, Ribeiro THC, et al. (2017) A genome-wide analysis of the RNA-guided silencing pathway in coffee reveals insights into its regulatory mechanisms. PLoS ONE 12(4): e0176333.
ccp-miR1128-4	AUUAAGUACUACUCCCUCCGUCCCAUUUAUUUAGUCAUGUUUGGGGACUCCAACUUUUCAAGAAUAGUGGUUUGAUUGUGAUGUUUGUGCUUCUCUUUUCAAUUUUACCGCUACAAAUUCAAAAUUUAAAUAUGAAUGGUAAUAUGUAUAUGAUUAGAAAGAAUGGCUAUAUUGGAAACAGAGACUAAAAGGUGCUUUGACUUUUCUAACAUGACAAUGUUUUUGGGACAUCCCAAAAUGGAAGGUUUGACACUUUCAAUGGGAUGGCGGGAGUAUCUUUUU	Precursor size 140 chr3-21492797-21493078(+)	-				Fernandes-Brum CN, Rezende PM, Ribeiro THC, et al. (2017) A genome-wide analysis of the RNA-guided silencing pathway in coffee reveals insights into its regulatory mechanisms. PLoS ONE 12(4): e0176333.
ccp-miR2592s-1	AGGUAACCAUCAACUCAUCUAAUCUCUCCAUUUAAUACAAGAUUUACGGUUGAAUUUGCAAGGGUUUGAACCCUAAGCAUGAAACUAGGUAGAGGACUUGAGGAACCCACUUUAUUUUGCUUUAAUGCCAGGGUAGCGGACUUGGUGUGACCUUUAGGUAGCUGCCUUGAGGAUUAAAUGCUUGAUUAAUGUUGUUUAUAUGUUAAGUGAGUUGAUUAUGGUUAGAA	Precursor size 90 chr3-23902716-23902942(-)	-				Fernandes-Brum CN, Rezende PM, Ribeiro THC, et al. (2017) A genome-wide analysis of the RNA-guided silencing pathway in coffee reveals insights into its regulatory mechanisms. PLoS ONE 12(4): e0176333.
ccp-miR2923	AUUGAAUUAAAUAAAAUUGAAAUUUUGGUGUCUACGGCUUGCCCCUCUUUGUCUGAAUUUCGAAGAGAUUCGAGACAAAAAUAUAGACACCAAAUAUUUACUUGUAGUUAUUCUGU	Precursor size 115 chr3-24214525-24214640(-)	-				Fernandes-Brum CN, Rezende PM, Ribeiro THC, et al. (2017) A genome-wide analysis of the RNA-guided silencing pathway in coffee reveals insights into its regulatory mechanisms. PLoS ONE 12(4): e0176333.
ccp-miR1078	UUAAUUUGCCUAGCUUGAUUGAUUCAAUUGAUUUAAGAAGGUUUCAGGUUUCAGGAUUGGUUCGACCUUUCUUGAAGGGUUUGAUUUAAUUUGCUAGACAAAUGGA	Precursor size 130 chr3-28074406-28074511(-)	-				Fernandes-Brum CN, Rezende PM, Ribeiro THC, et al. (2017) A genome-wide analysis of the RNA-guided silencing pathway in coffee reveals insights into its regulatory mechanisms. PLoS ONE 12(4): e0176333.
ccp-miR1127-1	AGAUGAAAAAGGAAUACAGGACUAUCAAAGUGGGAUGGAGGGAGUAGUAAAGUGGGGCUAUACCCCCAACGUAACUCCAAUGUUUUAAGUUAACUACUCCCUCCGUCCCGUUUUGUUAGUCUUGAUUUUUUUUUCACAC	Precursor size 138 chr3-31292890-31293028(+)	-				Fernandes-Brum CN, Rezende PM, Ribeiro THC, et al. (2017) A genome-wide analysis of the RNA-guided silencing pathway in coffee reveals insights into its regulatory mechanisms. PLoS ONE 12(4): e0176333.
ccp-miR164-1	CCUAAUAUAGGAGUGGCCUAAGAUGGAGGAUCAGGGCACAUGCAAAAUUUUCUAUCAAGGUCCCAGAAAUUUGGCAUGUGCCCUGCUUCUCCACCUUGGGCUACCCGUAUUUGAU	Precursor size 212 chr4-723581-723695(+)	-				Fernandes-Brum CN, Rezende PM, Ribeiro THC, et al. (2017) A genome-wide analysis of the RNA-guided silencing pathway in coffee reveals insights into its regulatory mechanisms. PLoS ONE 12(4): e0176333.
ccp-miR164-2	CGGGUAGCCCAAGGUGGAGAAGCAGGGCACAUGCCAAAUUUCUGGGACCUUGAUAGAAAAUUUUGCAUGUGCCCUGAUCCUCCAUCUUAGGCCACUCCUA	Precursor size 153 chr4-723588-723687(-)	-				Fernandes-Brum CN, Rezende PM, Ribeiro THC, et al. (2017) A genome-wide analysis of the RNA-guided silencing pathway in coffee reveals insights into its regulatory mechanisms. PLoS ONE 12(4): e0176333.
ccp-miR6188	CACAGUCUAUGCUACGGCAGCUGAUCCAAAGAGGGGUUCACUGGGUGUCAUUGCCCCAAUUGCCAUCGGUUUCAUUGUCGGUGCCAACAUCUUGGCCGCCGGACCAUUCUCCGGUGGAUCAAUGAACCCAGCUCGCUCCUUUGGACCGGCCGUGGCGAGCGGUAACUUCA	Precursor size 117 chr4-2193386-2193555(-)	-				Fernandes-Brum CN, Rezende PM, Ribeiro THC, et al. (2017) A genome-wide analysis of the RNA-guided silencing pathway in coffee reveals insights into its regulatory mechanisms. PLoS ONE 12(4): e0176333.
ccp-miR396-2	UGUGCCUUGUUUUCCCGCAGCUUUCUUGAGCUUCUUGAUUAGCUCGAAGAGUUAGGAUAGCAGCUAAUAGAAGUUCAAGAAAGCUGUGGAAAAGCAUGGCUGG	Precursor size 159 chr4-3379786-3379888(-)	-				Fernandes-Brum CN, Rezende PM, Ribeiro THC, et al. (2017) A genome-wide analysis of the RNA-guided silencing pathway in coffee reveals insights into its regulatory mechanisms. PLoS ONE 12(4): e0176333.
ccp-miR396b-1	CCAGCCAUGCUUUUCCACAGCUUUCUUGAACUUCUAUUAGCUGCUAUCCUAACUCUUCGAGCUAAUCAAGAAGCUCAAGAAAGCUGCGGGAAAACAAGGCACA	Precursor size 330 chr4-3379786-3379888(+)	MiRSeq_12	Redundant Sequence			Fernandes-Brum CN, Rezende PM, Ribeiro THC, et al. (2017) A genome-wide analysis of the RNA-guided silencing pathway in coffee reveals insights into its regulatory mechanisms. PLoS ONE 12(4): e0176333.
ccp-miR1446	CAGAAACUCAGCUUUCUCUGAACUCUCUCCCUCAACGGCUCUCCGUCUAGCUUACUAAACAAUGGUGGCUUAGACGCUUGACGUAGGAGACGUUGAGGUGAUGGUUCAGUAGAAGCUGAUUUUCUUCAUA	Precursor size 127 chr4-4231562-4231691(-)	-				Fernandes-Brum CN, Rezende PM, Ribeiro THC, et al. (2017) A genome-wide analysis of the RNA-guided silencing pathway in coffee reveals insights into its regulatory mechanisms. PLoS ONE 12(4): e0176333.
ccp-miR171-6	GAGGUACGCGAUAUUGGCGCGGCUCAAUCAGACCGUGGGAUCGAGUGAAGUGGUCGAAAGCAGAGUGUGAUUGAACCGGACCAAUAUCUCGGACUAA	Precursor size 127 chr4-4652782-4652878(-)	-				Fernandes-Brum CN, Rezende PM, Ribeiro THC, et al. (2017) A genome-wide analysis of the RNA-guided silencing pathway in coffee reveals insights into its regulatory mechanisms. PLoS ONE 12(4): e0176333.
ccp-miR171-5	AGUCCGAGAUAUUGGUCCGGUUCAAUCACACUCUGCUUUCGACCACUUCACUCGAUCCCACGGUCUGAUUGAGCCGCGCCAAUAUCGCGUACC	Precursor size 110 chr4-4652784-4652876(+)	-				Fernandes-Brum CN, Rezende PM, Ribeiro THC, et al. (2017) A genome-wide analysis of the RNA-guided silencing pathway in coffee reveals insights into its regulatory mechanisms. PLoS ONE 12(4): e0176333.
ccp-miR319c-1	AAGAUGGUUGGGGUGGGGGAUCGAUCUCUGCUGCUGACUCGUUGGCUCAUGAGCACAUCGAUUGAGUGAUCAACGUUGGAGGCAUUGAAGCAUGCAAGAUUUUGAUGGAUGUGUUUCUGAUCCAAUGAUGCAGGAGCCGGCGGUCGAUUCUUGCUGUCUUGUCUUGGACUGAAGGGUUUCCUUCACCCAUUCU	Precursor size 78 chr4-5038386-5038578(-)	MiRSeq_121	Redundant Sequence			Fernandes-Brum CN, Rezende PM, Ribeiro THC, et al. (2017) A genome-wide analysis of the RNA-guided silencing pathway in coffee reveals insights into its regulatory mechanisms. PLoS ONE 12(4): e0176333.
ccp-miR159a	UGGAGUGGAGCUCCUUGAAGUCCAAUAGAGGAUCUUAGCGGGGGAAGAUAGAGCUGCUGACCUAUGGAUCCCUCAGCCCUAUCCCAUCUUUGGAGUUUUGCGUGGAUAGGAUUGUGGCUUGCAUAUGUCAGGAGCUGCAUUACCUCAUGUUAGAUCCUUCUUUGGAUUGAAGGGAGCUCUACACUUUU	Precursor size 243 chr4-5047095-5047282(-)	MiRSeq_123	Redundant Sequence			Fernandes-Brum CN, Rezende PM, Ribeiro THC, et al. (2017) A genome-wide analysis of the RNA-guided silencing pathway in coffee reveals insights into its regulatory mechanisms. PLoS ONE 12(4): e0176333.
ccp-miR157	UUGACAGAAGAUAGAGAGCACAGAUGAUGAAAUGCAUGGAGUCUUGCUGCAUCUCACUCCUUUGUGCUCUCUAUGCUUCUGUCA	Precursor size 115 chr4-5161806-5161889(-)	MiRSeq_123	Redundant Sequence			Fernandes-Brum CN, Rezende PM, Ribeiro THC, et al. (2017) A genome-wide analysis of the RNA-guided silencing pathway in coffee reveals insights into its regulatory mechanisms. PLoS ONE 12(4): e0176333.
ccp-miR319a-1	ACCGAGGGCUGGGGAGCGGCUAGAGCUGCCAUCUCAUGCAUUCGGUUAUGCUUAAGUAUUCUCUUUUUUUUUUUCUCUCUUUGCAAGGUAAGGUGAUGGAUACUAUGGUGAGCAAGAAUUCAACAACAGGUCUGAUGCGAUGCAUAGAAAUGUUAAGCUUAGCCAAUGCAUGGCGUGGGAGCAACUCCUGUCGCUCACUUUGCCCGCCCAUUGGACUGAAGGGAGCUCCCCGAUGGAUC	Precursor size 115 chr4-5529729-5529967(-)	-				Fernandes-Brum CN, Rezende PM, Ribeiro THC, et al. (2017) A genome-wide analysis of the RNA-guided silencing pathway in coffee reveals insights into its regulatory mechanisms. PLoS ONE 12(4): e0176333.
ccp-miR162a	GUGGAUAGUGGAAGGCUUGAGGACACUGGAGGCAGCGGUUCAUCGAUCUGUUCCCUGAAAUCCAAGCAUGAGAAAAAGAAAGAAAAAAAAAAAAGAAGGGUAUUGGAACAGGAAUCGGUCGAUAAACCUCUGCAUCCAGCGCUUAACCCUUUCUCCAUUUGCAUUCUCUUAUUAU	Precursor size 166 chr4-6151819-6151993(+)	MiRSeq_124	Redundant Sequence			Fernandes-Brum CN, Rezende PM, Ribeiro THC, et al. (2017) A genome-wide analysis of the RNA-guided silencing pathway in coffee reveals insights into its regulatory mechanisms. PLoS ONE 12(4): e0176333.
ccp-miR1438-1	GUCAAAGUGACGGGAAUGAUCAUUCAUAACGGUGUCACCUAAAAUGUCAAAAAUACCCUUAUAUAAAGUUGAAAUUUAUGUAUUAACCAAGGGGGGUUAUGUGUAUAUUUUAAAAAUCAUAAGGGGGUUAUAUGGUAAAGUAUUAAACCAUAAGGGAGUUAUAUGGUAAAAUAUAAAAAUCAUACGGGGUUAAUGUGUCAUGUAUUUAUAAGGGUAAUUUUGACAUUUUUAGAAGUUCCGUUACGAGUGACUAUUUCCGUUACUUUGAU	Precursor size 315 chr4-6900340-6900608(+)	-				Fernandes-Brum CN, Rezende PM, Ribeiro THC, et al. (2017) A genome-wide analysis of the RNA-guided silencing pathway in coffee reveals insights into its regulatory mechanisms. PLoS ONE 12(4): e0176333.
ccp-miR5013	AAGUGAGUUUUGCAUGUUUUAUGCCUAAUCCCGAAGGUGCACAUGUUAUAUUUGAAGAGUAUGUUUGUGACAUAAAGGUGCUUCAAAGAUUUUUGCUCUAUUUAACUGCUUUAGAUAGAGCAGAUUUUGGUGAAAUAAAGGUAUAAACACUGGCUGGAGGUAGAACAAAGUUGAAAGAGAGUAUCUGGGAUGGGAGAAUAAUUCUAAUAUUCUCAUUACUGAUAUAAAUAUAUAUUGUGUUUAUAUAUUAGGGGAUCUAGCACUAAUACCAAACUCAAGA	Precursor size 141 chr4-7692627-7692906(-)	-				Fernandes-Brum CN, Rezende PM, Ribeiro THC, et al. (2017) A genome-wide analysis of the RNA-guided silencing pathway in coffee reveals insights into its regulatory mechanisms. PLoS ONE 12(4): e0176333.
ccp-miR169f-1	AGAGGACGAGAGGUCUUGUAUGGAGAUAAAGAGUCUUGUUUGGUAGCCAAGGAUGACUUGCCUACAACCAUUCAAGGGUUCUUGAAAAGGCCAAACAUUGCCACAUAUCUAUCUUGUAGUAAUUAUCAUAUGGAACCUCAACUUGGUUUCUAGGCGUCAUCCUGCGGCUAUCCUGACUGGCUCUUAUCAAUCAUACUAGACCCUUCUCUUCCAUG	Precursor size 160 chr4-7978815-7979029(-)	-				Fernandes-Brum CN, Rezende PM, Ribeiro THC, et al. (2017) A genome-wide analysis of the RNA-guided silencing pathway in coffee reveals insights into its regulatory mechanisms. PLoS ONE 12(4): e0176333.
ccp-miR169f-2	GGAAGGAAGGUCUUGUAUGAAGAUAAAGAACCAUGCUGGUAAGCCAAGGAUGACUUGCCUAAACCCACUCGGCUAAAAAUGUACCUGUUUCAUUUCUUGCAUUUCGAAGUGUCUAAUUACCUUAUAAAAGUGGAUCUUAGGCGUCAUCCUUGCCUUGGCUUAACCUGAUAGACUCUUGUCAAUCAUCCUAGACCUUCUCUUCC	Precursor size 185 chr4-7990124-7990326(-)	-				Fernandes-Brum CN, Rezende PM, Ribeiro THC, et al. (2017) A genome-wide analysis of the RNA-guided silencing pathway in coffee reveals insights into its regulatory mechanisms. PLoS ONE 12(4): e0176333.
ccp-miR7502f	GUGUGUAUCUAUGUAUUUGUGUGCACACUAAGUUACUUAGAAAGUCUCUAGCCUAUUUUAAUUGUUAACUUUUGGCUCUUCAUCUAGUUCAAGUUUCAAAUUAGCCCGUCAUUUAUAAAAAGCAUAAAAUGUUAAUCCUCCGUCCCAUUUUUACCAUUCGAUCCAUCAUAUUUUGCCCUUAGAUCUACAAGGUUUAGCAGUAGAGAUGGAUGGAAGGAUCACAAUGUGACACUUUUUAUUGUUGAGAGUCCAAAAAUUAAAAAUUAGAAUCAUUUAAGGGUUCGUUAGGUAGCUUACCCUAUGUGCAUAUGCAUAUACAUAUACAUAG	Precursor size 140 chr4-18174388-18174715(-)	-				Fernandes-Brum CN, Rezende PM, Ribeiro THC, et al. (2017) A genome-wide analysis of the RNA-guided silencing pathway in coffee reveals insights into its regulatory mechanisms. PLoS ONE 12(4): e0176333.
ccp-miR7997c	UUUAUGUACUUACCAGUAGAGUGGUUGUUCCUGAAUUUUUUUUACUUCUAGUAAUAUUGCUCUGAUUCCCCAAAAAUGAGUGGAAAUUACGCACUGGAAAGUGCAUGAU	Precursor size 96 chr4-22390024-22390132(-)	-				Fernandes-Brum CN, Rezende PM, Ribeiro THC, et al. (2017) A genome-wide analysis of the RNA-guided silencing pathway in coffee reveals insights into its regulatory mechanisms. PLoS ONE 12(4): e0176333.
ccp-miR3439	GCAUACUACAAAGAUACACAAGAAAGGAGUGAGAGAGUUCUUAGUAGGUGAGAGGGUUAUACAAGAGUUGGGGUUUGGAAAUCAAGUUGUAAUCUUGUGGGGUUUUUCUUCUCAUAAUAAGAACAAGUUUUUCUCUCCAUGGAUGUAGGCUUGGUGAUUAAGCCGAACCACGUUAAUUCUUGUGUGUUGUUCAUCAUUCGUGUUAGAUAUUGUUUUUCUAUUAAAUUGUUGAUAUUUUCUUUUUCAAAUAAUUGGUCUGAUAACCUAACAAAAUGUAACUCUUACACUUUCUUAAUUUUAUAUUAGUAUAGUU	Precursor size 71 chr4-22473611-22473923(-)	-				Fernandes-Brum CN, Rezende PM, Ribeiro THC, et al. (2017) A genome-wide analysis of the RNA-guided silencing pathway in coffee reveals insights into its regulatory mechanisms. PLoS ONE 12(4): e0176333.
ccp-miR1127-2	AACUACUCCCUCCGUCUCAUAUAUUUAGUCAUAUUUGGAGAUAUGUGUUUUUUUAUGCAUGAUACACUCCACCAAAAAGAUUUUUCUUUUGUUCUACUUUUGCUCUUAAUCAUGUGUCGCUCAAAAUAAAAAGUAGAAAACAAUCUCAUCACGUUUGCCUUUAUGCAUCAUUAAUGAAGGUCAUAAGGGGAAUUUCAGAGUAUAAAGUAGUUAGACAUGUCAAAUAUUUUGGGACAGCCAAAAAGAAAAAUAUGGUAUUUUCAAUGGGACGGAGGGAGUAAUA	Precursor size 214 chr4-25187456-25187738(+)	-				Fernandes-Brum CN, Rezende PM, Ribeiro THC, et al. (2017) A genome-wide analysis of the RNA-guided silencing pathway in coffee reveals insights into its regulatory mechanisms. PLoS ONE 12(4): e0176333.
ccp-miR2657	UGAACCAUGUUAGAGAUAUUCCUUGACCAAAUGUUUGGAAACGGCAAAACGGAAGUUCAAAGGCAGCUUAGCCUUAGAAUUUCUUGUUAUUUCAACGGUUUUGUUAACCCACUUUCUGUGCUUAUUUCUCCAUGCAAUUUGGUAGAGGAACAACCCUUAUAUGGUAGU	Precursor size 109 chr4-28005954-28006121(+)	-				Fernandes-Brum CN, Rezende PM, Ribeiro THC, et al. (2017) A genome-wide analysis of the RNA-guided silencing pathway in coffee reveals insights into its regulatory mechanisms. PLoS ONE 12(4): e0176333.
ccp-miR5648	GUUCUGCAUUGCUUGUGGUCAUACUUCUGAAAUGUUUGGCUUUGCUUUUAAAAAGUGUGGAAAGGAGUUCACAUCAGAAGCUCUUUCCAGGGAACUAAAUUACUUUCGGAGGAUCUUUUCUACAAGCAAUACUUUUAGAGGGAAAAGAUUGCAUGAGAUAGCAACUCUGAUGCUAUCAUUUUUGGAAGAUAGAGCUAAUGUUCAAGAAGUUGAACAUCAAACUGCAGGUU	Precursor size 155 chr5-2541956-2542185(+)	-				Fernandes-Brum CN, Rezende PM, Ribeiro THC, et al. (2017) A genome-wide analysis of the RNA-guided silencing pathway in coffee reveals insights into its regulatory mechanisms. PLoS ONE 12(4): e0176333.
ccp-miR845b	CUUAUUGUUACGUUUGUGAUCUUUACAUUGUUUAUCUCUUCUAUUCGGUUGUCUUCGAUCCUUUCAAUUGGUAUCAGAGCUUGGUCUCCUAGAGAUUAAGUUCAAUCGACUUUGGAAUAAAGAUGACAACCAACAAUGUC	Precursor size 90 chr5-13132719-13132858(-)	-				Fernandes-Brum CN, Rezende PM, Ribeiro THC, et al. (2017) A genome-wide analysis of the RNA-guided silencing pathway in coffee reveals insights into its regulatory mechanisms. PLoS ONE 12(4): e0176333.
ccp-miR1060	CAAGGAAUUUAGUUGCGAAAUUUUGUCAUAGGAUUACAUAUAGUGGACAGUAUUGAAAGGCCACUCAAAUUAUUUUGUGACAAUAAGUCAGCAGUCCUAUAUUCCAAU	Precursor size 90 chr5-15349464-15349571(+)	-				Fernandes-Brum CN, Rezende PM, Ribeiro THC, et al. (2017) A genome-wide analysis of the RNA-guided silencing pathway in coffee reveals insights into its regulatory mechanisms. PLoS ONE 12(4): e0176333.
ccp-miR171b-2	GAAUAGAGAGAUAUUGACGCGGCUCAAUCAAAAUCACAUAGUUAGCUAAACCGUAGAAUCUAACCAUGGCUUAAGAUUGAGGCGCAUCAAUACCUCUUACAC	Precursor size 90 chr5-18036729-18036830(-)	-				Fernandes-Brum CN, Rezende PM, Ribeiro THC, et al. (2017) A genome-wide analysis of the RNA-guided silencing pathway in coffee reveals insights into its regulatory mechanisms. PLoS ONE 12(4): e0176333.
ccp-miR171-9	GAGGUAUUGAUGCGCCUCAAUCUUAAGCCAUGGUUAGAUUCUACGGUUUAGCUAACUAUGUGAUUUUGAUUGAGCCGCGUCAAUAUCUCU	Precursor size 265 chr5-18036735-18036824(+)	-				Fernandes-Brum CN, Rezende PM, Ribeiro THC, et al. (2017) A genome-wide analysis of the RNA-guided silencing pathway in coffee reveals insights into its regulatory mechanisms. PLoS ONE 12(4): e0176333.
ccp-miR171-13	UACUACGUGAUAUUGGCACGGCUCAAUAGAAAAGCUGGCUCCAUGCAUUUCGAAGCCUACUUUGCCAUUGAACCGCACCAAUAUCCCGUAAAA	Precursor size 281 chr5-18097401-18097493(-)	-				Fernandes-Brum CN, Rezende PM, Ribeiro THC, et al. (2017) A genome-wide analysis of the RNA-guided silencing pathway in coffee reveals insights into its regulatory mechanisms. PLoS ONE 12(4): e0176333.
ccp-miR171-7	AUAUUGGUGCGGUUCAAUGGCAAAGUAGGCUUCGAAAUGCAUGGAGCCAGCUUUUCUAUUGAGCCGUGCCAAUAUC	Precursor size 226 chr5-18097410-18097485(+)	-				Fernandes-Brum CN, Rezende PM, Ribeiro THC, et al. (2017) A genome-wide analysis of the RNA-guided silencing pathway in coffee reveals insights into its regulatory mechanisms. PLoS ONE 12(4): e0176333.
ccp-miR5272f	AGAAGGGAGAGAAAACCUGAAGGAGACAUGACUAUGAAUUGAUUCUGUUUGGAGACAUUAUGGUCAUGGACUUUCAGGGUUACGCUACCUCCA	Precursor size 115 chr5-22181079-22181171(+)	-				Fernandes-Brum CN, Rezende PM, Ribeiro THC, et al. (2017) A genome-wide analysis of the RNA-guided silencing pathway in coffee reveals insights into its regulatory mechanisms. PLoS ONE 12(4): e0176333.
ccp-miR2592-2	UCUUGAGCAGCAAAUGGUGCCUGUUAUCUAUGCUGCAGGGACUAGGACCAAAGUAUUUCCAUGAGUUACAGUUUUACAGUGUGUCAUAUGCAAGCAGACAACUGUGUGUGUUGGAAAUUGGAAUGGGAAUCAGCAUGCGUCCAAUGAUGAGUCCACAUGCGGGAAUCGACAAUGGUGCAGCAGUGAGCUGAGACCACAUUCAAAUGUUUGGGGGAUUUUGAUGAAUCCUGUUCUAUGUUGAACAGCAGCAUAGCAUAUAAAGGGAUUGUUUGUUGACUCAGUA	Precursor size 105 chr5-22865988-22866270(-)	-				Fernandes-Brum CN, Rezende PM, Ribeiro THC, et al. (2017) A genome-wide analysis of the RNA-guided silencing pathway in coffee reveals insights into its regulatory mechanisms. PLoS ONE 12(4): e0176333.
ccp-miR160a-1	AAUGGUCUGCCUGGCUCCCUGGAUGCCAUCUAAGAAAAGCAUUGUCAAGAUUUCUUGACUCUUCCUAGUUUGGCAUCAGAGGAGUCAGGCAGGCCCUA	Precursor size 138 chr5-24196320-24196417(-)	MiRSeq_24	Redundant Sequence			Fernandes-Brum CN, Rezende PM, Ribeiro THC, et al. (2017) A genome-wide analysis of the RNA-guided silencing pathway in coffee reveals insights into its regulatory mechanisms. PLoS ONE 12(4): e0176333.
ccp-miR160a-2	UGCCUGGCUCCCUGGAUGCCAUCUAAGAAAAGCAUUGUCAAGAUUUCUUGACUCUUCCUAGUUGGCAUCAGAGGAGUCAGGCAG	Precursor size 114 chr5-24201506-24201589(-)	-				Fernandes-Brum CN, Rezende PM, Ribeiro THC, et al. (2017) A genome-wide analysis of the RNA-guided silencing pathway in coffee reveals insights into its regulatory mechanisms. PLoS ONE 12(4): e0176333.
ccp-miR5653-2	GAUUCAUUCUACUCAACAAUCACACACACACCUGACCAAAAUUAUUUCCGAUGAAUUUUUUGCCUUUGUUCUUUCAAAUACUUAAUUAAAACUCAGCAAAAUGUUGAGUUGGGUUGGGUUGAGUUGAGUUGAGUUGAGUUGAGUA	Precursor size 99 chr5-24535377-24535521(+)	-				Fernandes-Brum CN, Rezende PM, Ribeiro THC, et al. (2017) A genome-wide analysis of the RNA-guided silencing pathway in coffee reveals insights into its regulatory mechanisms. PLoS ONE 12(4): e0176333.
ccp-miR2669a	GAGAAGGAAAGUUCAGUCUUCAAAAUGUCUUUAUAUGGCAAGAUUUUAGCUGGCUGAAGCAGGGAAAACUAAUUCUCCCUGGAUGUGUUAGGUAGGUUGAAGACUGAAGAUAUUCUUUAUG	Precursor size 169 chr5-25191368-25191488(+)	-				Fernandes-Brum CN, Rezende PM, Ribeiro THC, et al. (2017) A genome-wide analysis of the RNA-guided silencing pathway in coffee reveals insights into its regulatory mechanisms. PLoS ONE 12(4): e0176333.
ccp-miR397a-1	UUAAAAAUAUCAUUGAGUGCAGCGUUGAUGAAGGAUCUCGAUCUUAGCAUUUUUAGCUGUCGAUUGAUUCAUCUGCGCUGCACCCAAUCAUGUUUUUUUUUUAGCUC	Precursor size 102 chr5-26533034-26533140(-)	-				Fernandes-Brum CN, Rezende PM, Ribeiro THC, et al. (2017) A genome-wide analysis of the RNA-guided silencing pathway in coffee reveals insights into its regulatory mechanisms. PLoS ONE 12(4): e0176333.
ccp-miR397a-3	AAAAAAAACAUGAUUGGGUGCAGCGCAGAUGAAUCAAUCGACAGCUAAAAAUGCUAAGAUCGAGAUCCUUCAUCAACGCUGCACUCAAUGAUAUUUUUAAU	Precursor size 102 chr5-26533041-26533141(+)	-				Fernandes-Brum CN, Rezende PM, Ribeiro THC, et al. (2017) A genome-wide analysis of the RNA-guided silencing pathway in coffee reveals insights into its regulatory mechanisms. PLoS ONE 12(4): e0176333.
ccp-miR156f	UGUUGACAGAAGAGAGAGAGCACAGCCCGCCAUUAUUGAGAAUGUCGUCACUUUUUGCGGGAUUGUGCUCUCUCUUCUUCUGCCAAA	Precursor size 129 chr5-28049004-28049090(-)	-				Fernandes-Brum CN, Rezende PM, Ribeiro THC, et al. (2017) A genome-wide analysis of the RNA-guided silencing pathway in coffee reveals insights into its regulatory mechanisms. PLoS ONE 12(4): e0176333.
ccp-miR164a	UUGAGCAAGAUGGAGAAGCAGGGCACGUGCAUUAUUAACUCAUGCAAUACUAUACAUAAACAUAUAUGUUCUCUACUCAGUUUCAACUUAUGAACUUCUGCUGUAGGAACUUUUUUUUACCUUGCUUUGUGGGUUUUUUUUGGGAGGGGGGGGGGGCUCAAUGGGUUAGUUCUUCAUGUGCCUGUGUUCUCCAUCGUGACCGCUCGCCUUAGUAUUG	Precursor size 96 chr6-513551-513767(-)	-				Fernandes-Brum CN, Rezende PM, Ribeiro THC, et al. (2017) A genome-wide analysis of the RNA-guided silencing pathway in coffee reveals insights into its regulatory mechanisms. PLoS ONE 12(4): e0176333.
ccp-miR390a-2	ACGAGUGCGAAGAAGCCGUGAAGCUCAGGAUGGAUAGCGCUGUAUACAUAAAGACCACAAUCAGUAGAGUAGAGUAGAGGUCUUCUAGAGGACUGAUGAUCGAACAUAUGUAUCUCGAUCGUGAUCUACCAUAUAUGGCGCUAUCCCUCCUGAGCUUCACGGAUUCUCCAGACUUAA	Precursor size 92 chr6-718637-718813(+)	-				Fernandes-Brum CN, Rezende PM, Ribeiro THC, et al. (2017) A genome-wide analysis of the RNA-guided silencing pathway in coffee reveals insights into its regulatory mechanisms. PLoS ONE 12(4): e0176333.
ccp-miR2111	UAGGUAAUCUGCAUCCUGAGGUUUAGAGCAGUUUAUGGUUUUGUUGAUCAAUCUAGUCCUCAGGAUACAGAUUACCU	Precursor size 192 chr6-1734988-1735064(+)	MiRSeq_27	Redundant Sequence			Fernandes-Brum CN, Rezende PM, Ribeiro THC, et al. (2017) A genome-wide analysis of the RNA-guided silencing pathway in coffee reveals insights into its regulatory mechanisms. PLoS ONE 12(4): e0176333.
ccp-miR9559	GUGAUUCAAAUGAACUCCUAAAAAUUUUGCUAAUGUGAUUUACAUAGUGGUCAGUUGCUUAAAUGAGUCAUUUGGAUUUUGGUCAUUUAAGUUAGUGGAUCUGCAGAUGUAAUUUGCAUAUUCAUAUAAGGGUUACGAGCUAUUUGGAUUUU	Precursor size 187 chr6-2025819-2025970(-)	-				Fernandes-Brum CN, Rezende PM, Ribeiro THC, et al. (2017) A genome-wide analysis of the RNA-guided silencing pathway in coffee reveals insights into its regulatory mechanisms. PLoS ONE 12(4): e0176333.
ccp-miR530	AUUGUUUUUCUGCAUUUGCACCUGCACCUGGAUCGCUACGUACCCUGGCACUUGAUGUCUCUUCACUGCGCCAAGCUCUCUCUCAUGCAAUAUUACUUGUCCGAUUCCAUUCCACAGCCUCUUUUUUCCUUUUCUUGAAAAGAAAAACAAUUUUAGGAAAAAAAAAAAAAGAAGUAGAAUUGGAAGGUAGAGCAGCUGAGGUGCAGAUGCUGAUGCAGACAAAACGAC	Precursor size 83 chr6-3344235-3344462(+)	-				Fernandes-Brum CN, Rezende PM, Ribeiro THC, et al. (2017) A genome-wide analysis of the RNA-guided silencing pathway in coffee reveals insights into its regulatory mechanisms. PLoS ONE 12(4): e0176333.
ccp-miR5653-1	UAUAUAUAUCUACACACACACACACACAGAGAGUAUAUAUAUAUAUAUAUAUAAUUAUAUAUAUAUAUAUAUAUAUAUAUAUAUAUAUUCACACACACACACACACAGAGAGUGGCGUAUGGGUUGAGUUGGAUUGACUUGGCAAUGGCACCUCCAGAUAUAUAGUCCUUC	Precursor size 238 chr6-3759190-3759360(-)	-				Fernandes-Brum CN, Rezende PM, Ribeiro THC, et al. (2017) A genome-wide analysis of the RNA-guided silencing pathway in coffee reveals insights into its regulatory mechanisms. PLoS ONE 12(4): e0176333.
ccp-miR5014a	GAUUUCACUUAAACCCUCCACAUGUACUAGUAGUUGGAUUUGGGAUCGCACAAGUUCAAACCGAUUGUAUAAAUUUAACAAUAUUAAGUUGGCUGUAUAAUCGUGAUUUUUGUACAAAUUUAAUUGUAUAAGUUGCAAACUCAAAGUUUACACUUGUAAGAAUUAUACAACUCGUUUGAACUGAAAAACAACUCAACUUGUGAGACCCCGAAUCUCUAAAAGAUAGUACAAGACAGAAUUUAAGAAGAAGAG	Precursor size 174 chr6-3917121-3917372(+)	-				Fernandes-Brum CN, Rezende PM, Ribeiro THC, et al. (2017) A genome-wide analysis of the RNA-guided silencing pathway in coffee reveals insights into its regulatory mechanisms. PLoS ONE 12(4): e0176333.
ccp-miR166-4	AAAGGGAAAGAGGGCGUCUGGAAUGAAGUUUGAUCCAAGAUCCUUUAAUUUGAUGACUUACUACUACUACACUUAUUCUUAUUAAGGAUCUCCUUUCUUUUCUUUGAUCCCAACUCAGGUUAGAGUUUGUGAUAAAAGGCUCAACGAUCUGUAGUGAUCUCGGACCAGGCUUCAUUCCUCACGCCCAACUUUUCCAAG	Precursor size 268 chr6-5768093-5768290(-)	-				Fernandes-Brum CN, Rezende PM, Ribeiro THC, et al. (2017) A genome-wide analysis of the RNA-guided silencing pathway in coffee reveals insights into its regulatory mechanisms. PLoS ONE 12(4): e0176333.
ccp-miR396a	AGCCAGUUAGAUAUGGUCCUCUUCGUCUUAUUCCACAGCUUUCUUGAACUGCAUCUGGCUUUAUCACUCCAUGAAUAUGAUUCUUGCGAGACUUCGGUGGAGGUGACGCGAUGAUGGCGGUUCAAUAAAGCUGUGGGAUGAUACUAAUAGGAUCA	Precursor size 279 chr6-6505948-6506102(+)	MiRSeq_27	Redundant Sequence			Fernandes-Brum CN, Rezende PM, Ribeiro THC, et al. (2017) A genome-wide analysis of the RNA-guided silencing pathway in coffee reveals insights into its regulatory mechanisms. PLoS ONE 12(4): e0176333.
ccp-miR396-1	GGCCAUGUCUUCCCACAGCUUCCUUGAACUUCAUUGCUUGAUGAAAAAAAUCCCAGAAGACAAAGAGGGAGAGAUGGGUGGAUGGAUGGAUGGAUCAAAUUCAGGCUGAAGUUCAAGAAAGCUGUGGAAAAGCAUGACA	Precursor size 214 chr6-6513958-6514096(+)	-				Fernandes-Brum CN, Rezende PM, Ribeiro THC, et al. (2017) A genome-wide analysis of the RNA-guided silencing pathway in coffee reveals insights into its regulatory mechanisms. PLoS ONE 12(4): e0176333.
ccp-miR396b-2	AUUUUGCAAGUCCUGUCAUGCUUUUCCACAGCUUUCUUGAACUUCAGCCUGAAUUUGAUCCAUCCAUCCAUCCACCCAUCUCUCCCUCUUUGUCUUCUGGGAUUUUUUUCAUCAAGCAAUGAAGUUCAAGGAAGCUGUGGGAAGACAU	Precursor size 202 chr6-6513962-6514109(-)	-				Fernandes-Brum CN, Rezende PM, Ribeiro THC, et al. (2017) A genome-wide analysis of the RNA-guided silencing pathway in coffee reveals insights into its regulatory mechanisms. PLoS ONE 12(4): e0176333.
ccp-miR171-11	ACAGAAAGUGAUAUUGGCGCGGCUCAAUCUGAGAUCGGAGUUUACGAUCGAUAAACCUUGCGUAAAUCCGUCUUCGGAUUGAACCUCACCAAUAUCGCUUUCCCA	Precursor size 327 chr6-6553651-6553755(+)	-				Fernandes-Brum CN, Rezende PM, Ribeiro THC, et al. (2017) A genome-wide analysis of the RNA-guided silencing pathway in coffee reveals insights into its regulatory mechanisms. PLoS ONE 12(4): e0176333.
ccp-miR171-10	GGGAAAGCGAUAUUGGUGAGGUUCAAUCCGAAGACGGAUUUACGCAAGGUUUAUCGAUCGUAAACUCCGAUCUCAGAUUGAGCCGCGCCAAUAUCACUUUCU	Precursor size 108 chr6-6553653-6553754(-)	-				Fernandes-Brum CN, Rezende PM, Ribeiro THC, et al. (2017) A genome-wide analysis of the RNA-guided silencing pathway in coffee reveals insights into its regulatory mechanisms. PLoS ONE 12(4): e0176333.
ccp-miR5741a-1	AGAUUGAAACAAUUCUCACAUAUCAGCAGGGCAAUUUAUGGGUAUAUUUAUCCAUUUAUAAUUAAGUUGGAUCUAAACAUGUUUUUUUACGUGAAUUAUAAAAUGCCUUCUUAUUUGACCUUUAGUCCAAGGACUUAAGUGACUAAAAGUUAACGUUAGGGACUAAACUGAUAGUUGAGAUAUAGUUUAAGGG	Precursor size 312 chr6-7104724-7104916(+)	-				Fernandes-Brum CN, Rezende PM, Ribeiro THC, et al. (2017) A genome-wide analysis of the RNA-guided silencing pathway in coffee reveals insights into its regulatory mechanisms. PLoS ONE 12(4): e0176333.
ccp-miR156g	AAGGCGACAGAAGAGAGUGAGCACACAUGGUUCUUUGCAUGCAUAUGACUAAUGCUUGAAGCUCUGUGUGCUCACUCUCUCGCUGUCACCAA	Precursor size 282 chr6-9429886-9429977(+)	-				Fernandes-Brum CN, Rezende PM, Ribeiro THC, et al. (2017) A genome-wide analysis of the RNA-guided silencing pathway in coffee reveals insights into its regulatory mechanisms. PLoS ONE 12(4): e0176333.
ccp-miR6253	UCUCUCUCUCUCUCUCCUUCAACCCGCACUCUCUCUCCUCCAAUUUGAGGAAAGUGGAGUGUUGGGUUGGACGGGGUGAGUGAAGGUCGUUUGAGAGAGAUAGAGUUA	Precursor size 167 chr6-17942233-17942340(+)	-				Fernandes-Brum CN, Rezende PM, Ribeiro THC, et al. (2017) A genome-wide analysis of the RNA-guided silencing pathway in coffee reveals insights into its regulatory mechanisms. PLoS ONE 12(4): e0176333.
ccp-miR395b-1	UGUUCUCUAGAGUUCCCUCGAACACUUCAAUGGGGACAAUUAUUUUCUGCCUCAAUUAGGCUAAAGAAUUCAGCCUAGUGAAGUGUUUGGGGGAACUCCUAAGUUCAUUUGAUACAUAU	Precursor size 229 chr6-21798046-21798164(+)	-				Fernandes-Brum CN, Rezende PM, Ribeiro THC, et al. (2017) A genome-wide analysis of the RNA-guided silencing pathway in coffee reveals insights into its regulatory mechanisms. PLoS ONE 12(4): e0176333.
ccp-miR426-2	UGCUAGCUUCAAUCUUUGCUCAAAUCUUGAGAUUUCACCGAUAGUUUUGGAAAUUUCUCCAUACAAGUGUGUACUUAGGAGGUUUGAAACUUUUGGUGGAGUGAUUUUUGAAAGGGAAGCUCUAAGUUGCUAGCUUUCUUGAGUUUGACGUAAGUUGGAUAAGAAAGUUCCCUCUUGCUUUAAUAAUGGUUAAUUGGUGGUUUGUAGAGGUUAGAUAUGCUAUUUUGUGGGUGAUUUCAUGAUUUUAAGUAAAGUUGGACUAAUU	Precursor size 139 chr6-24893239-24893503(-)	-				Fernandes-Brum CN, Rezende PM, Ribeiro THC, et al. (2017) A genome-wide analysis of the RNA-guided silencing pathway in coffee reveals insights into its regulatory mechanisms. PLoS ONE 12(4): e0176333.
ccp-miR8578	AAAUUCAUCUUUAUGAGAGAUCUUUCCAACGCCAUCAACCACACUCAAUUCCAAGUUGAAUUGAGUGAGUUGUGGCCAUAUUUCGAAACUGAUGCAGUGAGUAAAAAUCCUCUUUUGACUAGUUAAAUGGCCUAGCUUGAUUUGGGACUUGUUGUUUUGGAAACUUUGAUGUCCAACAUCUGCCAAACUUUAUAUUAGAUGUUCCUUGGACUUUGUUUUACAAAUAAACCAGAUUUGGGUUGGUUGCAUUGGACAAAAUGUUUAAAAAGAAAGAAGAG	Precursor size 107 chr6-25402478-25402755(+)	-				Fernandes-Brum CN, Rezende PM, Ribeiro THC, et al. (2017) A genome-wide analysis of the RNA-guided silencing pathway in coffee reveals insights into its regulatory mechanisms. PLoS ONE 12(4): e0176333.
ccp-miR5042-2	CCGAUUCCAAGGGUUAGACGAACUAUUCGAGCCAGCUGGGGCUUGGUCGAAGAUAGUUCUAUGCUAAACUUGGGAUUUA	Precursor size 101 chr6-26783087-26783165(+)	-				Fernandes-Brum CN, Rezende PM, Ribeiro THC, et al. (2017) A genome-wide analysis of the RNA-guided silencing pathway in coffee reveals insights into its regulatory mechanisms. PLoS ONE 12(4): e0176333.
ccp-miR395t-2	CUCUUCAAGGUUUUGGCUUCCAUCUAGCUCAAAUCCUCCAAAACAAUCACUUAAACUUGUUUCUACUCCAUAAAACCUCUUCAUUAGGUGUUAGUGAGUUGUUUGGUGAAGUGUUUGGGGAAACUAAGGUGACAAGCAACUCUCCCUCUCUUGUUUUACUAGGUGAGUAGUGAAUGAACCUUCUCCUUCACCUAAUGAAGCUUAAUUUGUGCUUAGUGGUAGUUAAAAUGUUGAAUUU	Precursor size 89 chr6-28451037-28451274(-)	-				Fernandes-Brum CN, Rezende PM, Ribeiro THC, et al. (2017) A genome-wide analysis of the RNA-guided silencing pathway in coffee reveals insights into its regulatory mechanisms. PLoS ONE 12(4): e0176333.
ccp-miR2592s-2	CAAAGAUUCAAGAGAUUCACUUCAACUUUUGUAAUCUCUUCAUUUUUCUUUAAGAAUCAAGCUUGGGUUGCAUGGAUUUGAAACCCUAAACAAGGAUUAGGCUAGCGGAAUUGAGGUGCUCUAUUUCUUGCUUUAACUCUAAGAUAGCGGACUUGGUGUGACCUUUAGGUAGCUACCUUGAGAAUUAAAUGCUUGAUUAAUGUUGUUUAUAUGUUAAGUGAGUUGAUUAUCGUUAGAAAAGUGAAAGGAAAAUCAAAGGAAGUGGAGACUUGAACUGGC	Precursor size 92 chr6-31877069-31877347(-)	-				Fernandes-Brum CN, Rezende PM, Ribeiro THC, et al. (2017) A genome-wide analysis of the RNA-guided silencing pathway in coffee reveals insights into its regulatory mechanisms. PLoS ONE 12(4): e0176333.
ccp-miR169d	AUUUAUCCAUGCUAGGCAUUUCAUGAGAAGGAAGGCAGUGCAAUGCAGCCAAGGAUGAAUUGCCGGCAGUAGUUUCAUGCUCUAUUGUGAUAGAUACGUACUACUUGAAUUCUUUUGUCGGCAAUUUGUCUCUUGGCUACAUCGGGCUCCCUUCUUUUCAUGUUAUGCCAUUCAUGCAUAUGA	Precursor size 75 chr6-32494985-32495167(+)	-				Fernandes-Brum CN, Rezende PM, Ribeiro THC, et al. (2017) A genome-wide analysis of the RNA-guided silencing pathway in coffee reveals insights into its regulatory mechanisms. PLoS ONE 12(4): e0176333.
ccp-miR821b	UUAGAAAAAGGUGCAAGUUAUGAACAUAAAAAAUGCACUUUUGGAAUUGGUUCAAAAUAGUUAGUAAUACCUGCAUCGUCCGAGUUGCAUGACAUGAAGGUGGUGUCAUUGGAAUGUGGACCUCGAGAAUCCUAAUUUGGAUUUUCUUCAGUUGGUUCAUGCCUUGUUCCAAGUGGAGAUUGUUGAAUUGGAGAGUUUUGGCACUGCUCAUGCAACUGUGAACCUCCAUCAGCUUGUUGAGUAACUUGGUCACCUGAUUCAUG	Precursor size 92 chr6-33303831-33304093(+)	-				Fernandes-Brum CN, Rezende PM, Ribeiro THC, et al. (2017) A genome-wide analysis of the RNA-guided silencing pathway in coffee reveals insights into its regulatory mechanisms. PLoS ONE 12(4): e0176333.
ccp-miR5741a-2	GAAAUUUCUUUUUUAGGGUUUUAUGGGCAUAUUUGUCCAUUUAUAAUUAAGUGGGAUCUAAACAUGCCUUUUUACAUGAAUUAUAAAAUGCCGUCUCGUUUGACUGUUAGUCCAAGGAGUUAAGUGACUAAAAGUUAACGUUAGGGACUAAACUGAUAGUUGGGGUAUAGUUUAAGGGGGUAAACUGAUAAAAACCCAAAAAUGAGAUAAG	Precursor size 282 chr6-35517293-35517503(-)	-				Fernandes-Brum CN, Rezende PM, Ribeiro THC, et al. (2017) A genome-wide analysis of the RNA-guided silencing pathway in coffee reveals insights into its regulatory mechanisms. PLoS ONE 12(4): e0176333.
ccp-miR157a-2	UUGACAGAAGAUAGAGAGCACAAUUGAGCAUAUCCAAUCAAAGAUUGUGUAUGGGCAGCUUUGUGCCCUCUUUUCUUCUGUCAAC	Precursor size 97 chr7-122554-122638(-)	MiRSeq_31	Redundant Sequence			Fernandes-Brum CN, Rezende PM, Ribeiro THC, et al. (2017) A genome-wide analysis of the RNA-guided silencing pathway in coffee reveals insights into its regulatory mechanisms. PLoS ONE 12(4): e0176333.
ccp-miR856	UUUCUGCAAUGAAAUGAAAGUGGAACACCAAUUGACUCCCGCCUUUACAUUGCAGAAGGACGGGCAUCAUCAAUAGCGUGAUGUUAUCUGUGGUACAAAACAUAAGAAAAUCUCUUGCGCUUCAAAAUCUUAUUGAUCCGAGUACAGUUGGUUUGUCAUUUUCAAAUCCAUUGGCAGCAU	Precursor size 83 chr7-1567108-1567287(+)	-				Fernandes-Brum CN, Rezende PM, Ribeiro THC, et al. (2017) A genome-wide analysis of the RNA-guided silencing pathway in coffee reveals insights into its regulatory mechanisms. PLoS ONE 12(4): e0176333.
ccp-miR6281	CAAUUUUUCUCACCUCUGUUGCUUUUACCUCUUUGUUUCUCUUCUUCGUCUUCUUAAACCAUACACUGCUCUGGAGUGUGUAUUCUUGUUGGUUUCCAACGUUAGAGAGAGAGAGAGAGAGAGAAAAAAAAAGAAGACAAUAGAAAGAAGGGAGAAAUAAGAA	Precursor size 144 chr7-1859587-1859749(-)	-				Fernandes-Brum CN, Rezende PM, Ribeiro THC, et al. (2017) A genome-wide analysis of the RNA-guided silencing pathway in coffee reveals insights into its regulatory mechanisms. PLoS ONE 12(4): e0176333.
ccp-miR3627-1	ACUAAGAAGCUGUGGGAGUCUUCUUGUCGCAGGAGAUAUGGCACUUGUGCUCUUGGGGGCCUCGGCUCGGCUCUGCCAAAUUUACACAAGUGCCGUUUCCCUGCGACAAGAAGGCCGCAACUUCUUUAA	Precursor size 120 chr7-1958192-1958320(+)	-				Fernandes-Brum CN, Rezende PM, Ribeiro THC, et al. (2017) A genome-wide analysis of the RNA-guided silencing pathway in coffee reveals insights into its regulatory mechanisms. PLoS ONE 12(4): e0176333.
ccp-miR3627-2	GAAAGAAGUUGCAAGGGCAUUGUGUCGCAGGAGCAAUGGCGCUUGCAUAUUGAUGAUAUUACUACUUACUACUGACUAGUAGAUAUAGACAGUACUAUGUUGCAACCACAGCAGGUGCCAUUCCUCCUGCGACACGAGUCCCCCAACUCCUGGA	Precursor size 106 chr7-1961562-1961715(-)	-				Fernandes-Brum CN, Rezende PM, Ribeiro THC, et al. (2017) A genome-wide analysis of the RNA-guided silencing pathway in coffee reveals insights into its regulatory mechanisms. PLoS ONE 12(4): e0176333.
ccp-miR7530	UCCCUCUCUCCUUCCUCUCUUCUCCCUCUUCCUUCCUUCCCUCUCUCUCUUCCUCUCUAAUGCGCUAGCCGUAAACAAUCCAAACGUGACUAGAGAGGAGGAGUAAGGGGAGAGAGAGAAGGAUGGACCAGAGAGC	Precursor size 100 chr7-2329176-2329311(+)	-				Fernandes-Brum CN, Rezende PM, Ribeiro THC, et al. (2017) A genome-wide analysis of the RNA-guided silencing pathway in coffee reveals insights into its regulatory mechanisms. PLoS ONE 12(4): e0176333.
ccp-miR169-1	AUCAUCAUCUAAGGUCUUGCAUGAGGAAACGAGGUCAUGGGGUUGCAGCCAAGGAUGACUUGCCGGUGAGCUUGUUUAUACACAGUGUUAGUAUAACAUCCGGCAAGUUGUUAUUGGCUACAUCUUUGCCUCUUUUUCUCAUGCUAGAGUUUUGAUGA	Precursor size 86 chr7-2455308-2455465(+)	-				Fernandes-Brum CN, Rezende PM, Ribeiro THC, et al. (2017) A genome-wide analysis of the RNA-guided silencing pathway in coffee reveals insights into its regulatory mechanisms. PLoS ONE 12(4): e0176333.
ccp-miR6459a-2	AGUAGCUCGGUUCAAGCUCGCGAGCUACUUGGUCAGCAGCUCAAGCUCAAAUUCGAUUGACCAAGCUCGAUCUUGAGCUUGAGCCGCUCGUUAGAGCUAUCGAGUCGAGCUCGAGCUUGG	Precursor size 216 chr7-3634303-3634422(-)	-				Fernandes-Brum CN, Rezende PM, Ribeiro THC, et al. (2017) A genome-wide analysis of the RNA-guided silencing pathway in coffee reveals insights into its regulatory mechanisms. PLoS ONE 12(4): e0176333.
ccp-miR827	AAACUUCUCAUUGAUUUGGACCUGGUAGAAGUCAACUGUUAAGACCUUACUAUUUGAAUUUUUAAAUGGAACUUGUUUUGGUGCUUUAGUUUACUUUUUAACCAAUAAUUCUUAGAUCUUUUGAUCUAAGCUGUUUUGUUGGUGAUCAUCUAAGGUUCUGUUAAUAUCUUUUUGUUUGAAUGAGAAUCUUUCAUUAAGUUGCUACAUUUGCAACUUUGAAGGAAAAAAGGUGUGUUACCUCAUGGUCGUUUCAAGUUGCUUCCAUGCUACUCUAGGGCUUGCAUCUGACAAAAGAGGACACGGUAAAAUUGAAUGGAGAAGCAA	Precursor size 176 chr7-3728493-3728816(-)	-				Fernandes-Brum CN, Rezende PM, Ribeiro THC, et al. (2017) A genome-wide analysis of the RNA-guided silencing pathway in coffee reveals insights into its regulatory mechanisms. PLoS ONE 12(4): e0176333.
ccp-miR5167b	UUUGUCAUUCAAUUGUUGAAAUGACCAGAUUUAGUGGAAGCAUCUCUAGUUAAAGUAAUUCAACAUGCCUUUUUGGUUGGUCAAAUGCUUAAAGUAGAGACAGCUUUUUGCUCUGUUUCUUGGUUAUGAACACAAUCUAAACUUGGAGUUUGUCAUUCAAUUGUUGAAAUGACCAG	Precursor size 76 chr7-4426133-4426308(-)	-				Fernandes-Brum CN, Rezende PM, Ribeiro THC, et al. (2017) A genome-wide analysis of the RNA-guided silencing pathway in coffee reveals insights into its regulatory mechanisms. PLoS ONE 12(4): e0176333.
ccp-miR169e	AGGUUAACAUUUUAUAGAAAGAAAUGCCUGGAAUGGGGAUGAGAGUCCUGCUUCGUAGCCAAGGAUGGCUUGCCUCUUCAUCCUUCAAGAUCCAUCCAUGUACAAGUGUAAAUUCUUGAUUAAUGGAUUUGCAGGCGAGUCGUCCGGGCUACUUGACAGGCUUUCCUCGUCAUUCUUGGCAUUCUCUUUCAGAAU	Precursor size 151 chr7-5600973-5601167(-)	-				Fernandes-Brum CN, Rezende PM, Ribeiro THC, et al. (2017) A genome-wide analysis of the RNA-guided silencing pathway in coffee reveals insights into its regulatory mechanisms. PLoS ONE 12(4): e0176333.
ccp-miR157a-1	UGAAGCUGUUGACAGAAGAUAGAGAGCACAGAUGAUGAUGUGCAUGGGGAAUUAAUACUGCAUCUCACUCCUUUGUGCUCUCUAGUCUUCUGUCAUCACCCU	Precursor size 227 chr7-6213187-6213288(-)	-				Fernandes-Brum CN, Rezende PM, Ribeiro THC, et al. (2017) A genome-wide analysis of the RNA-guided silencing pathway in coffee reveals insights into its regulatory mechanisms. PLoS ONE 12(4): e0176333.
ccp-miR169g	AAGGUAAGAGGAAGAGAGGCCUUACAUGAAGGUGAAGGUCCUCAUUUGGUAGCCAAGGAUGACUUGCCUGCUCCACCUCAGGGGGUUUCUCUAAGUCCACAAGUAAACCCUUUGUCGUGGUCGCCAGGAAGUCUCCUUGGCUAGCCUGAGAGGCUCUUUUCUCUCAUGCUAGGUCUUCUUUUCC	Precursor size 170 chr7-7331818-7332001(+)	-				Fernandes-Brum CN, Rezende PM, Ribeiro THC, et al. (2017) A genome-wide analysis of the RNA-guided silencing pathway in coffee reveals insights into its regulatory mechanisms. PLoS ONE 12(4): e0176333.
ccp-miR1128-3	AAGGAAAAAAAAAAAAACUACCAAAUGGAAUUUAUGGGGGAGAGGGAUAAUAGUAGUAGUGAUUCUCGGAGAAUGAUACUACUCCCUCCGUCCCAUUUUGAUAGUUCUGUUUCUUUUUUCACA	Precursor size 251 chr7-7667758-7667880(-)	-				Fernandes-Brum CN, Rezende PM, Ribeiro THC, et al. (2017) A genome-wide analysis of the RNA-guided silencing pathway in coffee reveals insights into its regulatory mechanisms. PLoS ONE 12(4): e0176333.
ccp-miR171-1	UGCAUGAAAUAGGAACUGCGAUAUUGGCCUGGUUCACUCAGACAAAUUAAUUAAAAGCAUGCAUACACGAUCUUGAACCAAAUUUGGACAGGCGAUCUGAUUUGAUCUGAUUGAGCCGUGCCAAUAUCUUAGUUCUUUUUCAUAUA	Precursor size 197 chr7-8354901-8355046(+)	MiRSeq_32	Redundant Sequence			Fernandes-Brum CN, Rezende PM, Ribeiro THC, et al. (2017) A genome-wide analysis of the RNA-guided silencing pathway in coffee reveals insights into its regulatory mechanisms. PLoS ONE 12(4): e0176333.
ccp-miR171-2	UAUAUGAAAAAGAACUAAGAUAUUGGCACGGCUCAAUCAGAUCAAAUCAGAUCGCCUGUCCAAAUUUGGUUCAAGAUCGUGUAUGCAUGCUUUUAAUUAAUUUGUCUGAGUGAACCAGGCCAAUAUCGCAGUUCCUAUUUCAUGCA	Precursor size 154 chr7-8354901-8355046(-)	chr7:83549088355038(-)	Redundant Sequence			Fernandes-Brum CN, Rezende PM, Ribeiro THC, et al. (2017) A genome-wide analysis of the RNA-guided silencing pathway in coffee reveals insights into its regulatory mechanisms. PLoS ONE 12(4): e0176333.
ccp-miR5210	UCAUUAAAUGUGAUGGAAUUAGGGGUAAAGCCAACCAAACAAAAAUCAAUCCAUGAAAACAGCCUAAUUAGGGGUAGAAAAGAUGGAAGAUGAAAAAAACGAGGAAACAUUAAAUUUCAUGUAGUUAGUUGACUUAAUACGGCUGGUUUUUAAUCAAAUCAUGGGUUAAUUUUUUUGUUUGGUAGAUUUUGUCCCUAAUUCCGUUACAUUUAACAC	Precursor size 138 chr7-11624936-11625151(-)	-				Fernandes-Brum CN, Rezende PM, Ribeiro THC, et al. (2017) A genome-wide analysis of the RNA-guided silencing pathway in coffee reveals insights into its regulatory mechanisms. PLoS ONE 12(4): e0176333.
ccp-miR2275d-2	UCGGAUGAAGUCCAAAAACGAGACGAUCAGGGCUGGUUCGUCAGCCCUGUUUUGAUGUUUUUCUUCCUUUUUUUUUAAGAAAAAAAUCUCUUGUUUUUCUCCUUUAUCUCU	Precursor size 147 chr7-12768137-12768247(+)	-				Fernandes-Brum CN, Rezende PM, Ribeiro THC, et al. (2017) A genome-wide analysis of the RNA-guided silencing pathway in coffee reveals insights into its regulatory mechanisms. PLoS ONE 12(4): e0176333.
ccp-miR1438-3	UGUGUCAUGUAUUUAUAAGGGUAAUUUUGACAUUUUUAGAAGUUCCGUUACGAAUUACUAUUUCCGUCACUUUGACACUUUAAUCCAAACCAUGAGGGAGUUAUGUAUACCUUUUAAAACUAUAGGGAGAUUAUGUAAAAAAUGCUAAACUAUAGGGAGGUAAAAUGUAAUUUGCCCUUGUAAGUUGCAUACGCU	Precursor size 104 chr7-14373657-14373851(-)	-				Fernandes-Brum CN, Rezende PM, Ribeiro THC, et al. (2017) A genome-wide analysis of the RNA-guided silencing pathway in coffee reveals insights into its regulatory mechanisms. PLoS ONE 12(4): e0176333.
ccp-miR2873b-2	UUUAUUGAACCAUUAGGGGUUGGCUCAAUGGUCAAGGAAGGGUUCUUAGAAUCUUUCUUACUACUAAGUUCAUAAUUCAAAUCUUGGACUUGAGAUUUGGAGGUGUUCAACAUAGCUUUGCUAGCAAAGCAGCUUUGGAGAAUAAUUGUACAUCCAAAUAUGCUUGUUAGUAGAGUAGUUAGAGCAAAAUAUUUGAAAAGAGAACAAGAUUGAGUGAGGGAAGCUCCUAAAUCAGCUUCAUACUUGUGGAAAAGUCUACUAAGUGCCAGAUUCCUAUUGGUUAAUGGG	Precursor size 101 chr7-15656034-15656321(+)	-				Fernandes-Brum CN, Rezende PM, Ribeiro THC, et al. (2017) A genome-wide analysis of the RNA-guided silencing pathway in coffee reveals insights into its regulatory mechanisms. PLoS ONE 12(4): e0176333.
ccp-miR1515a	CUUGUGCAUGUGUGACUAGGCCCAAUAGAACUCGGACCGGAUCAUUUUGUGUGCCAUGAUCCAUGCACACAUCACUGAUACGGUCCUUGAUCAACUCGUUACGAGACACAUAGCACGUU	Precursor size 192 chr7-16885396-16885514(-)	-				Fernandes-Brum CN, Rezende PM, Ribeiro THC, et al. (2017) A genome-wide analysis of the RNA-guided silencing pathway in coffee reveals insights into its regulatory mechanisms. PLoS ONE 12(4): e0176333.
ccp-miR2612	AAGUUGAUAGUGUCAACUAUUACCUGAUCAAGCUCUGGUGAUGCAAUGGGAAUUUGGCUCCUGAGAGCCAUCCGUAUUCUUAUAAUUUGGAAUGAUUAGUACUUAUCGUGUUAUUAUUUCGUUUUAAAAGAAAAACUUUACACUCGCUUAUUUUGAGAUUUGCUACUUGAAGUGUUAUUGCUCACUUUUAUGAACUUUUCAUGCUCAUUACUUUGCUACGUGAUAGUUGCACUUUUAAAUA	Precursor size 91 chr7-17523955-17524195(+)	-				Fernandes-Brum CN, Rezende PM, Ribeiro THC, et al. (2017) A genome-wide analysis of the RNA-guided silencing pathway in coffee reveals insights into its regulatory mechanisms. PLoS ONE 12(4): e0176333.
ccp-miR174e	AACCUACACUUUUUAUUCUACUCCCUCCGGCCCAUAAAAUUUGUUGUUUUUGGGUAAACUUGCAAUUUAUGUAUAGUGAUAUUAGUAGGAAAGAGAAUUUUCACUUUUCUUUUAUAUCCUUAGUGGCGGCCAUCUUUUAUGUGAUGUAUUGAUAAUUAUGAGGAAUAAGUGGCGGGCCACAUGAAGGGUAGGGAUAAAAUUUCAUUGAAAAAAAGUGGGUUGACUUCUCUAAGAUGACAAUUAAUUUGGGACAAGAAAAAGUGACAAACAUGAGAAAUUUUAUGGAACAGAGGGAGUAGUAUUAUAAUAUAGUCA	Precursor size 107 chr7-25162633-25162947(-)	-				Fernandes-Brum CN, Rezende PM, Ribeiro THC, et al. (2017) A genome-wide analysis of the RNA-guided silencing pathway in coffee reveals insights into its regulatory mechanisms. PLoS ONE 12(4): e0176333.
ccp-miR6142	ACGUUCAUAGACGAUUUUUUAAGAUAUGACUACAUAUAUCUCAUUUUUAAAAAAUCACAGUCAUUAGAUGUGUUCAAAAAUUUUAAAUCUGAAGUUGAAAACCUACACUAUGUCGGGUUCACCCACUAUGAAUGGUGUAGCUGAAAGACGAAAUAGAACGCUUAAAGACAUGGUAAGGAGUAUGAUAUGUCAUUCUACCUUACCAAAGUCACUUUGGAAAGA	Precursor size 118 chr7-28896026-28896247(+)	-				Fernandes-Brum CN, Rezende PM, Ribeiro THC, et al. (2017) A genome-wide analysis of the RNA-guided silencing pathway in coffee reveals insights into its regulatory mechanisms. PLoS ONE 12(4): e0176333.
ccp-miR2642	AAUUUUGGACUUAAGAAGCUUGCGAUAUGAUUUUUCAAACAGUAUUGCAAAAAACUGGAGAAAAUUCUGUUUUCUAAACUUAUUCUUGCUUCCAUUUCCAACUUUAAGUUGGAGUUGUUAAACCAUUUUGAGCUUGAUUUUAUGAGUGGAAGUGAGGUUUAAAUGAAAGGAAAUGAGUUUCUUCAAAUCAUUUUUGGUCGAACAAUUUUCGACUUUGUAUUUUGAAAGUCUUGUUCUAAUUUCUUCAAAUGUUUGACUAUAAUCGAUGCUCUUAUGCUCCAAAUGA	Precursor size 264 chr7-29550665-29550950(-)	-				Fernandes-Brum CN, Rezende PM, Ribeiro THC, et al. (2017) A genome-wide analysis of the RNA-guided silencing pathway in coffee reveals insights into its regulatory mechanisms. PLoS ONE 12(4): e0176333.
ccp-miR168a	CUCUUUUACGGCCGUCUCUAAUUCGCUUGGUGCAGGUCGGGAACUGCUUUUCCCACGACGUCGUUGGGUGAUUUCUGAUGAAUGAUGUUUCUGGUGAAUUGAAGUCCCGCCUUGCAUCAACUGAAUCAGAGGCCGCAGUAAAAAAU	Precursor size 277 chr8-6480115-6480260(+)	MiRSeq_43	Redundant Sequence			Fernandes-Brum CN, Rezende PM, Ribeiro THC, et al. (2017) A genome-wide analysis of the RNA-guided silencing pathway in coffee reveals insights into its regulatory mechanisms. PLoS ONE 12(4): e0176333.
ccp-miR2873b-1	UUGCUUUUUGUGCUUUGCAUGACAUUGGACUUGAGAUUUAGAAUAUGAAUUGCACUAGAGAAUUUUUAAUAUUGGGUUUAUUAGCAGGGAUUUUUGUCCAUUUAUAAGGGGAAACUCUGCCAAAAAUAUUCAAAAUCUUGUCCAAAAUUAUAAAAUAGCCCCAAAAGGUU	Precursor size 78 chr8-7247424-7247593(+)	-				Fernandes-Brum CN, Rezende PM, Ribeiro THC, et al. (2017) A genome-wide analysis of the RNA-guided silencing pathway in coffee reveals insights into its regulatory mechanisms. PLoS ONE 12(4): e0176333.
ccp-miR8691	GUGUUUUAUGUGUGUAUGUGUUUCAUUUCCUAUUUUUCUUACUAAUUUUACUUUUGAGGUUGUUUAAAAGCAAUUUUAGAUGAUGAGAAGGGUAGGUCAAUUUGGAGGACAAUGCUAGAGAAAUGGAAGUUUGGCAAUGGAUGGUUACCAAGUGCAAAACUCCUUCAACAAAGGUAAUCAAGAAUUUACUGAAUGUAUGUCUUUUGAAGAUGGUUUAAGGUGCUUAAACGCUAAAUUUGAUGUUAUGAUGUUACAAGUUCAAAUGGACACAAUUAUGCAUAAAAUUG	Precursor size 237 chr8-16383158-16383444(-)	-				Fernandes-Brum CN, Rezende PM, Ribeiro THC, et al. (2017) A genome-wide analysis of the RNA-guided silencing pathway in coffee reveals insights into its regulatory mechanisms. PLoS ONE 12(4): e0176333.
ccp-miR2592-1	GAAAAAUUCAAGCUUGAAUUCGAGUAAUUCGAACUUGAUAAGGCUUGCAAUUUACUCGAGUUCAAACGAGUCGAGUUCGAAGUUGAUUUCCA	Precursor size 278 chr8-16592820-16592911(-)	-				Fernandes-Brum CN, Rezende PM, Ribeiro THC, et al. (2017) A genome-wide analysis of the RNA-guided silencing pathway in coffee reveals insights into its regulatory mechanisms. PLoS ONE 12(4): e0176333.
ccp-miR1510b	CAAAAUGAGUGGAUAUUCGGUCAAAAACAGCCCUUGCUAAGGUUGUUUUACCUAUUCCACUCAUUCCC	Precursor size 182 chr8-17939817-17939884(-)	-				Fernandes-Brum CN, Rezende PM, Ribeiro THC, et al. (2017) A genome-wide analysis of the RNA-guided silencing pathway in coffee reveals insights into its regulatory mechanisms. PLoS ONE 12(4): e0176333.
ccp-miR1520e	AUUAGUUAGUUUAGUAAUUACUAUCUUUCUAAACAUAUUAUAAUAUUGUUAGUAUCGAUCUAUAAACCUAGAUAUGCAUGAUUAACAUGGAACUUAUAAUUGCCAAUAGCCGGUCCUGGCAAUAAGACCAUGAGAUUUGACAGUAACACCUACAGAGCUGUUAAGAUCCCUAUGGUCCGAGAUUUAGGGCGGUUAAAUGUUUAUAAGAUCAGAUUUAAUUUUCUACAUUUAUAUUACCUUUAUUAUAAUUUGUUUGGAAAUCUAGUAGUUGCUCAUAGUUAACUUGU	Precursor size 262 chr8-20767280-20767566(-)	-				Fernandes-Brum CN, Rezende PM, Ribeiro THC, et al. (2017) A genome-wide analysis of the RNA-guided silencing pathway in coffee reveals insights into its regulatory mechanisms. PLoS ONE 12(4): e0176333.
ccp-miR5780	AUGUCAGAAUGGAGAUCAGUUGCUUGGCUCUUGUACCGAGGAUGGAGGCAAAAGACUAUCUGAAUUAAAAUGUAGCUGAUCUUCUAAACUAGUCAACAUAUUCUACUUAAAUACCUUUUAGGGUCCGUUUGAUAACAUAAAAAAGUGUUGAAUCUGAAUUUUUUCGGAUAUUCAGAUGUUUUGAGUGUUUGAUAAAUGAAAAUCUAUUUGCUGAACUUGUUAAGCAGUGUUGAACCUGUGUGUAUUUUUUUCAGUACAAGAAUCCUAACUGAAUGCUUAAUUCUGAUAA	Precursor size 210 chr8-24603552-24603840(+)	-				Fernandes-Brum CN, Rezende PM, Ribeiro THC, et al. (2017) A genome-wide analysis of the RNA-guided silencing pathway in coffee reveals insights into its regulatory mechanisms. PLoS ONE 12(4): e0176333.
ccp-miR426-1	AGCAUCUUUGCCAAAUACAAGGAAUUCAUGAAAAAUGAGUGCUUUUGGAAAUUUGUAAUUACUUAUUAAUAUGUGGACCUUAUGCAUAUAAAUUUUCAUCAAAGACUCUCCAUACUAGACUUCUAGAAAGAAAAAAAGAAGAAAAGAAAAAGACUCUCUGUUGUACAAUUAAAAUUUUCACUUUUCAUUUCUCUAAACUGAAAACUGUGUCUCUGCAAGAGUUCCAAUAAAAAACAGAAGCUGCACCUCUUAUUCAUGGAAUUUAUGCAUGUAAAUCGUGCGCAAAUUCCGUGAAAAGGAUGUGUUCAUGAUGUUGGCCUUGUUUUGAGCAAAAUCAU	Precursor size 84 chr8-26099157-26099494(-)	-				Fernandes-Brum CN, Rezende PM, Ribeiro THC, et al. (2017) A genome-wide analysis of the RNA-guided silencing pathway in coffee reveals insights into its regulatory mechanisms. PLoS ONE 12(4): e0176333.
ccp-miR8709a	AUUCUUUUGUUUAGUCCAGUCCACUAUUAUAUAUGUUUAGGCCUGUCAAUCGGGCCUAAUGAGCCGGGCUUUGAUGAGUUCAAGUUCAGCUCAUUUAAUUUGAGACAUUUUCGGGCUUUGGGCUAUGAGUUUCGGGUUCGUAAAUGUGAAGCUCAUACUCAGCUCACAUAAUAUUCGGGUUGUGAGCCUUAAUCGGGCUUAGCCUAAACUCACUUAUUACUCCUGAAUUUUCUUAAUAUAAUUACUAUAACUAUUAAGUUGUAAAACUAAUUUAACAUUUACAAGACUAUAAUAUUAAAACUAAACAUGAACAAAUAAUAGUUC	Precursor size 179 chr8-26524427-26524750(-)	-				Fernandes-Brum CN, Rezende PM, Ribeiro THC, et al. (2017) A genome-wide analysis of the RNA-guided silencing pathway in coffee reveals insights into its regulatory mechanisms. PLoS ONE 12(4): e0176333.
ccp-miR399j	AAAUAUAUAAGCGAGCCAGUUUUAGGGCAGAUCUCCUCUUGGCAGUUGAUGGAGUACUGGUGCCAUGUAAAUCUUCGUGCCAACUUCUUCGUAACCUGCCAAAGGAGAGUUGCCCUAGAACUCUCUCAGCUUAACAUAACC	Precursor size 162 chr8-28925034-28925174(-)	MiRSeq_49	Redundant Sequence			Fernandes-Brum CN, Rezende PM, Ribeiro THC, et al. (2017) A genome-wide analysis of the RNA-guided silencing pathway in coffee reveals insights into its regulatory mechanisms. PLoS ONE 12(4): e0176333.
ccp-miR319a-3	UACCUUAAAAAAGAGAGCUUUCUUCAGUCCACUCAUGGGUGGCAGUAGGAUUCAAUUAGCUGCCGACUCAUUCAUCCAAAUGCUGAGUAAGAUUGGUACUCAGUAACUGUGUGAAUGAUGCGGGAGAAAAUUUGAUUCUUAAGCUUCCUGUACUUGGACUGAAGGGAGCUCCCUUUACUUUU	Precursor size 128 chr8-30318341-30318522(-)	-				Fernandes-Brum CN, Rezende PM, Ribeiro THC, et al. (2017) A genome-wide analysis of the RNA-guided silencing pathway in coffee reveals insights into its regulatory mechanisms. PLoS ONE 12(4): e0176333.
ccp-miR477i-1	CUUCAAGGCAUUGGUUGUUCACUCUCCCUCAAGGGCUUCCCCGACCUGGGCCACGCACGAAUGGCCCCAAUAAUUUAACAGGGGUUAACGUGCCUCAAGGCUAGAGAAGCUCUUCGGGGAGUAUUGAACAGGUCAUGUCUUGCGU	Precursor size 153 chr8-30572428-30572572(+)	-				Fernandes-Brum CN, Rezende PM, Ribeiro THC, et al. (2017) A genome-wide analysis of the RNA-guided silencing pathway in coffee reveals insights into its regulatory mechanisms. PLoS ONE 12(4): e0176333.
ccp-miR477i-2	AAUGGCUUUCAUUGCUCACUCUCCCUCAAGGGCUUCCGAUCGACUUGACUCUUCAAGAGCGCCUGAGCUGAGGCGCUUGGGGAGAGUGGAUAAUGCUAGCCAAUGU	Precursor size 135 chr8-30572644-30572749(+)	MiRSeq_50	Redundant Sequence			Fernandes-Brum CN, Rezende PM, Ribeiro THC, et al. (2017) A genome-wide analysis of the RNA-guided silencing pathway in coffee reveals insights into its regulatory mechanisms. PLoS ONE 12(4): e0176333.
ccp-miR166-3	GGAAGCUUUUCUCUUUUGAGGGGAAUGUUGUCUGGUGCGAGGCCACCAAUUAGAUCUAUACAGAUUACUCUGCUUCUCUCUCUCUCUCUCUCUCUUACUAGAUCAAUCCCAACAUUGAUCUGACAGCAUUUACAAGAGUUCAUAGAUCUUACUUUAGUGGCGUCGGACCAGGCUUCAUU	Precursor size 157 chr8-31212095-31212273(+)	-				Fernandes-Brum CN, Rezende PM, Ribeiro THC, et al. (2017) A genome-wide analysis of the RNA-guided silencing pathway in coffee reveals insights into its regulatory mechanisms. PLoS ONE 12(4): e0176333.
ccp-miR6440b	UAAAUUCUAACUUAGUAAUUAGUUAUAAAAAUAAGGAUAUUUUUGUAAUUUCACAAGGCUCGUCGAGCUAACGAGCUUAAGUUAAGAUGGCUCGAGUUCGACUCGCUUUAUAAACGAGUCGCUCGAGUUUGACCGAAUUCGAGUCGAACUUUGACUCAAGUCGCUCGGGAGCGGCUCGAUUCGUUUGCAGCUCUAGUGAUCGGUGGUGAAUUUUUUUUAAUUUAAAAAAAAUACUUCAAUAAGAUUUUAAAUUUCAAAAACACCUCAACAAAUAACUAUAAUAAAAAUUUUUCAUAUAUAAUAUUAUAGUAUAGUAUCUC	Precursor size 119 chr8-31436307-31436626(-)	-				Fernandes-Brum CN, Rezende PM, Ribeiro THC, et al. (2017) A genome-wide analysis of the RNA-guided silencing pathway in coffee reveals insights into its regulatory mechanisms. PLoS ONE 12(4): e0176333.
ccp-miR5658	UAUUGAUCAUAUCAUUGUCAUCAUCAAAAAUCUCAUAUCAUUGUCAUCAUCAAAAAUCUCACAGUAGGAGCUAACUGACUUUUCUGCCGGCCAAUCACAGGUGAGAUGCGGAGGGCAGAUGAUAAAGCUCAGAACCUUUAUGGAUCCGAAAGCAUGCCUGUGGUUGCCGUCACUAGUGUUGACCAUCAAAAAGGUCCGUGGGGUCCCCCGUCAUCAGCUCAUUAUAAAGGUGAUGAUGAUUUCCAGAUGAUGAUGAUGAUGAUGAGCAGCA	Precursor size 323 chr9-185793-186063(-)	-	Precursor size			Fernandes-Brum CN, Rezende PM, Ribeiro THC, et al. (2017) A genome-wide analysis of the RNA-guided silencing pathway in coffee reveals insights into its regulatory mechanisms. PLoS ONE 12(4): e0176333.
ccp-miR171b-1	AAUGUUGUUGUGAUAAUUAGCAGUAGAAGCCAUACGUGAUAUUGGCACGGCUCAAUCAAAUAACGGGGCUCUAUGCACUAGAGAGCACGGUUUUCUAAUUGAACCGCACCAAUAUCCCGUAUUAUUGAUAUGCUAACUAUCACUAAACCCG	Precursor size 175 chr9-1285009-1285159(-)	-				Fernandes-Brum CN, Rezende PM, Ribeiro THC, et al. (2017) A genome-wide analysis of the RNA-guided silencing pathway in coffee reveals insights into its regulatory mechanisms. PLoS ONE 12(4): e0176333.
ccp-miR171-8	AUAUUGGUGCGGUUCAAUUAGAAAACCGUGCUCUCUAGUGCAUAGAGCCCCGUUAUUUGAUUGAGCCGUGCCAAUAUC	Precursor size 194 chr9-1285045-1285122(+)	-				Fernandes-Brum CN, Rezende PM, Ribeiro THC, et al. (2017) A genome-wide analysis of the RNA-guided silencing pathway in coffee reveals insights into its regulatory mechanisms. PLoS ONE 12(4): e0176333.
ccp-miR160	AUGCCUGGCUCCCUGUAUGCCAUUUGCAGAGAGCCCACCGAAAAUCGAUGGCCUCCGUGAAUGGCGUAUGAGGAGCCAUGCAUA	Precursor size 101 chr9-1285045-1285122(+)	-				Fernandes-Brum CN, Rezende PM, Ribeiro THC, et al. (2017) A genome-wide analysis of the RNA-guided silencing pathway in coffee reveals insights into its regulatory mechanisms. PLoS ONE 12(4): e0176333.
ccp-miR4245	AUAAGAUUAAGGCUUAUACAGCGACAAAGUUUGAUCCUGACAAGCUUUUAGCAACUCUGAAAAGACGUUUUAAGGUAAAUUCUGCUAGCAAAUGAUUUCUGUUUUGUUACAGAUUCAACCUUUGCUAGAAGUUCCUCAGGAUGAAUUUCUUUGACCUUUAUAAUCGUAUCUAGG	Precursor size 183 chr9-1683434-1683517(+)	-				Fernandes-Brum CN, Rezende PM, Ribeiro THC, et al. (2017) A genome-wide analysis of the RNA-guided silencing pathway in coffee reveals insights into its regulatory mechanisms. PLoS ONE 12(4): e0176333.
ccp-miR8001b	AGAAAAACCAAGAAAGCUCUUCAUUUUCUAUCUUCAAUUUUUGCUCAAAUAUUGAGAUUUCACCGUUGGAUUUUCAAACUACUCCCUACAAGCACUAGCUAAGCAGGGUUAGAGGUCUUGGUGGAGUUGUUUUUGGAGGGGAAGUCUUAAGUUUCUACCUUUCUUGAGCUCAUAAAGUGAGUUGUUAAGAAAUUCUCUUUUGGUGCUAAUAUUGGUUAAUUAGUGGUUUGUAAAGGUUGAAGAUGCUAUAUUGUGGAUGAUUUCAUGGUUUUAAG	Precursor size 122 chr9-2118156-2118329(-)	-				Fernandes-Brum CN, Rezende PM, Ribeiro THC, et al. (2017) A genome-wide analysis of the RNA-guided silencing pathway in coffee reveals insights into its regulatory mechanisms. PLoS ONE 12(4): e0176333.
ccp-miR167-4	GUCUGAGAGCUUGAAGCUGCCAGCAUGAUCUGGUAAGAACAAGUCCAUGAAUCUUUUGUUGAUUCCUGUACUACUUCCAUUAAGAUCAUGAAAAUCUUGAAUUAGAUACUACUAGACUAAAGUUCCAAAUCAUAUUUCAUAACCUUUAAAGGAUGUAUAAUUGGCAACAGAUCGGCAAGAUUUGAUCUAUAUGUUCAAAUUUUCUUGCUGUUCUUUCUUACCAUGUUUUAGUUUUAAGGGCUUAAUCAGAAGGCGUUUGAGAGUAAAGAAACAUGUUAGGAAAUCUAGCUUCUUAGAUUUGGUUUCAUCAGGUCAUCUAGCAGCUUCAAUCGCUCA	Precursor size 145 chr9-2865688-2865962(-)	-				Fernandes-Brum CN, Rezende PM, Ribeiro THC, et al. (2017) A genome-wide analysis of the RNA-guided silencing pathway in coffee reveals insights into its regulatory mechanisms. PLoS ONE 12(4): e0176333.
ccp-miR160h	UUGUGCCUGGCUCCCUGCAUGCCACACAUUAACAGCAAUCCGGUGGCGGAUUCGCCAUGGAUGGGUGCCAUGUGGGGGAGUCAAGCAUGC	Precursor size 145 chr9-6898984-6899319(+)	-				Fernandes-Brum CN, Rezende PM, Ribeiro THC, et al. (2017) A genome-wide analysis of the RNA-guided silencing pathway in coffee reveals insights into its regulatory mechanisms. PLoS ONE 12(4): e0176333.
ccp-miR7504b	AAUUUUGUCUAGGCAAUGAGACAAAUCUAAAAGUUUGAAAUGCAAAUGUGUCUAUAUUAGAAUUUCAGUUAGGAGGAAAAAUGCCAUUAGUCAUUUAUAAUGAUUUUUUUUUUUGAGGAGAUUGGUUGUUGGACUAUCUUGAAGGCACAUUUGUAACCCAACAAUUAAUUUUGAAGGUAGAUUUGCACAUCUGUGACAAACUA	Precursor size 215 chr9-8792199-8792288(+)	-				Fernandes-Brum CN, Rezende PM, Ribeiro THC, et al. (2017) A genome-wide analysis of the RNA-guided silencing pathway in coffee reveals insights into its regulatory mechanisms. PLoS ONE 12(4): e0176333.
ccp-miR395x	AGCUCAAAUCUUCCAAAACAAUCACAUAAACUUGUUUCUACUCCAUAAAAUCUCUUCAUUAGGUGUUAUUUGGUAGUUUGGUGAAGUGUUUGGAGAAGCUAAGGUGUCAAGCAACUUUCUCUCUCUUGUUUUACUAGGAGAGUAGUGAAUGAACCUUCUCCUUCAUCUAAUGAAGCUUAAUUGAUGCCUAGUGAUAGUUAAAGUGAUGAAUUUUGUGGUUAUUUCUUGCUUUUGGAUGAAUUGAUGA	Precursor size 110 chr9-11415604-11415806(-)	-				Fernandes-Brum CN, Rezende PM, Ribeiro THC, et al. (2017) A genome-wide analysis of the RNA-guided silencing pathway in coffee reveals insights into its regulatory mechanisms. PLoS ONE 12(4): e0176333.
ccp-miR7504a	AAGAAUUUUGGCCAACAUGAAGGAAAAUGGCCCAAGAAGAAAGAUAAGAAGGAAGGCAAAUCAUUUGGUCAAUUUUCCAUGGAUUGCCAACAAGUGUCAACUCAAGAUGACUUCUUAUUUUUUUUCUUUUUUUCCUUUUGUUUUUGUCCAAAAUUUCA	Precursor size 194 chr9-18880070-18880316(-)	-				Fernandes-Brum CN, Rezende PM, Ribeiro THC, et al. (2017) A genome-wide analysis of the RNA-guided silencing pathway in coffee reveals insights into its regulatory mechanisms. PLoS ONE 12(4): e0176333.
ccp-miR395b-2	CGUAUCAAAUGGACUCAGGAGUUCCCCCAAACACUUCAGUAGGCAAAGUUCUUUGGCCCUAAUUGAGUCAAAGAAAGAAACAUGUCCCCCCAAGUGAAGUGUUCGAGGGAACUCUAGAGGACAUCUGAUGCU	Precursor size 287 chr9-18992778-18992935(-)	-				Fernandes-Brum CN, Rezende PM, Ribeiro THC, et al. (2017) A genome-wide analysis of the RNA-guided silencing pathway in coffee reveals insights into its regulatory mechanisms. PLoS ONE 12(4): e0176333.
ccp-miR1863b-2	CAAGCUCUGAUACCAACUUAUCCGUUCCUGUAAUAAGUUGAGAGCAAUUUAUUACAGGAACGGAUUCCUGGUAUGAGAGCAAC	Precursor size 118 chr9-20573205-20573336(-)	-				Fernandes-Brum CN, Rezende PM, Ribeiro THC, et al. (2017) A genome-wide analysis of the RNA-guided silencing pathway in coffee reveals insights into its regulatory mechanisms. PLoS ONE 12(4): e0176333.
ccp-miR394	UAACAAAGGGUUUCCUACAGAGUUUAUUGGCAUUCUGUCCACCUCCAUAUUAAUUCAGACCAAUGAAAUAUGCAUUCUACAAAAUAAACUCAAUACACUUGUAUUCUGUGUUUGGGGGAGGUGGGCAUACUGCCAACUGAGCUCUGUUGGUUUCUCUUUGCGG	Precursor size 240 chr9-22171846-22171928(+)	-				Fernandes-Brum CN, Rezende PM, Ribeiro THC, et al. (2017) A genome-wide analysis of the RNA-guided silencing pathway in coffee reveals insights into its regulatory mechanisms. PLoS ONE 12(4): e0176333.
ccp-miR171-3	UUUUGAAAUAGUCACUGUGAUAUUGGUCCGGUUCACUCGGAUGUUGAGGCACGCUUUGCACUAUUUGAUUUGCGCUGAAGCCGUAUACGCAACGCAAGCAAGCCUUGUCCAGUAGUACUAUAAACAAUCUGAUUGAGCCGUGCCAAUAUCUUAGUGUGCCUUUUCAUUA	Precursor size 314 chr10-765119-765281(+)	MiRSeq_68	Precursor size/ Redundant Sequence			Fernandes-Brum CN, Rezende PM, Ribeiro THC, et al. (2017) A genome-wide analysis of the RNA-guided silencing pathway in coffee reveals insights into its regulatory mechanisms. PLoS ONE 12(4): e0176333.
ccp-miR7828	UGCUUCUAGAGAUAGUAGUAUGACUAUAUAUGGUGGUGGAUUGAAUCAAGAAAAGCAUGGUUUGCUAAAGUCUGAGGGUUUAAAAAUUGUCGAUGGAGAGGGGAAAACUUGGAUUCAAGUAGGUUCUUCAAGAACCUAUACACCUUCAGAGGAUGAUAUUAACUCCAGCCUAAGGCUGGUCUCUGUUGCCAUAGAUGACAUGGGCAUCAAAAUGUCGAUUAAUGUCUUUGUUACUACUCCUGUCAUUAGAUUACCUCAUCCGUAUCCUCGCCAUAUGAUCGUAUUUUGCUCCCUCAGAAAAU	Precursor size 221 chr10-844792-844960(+)	-				Fernandes-Brum CN, Rezende PM, Ribeiro THC, et al. (2017) A genome-wide analysis of the RNA-guided silencing pathway in coffee reveals insights into its regulatory mechanisms. PLoS ONE 12(4): e0176333.
ccp-miR396c	GGAGAUGCGGCACAUUGAACAUUGGCACCAGUCUGGAGGAGGCCUAAGCUGUUGGACGCACUGCCUCCAGGAACCACUGCAGCAGAUGCAGAGGAAGUUGGCGUCAAUUUGGCAGCAUUAUUCGUGGUUCCUGCAACAGAAUGGCCAGGUUGGCCUUCCACAGGCUUUCUUGAACGAUGGCGGCCCCUGUUCAUGUGCCGCUCACA	Precursor size 285 chr10-6139145-6139446(+)	-				Fernandes-Brum CN, Rezende PM, Ribeiro THC, et al. (2017) A genome-wide analysis of the RNA-guided silencing pathway in coffee reveals insights into its regulatory mechanisms. PLoS ONE 12(4): e0176333.
ccp-miR482a-1	CACUAGUUUUAGCAAUGCAGCUUCCUUUCGUGGUGCUCUGCCUUCCUUUUGUCUAGGCACGUGAGAAUUGGAAUUGGUGGAUUGUCAAGCAAGACAGGGAGCUGCAUUUAUAAAAUAAGA	Precursor size 145 chr10-6647260-6647465(+)	-				Fernandes-Brum CN, Rezende PM, Ribeiro THC, et al. (2017) A genome-wide analysis of the RNA-guided silencing pathway in coffee reveals insights into its regulatory mechanisms. PLoS ONE 12(4): e0176333.
ccp-miR4342-1	ACCUCCCACCCAAAUCGGUGUGAUACUUACUAUCGCUCAGUUUAUAGGUCUGAGACGAUUCGAAAGGUACCUCCCACCAAAUUGGUGUGGUACUUGCUAUUGUUCAGAGGUCAAUGAGACACCGCUCCAAUCGACUUAGAAUGCUUAAUGGUUCUGAGACGAUUCGAGGUACCUCCCACCCGAAUCGGUGUGGUACUUGCUAUCGUUUAGACGUUUAGGGUACUGAGACGACUCGAGAGGUACCUCCCACUAAAUCGGUGGGAUAC	Precursor size 169 chr10-8614558-8614677(+)	-				Fernandes-Brum CN, Rezende PM, Ribeiro THC, et al. (2017) A genome-wide analysis of the RNA-guided silencing pathway in coffee reveals insights into its regulatory mechanisms. PLoS ONE 12(4): e0176333.
ccp-miR5741a-1	CAAAAGACUUUUGUUUCAAUUAAUUUUGGUUACAACCCCAGUAUUGAAGUCCCUAAAAUACCCCUUCUGGGUUGCUUGAUUAGGAGCCUGAUAGAAAUUAUGCGGUGGCGCCGCCGUUGAGUUUUUUAAUUGGAACCAAAAUAUAAUUUUUGGGAUUAAAUUGGCUAUAAAUAAUUUAUAGGGACUAAAUUGAUGAAAAAAAAGCUUAGA	Precursor size 286 chr10-16830303-16830568(+)	-				Fernandes-Brum CN, Rezende PM, Ribeiro THC, et al. (2017) A genome-wide analysis of the RNA-guided silencing pathway in coffee reveals insights into its regulatory mechanisms. PLoS ONE 12(4): e0176333.
ccp-miR1885a	CUGGUUUCAGGGCAACCAUUGAUGGCUUUUCUUGAUGGAUCAAACACGGUCGUAAAUCACAUCAAUGAAAAGUAUUAUUGUAUUCCCUUUAACUUU	Precursor size 91 chr10-23557873-23558082(+)	-				Fernandes-Brum CN, Rezende PM, Ribeiro THC, et al. (2017) A genome-wide analysis of the RNA-guided silencing pathway in coffee reveals insights into its regulatory mechanisms. PLoS ONE 12(4): e0176333.
ccp-miR9568	UUUUAAAUUUCAAAUUCAACUCUUGCACGCAUGGUCACGAAUCAAACGGUGGCAGUGCAUGCACUGUCAACGAGUGUAUAUAAUAUGUACUCGUAUUUUGAUUCAUCGUAAGAGAUCCGAAUUUGGAUUUACUU	Precursor size 67 chr10-26564027-26564122(-)	-				Fernandes-Brum CN, Rezende PM, Ribeiro THC, et al. (2017) A genome-wide analysis of the RNA-guided silencing pathway in coffee reveals insights into its regulatory mechanisms. PLoS ONE 12(4): e0176333.
ccp-miR408b	AACAAGAGUGACAGGGAAGAGGAACAGCAUAUGUCAAUGAAACUUUUCUCUCUUUCAUUUUUUGUGCUUUUCCCUUUUCCCUCUCUCCUUUAG	Precursor size 286 chr10-26732996-26733129(+)	-				Fernandes-Brum CN, Rezende PM, Ribeiro THC, et al. (2017) A genome-wide analysis of the RNA-guided silencing pathway in coffee reveals insights into its regulatory mechanisms. PLoS ONE 12(4): e0176333.
ccp-miR1919	UCUAAUCAUCGCUCAAACGCCGUCGCUCUUCCCCUCUUCGGCUUACUUCUGUCGCAGGUGACUUUCGCCUGGGAUUCUUUCCUUGUGAGGCGAAAGUCACCGGCGACAGACAGGAAUCGAAGAAUUGAAGAGCCAAGGCGUUGUUGAGCGGAUUUCU	Precursor size 288 chr11-193544-193636(+)	MiRSeq_74	Redundant Sequence			Fernandes-Brum CN, Rezende PM, Ribeiro THC, et al. (2017) A genome-wide analysis of the RNA-guided silencing pathway in coffee reveals insights into its regulatory mechanisms. PLoS ONE 12(4): e0176333.
ccp-miR7743	UUUGAACUUUUGUAAUGGUUCUCAUCCUAGCAUUUGGCACGGGCUGGAUGUAUGAAGAAUUGAGAACCCUUGUACAUUUGGGUUUGUACUCCUUUUUGGAGAUAGAAAUGUAUAUAAGUUCCGC	Precursor size 337 chr11-5265960-5266116(-)	-	Precursor size			Fernandes-Brum CN, Rezende PM, Ribeiro THC, et al. (2017) A genome-wide analysis of the RNA-guided silencing pathway in coffee reveals insights into its regulatory mechanisms. PLoS ONE 12(4): e0176333.
ccp-miR6198	AAAGGGUGUUUGAAUCUGUUUUUUUUUUUAAAAAAAAAAGGGAAGAAGAGAAAGGAAAGAGCAGCGGUGGCUGCCGCUGCUCUGUCUUGGCUGGACAUGCCGCACACAAGUGCGGGCCGCCAUAUCUGGCAGCAGAGAAAAGAAUUUCAAGGGUUGGCCGCAAGGCUAGAGAAAAAAAAAGGAAGAUAGCAACAACCAAA	Precursor size 323 chr11-9606014-9606137(+)	-	Precursor size			Fernandes-Brum CN, Rezende PM, Ribeiro THC, et al. (2017) A genome-wide analysis of the RNA-guided silencing pathway in coffee reveals insights into its regulatory mechanisms. PLoS ONE 12(4): e0176333.
ccp-miR4342-2	GAUGAGACACCGCUCCAAUCGACUUAGAAUGCUUAAUGGUUCUGAGACGAUUCGAGAGGUACCUCCCACCCGAAUUGGUGUGGUACUUGCUAUCGUUCAGAGGUUUAGAGUACUGAGACGACUCGAGAGGUAUCUCCCAUCAAAUCGGUGUGGUACUUACAAUCGUUCAGUGGUCGAUGAGACAUCUCUCCAAUCGACUUAGAAUGCUUAAUGGUUCUGAGAUGAUUCGAGAGGUACCUCCUA	Precursor size 140 chr11-13126325-13126524(-)	-				Fernandes-Brum CN, Rezende PM, Ribeiro THC, et al. (2017) A genome-wide analysis of the RNA-guided silencing pathway in coffee reveals insights into its regulatory mechanisms. PLoS ONE 12(4): e0176333.
ccp-miR7982a-2	AUCAAGACAUCUCAUGUACCGUCUGUAGAUCAAUUGGCUGAUUUGUUUACCAAGAGUUUAGGGGGUUCUAGGGUAAAAUACAUUUGUGACAAGUUGGAUGCUUAUGAUAUAUAUGCUCCAACUUGAGGGGGAGUGUUAGGAGAAUAUCAGUAGUCUUGUAGAUAAGGGUAUUCUUGUAAAUAGCUGGUUAGGUUUGUACUUCUAUAAAUACUAGUUGGUCACUCGUAAUACGGUGACUAGAUGUUUUCCU	Precursor size 181 chr11-14213037-14213279(-)	-				Fernandes-Brum CN, Rezende PM, Ribeiro THC, et al. (2017) A genome-wide analysis of the RNA-guided silencing pathway in coffee reveals insights into its regulatory mechanisms. PLoS ONE 12(4): e0176333.
ccp-miR1435	AGUGUGCACAUAGGCACCAAUACACCAUUAGGAAGCUUUUUUUUCUAAAAAUUUUUUUUCUUAAAACAAACUUUUUCCUAAUGGUGCAUUGGUGCCUAUGGGGACACU	Precursor size 144 chr11-14325725-14325974(-)	-				Fernandes-Brum CN, Rezende PM, Ribeiro THC, et al. (2017) A genome-wide analysis of the RNA-guided silencing pathway in coffee reveals insights into its regulatory mechanisms. PLoS ONE 12(4): e0176333.
ccp-miR319a-2	AGGAGCUCUCUCCAGUCCAGUCCGAGGCAGUCUGAGGGCUGAUGAAUCAGCUGCUGACUCAUUGGUUCACGAAUUCAUCAACCAAAUUAAUGUUUAUGGAAAUUGCAAAGGGAGAUGAUGUUUUUGUGAUACAAUGAUGCAGGAGCUGUUUUCAGUUUUUGCUGUCGCGUCUUGGACUGAAGGGAGCUCC	Precursor size 105 chr11-20107604-20107711(+)	-				Fernandes-Brum CN, Rezende PM, Ribeiro THC, et al. (2017) A genome-wide analysis of the RNA-guided silencing pathway in coffee reveals insights into its regulatory mechanisms. PLoS ONE 12(4): e0176333.
ccp-miR482a-2	CUGAGUAAGAGGGAAAGGCAGAUAGAUCUGCAGGAAGUUUUGGGAAUGGGCUGCUAGGGAUGGAAGCGACUAAGAAGUGAAUCCCUUUCCUAGCCCGCCCAUUCCUAUGAUUUCCUGUGGUUCCUUUCUUUCCCUACCUUGCUUGU	Precursor size 178 chr11-26328965-26329154(-)	MiRSeq_91	Redundant Sequence			Fernandes-Brum CN, Rezende PM, Ribeiro THC, et al. (2017) A genome-wide analysis of the RNA-guided silencing pathway in coffee reveals insights into its regulatory mechanisms. PLoS ONE 12(4): e0176333.
ccp-miR482a-4	GAGGAAUAAGAGGGAAAGGGAGCUUAAUCUUCAGGAAAUUAGUGGGAUGGGUGACUCGGGCAGAUUUGAGGUAAAUCUUUGGUCAUUUUUUGUUUUGAGGGAUCAAAUCUUGAUCUUCCCUAGUCCUCCCAUCCCGGUGAUUUCCCGUGGAUUCUCCUCUUCCAUAACUUAUUCUAC	Precursor size 319 chr11-26816042-26816187(-)	-				Fernandes-Brum CN, Rezende PM, Ribeiro THC, et al. (2017) A genome-wide analysis of the RNA-guided silencing pathway in coffee reveals insights into its regulatory mechanisms. PLoS ONE 12(4): e0176333.
ccp-miR6459a-3	UAAAGCUCAAGCUCAAACUCGAGAUUUGGUCUAAUCGAGCUGAAUUUCGACUUAGUUUUAUCAAACUUGAAUUCGAGCUCGAAUUCGACGAGCUGUUAUUUUAAAGCUCAAGCUCAAAUUCGAGUUCUCGAUCUAGAGCUCGAGCUCGAGUUUGAACUUUUGAGCUCCA	Precursor size 270 chr11-26897301-26897477(-)	-				Fernandes-Brum CN, Rezende PM, Ribeiro THC, et al. (2017) A genome-wide analysis of the RNA-guided silencing pathway in coffee reveals insights into its regulatory mechanisms. PLoS ONE 12(4): e0176333.
ccp-miR6459a-4	UGGAGCUCAAAAGUUCAAACUCGAGCUCGAGCUCUAGAUCGAGAACUCGAAUUUGAGCUUGAGCUUUAAAAUAACAGCUCGUCGAAUUCGAGCUCGAAUUCAAGUUUGAUAAAACUAAGUCGAAAUUCAGCUCGAUUAGACCAAAUCUCGAGUUUGAGCUUGAGCUUUA	Precursor size 150 chr11-26934027-26934195(+)	-				Fernandes-Brum CN, Rezende PM, Ribeiro THC, et al. (2017) A genome-wide analysis of the RNA-guided silencing pathway in coffee reveals insights into its regulatory mechanisms. PLoS ONE 12(4): e0176333.
ccp-miR482a-5	GAGGAAUGAGAGGGAAAGGGAGCUUAAUCUUCAGAAAAUUAGUGGGAUGGGUGACUGGGGAAGGUUUGAGGUAAAUCUUUGGUCAUUUUUUGUUUGAGCGAUCAAAUCUUGAUCUUCCCUAGUCCUCCCAUCCCGGUGAUUUCCUGGGGAUUCUCCUCUUCCACAACUUAUUCUAU	Precursor size 77 chr11-26937225-26937400(-)	MiRSeq_93	Redundant Sequence			Fernandes-Brum CN, Rezende PM, Ribeiro THC, et al. (2017) A genome-wide analysis of the RNA-guided silencing pathway in coffee reveals insights into its regulatory mechanisms. PLoS ONE 12(4): e0176333.
ccp-miR482b-1	GAAAAAAGGAAAGGAAGAAACUCUAGAAACCCAUAGGAAUGGGAGGACUGGGAAAGAAAAGCCGAAUAAAAAACAAAAAAGAUUCGUAUUCUAGUUUAUUAUAGAUGCUUUUCUUCCCAAACCUCCCAUUUCCUCUGGAAUUUCCAAGGCUUCUUCCUUUUCUCUUACC	Precursor size 83 chr11-26937500-26937668(+)	-				Fernandes-Brum CN, Rezende PM, Ribeiro THC, et al. (2017) A genome-wide analysis of the RNA-guided silencing pathway in coffee reveals insights into its regulatory mechanisms. PLoS ONE 12(4): e0176333.
ccp-miR482a-3	GAGGAAUGAGGGGGAAAGGGAGCUUAAUCUGCAGGAAAUUAGUGGGAUGGGUGACCGGGGAAGAUUUGAGGUAGAUCUUUGGUCAUUUUUUGUUUUUGAGGGACCAAAUCUUGGUCUUCCCUAGUCCUCCCAUCCCGGUGAUUUCCUGUGGAUUCUCCUCUUCCACAACUUAUUCUAC	Precursor size 173 chr11-26964580-26964757(-)	MiRSeq_94	Redundant Sequence			Fernandes-Brum CN, Rezende PM, Ribeiro THC, et al. (2017) A genome-wide analysis of the RNA-guided silencing pathway in coffee reveals insights into its regulatory mechanisms. PLoS ONE 12(4): e0176333.
ccp-miR482b-2	AAAAGGAAAGGAAGAAACUCUAGAAACCCAUAGGAAUGGGAGGACUGGGAAAGAAAAGCCGAAUUAAAAACCAAGAAAAGAUUCGCACUCUGUAGUUUAGUUGAGCUGCUUUUCUUACCAAACCUCCCAUUUCCUCUGGAUUUUCCAAGGCAUCUUCCUUUUCUCCU	Precursor size 274 chr11-26964874-26965040(+)	-				Fernandes-Brum CN, Rezende PM, Ribeiro THC, et al. (2017) A genome-wide analysis of the RNA-guided silencing pathway in coffee reveals insights into its regulatory mechanisms. PLoS ONE 12(4): e0176333.
ccp-miR398a	CAACAACAACGGCAUAUCCCUAAAGGGAUGGAACCUGAGAACACCGGUGGACAUUGGGUGCUGCAGGUUGAUUACAGAUUCCAUGCAAGCAUCAAAUAUGCUGCACUUGUGUUCUCAGGUCACCCCUUUGGGGCAACCCCGUUUUGCUA	Precursor size 335 chr11-29416868-29417016(+)	MiRSeq_95	Precursor size/ Redundant Sequence			Fernandes-Brum CN, Rezende PM, Ribeiro THC, et al. (2017) A genome-wide analysis of the RNA-guided silencing pathway in coffee reveals insights into its regulatory mechanisms. PLoS ONE 12(4): e0176333.
ccp-miR169a	UCAUCAUGCUUCUGCACAGUUGAAACAUCUGAGGUCUUACAUAUGGAUCCGAUGUUUUCAGCCGUGCAGCCAAGGAUGACUU	Precursor size 89 chr11-29783318-29783399(-)	-				Fernandes-Brum CN, Rezende PM, Ribeiro THC, et al. (2017) A genome-wide analysis of the RNA-guided silencing pathway in coffee reveals insights into its regulatory mechanisms. PLoS ONE 12(4): e0176333.
ccp-miR1023e	UACACUCUCUCCGUCUCACUUUAAUAAUCCUGUUUUCCUUUUUUAUCUGUCCCAAAUUAUAGUCCACUUUCCAAUUGAAGAAUAUAGUUGUAUUUUAAUUUUUCUAUAAUACCCUUAUUCAAUGUAAGUUGCUGUUACUAUAAACCUACCCCAUUUAAUGAGAGUUGAUUUUUCUUUUACCAUCAAUUCAAGUUCCCGUAAAGUGGUUCUCUAAUUAAUAUGAGGGUAUUUUAGGAAAAUAGCUACCUAAAUUGAUUGUUCCAACAAAAUUAAUUACUUUUUCUUAAAUUGUGUGAAAAAAAUCAAAACUAUCAAAGUGGGACGGAGGGAGUACU	Precursor size 202 chr11-29816068-29816402(-)	-				Fernandes-Brum CN, Rezende PM, Ribeiro THC, et al. (2017) A genome-wide analysis of the RNA-guided silencing pathway in coffee reveals insights into its regulatory mechanisms. PLoS ONE 12(4): e0176333.
ccp-miR395a-3	CUUGAACACUUCACUGGGGCUCAUUUUUUCUUUGCCUCAGUUAGGCUAAAGGUUGCUGCCUACUGAAGUGUUUGGGGGAACUCCCGGGUCCA	Precursor size 246 chr11-30224784-30224875(-)	MiRSeq_97	Redundant Sequence			Fernandes-Brum CN, Rezende PM, Ribeiro THC, et al. (2017) A genome-wide analysis of the RNA-guided silencing pathway in coffee reveals insights into its regulatory mechanisms. PLoS ONE 12(4): e0176333.
ccp-miR395a-1	UGGUUCCCUAGAGUUCCCCUGACCGCUUCAUGAGGGACUCACUUUUUAUCAUUAAUCCCUGCUGAAGUGUUUGGGGGAACUCCCGGGUUCA	Precursor size 157 chr11-30226771-30226861(-)	MiRSeq_98, chr11:3022677030226861(-)	Redundant Sequence			Fernandes-Brum CN, Rezende PM, Ribeiro THC, et al. (2017) A genome-wide analysis of the RNA-guided silencing pathway in coffee reveals insights into its regulatory mechanisms. PLoS ONE 12(4): e0176333.
ccp-miR2275d-1	CAAUACAAAAGAUGAAGAGUUGGAGAAAAGAUAACCCAUGUCACUUGAGUUUCAACUCCUUCUUCUUCAUCUUCAUGUAGCU	Precursor size 131 chr11-31425012-31425093(+)	-				Fernandes-Brum CN, Rezende PM, Ribeiro THC, et al. (2017) A genome-wide analysis of the RNA-guided silencing pathway in coffee reveals insights into its regulatory mechanisms. PLoS ONE 12(4): e0176333.
ccp-miR5640	UAAUUUCUAUAGUGUCUAGUCCUUUAACUUUAGUUGUAGAUCCAUCAGCUAAAGUAACAUGAGAGAAGGAAGUAGACUCUUGAAAAUU	Precursor size 82 chr11-31464279-31464366(+)	-				Fernandes-Brum CN, Rezende PM, Ribeiro THC, et al. (2017) A genome-wide analysis of the RNA-guided silencing pathway in coffee reveals insights into its regulatory mechanisms. PLoS ONE 12(4): e0176333.
mir156	AAGAAGAUGUGACGGUCUACCUCUGGCAGCAACGUUAACUGGAGGUUUGUUAUCUAAAAAGAGAAAAGAGGAUUGGCUAUCUAUUUUGGAGGAGGGUCACUUGAAUGGAGAUCAGGGUGGGAUCGAGCAA	Precursor size 130 chr1(+)985633,985763	-				Guedes FAF, Nobres P, Ferreira DCR, et al. (2018) Transcriptional memory contributes to drought tolerance in coffee (Coffea canephora) plants. Environmental and Experimental Botany Vol. 147: 220-233.
mir159	UUGAGCAAAUUCAAGACUGGAUGAGAAUUUUCCAGAUUUGAACCUCUAACUUUAGUAAUUCAAUUGGGUAUCGAAACGAACUUGAAUCGGCACCAAAAUUGGCAGUAUUUCAAUAAUAUAUGGAAAGUAUCUCUCUAUCGAAUUUCGGGGAA	Precursor size 152 chr1(-)5825191,5825343	miR132, MiRSeq_22, MiRSeq_59, MiRSeq_68	Redundant Sequence			Guedes FAF, Nobres P, Ferreira DCR, et al. (2018) Transcriptional memory contributes to drought tolerance in coffee (Coffea canephora) plants. Environmental and Experimental Botany Vol. 147: 220-233.
mir160	UAUUUCAUCAUGUUGGAUUGUAUUCAAAUAAUUUUUAUUUAAUUGUUUUUAUAAGUUUCAAUUGUAAAAGUACAAUGAAUAAUAAUUUGAUGAUGUGAUGAUAUUU	Precursor size 106 chr1(-)5992780,5992886	-				Guedes FAF, Nobres P, Ferreira DCR, et al. (2018) Transcriptional memory contributes to drought tolerance in coffee (Coffea canephora) plants. Environmental and Experimental Botany Vol. 147: 220-233.
mir162	UUGAUAAUUUGCCAUCUGCACUGAUUAGGAAAUGUUUUGGAUAUUGUUCUAUAUUUGCCAAGGAUAGCGAAAUAGAAAGGGAUCUUCUAAUCGAACUCUGGAUGGCAGAGGGUUUUC	Precursor size 117 chr1(-)6989370,6989487	-				Guedes FAF, Nobres P, Ferreira DCR, et al. (2018) Transcriptional memory contributes to drought tolerance in coffee (Coffea canephora) plants. Environmental and Experimental Botany Vol. 147: 220-233.
mir164	GAAACGUUAUUUUAGGUAAAAUAGUUUUAGUGACAAUCUUUGCAAGGACCGCAGCUUUAAAGAAAUUUUUUUUUCUUUUCAAAAGUAUCUUUCUAGCUCUGAUAUCAAGUAGUUUGUCGACUUAUUUCAAGAAAAUAAUACUAGU	Precursor size 145 chr1(-)8511978,8512123	-				Guedes FAF, Nobres P, Ferreira DCR, et al. (2018) Transcriptional memory contributes to drought tolerance in coffee (Coffea canephora) plants. Environmental and Experimental Botany Vol. 147: 220-233.
mir166	GUUGUUGGUGGUGCAAGGAGAGGACAGCCGAGGUGUCUACCUUUGGAGCACUCCUCGGCGUCCUCCUUGCACCACUGACACCCAU	Precursor size 85 chr1(+)9581090,9581175	-				Guedes FAF, Nobres P, Ferreira DCR, et al. (2018) Transcriptional memory contributes to drought tolerance in coffee (Coffea canephora) plants. Environmental and Experimental Botany Vol. 147: 220-233.
mir166	GGGAGGUGGAGCUGUCACAGUUGGUAUCAGAGCUUAGGCUUCAUAUUCCUGUAGUGUAUCUUAGGCUUGAAAUUUAGGAUGCCGGACUGUGGGUUUGGUUUGAAAUAUU	Precursor size 109 chr1(+)14197002,14197111	-				Guedes FAF, Nobres P, Ferreira DCR, et al. (2018) Transcriptional memory contributes to drought tolerance in coffee (Coffea canephora) plants. Environmental and Experimental Botany Vol. 147: 220-233.
mir166	UGAGCUUAACCUUCAUUUCCGGACUUUUCCCUAGCUUGACUUGUCUUUGUACUUCUUGGAGCUUGCUGAAUGGAUAUUAGAUGAACUUAUUUGUGUGACUUUGGGACUGGCUGAAGUAAUAAUGAAGCCAUGAUGGCUGGAAAAGUUAGCAAAUGUAGGGGAAGUGCUGUCCGAACUUUGAAGGGACUUGUUUG	Precursor size 194 chr1(-)14654083,14654277	-				Guedes FAF, Nobres P, Ferreira DCR, et al. (2018) Transcriptional memory contributes to drought tolerance in coffee (Coffea canephora) plants. Environmental and Experimental Botany Vol. 147: 220-233.
mir166	UUUGUUGUAAAAUUGGUGAGUGGGCUCUAUGAACUCCCACUCUUGGAUGAUGGCUGAUGUGAUGAUUAAUGAUGGGUUUAAUGUUGGUUUAGUGCUCAAAAUGGUAGAU	Precursor size 109 chr1(-)14796676,14796785	-				Guedes FAF, Nobres P, Ferreira DCR, et al. (2018) Transcriptional memory contributes to drought tolerance in coffee (Coffea canephora) plants. Environmental and Experimental Botany Vol. 147: 220-233.
mir166	CCCCGAAAAAAAGAGUGUGAGAACCCGUAAAAACCCUAUUAUUUUCCUAGGGUUUUAGUUCCUUUAAUUGCAUAAUUUUUGCAUUUCUGG	Precursor size 90 chr1(+)16542222,16542312	MiRSeq_133, MiRSeq_57, MiRSeq_81, miRSeq_13	Redundant Sequence			Guedes FAF, Nobres P, Ferreira DCR, et al. (2018) Transcriptional memory contributes to drought tolerance in coffee (Coffea canephora) plants. Environmental and Experimental Botany Vol. 147: 220-233.
mir167	CAAAACGACAUCUCAUGUUUUGAACUAAAUUGUAAACUAACAAAAUUCGUUAAAUUUAACGGAAUUCGGUAAACUAACAGAAUUCCGUUAAGUUUACUAGAUUCCGUUAAGUUUAACGAAUUCUAUUAGUUUACAAUUUAGUUCAAAAUAUGAGGUGUUGUUUUGUAU	Precursor size 168 chr1(+)17027681,17027849	-				Guedes FAF, Nobres P, Ferreira DCR, et al. (2018) Transcriptional memory contributes to drought tolerance in coffee (Coffea canephora) plants. Environmental and Experimental Botany Vol. 147: 220-233.
mir167	UGAGCUUAACUUUCAUUUCCGGACUUUUCCCUAGCUUGACUUGUACUAGUGCUGCUUGGAGCUUGCUGAAUGACUAUUGGAUGAACUUGUUGUUGUGUGUGUACCUUUGGGAUUGGCUGAGGAAAUAAUGAAGCCAUGAUAGCUGGAAAAGUUAGCAAAUUCAGGGGAAGUGCUGUCCGAACUUUGAAGGGACUUAUUUG	Precursor size 200 chr1(-)17487281,17487481	-				Guedes FAF, Nobres P, Ferreira DCR, et al. (2018) Transcriptional memory contributes to drought tolerance in coffee (Coffea canephora) plants. Environmental and Experimental Botany Vol. 147: 220-233.
mir168	AAUAGAGAAAACUCUUUUUAAACGACUCCAAGUAUUCGAAAAUCAAGAGACAGAGGUUUAGGAGUCACGGUUGAAGAAAGGGAAGGCAAAGAUAAA	Precursor size 96 chr1(+)20266801,20266897	-				Guedes FAF, Nobres P, Ferreira DCR, et al. (2018) Transcriptional memory contributes to drought tolerance in coffee (Coffea canephora) plants. Environmental and Experimental Botany Vol. 147: 220-233.
mir169	GCCCCGAAAAAAAGAGUGUGAGAACCCGUAAAAACCCUAUUAUUUUCCUAGGGUUUUAGUUCCUUUAAUUGCAUAAUUUUUGCAUUUCUG	Precursor size 90 chr1(-)20831416,20831506	MiRSeq_114	Redundant Sequence			Guedes FAF, Nobres P, Ferreira DCR, et al. (2018) Transcriptional memory contributes to drought tolerance in coffee (Coffea canephora) plants. Environmental and Experimental Botany Vol. 147: 220-233.
mir171	AUUGUUCUUGGCUAGUUGACUAUAGGAAAAGUUCCAAAAUAUAAGUUUUUAAUAACUUUAGUUAAAAACGUAGAAACUUGCUUGGCAAGAAACUUUAUUUUAGGUAAAAUAGUUUUAAUGACAAAUUUUGCAUGAACCGUAACUUUAAAAAAAUCUUUUAAAGUAUCUUUCUAGCUCUGAUAUCAAGUGGUUUGUCGACUUAUUUCAAGAAAAUAAUACUAGU	Precursor size 223 chr1(-)21541185,21541408	-				Guedes FAF, Nobres P, Ferreira DCR, et al. (2018) Transcriptional memory contributes to drought tolerance in coffee (Coffea canephora) plants. Environmental and Experimental Botany Vol. 147: 220-233.
mir171	GCAUAUUUCAGGUUUGUGCGUGAAUCUAACGCUUUCCUGUCCAAAGCCUGAUUAGGAGUCAGAAAACUUGAUUAGAAGCCGUUAGAUUCACGCACAAACUCGUAAUCUGUC	Precursor size 111 chr1(-)24017142,24017253	-				Guedes FAF, Nobres P, Ferreira DCR, et al. (2018) Transcriptional memory contributes to drought tolerance in coffee (Coffea canephora) plants. Environmental and Experimental Botany Vol. 147: 220-233.
mir171	AUUUCUACUGUUUGGAGUUCGGGCCCGGUAGGGGUAUGUUAGGUGGAAGGAAUGGAAGUAAAGUGGAGCCUACGGUUGGUUACUUUGUAAACAUUAACGGAGGGUCAAUGAAGUCCGAUCAAGUAUACGAGCG	Precursor size 133 chr1(-)24149211,24149344	-				Guedes FAF, Nobres P, Ferreira DCR, et al. (2018) Transcriptional memory contributes to drought tolerance in coffee (Coffea canephora) plants. Environmental and Experimental Botany Vol. 147: 220-233.
mir171	GGUGGAUUUUAUGAGUAAUUAUAGUUUUUAGAUGGUUUUUCUAGUAUUGGAGAGUUUUUGAAAAAUUAAGAGGAUAUUAUGGACGUGGGACCCACUAGUGCGGAAAGUU	Precursor size 109 chr1(+)25008615,25008724	-				Guedes FAF, Nobres P, Ferreira DCR, et al. (2018) Transcriptional memory contributes to drought tolerance in coffee (Coffea canephora) plants. Environmental and Experimental Botany Vol. 147: 220-233.
mir172	AUAUUCUUUGAAGGACAUUCUGUCAUUAGACCACCUAUGUUUAAUGGGUCAAAUUAUGUGAGUUGGAAAGAAAGAAUGAUUAUUUUUUUGCAAUCUAUUGAUAUUGAAU	Precursor size 109 chr1(-)26465855,26465964	-				Guedes FAF, Nobres P, Ferreira DCR, et al. (2018) Transcriptional memory contributes to drought tolerance in coffee (Coffea canephora) plants. Environmental and Experimental Botany Vol. 147: 220-233.
mir172	AUGGUCGGAGUUUUUGGCUAAAAUAAUCUACUUUUCAAAAAAUAAUCCCAAAGUAAUGAUCUUUCAGUUUUUAUUCCCUUAUUAAUCUAGUUAUUGCCAUGUAGACUCCCACGAAA	Precursor size 116 chr1(-)27292619,27292735	-				Guedes FAF, Nobres P, Ferreira DCR, et al. (2018) Transcriptional memory contributes to drought tolerance in coffee (Coffea canephora) plants. Environmental and Experimental Botany Vol. 147: 220-233.
mir2111	UGGAUCUGAAUUGGAUUUAGGUAAGACUCGACCCAUUGACAUGCCUAUUCACCAUCAUAAUAAUACAUUAUUUUGUACCGUAAUCAAAUUUGUCUAAUUUAAGGGUUUCGUUUGAUAAAACUGAAUCUGAAUUCUUAAUUCUGA	Precursor size 144 chr1(+)28113527,28113671	-				Guedes FAF, Nobres P, Ferreira DCR, et al. (2018) Transcriptional memory contributes to drought tolerance in coffee (Coffea canephora) plants. Environmental and Experimental Botany Vol. 147: 220-233.
mir319	UUUGCGGGUGUAGCAUCAUCAAGAUUCACAUGCAAAGCCCAGGUGGUAAGCUGUGUUUUUAAUUAAGUGUAUUAGUCUAUAUAUAAUCUUACUGCUAAAGCUUUUUGGAGCUGAGAAUCUUGAUGAUGCUGCAUCGGCAAUAAA	Precursor size 144 chr1(+)29319106,29319250	ccp-mir172d2	Redundant Sequence			Guedes FAF, Nobres P, Ferreira DCR, et al. (2018) Transcriptional memory contributes to drought tolerance in coffee (Coffea canephora) plants. Environmental and Experimental Botany Vol. 147: 220-233.
mir319	AGAGGUUCCUCACGCAGGAGAGAUGGCGCCUAUGACUAUUCCGGUUUCUAGAGUCUGGAGAUAGGGGUGGUCAUUGGCUGCCAUCUCUCUGCGUCAGGAACCUUAU	Precursor size 106 chr1(-)30150850,30150956	-				Guedes FAF, Nobres P, Ferreira DCR, et al. (2018) Transcriptional memory contributes to drought tolerance in coffee (Coffea canephora) plants. Environmental and Experimental Botany Vol. 147: 220-233.
mir319	GAGGUUCCCUUCGCAGGAGAGAUGAAACCGAAGAUUAUUCCGGUUUCUACAGCCAAGAGAUAGGGAUGGUCGUCGGUGUCAUCGUCCUGCGUUAAGGAAACCUUG	Precursor size 105 chr1(-)30156216,30156321	-				Guedes FAF, Nobres P, Ferreira DCR, et al. (2018) Transcriptional memory contributes to drought tolerance in coffee (Coffea canephora) plants. Environmental and Experimental Botany Vol. 147: 220-233.
mir319	GGAUCGGUAAAGCUCAGGAGGGAUAGCGCCAUAGAGAGUAAAGUGAUGAUGAUGGCCGUGGUUGUGAUUUGUGAAUAUUGUGACCGCAGCUUCUUCUCUCAUCAUUGCUUUGGCGCUAUCCAUCCUGAGUUUUACGGGUCCCUC	Precursor size 144 chr1(+)32829593,32829737	MiR390/ ccp-mir828a	Redundant Sequence			Guedes FAF, Nobres P, Ferreira DCR, et al. (2018) Transcriptional memory contributes to drought tolerance in coffee (Coffea canephora) plants. Environmental and Experimental Botany Vol. 147: 220-233.
mir390	GGAUCGGUAAAGCUCAGGAGGGAUAGCGCCAUAGAGAGUAAAGUGAUGAUGAUGGCCGUGGUUGUGAUUUGUGAAUAUUGUGACCGCAGCUUCUUCUCUCAUCAUUGCUUUGGCGCUAUCCAUCCUGAGUUUUACGGGUCCCUC	Precursor size 144 chr1(+)32831307,32831451	MiR319/ ccp-mir828a	Redundant Sequence			Guedes FAF, Nobres P, Ferreira DCR, et al. (2018) Transcriptional memory contributes to drought tolerance in coffee (Coffea canephora) plants. Environmental and Experimental Botany Vol. 147: 220-233.
mir390	UUAUACGAGGGAGCUUUCUUCAGUCCACUCAUGGGUGGGCGGAGGGAUUGAAUUAGCUGCCGACUCAUUCAUUCAAACACAAUAGAAAGGAUCAUGGGAUUGUGCUACUGUGAAUGUGUGAAUGAUGCGGGAGGUAAACCACAUCCUUCUCUUCUCUGUGCUUGGACUGAAGGGAGCUCCCUUUCAUUGAUU	Precursor size 192 chr1(+)33446222,33446414	-				Guedes FAF, Nobres P, Ferreira DCR, et al. (2018) Transcriptional memory contributes to drought tolerance in coffee (Coffea canephora) plants. Environmental and Experimental Botany Vol. 147: 220-233.
mir390	UUGUUGAGGGGAAUGUCGUCUGGUUCGAAAUCCUUCGUGAGGAGCUCGAGUACAGUAUAUAUGCAGCUGAGAGGCUUGUCCCUGAAUGAUUUCGGACCAGGCUUCAUUCCCCUCAACUUGGA	Precursor size 122 chr1(+)35697997,35698119	-				Guedes FAF, Nobres P, Ferreira DCR, et al. (2018) Transcriptional memory contributes to drought tolerance in coffee (Coffea canephora) plants. Environmental and Experimental Botany Vol. 147: 220-233.
mir391	GUUAUAUGGCCCAAGUCAGGCUAGAGGGGCCCGGUCUGAUCAGUGGGCCGUUGAUUUUGAAAUUAAUUGCUCAGGUCAAAUCGGGCCCCUCUGGCCAGUUCUUGGACCAUUGACGGUA	Precursor size 118 chr1(+)36030131,36030249	-				Guedes FAF, Nobres P, Ferreira DCR, et al. (2018) Transcriptional memory contributes to drought tolerance in coffee (Coffea canephora) plants. Environmental and Experimental Botany Vol. 147: 220-233.
mir395	CUGUGGACCUUGUGGCCACCAAGUACCCGAGUUAUCAAUUUGACAUCGUAUGGUGUGACUCUACUGCACAUGGCUGAUGGUAUUAGAUGCAACAAUGAUAACUUGGACUCUUUGUGGCGACAAGGUCUAUAGUUG	Precursor size 135 chr1(+)37107933,37108068	-				Guedes FAF, Nobres P, Ferreira DCR, et al. (2018) Transcriptional memory contributes to drought tolerance in coffee (Coffea canephora) plants. Environmental and Experimental Botany Vol. 147: 220-233.
mir395	GUGGAUUUUAUGAGCAAUUAUAGUUUUAAGAUGAUUUUUCUAGCAUUGGAGAAUUUUUAGAAAAUUAAGAGUAAAUAGUGGACGUGGGACCCACUAG	Precursor size 97 chr1(+)38075345,38075442	MiRSeq_51, MiRSeq_128, MiRSeq_17, MiRSeq_21, MiRSeq_26, MiRSeq_35	Redundant Sequence			Guedes FAF, Nobres P, Ferreira DCR, et al. (2018) Transcriptional memory contributes to drought tolerance in coffee (Coffea canephora) plants. Environmental and Experimental Botany Vol. 147: 220-233.
mir395	AGACAUGGCGUGAUACUGGUUGCGGCUCAUAACAUUCUGUCGUAGAGCAGAGCAGAACAGCUUGAAGAUGAGCCGAACCAAUAUCACUCUUGUAUGCUU	Precursor size 99 chr2(+)943838,943937	cca-mir171f/ ccp-mir171f	Redundant Sequence			Guedes FAF, Nobres P, Ferreira DCR, et al. (2018) Transcriptional memory contributes to drought tolerance in coffee (Coffea canephora) plants. Environmental and Experimental Botany Vol. 147: 220-233.
mir395	AAUUGUGUGAGAGAGCUUCCUUCAGCCCACUCAUGGAUGAGAUCAGGGGUUGAAUUAGCUGCCGACUCAUUCACUUAACCACUCAGUAGAAAGAUAAGAUUUGUGCUACUGUGGUUGAGUGAAUGAUGCGGGAGAUAAUUUUCUACCGGCUCCGUCUGUGCUUGGACUGAAGGGAGCUCCCUCCUGGUGUUG	Precursor size 192 chr2(-)4029367,4029559	chr2:40293674029559(-)	Redundant Sequence			Guedes FAF, Nobres P, Ferreira DCR, et al. (2018) Transcriptional memory contributes to drought tolerance in coffee (Coffea canephora) plants. Environmental and Experimental Botany Vol. 147: 220-233.
mir395	UGCAAUAUCAAUGUAUUUUCCCAUAUCGUCGUAUCCUCUUGAACGGCCUAUUUAGAACUUGUCAAGAGGAUUUAUCAUGGGACUUACAUUUCCCUUUUCC	Precursor size 100 chr2(-)7328977,7329077	-				Guedes FAF, Nobres P, Ferreira DCR, et al. (2018) Transcriptional memory contributes to drought tolerance in coffee (Coffea canephora) plants. Environmental and Experimental Botany Vol. 147: 220-233.
mir395	UUUCAACUGUCGGUGCAUGAUUUGAACCUGAACCUAAUAGGAAAAAAGACUCUAAGAGUCCUCAAAUGAGUGAAUUUCAAAUUUACUCAAAAACCUAACAUGUCAUUUCAUGAAUGUUGAUGUGGUAUGUUUAUUGGUCAAAAAAAAGGUGUGAAAAGGUAAGGAAAAAGACGGGGCAAGCGAUUGUGGCCACAAAUGA	Precursor size 199 chr2(+)8521814,8522013	-				Guedes FAF, Nobres P, Ferreira DCR, et al. (2018) Transcriptional memory contributes to drought tolerance in coffee (Coffea canephora) plants. Environmental and Experimental Botany Vol. 147: 220-233.
mir396	GUUGCAGGUGCGGCAUCAUCAAGAUUCACACACAAAUUUUGGUACGAUUUAAAAGUAUGUGCCCGAAUUUCUUAUGUGGGAAUCUUGAUGAUGCUGCAUCAGCAAUCAG	Precursor size 109 chr2(+)8974709,8974818	-				Guedes FAF, Nobres P, Ferreira DCR, et al. (2018) Transcriptional memory contributes to drought tolerance in coffee (Coffea canephora) plants. Environmental and Experimental Botany Vol. 147: 220-233.
mir396	CCGAAUUACAGGGCAACUACUCCUUUGGCAGGAGCUUAUAAUUUGGUUACAUUUUCUUGAUGCUUGAGCUAAUUACAGCUUACAGGCUGGCUACUAAGUCAGCCACAAUCAUAAGCUAACUGCCAAAGGAGAUUUGCCCGGCAAUUCAGC	Precursor size 150 chr2(-)13862020,13862170	ccp-mir399f	Redundant Sequence			Guedes FAF, Nobres P, Ferreira DCR, et al. (2018) Transcriptional memory contributes to drought tolerance in coffee (Coffea canephora) plants. Environmental and Experimental Botany Vol. 147: 220-233.
mir396	AGAAUAACAGUGUGAUUCUCCUUUGGCAUGAAGAUGUAUUGAUGCAUAAAAUUGCAUGUGUAAGUUACUCCAUGCCAAAGGAGAAUUGCCCUGCCAUUCGCUC	Precursor size 103 chr2(+)13865585,13865688	-				Guedes FAF, Nobres P, Ferreira DCR, et al. (2018) Transcriptional memory contributes to drought tolerance in coffee (Coffea canephora) plants. Environmental and Experimental Botany Vol. 147: 220-233.
mir397	GAGCUUAUUAGGAUAAAGCGAGUGUUUGAGCAGCCACUGUAUGAAUGUGUGGGUUAAAGAAUAACAUAGCGAUUCUCCUUUGUCAAGAAGGCCAUGCA	Precursor size 98 chr2(+)13906265,13906363	-				Guedes FAF, Nobres P, Ferreira DCR, et al. (2018) Transcriptional memory contributes to drought tolerance in coffee (Coffea canephora) plants. Environmental and Experimental Botany Vol. 147: 220-233.
mir398	AGAAUAACAUAGCGAUUCUCCUUUGUCAAGAAGGCCAUGCACAUGCAAAUUCCCUUCUUGCCAAAGGAGAAUUGCUCUGUCAUUCUAUC	Precursor size 89 chr2(+)13906322,13906411	ccp-mir3991	Redundant Sequence			Guedes FAF, Nobres P, Ferreira DCR, et al. (2018) Transcriptional memory contributes to drought tolerance in coffee (Coffea canephora) plants. Environmental and Experimental Botany Vol. 147: 220-233.
mir399	CGAAUGUCAGGGCCGUUCUCCUUUGGCAGAAAUGCUUCAGCUUAUGGAAAUGAAUGGAGAUGGUGUUUCUGCCAAAGGAGAAUUGCCCUGCCAUUCUGGA	Precursor size 100 chr2(+)13915839,13915939	-				Guedes FAF, Nobres P, Ferreira DCR, et al. (2018) Transcriptional memory contributes to drought tolerance in coffee (Coffea canephora) plants. Environmental and Experimental Botany Vol. 147: 220-233.
mir399	UUCAGUCCAAUGAGGAAUGCCCAUUUAUUGCAAGUGCCGUAUGACAUCAAUCCCAAACAGCAUUGGGGGUGUUUGAUUUCAAAAGGGUUUCUGAGGAUUAUUAUUUUUA	Precursor size 109 chr2(+)14826216,14826325	-				Guedes FAF, Nobres P, Ferreira DCR, et al. (2018) Transcriptional memory contributes to drought tolerance in coffee (Coffea canephora) plants. Environmental and Experimental Botany Vol. 147: 220-233.
mir399	AAAGAAUUCAGUUGUGUUUGGAUUGCAUUUUUCAUGAAAAAAUUAGUGUAGCGAUUUGAUGUAUGUGAGGGAAAAAGGUAAUAAGAAAAUGUGAUCACGGAAAACGACGUAAUUUUUUG	Precursor size 119 chr2(-)17892629,17892748	-				Guedes FAF, Nobres P, Ferreira DCR, et al. (2018) Transcriptional memory contributes to drought tolerance in coffee (Coffea canephora) plants. Environmental and Experimental Botany Vol. 147: 220-233.
mir399	CGUUUGAGAGGAGUGUUGGCUGGUCCGAUGCAAUCACUAUAGCUAUGUGUGAGCUUCUGCGGUGCCAUGACCGUUCGUCAUGUUGACACGCAGAAACACACACUAAUAGCAUGUAUGGAGGCCUCGGACCAGGCUUCAUUCCCCUCAAACCUUC	Precursor size 154 chr2(+)19855687,19855841	ccp-mir166a-1	Redundant Sequence			Guedes FAF, Nobres P, Ferreira DCR, et al. (2018) Transcriptional memory contributes to drought tolerance in coffee (Coffea canephora) plants. Environmental and Experimental Botany Vol. 147: 220-233.
mir403	CCCCAAACUAUUUCCAAAGCUACUUAUGAACUGUUUCUUACAUUAUUUACUCGAUUGCAUAUCAUGUGUGCUUGCAUGUGAGUUCAUGACAUGUUUUGGCUCAAAGGAGUACU	Precursor size 113 chr2(-)22210671,22210784	-				Guedes FAF, Nobres P, Ferreira DCR, et al. (2018) Transcriptional memory contributes to drought tolerance in coffee (Coffea canephora) plants. Environmental and Experimental Botany Vol. 147: 220-233.
mir408	AGAGAAUUCUAAAUGGAUUAAUUGGGUUUGAUGGGUUACCCAAUAAUAGCCAUUUAUUAAAUGAGCAUUAUUGGGUAACCCAUUUAUAUCCAUCUACAAAAAUUUAAGA	Precursor size 109 chr2(-)22527281,22527390	-				Guedes FAF, Nobres P, Ferreira DCR, et al. (2018) Transcriptional memory contributes to drought tolerance in coffee (Coffea canephora) plants. Environmental and Experimental Botany Vol. 147: 220-233.
mir477	AUUUGGACUGAGUGGCCUUCUACAUUGUUGUAGCCCUAUCUCUUAUCUUCGAAACGGUGGGUAUUGCACCUUCAUCCGACAAUCGUAGCGCCUUUUGUACCAUUA	Precursor size 105 chr2(-)23454937,23455042	-				Guedes FAF, Nobres P, Ferreira DCR, et al. (2018) Transcriptional memory contributes to drought tolerance in coffee (Coffea canephora) plants. Environmental and Experimental Botany Vol. 147: 220-233.
mir482	CUUGUCUUAAUCCGGAUCGUAGGAUCGUACGAUCCUACGAUCCGAAUCGCGGUCCUAACAACUAGUACGAUCCUACGAUCCGAAUCGCGGUCCUAAC	Precursor size 97 chr2(+)24282348,24282445	-				Guedes FAF, Nobres P, Ferreira DCR, et al. (2018) Transcriptional memory contributes to drought tolerance in coffee (Coffea canephora) plants. Environmental and Experimental Botany Vol. 147: 220-233.
mirSeq_1	GAGCAAGUUUUGUCUAGAAAAUUCAGUGCUACUUAAUUAAUUCAGAUGUUUUAUUUUUUGUUAGCAAAAACAAGUUAAAAUUUGAACUCAUUAAGUGCUGAAUUGAGUUAUCAAACAUGGCUUUAG	Precursor size 126 chr2(+)26097289,26097415	-				Guedes FAF, Nobres P, Ferreira DCR, et al. (2018) Transcriptional memory contributes to drought tolerance in coffee (Coffea canephora) plants. Environmental and Experimental Botany Vol. 147: 220-233.
mirSeq_10	AUGUAGGGGAAAUGCUGUCCGAUCUUUGAAAGCAUUUGAUUACUUUGAGUUUGAGUUGAAGGCCUUGGACUUGAUCGAGGAACUGUCUAUGAUGGAUUAUGAGCUGUGGUUGGUGAGUGAUUCCCACACUAUU	Precursor size 133 chr2(+)27868012,27868145	-				Guedes FAF, Nobres P, Ferreira DCR, et al. (2018) Transcriptional memory contributes to drought tolerance in coffee (Coffea canephora) plants. Environmental and Experimental Botany Vol. 147: 220-233.
mirSeq_101	UUGAGCAAAUUCAAGACUGGAUGAGAAUUUUCCAGAUUUGAACCUCUAACUUUAGUAAUUCAAUUGGGUAUCGAAACGAACUUGAAUUGGCACCAAAAUUGGCAGUAUUUCAAUACUAUAUGGAAAGUAUCUCUCUAUCGAAUUUCGGGGAA	Precursor size 152 chr2(-)29631083,29631235	MiRSeq_101	Redundant Sequence			Guedes FAF, Nobres P, Ferreira DCR, et al. (2018) Transcriptional memory contributes to drought tolerance in coffee (Coffea canephora) plants. Environmental and Experimental Botany Vol. 147: 220-233.
mirSeq_101	UGUUUUUCGAGACUAUAUUUGAAUCGAGAGUGUAUUGAUAUUAGAGAGUUAACAAUGAUCAAUGGUAGAUUAAGAAAGGUUCAUUAAGGAAUUAAUACUCGACUCAUGUAAAGACUCACAAAAAUUUA	Precursor size 128 chr2(+)31874618,31874746	-				Guedes FAF, Nobres P, Ferreira DCR, et al. (2018) Transcriptional memory contributes to drought tolerance in coffee (Coffea canephora) plants. Environmental and Experimental Botany Vol. 147: 220-233.
mirSeq_101	UUGAGCAAAUUCAAGACUGGAUGAGAAUUUUCCAGAUUUGAACCUCUAACUUUAGUAAUUCAAUUGGGUAUCGAAACGAACUUGAAUUGGCACCAAAAUUGGCAGUAUUUCAAUACUAUAUGGAAAGUAUCUCUCUAUCGAAUUUCGGGGAA	Precursor size 152 chr2(-)32029456,32029608	MiRSeq_101	Redundant Sequence			Guedes FAF, Nobres P, Ferreira DCR, et al. (2018) Transcriptional memory contributes to drought tolerance in coffee (Coffea canephora) plants. Environmental and Experimental Botany Vol. 147: 220-233.
mirSeq_101	GAUCCAACAGGGGCAACAUGAGAACACAUAUGCCACAAAAUUGCUGUUGUCAAGAUAAAAUCCUUGAUUUGUGUUCAAUGUGUUCUCAGGUCGCCCCUGCAGGAUCUCU	Precursor size 109 chr2(+)34102358,34102467	cca-mir398a/ ccp-mir398b	Redundant Sequence			Guedes FAF, Nobres P, Ferreira DCR, et al. (2018) Transcriptional memory contributes to drought tolerance in coffee (Coffea canephora) plants. Environmental and Experimental Botany Vol. 147: 220-233.
mirSeq_101	CACUCGUAGUUGAAGCUGCCAGCAUGAUCUGAUCUUUCCUUCACCUUCAAGGCUAGAUCAGAUCAUGCGGUAGUUUCACCUACUGAUGG	Precursor size 89 chr2(-)36665760,36665849	ccp-mir167a	Redundant Sequence			Guedes FAF, Nobres P, Ferreira DCR, et al. (2018) Transcriptional memory contributes to drought tolerance in coffee (Coffea canephora) plants. Environmental and Experimental Botany Vol. 147: 220-233.
mirSeq_101	CAAACCCAUUUCCUAACUUAGGUUGAUCUCCAAGUGAUUUACAAAGUGUGUGUAAAUUUUGAAGUAAUUUGGGUGAGAUUUGAGUGGUGAAAUGAAGAAGA	Precursor size 101 chr2(-)42246793,42246894	-				Guedes FAF, Nobres P, Ferreira DCR, et al. (2018) Transcriptional memory contributes to drought tolerance in coffee (Coffea canephora) plants. Environmental and Experimental Botany Vol. 147: 220-233.
mirSeq_101	UAGCUCUUGUUGGAGAAGCAGGGCACGUGCAAGUUCUCCUUUUGCCACUAGCCAUGCAUGAACUCUGCACGUGCUCCCCUUCUCCAACAUGUGUUGC	Precursor size 97 chr2(-)47655457,47655554	ccp-mir390	Redundant Sequence			Guedes FAF, Nobres P, Ferreira DCR, et al. (2018) Transcriptional memory contributes to drought tolerance in coffee (Coffea canephora) plants. Environmental and Experimental Botany Vol. 147: 220-233.
mirSeq_101	AAUGGUUAGGUUGUGUUUGGAUUAUAUUUUUCAUGAUUUUUCAUGAAAAAAUUAUUAUAGCGAUUUGAUGUAUGUGAGGAAAAAAUGUAAUAGAGAAAUGUGAUCACGGAAAACGACGUAAUUUUUUUA	Precursor size 129 chr2(+)49782063,49782192	-				Guedes FAF, Nobres P, Ferreira DCR, et al. (2018) Transcriptional memory contributes to drought tolerance in coffee (Coffea canephora) plants. Environmental and Experimental Botany Vol. 147: 220-233.
mirSeq_101	UAAGGACAGACGGGGACGAGGCAGAGCAUGAAAAGGGUGCAUUUCAACACCCUCUGGUUAUUUUGAUUUUUGGUGUUGACGGCCUUUCCGUGCACUGCCUCUUCCCUGGCUGUCCUGUC	Precursor size 119 chr2(-)49819185,49819304	-				Guedes FAF, Nobres P, Ferreira DCR, et al. (2018) Transcriptional memory contributes to drought tolerance in coffee (Coffea canephora) plants. Environmental and Experimental Botany Vol. 147: 220-233.
mirSeq_101	GAAUCGGCUAAUAUCGGCCGAGUCAGAACGAGUCGGAAUAUAGUAAUAUCUGUGAUUUGAGAAUCGGUAUUGUACUUAUUUCCUCCGUUCCGAUUAAGACUCAGGCCGAUUCCGAUACGAACCGG	Precursor size 125 chr2(+)52715823,52715948	-				Guedes FAF, Nobres P, Ferreira DCR, et al. (2018) Transcriptional memory contributes to drought tolerance in coffee (Coffea canephora) plants. Environmental and Experimental Botany Vol. 147: 220-233.
mirSeq_101	GGGAAAAUACAUAGGUCUGUCACAUUUAGUGCUGUUAGUCCAGCCGAGCCGAACCGAGUUGAGUAUUUGAUUCGUGAACUCGACUCUUGCCUCUAUCGAAUCAACUCGACUAAGUGGAUGAGUCUUGAGCGUGCUCGAGAUCAGCUCGAUGACCGAGACUUGUGGCUCGAAAGU	Precursor size 174 chr2(-)54000497,54000671	-				Guedes FAF, Nobres P, Ferreira DCR, et al. (2018) Transcriptional memory contributes to drought tolerance in coffee (Coffea canephora) plants. Environmental and Experimental Botany Vol. 147: 220-233.
mirSeq_103	GUUUUGAGGGGAAUGUUGUCUGGCUCGAGGACUCUUUUUGCUUUGAUCAAACAAAUUUUUGGUUCAGAUCUGUUAUGCCAAUACCAGAUCUCUGAUCUACUCAUCAUUUUCUUGUUGAUUUGCUAGAGUCGUCGGACCAGGCUUCAUUCCCCCCAAAAGUUU	Precursor size 162 chr2(+)54264944,54265106	-				Guedes FAF, Nobres P, Ferreira DCR, et al. (2018) Transcriptional memory contributes to drought tolerance in coffee (Coffea canephora) plants. Environmental and Experimental Botany Vol. 147: 220-233.
mirSeq_104	UUAUUUUAUCAUGUUAGAUUGUAUUCAACUAAUUUUUGUUUGAUUGUUUUUAUAAGUUUCAAUUGUAAAAUUACAAUGAAUAAUAAUUUGAUGAUGUGUUGAUAUUUC	Precursor size 108 chr3(+)582189,582297	-				Guedes FAF, Nobres P, Ferreira DCR, et al. (2018) Transcriptional memory contributes to drought tolerance in coffee (Coffea canephora) plants. Environmental and Experimental Botany Vol. 147: 220-233.
mirSeq_105	AUUAUCAGUUGAAGCUGCCAGCAUGAUCUAAACCUUUCUCCUUCGUUUGAGGAAAGAUCAGAUCAUGUGGUAGCUUCACCUGUUGGUGAU	Precursor size 90 chr3(+)3324018,3324108	ccp-mir1673/ ccp-mir11282	Redundant Sequence			Guedes FAF, Nobres P, Ferreira DCR, et al. (2018) Transcriptional memory contributes to drought tolerance in coffee (Coffea canephora) plants. Environmental and Experimental Botany Vol. 147: 220-233.
mirSeq_106	AGAUUUUGGUUUUGCACAAGCCAUCCAACCCAGCAUAUAUGCUACUAGUACUACGAUUCUGUUAGCUACGCACUGCACUGGUGGUGUUGGGUGGCUUGUGCAAAAUCCACAAUCUUU	Precursor size 117 chr3(+)3898399,3898516	-				Guedes FAF, Nobres P, Ferreira DCR, et al. (2018) Transcriptional memory contributes to drought tolerance in coffee (Coffea canephora) plants. Environmental and Experimental Botany Vol. 147: 220-233.
mirSeq_107	AAUGUUGAGGGGAAUGCUGUCUGGUUCGAGACCAUUCAUUGAAGCCAAGAAAUUGAGACAGACAUCAUCUGAUGAAUGAUCUCGGACCAGGCUUCAUUCCCCCCAACUCAA	Precursor size 111 chr3(-)3908878,3908989	ccp-mir1662/ cca-mir166h-2	Redundant Sequence			Guedes FAF, Nobres P, Ferreira DCR, et al. (2018) Transcriptional memory contributes to drought tolerance in coffee (Coffea canephora) plants. Environmental and Experimental Botany Vol. 147: 220-233.
mirSeq_108	GUCCAUUUUUUUAUACAGAGAAACCGCGGUUGUGAAGAUGGGAUUUUGAGAUCAUCUUCUAUCUGAUUGAUUAUCUUUUUAGUUUUUAUCCCCUUUGUUUCAUCAACCGCGUUUCUUUGUAUGAAGAGAUGUAUG	Precursor size 135 chr3(-)3950541,3950676	ccp-mir7122a	Redundant Sequence			Guedes FAF, Nobres P, Ferreira DCR, et al. (2018) Transcriptional memory contributes to drought tolerance in coffee (Coffea canephora) plants. Environmental and Experimental Botany Vol. 147: 220-233.
mirSeq_109	UUUUUCAGUUUAUUAGUAGGAGAGAAAUGACUGUGAGUAAAGGAUUAUGCUACCAUCAAUGAAUUACGGAAAGAUCUGAAAGCAGUUCAACAACUUAGAACUCUUUGCGUCAGCGAGAUAUUCCUUUAUAUUUCACAAUUUUAGAACUCUUUUAUUGUUAUCCAAUUCAAC	Precursor size 171 chr3(-)5802013,5802184	-				Guedes FAF, Nobres P, Ferreira DCR, et al. (2018) Transcriptional memory contributes to drought tolerance in coffee (Coffea canephora) plants. Environmental and Experimental Botany Vol. 147: 220-233.
mirSeq_11	CCUUGCCGGCUCGACUCGAUUAACUAGCCACAGGUAUUUGGAAUUUCAGACAAGAUACAAUUCAUAUGCAUGUAGAGCAAGUCAAGUGAAAUCGAUAAACAAGAAC	Precursor size 106 chr3(-)9436152,9436258	-				Guedes FAF, Nobres P, Ferreira DCR, et al. (2018) Transcriptional memory contributes to drought tolerance in coffee (Coffea canephora) plants. Environmental and Experimental Botany Vol. 147: 220-233.
mirSeq_110	UGAAACGUUUAAGUGUCGAACCUUAGUUGAUUUUCAAAGCUCUUAAACGAUGUUUUAUCGCAGAGUUUGACUCCCAACAAGGAGUAAUACCUGAACGUGACUCGUAAAG	Precursor size 109 chr3(+)11633350,11633459	-				Guedes FAF, Nobres P, Ferreira DCR, et al. (2018) Transcriptional memory contributes to drought tolerance in coffee (Coffea canephora) plants. Environmental and Experimental Botany Vol. 147: 220-233.
mirSeq_112	GUGGAUUUUAUGAGCAAUUAUAGUUUUAAGAUGAUUUUUCUAGCAUUGGAGAAAUUUUAGAAAAUUAAGAGUAAAUAGUGGACGUGGGACCCACUAG	Precursor size 97 chr3(+)15832288,15832385	-				Guedes FAF, Nobres P, Ferreira DCR, et al. (2018) Transcriptional memory contributes to drought tolerance in coffee (Coffea canephora) plants. Environmental and Experimental Botany Vol. 147: 220-233.
mirSeq_113	AUGGUCAAGAAAGCUCGUACUUAUAUAAGCACGUGUUUGUAAUCAUCUUGCUCAUUGGUACCCAAUACAUUAUUUUUGGGUUCACAUUGAUGAAGAAUACGAUGGUUUCCUUCUCUCGUGCUUGUAUAAGUCGAUGCUUUCUUGGUCAUCAU	Precursor size 152 chr3(+)15895716,15895868	-				Guedes FAF, Nobres P, Ferreira DCR, et al. (2018) Transcriptional memory contributes to drought tolerance in coffee (Coffea canephora) plants. Environmental and Experimental Botany Vol. 147: 220-233.
mirSeq_114	GCCCCGAAAAAAAGAGUGUGAGAACCCGUAAAAACCCUAUUAUUUUCCUAGGGUUUUAGUUCCUUUAAUUGCAUAAUUUUUGCAUUUCUG	Precursor size 90 chr3(-)18531285,18531375	miR169	Redundant Sequence			Guedes FAF, Nobres P, Ferreira DCR, et al. (2018) Transcriptional memory contributes to drought tolerance in coffee (Coffea canephora) plants. Environmental and Experimental Botany Vol. 147: 220-233.
mirSeq_115	UCAAACCAAACCCACAGUCCGGCAUCCGAAACUUCAAGUCUAGGAUACACUACAGAGAUCUGAAGCCUAAGCUCUGAUACCAACUGUGACGGCCCCACCUC	Precursor size 101 chr3(-)24836420,24836521	-				Guedes FAF, Nobres P, Ferreira DCR, et al. (2018) Transcriptional memory contributes to drought tolerance in coffee (Coffea canephora) plants. Environmental and Experimental Botany Vol. 147: 220-233.
mirSeq_117	AAAUUUCCAGAUUUCUGGAAUUUCAUGUUUCACUUCUGCCCGGUUUUAGUACCCCAUGUUAGAGGCCGAAUUGGGCUUGGAAUAAAACAUGAAAGUUGUAGAGAAUGGUAUGUUAUAG	Precursor size 118 chr3(+)27025407,27025525	-				Guedes FAF, Nobres P, Ferreira DCR, et al. (2018) Transcriptional memory contributes to drought tolerance in coffee (Coffea canephora) plants. Environmental and Experimental Botany Vol. 147: 220-233.
mirSeq_118	UUAUUUUAUCAUGUUGGAUUGUAUUCAAAUAAUUUUUGUUUGAUUGUUUUUAUAAGUAUCAAUUGAAAAAUUAUAAUGAAUAAUAAUUUGAUGAUGUGUCGAUAUUUU	Precursor size 108 chr3(+)27107961,27108069	-				Guedes FAF, Nobres P, Ferreira DCR, et al. (2018) Transcriptional memory contributes to drought tolerance in coffee (Coffea canephora) plants. Environmental and Experimental Botany Vol. 147: 220-233.
mirSeq_119	UUGGAACAAAGGGCCACAACUAGCGUUGGACUAGUGUGGAUUCGAGAAAUUGACCACAACUAGCAUUGGACUAGUGUGGUGACGUCACGCAUCAG	Precursor size 95 chr3(+)28665790,28665885	-				Guedes FAF, Nobres P, Ferreira DCR, et al. (2018) Transcriptional memory contributes to drought tolerance in coffee (Coffea canephora) plants. Environmental and Experimental Botany Vol. 147: 220-233.
mirSeq_12	AAAAUCCAUAAAAAUGCAAUCCAAACAAAGCCACUUCGAGAGAUUGGAUGGAAAAUUGUUGCCUAAAGGUACACUAUUUUUUUUCAUUUCAUCAUGCAGUCUUGAGAGUUUGUUGUGUUUGGAUUGUAUUUUCCGUCAUUUUU	Precursor size 143 chr4(-)694103,694246	-				Guedes FAF, Nobres P, Ferreira DCR, et al. (2018) Transcriptional memory contributes to drought tolerance in coffee (Coffea canephora) plants. Environmental and Experimental Botany Vol. 147: 220-233.
mirSeq_12	AUAAACCUAUCCCAUUUAAUGAGAGUUGAUUCCUUUUUUACCAUCAAUUCAAGUUUUCAUAAAAUUGUACUUUAUUUAAUUUGAGGGUAUUUUAGAAAAAUAGCAAUCUAAAUUUACUUUUCUAAUAAAAUUAACUAUUUUUUCUUAAAUUGUGUAAAAAAAGAACAGGACUAUCAAAGUGGGACAGAGAAAGUAU	Precursor size 196 chr4(+)3243617,3243813	-				Guedes FAF, Nobres P, Ferreira DCR, et al. (2018) Transcriptional memory contributes to drought tolerance in coffee (Coffea canephora) plants. Environmental and Experimental Botany Vol. 147: 220-233.
mirSeq_12	GCCAUGCUUUUCCACAGCUUUCUUGAACUUCUAUUAGCUGCUAUCCUAACUCUUCGAGCUAAUCAAGAAGCUCAAGAAAGCUGCGGGAAAACAAGGCACA	Precursor size 100 chr4(+)3379788,3379888	ccp-mir396b1	Redundant Sequence			Guedes FAF, Nobres P, Ferreira DCR, et al. (2018) Transcriptional memory contributes to drought tolerance in coffee (Coffea canephora) plants. Environmental and Experimental Botany Vol. 147: 220-233.
mirSeq_120	ACGGUGACAUCUCGGCGAGUCAAGUAUCUCGAAAUCGUAUCUUCCCGGUAUCGUAUUGGGAGGGCCCGAGACGGUGACGACUCGGCCGAGUCUUGGAACCA	Precursor size 101 chr4(-)3824432,3824533	-				Guedes FAF, Nobres P, Ferreira DCR, et al. (2018) Transcriptional memory contributes to drought tolerance in coffee (Coffea canephora) plants. Environmental and Experimental Botany Vol. 147: 220-233.
mirSeq_121	GGUGGAGGAAACUCCAUCUGUCCAACCAAGAUGGUUGGGGUGGGGGAUCGAUCUCUGCUGCUGACUCGUUGGCUCAUGAGCACAUCGAUUGAGUGAUCAACGUUGGAGGCAUUGAAGCAUGCAAGAUUUUGAUGGAUGUGUUUCUGAUCCAAUGAUGCAGGAGCCGGCGGUCGAUUCUUGCUGUCUUGUCUUGGACUGAAGGGUUUCCUUCACCCAUUCU	Precursor size 220 chr4(-)5038385,5038605	ccp-mir319c1	Redundant Sequence			Guedes FAF, Nobres P, Ferreira DCR, et al. (2018) Transcriptional memory contributes to drought tolerance in coffee (Coffea canephora) plants. Environmental and Experimental Botany Vol. 147: 220-233.
mirSeq_123	UUUUGGAGUGGAGCUCCUUGAAGUCCAAUAGAGGAUCUUAGCGGGGGAAGAUAGAGCUGCUGACCUAUGGAUCCCUCAGCCCUAUCCCAUCUUUGGAGUUUUGCGUGGAUAGGAUUGUGGCUUGCAUAUGUCAGGAGCUGCAUUACCUCAUGUUAGAUCCUUCUUUGGAUUGAAGGGAGCUCUACACUUUUGA	Precursor size 193 chr4(-)5047092,5047285	ccp-mir159a	Redundant Sequence			Guedes FAF, Nobres P, Ferreira DCR, et al. (2018) Transcriptional memory contributes to drought tolerance in coffee (Coffea canephora) plants. Environmental and Experimental Botany Vol. 147: 220-233.
mirSeq_123	GGUGAUUUUGUUGACAGAAGAUAGAGAGCACAGAUGAUGAAAUGCAUGGAGUCUUGCUGCAUCUCACUCCUUUGUGCUCUCUAUGCUUCUGUCAUCAUUUUCAGCC	Precursor size 106 chr4(-)5161793,5161899	ccp-mir157	Redundant Sequence			Guedes FAF, Nobres P, Ferreira DCR, et al. (2018) Transcriptional memory contributes to drought tolerance in coffee (Coffea canephora) plants. Environmental and Experimental Botany Vol. 147: 220-233.
mirSeq_124	GAGGACACUGGAGGCAGCGGUUCAUCGAUCUGUUCCCUGAAAUCCAAGCAUGAGAAAAAGAAAGAAAAAAAAAAAAGAAGGGUAUUGGAACAGGAAUCGGUCGAUAAACCUCUGCAUCCAGCGCUUAACCC	Precursor size 131 chr4(+)6151836,6151967	cca-mir162a/ ccp-mir393a, ccp-mir162a	Redundant Sequence			Guedes FAF, Nobres P, Ferreira DCR, et al. (2018) Transcriptional memory contributes to drought tolerance in coffee (Coffea canephora) plants. Environmental and Experimental Botany Vol. 147: 220-233.
mirSeq_125	AUAGCUAAUUAAUAAAUUCUAUUAGUAGACAUGUCUAAUUAUUCGUAUAAUUGAUAAUAUCAAUUAUAUUACAUACACUAAUAUACAUCUAACUAAUAAUAUCAUUAUC	Precursor size 109 chr4(-)6376442,6376551	-				Guedes FAF, Nobres P, Ferreira DCR, et al. (2018) Transcriptional memory contributes to drought tolerance in coffee (Coffea canephora) plants. Environmental and Experimental Botany Vol. 147: 220-233.
mirSeq_127	GAUUUGAUGACUCUCUGCCUACGUUCGGACGCAGGGUUCGGACGUCCGACAGGUGGUUUGAACGCAGGGUUCGGACGUCCGACAGGAGGUCUCAGACGUC	Precursor size 100 chr4(-)7755002,7755102	-				Guedes FAF, Nobres P, Ferreira DCR, et al. (2018) Transcriptional memory contributes to drought tolerance in coffee (Coffea canephora) plants. Environmental and Experimental Botany Vol. 147: 220-233.
mirSeq_128	GAGCUUAACCUUCAUUUCCGGACUUUUCCCUAGCUUGACUUGUCUUUGUACUUCUUGGAGCUUGCUGAAUGGAUAUUAGAUGAACUUAUUUGUGUGACUUUGGGACUGGCUGAAGUAAUAAUGAAGCCAUGAUGGCUGGAAAAGUUAGCAAAUGUAGGGGAAGUGCUGUCCGAACUUUGAAGGGACUUGUUUGC	Precursor size 194 chr4(+)15887601,15887795	MiRSeq_85	Redundant Sequence			Guedes FAF, Nobres P, Ferreira DCR, et al. (2018) Transcriptional memory contributes to drought tolerance in coffee (Coffea canephora) plants. Environmental and Experimental Botany Vol. 147: 220-233.
mirSeq_128	GUGGAUUUUAUGAGCAAUUAUAGUUUUAAGAUGAUUUUUCUAGCAUUGGAGAAUUUUUAGAAAAUUAAGAGUAAAUAGUGGACGUGGGACCCACUAG	Precursor size 97 chr4(+)15923070,15923167	MiRSeq_51, MiR395, MiRSeq_17, MiRSeq_21, MiRSeq_26, MiRSeq_35	Redundant Sequence			Guedes FAF, Nobres P, Ferreira DCR, et al. (2018) Transcriptional memory contributes to drought tolerance in coffee (Coffea canephora) plants. Environmental and Experimental Botany Vol. 147: 220-233.
mirSeq_128	UGAGCAAAUUCAAGACUGGAUGAGAAUUUUCCAGAUUUGAACCUCUAACUUUAGUAAUUCAAUUGGGUAUCGAAACGAACUUGAAUCGGCACCAAAAUUGGCAGUAUUUCAAUAAUAUAUGGAAAGUAUCUCUCUAUCGAAUUUCGGGGAAA	Precursor size 152 chr4(+)16234806,16234958	MiRSeq_8, MiRSeq_38	Redundant Sequence			Guedes FAF, Nobres P, Ferreira DCR, et al. (2018) Transcriptional memory contributes to drought tolerance in coffee (Coffea canephora) plants. Environmental and Experimental Botany Vol. 147: 220-233.
mirSeq_128	CUAUGUUUUCAGAACCGGACCGGGUAUCGACUCGGUCGAGCUCAGGGGUCAGGGGUCAAUGGGUUCAACCGGGUUCGAUCGGGGUUGAACCGGAUGAUGUCAUAAA	Precursor size 106 chr4(-)19106828,19106934	-				Guedes FAF, Nobres P, Ferreira DCR, et al. (2018) Transcriptional memory contributes to drought tolerance in coffee (Coffea canephora) plants. Environmental and Experimental Botany Vol. 147: 220-233.
mirSeq_128	GGUAAGUAUUUUGGUGUCUACUUUUUUGUCUCAAAUUUUUCCAAAACUCAGACAAAGCGGGGCAAACUGUAGACACCAAAUUUUUAAAUUAU	Precursor size 92 chr4(+)19128871,19128963	-				Guedes FAF, Nobres P, Ferreira DCR, et al. (2018) Transcriptional memory contributes to drought tolerance in coffee (Coffea canephora) plants. Environmental and Experimental Botany Vol. 147: 220-233.
mirSeq_128	CACAAACUAUUUCCAAAGCUACUUAUGAACUGUUUCUUAUAUUAUUUACUCAAUUGCAUAUCAUGUGUGUUUGAAUGUGAGUUCAUGACAUGUUUUGGCUCAAAGGAGUACCU	Precursor size 113 chr4(+)21177993,21178106	-				Guedes FAF, Nobres P, Ferreira DCR, et al. (2018) Transcriptional memory contributes to drought tolerance in coffee (Coffea canephora) plants. Environmental and Experimental Botany Vol. 147: 220-233.
mirSeq_129	GGCAAGCUAAUGAUCUUUUAGAGUACUUUGAAGAAAAUAAAACAAUUGAAAACAAGGGUGAGAAGUGCUUUAAUGAUCUGAGAAUGAGAUUA	Precursor size 92 chr4(+)22460241,22460333	-				Guedes FAF, Nobres P, Ferreira DCR, et al. (2018) Transcriptional memory contributes to drought tolerance in coffee (Coffea canephora) plants. Environmental and Experimental Botany Vol. 147: 220-233.
mirSeq_13	CCCCGAAAAAAAGAGUGUGAGAACCCGUAAAAACCCUAUUAUUUUCCUAGGGUUUUAGUUCCUUUAAUUGCAUAAUUUUUGCAUUUCUGG	Precursor size 90 chr4(+)23559395,23559485	MiRSeq_133, MiRSeq_57, MiRSeq_81, miR166	Redundant Sequence			Guedes FAF, Nobres P, Ferreira DCR, et al. (2018) Transcriptional memory contributes to drought tolerance in coffee (Coffea canephora) plants. Environmental and Experimental Botany Vol. 147: 220-233.
mirSeq_13	AGUUCUGAUGUCGCAGAAGAGAUGGCACCUAUUUUGCUAGCUGCUAUUAAAUUCAAUUUAAGCAAGCUACCAAAGCAGGUAUCAUCUCUCUGCAACACUAGAAACU	Precursor size 106 chr4(-)25888272,25888378	-				Guedes FAF, Nobres P, Ferreira DCR, et al. (2018) Transcriptional memory contributes to drought tolerance in coffee (Coffea canephora) plants. Environmental and Experimental Botany Vol. 147: 220-233.
mirSeq_130	AAAUGAAUCGAGUCGAGUCGAGUCGAGUUUUGAGUUAAUUGAAACAAAUCUUGACUUAUUUUUAUCAAGUUCAAACUCGAACUCGAGCUCGACGAGCUGCCAAUU	Precursor size 105 chr4(-)25984764,25984869	-				Guedes FAF, Nobres P, Ferreira DCR, et al. (2018) Transcriptional memory contributes to drought tolerance in coffee (Coffea canephora) plants. Environmental and Experimental Botany Vol. 147: 220-233.
mirSeq_131	AGGGUUUUAUUUCCUUUAAUAGCAUGUUUUCUGCAUUUCCUGGCUUAGGAAAUUUUCCUGAGGAAUUUUUAUGAGUAAUUAUAGUUUUUAGAUGAUUUUUCUAGCCUUGGAGAGUUUUUGGAAAAUUAAGAAUAUAUAUUGGACGUGGGACCCAUUA	Precursor size 157 chr5(+)7456854,7457011	-				Guedes FAF, Nobres P, Ferreira DCR, et al. (2018) Transcriptional memory contributes to drought tolerance in coffee (Coffea canephora) plants. Environmental and Experimental Botany Vol. 147: 220-233.
mirSeq_132	UGAGCUUAACUUUCAUUUCCGGACUUUUCCCUAGCUUGAAUUGUACUCGUACUACUUGGAGCUUGCUGAAUGGCUAUUGGAUGAACUUGUUGUUGUGUGUGUACUUUGGGACUGGCUGAGGAAAUAAUGAAGCCAUGAAGGCUGGAAAAGUUAGCAAAUUCAGGGGAAGUGCUGUCCGAACUUUGAAGGGACUUGUUUG	Precursor size 199 chr5(-)8709889,8710088	-				Guedes FAF, Nobres P, Ferreira DCR, et al. (2018) Transcriptional memory contributes to drought tolerance in coffee (Coffea canephora) plants. Environmental and Experimental Botany Vol. 147: 220-233.
mirSeq_132	UUGAGCAAAUUCAAGACUGGAUGAGAAUUUUCCAGAUUUGAACCUCUAACUUUAGUAAUUCAAUUGGGUAUCGAAACGAACUUGAAUCGGCACCAAAAUUGGCAGUAUUUCAAUAAUAUAUGGAAAGUAUCUCUCUAUCGAAUUUCGGGGAA	Precursor size 152 chr5(-)9066918,9067070	miR159, MiRSeq_22, MiRSeq_59, MiRSeq_68	Redundant Sequence			Guedes FAF, Nobres P, Ferreira DCR, et al. (2018) Transcriptional memory contributes to drought tolerance in coffee (Coffea canephora) plants. Environmental and Experimental Botany Vol. 147: 220-233.
mirSeq_133	CCCCGAAAAAAAGAGUGUGAGAACCCGUAAAAACCCUAUUAUUUUCCUAGGGUUUUAGUUCCUUUAAUUGCAUAAUUUUUGCAUUUCUGG	Precursor size 90 chr5(+)9313233,9313323	miR166, MiRSeq_13, MiRSeq_57, MiRSeq_81	Redundant Sequence			Guedes FAF, Nobres P, Ferreira DCR, et al. (2018) Transcriptional memory contributes to drought tolerance in coffee (Coffea canephora) plants. Environmental and Experimental Botany Vol. 147: 220-233.
mirSeq_134	AUUUGACUAUACUCCGCUAGUAUCGUUGCCUAGUAAUCGGAGAUCUUCAUCAAAAGUGUCGACUUUCGCGUUAAAAAGCGACGAUAGCUAUGAGUAUGUGGUUUUUAAG	Precursor size 109 chr5(+)9780399,9780508	-				Guedes FAF, Nobres P, Ferreira DCR, et al. (2018) Transcriptional memory contributes to drought tolerance in coffee (Coffea canephora) plants. Environmental and Experimental Botany Vol. 147: 220-233.
mirSeq_14	AGGGUUUUAUUUCCUUUAAUAGCAUGUUUUCUGCAUUUCCUGGCUUAGGAAAUUUUCCUGAGGAACUUUUAUGAGUAAUUAUAGUUUUUAGAUGAUUUUUCUAGCCUUGGAGAGUUUUUGGAAAAUUAAGAAUAUAUAUUGGACGUGGGACCCAUUA	Precursor size 157 chr5(+)11269829,11269986	-				Guedes FAF, Nobres P, Ferreira DCR, et al. (2018) Transcriptional memory contributes to drought tolerance in coffee (Coffea canephora) plants. Environmental and Experimental Botany Vol. 147: 220-233.
mirSeq_14	ACAUUUUCACAUCUAGGAUUUACAUAUACAACAUAUGGGGUAAAAAAAUAAAAUUUGGGUAUUGCUAUAUGUAUGAAAGAGCUUACAAUAAUGAUGUAUUUGGCAAAUCGCAUGGUCUGGUCUAAAAGA	Precursor size 129 chr5(+)12548436,12548565	-				Guedes FAF, Nobres P, Ferreira DCR, et al. (2018) Transcriptional memory contributes to drought tolerance in coffee (Coffea canephora) plants. Environmental and Experimental Botany Vol. 147: 220-233.
mirSeq_16	AUUAUAUUUUUAAAGUGACUUGUUUCAAAAAUUAUUUUUUAGAAGCUCGAUUAAUGAAAAUAGUGAAAACGUGUCUGAAAACUUUAGCCAAUUGGGAGU	Precursor size 99 chr5(+)12580559,12580658	-				Guedes FAF, Nobres P, Ferreira DCR, et al. (2018) Transcriptional memory contributes to drought tolerance in coffee (Coffea canephora) plants. Environmental and Experimental Botany Vol. 147: 220-233.
mirSeq_16	CCUCAAACUAUUUCCAAAGCUACUUAUGAACUGUUUUCUUGCAUUAUUUACUCGAUUGCAUAUCAUGCGUGCUUGCAUGUGAGUUCAUGACAUGAUUUGGCUUCACUGAGUUCU	Precursor size 114 chr5(-)15763972,15764086	-				Guedes FAF, Nobres P, Ferreira DCR, et al. (2018) Transcriptional memory contributes to drought tolerance in coffee (Coffea canephora) plants. Environmental and Experimental Botany Vol. 147: 220-233.
mirSeq_17	GUGGAUUUUAUGAGCAAUUAUAGUUUUAAGAUGAUUUUUCUAGCAUUGGAGAAUUUUUAGAAAAUUAAGAGUAAAUAGUGGACGUGGGACCCACUAG	Precursor size 97 chr5(+)16541998,16542095	MiRSeq_51, MiR395, MiRSeq_128, MiRSeq_21, MiRSeq_26, MiRSeq_35	Redundant Sequence			Guedes FAF, Nobres P, Ferreira DCR, et al. (2018) Transcriptional memory contributes to drought tolerance in coffee (Coffea canephora) plants. Environmental and Experimental Botany Vol. 147: 220-233.
mirSeq_19	CUCAACCUAUUUCCAAAGCUACUUAUGAACUGUUUUCUUGCAUUAUUUACUCGAUUGCAUAUCAUGCGUGCUUGCAUGUGAGUUCAUGACAUGAUUUGGCUUCACUGAGUUCUU	Precursor size 114 chr5(+)16545438,16545552	-				Guedes FAF, Nobres P, Ferreira DCR, et al. (2018) Transcriptional memory contributes to drought tolerance in coffee (Coffea canephora) plants. Environmental and Experimental Botany Vol. 147: 220-233.
mirSeq_2	UGAAGAGUCAACUAGCCGUUGGUGCUGUCGGACGUCCGACACUCAGUUUUCAUGCGUCCGAACGAGAUCAAUGAUUUCUGGAAGUUUUCU	Precursor size 90 chr5(-)17477185,17477275	-				Guedes FAF, Nobres P, Ferreira DCR, et al. (2018) Transcriptional memory contributes to drought tolerance in coffee (Coffea canephora) plants. Environmental and Experimental Botany Vol. 147: 220-233.
mirSeq_21	GUGGAUUUUAUGAGCAAUUAUAGUUUUAAGAUGAUUUUUCUAGCAUUGGAGAAUUUUUAGAAAAUUAAGAGUAAAUAGUGGACGUGGGACCCACUAG	Precursor size 97 chr5(+)18203816,18203913	MiRSeq_51, MiR395, MiRSeq_17, MiRSeq_128, MiRSeq_26, MiRSeq_35	Redundant Sequence			Guedes FAF, Nobres P, Ferreira DCR, et al. (2018) Transcriptional memory contributes to drought tolerance in coffee (Coffea canephora) plants. Environmental and Experimental Botany Vol. 147: 220-233.
mirSeq_22	UUGAGCAAAUUCAAGACUGGAUGAGAAUUUUCCAGAUUUGAACCUCUAACUUUAGUAAUUCAAUUGGGUAUCGAAACGAACUUGAAUCGGCACCAAAAUUGGCAGUAUUUCAAUAAUAUAUGGAAAGUAUCUCUCUAUCGAAUUUCGGGGAA	Precursor size 152 chr5(-)19158305,19158457	miR159, MiRSeq_132, MiRSeq_59, MiRSeq_68	Redundant Sequence			Guedes FAF, Nobres P, Ferreira DCR, et al. (2018) Transcriptional memory contributes to drought tolerance in coffee (Coffea canephora) plants. Environmental and Experimental Botany Vol. 147: 220-233.
mirSeq_23	GCUUUUGUGUGCGGUGAUGAGUAUUUUGCUGGACUAGAGUUUCUGAUAUGGGAUUUCAAGCCCUAGUUUUGAAGAGAAACCCUUGGCUGUCUGAGCACAUUAAAUUUAA	Precursor size 109 chr5(+)19315507,19315616	-				Guedes FAF, Nobres P, Ferreira DCR, et al. (2018) Transcriptional memory contributes to drought tolerance in coffee (Coffea canephora) plants. Environmental and Experimental Botany Vol. 147: 220-233.
mirSeq_24	AGAAAUGGUCUGCCUGGCUCCCUGGAUGCCAUCUAAGAAAAGCAUUGUCAAGAUUUCUUGACUCUUCCUAGUUUGGCAUCAGAGGAGUCAGGCAGGCCCUAAUCU	Precursor size 105 chr5(-)24196315,24196420	ccp-mir160a-1	Redundant Sequence			Guedes FAF, Nobres P, Ferreira DCR, et al. (2018) Transcriptional memory contributes to drought tolerance in coffee (Coffea canephora) plants. Environmental and Experimental Botany Vol. 147: 220-233.
mirSeq_25	AUUAAAAAUAUCAUUGAGUGCAGCGUUGAUGAAGGAUCUCGAUCUUAGCAUUUUUAGCUGUCGAUUGAUUCAUCUGCGCUGCACCCAAUCAUGUUUUUUUUU	Precursor size 102 chr5(-)26533039,26533141	-				Guedes FAF, Nobres P, Ferreira DCR, et al. (2018) Transcriptional memory contributes to drought tolerance in coffee (Coffea canephora) plants. Environmental and Experimental Botany Vol. 147: 220-233.
mirSeq_26	GUGGAUUUUAUGAGCAAUUAUAGUUUUAAGAUGAUUUUUCUAGCAUUGGAGAAUUUUUAGAAAAUUAAGAGUAAAUAGUGGACGUGGGACCCACUAG	Precursor size 97 chr5(+)26544623,26544720	MiRSeq_51, MiR395, MiRSeq_17, MiRSeq_21, MiRSeq_128, MiRSeq_35	Redundant Sequence			Guedes FAF, Nobres P, Ferreira DCR, et al. (2018) Transcriptional memory contributes to drought tolerance in coffee (Coffea canephora) plants. Environmental and Experimental Botany Vol. 147: 220-233.
mirSeq_27	UGGCCUUUAUAAUUUAGUUCAAAGCAUGAGGUGUCGUGUUGUAUCUUUUGAAACUACGGGGGGGCUUUUCUGUGUAUUGGACUUGCCACGGGGGGCUUU	Precursor size 99 chr5(-)28865441,28865540	-				Guedes FAF, Nobres P, Ferreira DCR, et al. (2018) Transcriptional memory contributes to drought tolerance in coffee (Coffea canephora) plants. Environmental and Experimental Botany Vol. 147: 220-233.
mirSeq_27	AGAAUCCGUGAAGCUCAGGAGGGAUAGCGCCAUAUAUGGUAGAUCACGAUCGAGAUACAUAUGUUCGAUCAUCAGUCCUCUAGAAGACCUCUACUCUACUCUACUGAUUGUGGUCUUUAUGUAUACAGCGCUAUCCAUCCUGAGCUUCACGGCUUCUU	Precursor size 158 chr6(-)718645,718803	-				Guedes FAF, Nobres P, Ferreira DCR, et al. (2018) Transcriptional memory contributes to drought tolerance in coffee (Coffea canephora) plants. Environmental and Experimental Botany Vol. 147: 220-233.
mirSeq_27	GGAUCUAGGUAAUCUGCAUCCUGAGGUUUAGAGCAGUUUAUGGUUUUGUUGAUCAAUCUAGUCCUCAGGAUACAGAUUACCUCGUCCUUAC	Precursor size 91 chr6(+)1734982,1735073	ccp-mir2111	Redundant Sequence			Guedes FAF, Nobres P, Ferreira DCR, et al. (2018) Transcriptional memory contributes to drought tolerance in coffee (Coffea canephora) plants. Environmental and Experimental Botany Vol. 147: 220-233.
mirSeq_27	AAAAUAUUAUCGUUUUUCGUGAUCACAUUUCCCUAUCACCUUUUUUCCUCACAUAUAUCAAAUCGCUACAGUAAGGUUGCGUUUGAAUUGCAUUUUCCGUCAUUUUUCAUGGAAAAAUUACUGUAGCGAUUUGAUAAAUGUGAGGGAAAAAGGUGAUAGGGAAAUGUGAUCACGGAAAACGACAAUAUUUUUCG	Precursor size 194 chr6(+)5040135,5040329	-				Guedes FAF, Nobres P, Ferreira DCR, et al. (2018) Transcriptional memory contributes to drought tolerance in coffee (Coffea canephora) plants. Environmental and Experimental Botany Vol. 147: 220-233.
mirSeq_27	UUCGUCUUAUUCCACAGCUUUCUUGAACUGCAUCUGGCUUUAUCACUCCAUGAAUAUGAUUCUUGCGAGACUUCGGUGGAGGUGACGCGAUGAUGGCGGUUCAAUAAAGCUGUGGGAUGAUACUAAUAG	Precursor size 129 chr6(+)6505968,6506097	ccp-mir396a	Redundant Sequence			Guedes FAF, Nobres P, Ferreira DCR, et al. (2018) Transcriptional memory contributes to drought tolerance in coffee (Coffea canephora) plants. Environmental and Experimental Botany Vol. 147: 220-233.
mirSeq_27	UGUCAUGCUUUUCCACAGCUUUCUUGAACUUCAGCCUGAAUUUGAUCCAUCCAUCCAUCCACCCAUCUCUCCCUCUUUGUCUUCUGGGAUUUUUUUCAUCAAGCAAUGAAGUUCAAGGAAGCUGUGGGAAGACAUGGCCA	Precursor size 140 chr6(-)6513956,6514096	chr6:65139576514096(-)	Redundant Sequence			Guedes FAF, Nobres P, Ferreira DCR, et al. (2018) Transcriptional memory contributes to drought tolerance in coffee (Coffea canephora) plants. Environmental and Experimental Botany Vol. 147: 220-233.
mirSeq_27	ACCAACCUUGAAACUGUCUUGGUAUUCUAAAGCAGUAACUUUGAGCCAACUUUUGAAUGUCAUCCAUUUGGAAUCAUGAAAAAGUGUCUUUUAGAAACUUUUAGUACUUUGGAUGUAGUUUCCAACGGUAUCA	Precursor size 133 chr6(+)15781237,15781370	-				Guedes FAF, Nobres P, Ferreira DCR, et al. (2018) Transcriptional memory contributes to drought tolerance in coffee (Coffea canephora) plants. Environmental and Experimental Botany Vol. 147: 220-233.
mirSeq_27	AGCUUAACUUUCAUUUCCGAACUUUUCCCUAGCUUGACUUGUAGUAGUACUACUUGGAGCUUGCUGAAUGGCUAUUGGAUGAACUUGUUGUUGUGUGUGUACCUUUGGGACUGGCUGAAGAAAUAAUGAAGCCAUGAUGGCUGGAAAAAUUAGCAAAUUUAGGGGAAGUGCUGUCCGAACUUUGAAGGGACUUGUUUGC	Precursor size 199 chr6(+)16135791,16135990	-				Guedes FAF, Nobres P, Ferreira DCR, et al. (2018) Transcriptional memory contributes to drought tolerance in coffee (Coffea canephora) plants. Environmental and Experimental Botany Vol. 147: 220-233.
mirSeq_27	UAUGUUUUUAGAACCGGACCGGGUAUCGACUCGAUCAAGCUCAGGAGUCAGGGGUCAAUGGGUUCAAUCGAGUUCGAUAGGGGUUGAACCGGAUGAUGUCAUUAAUAA	Precursor size 108 chr6(+)17524442,17524550	-				Guedes FAF, Nobres P, Ferreira DCR, et al. (2018) Transcriptional memory contributes to drought tolerance in coffee (Coffea canephora) plants. Environmental and Experimental Botany Vol. 147: 220-233.
mirSeq_28	AAAAUUUGACAGGAAUGUCAACUUCGAGAUGUGAAAACUCAAGAUGGAGGCCAUUCGUAUUCAAGACGGAGUUGAUUUGGCAAUUCAGGAAAUU	Precursor size 94 chr6(-)19268055,19268149	-				Guedes FAF, Nobres P, Ferreira DCR, et al. (2018) Transcriptional memory contributes to drought tolerance in coffee (Coffea canephora) plants. Environmental and Experimental Botany Vol. 147: 220-233.
mirSeq_29	CUUAACCUUCAUUUCCGGACUUUUUCCCUAGCUUGACUUGUCUUUGUACUUCUUGGAGCUUGCUGAAUGGCUAUUGGAUGAACUUGUUGUUGUGUGUGUACCUUUGGGUUUGAAUGAGAAGAAUAAUGAAGCCAUGAUGGCUGGAAAAGUUAGCAAAUGUAGGGGAAGUGCUGUCCGAACUUUGAAGGGACUUGUUUGC	Precursor size 199 chr6(+)26945326,26945525	-				Guedes FAF, Nobres P, Ferreira DCR, et al. (2018) Transcriptional memory contributes to drought tolerance in coffee (Coffea canephora) plants. Environmental and Experimental Botany Vol. 147: 220-233.
mirSeq_3	AGCGCAUUGCAGCCAGGGAUGACUUGCCGAGGUUUCUUUGAAUUUGGAUUUGUCCCAUGCAAUUGGAAUCAUCGGCAAGGUUGUCCCUGGCUACGUUACGCUCUU	Precursor size 105 chr6(+)32478064,32478169	-				Guedes FAF, Nobres P, Ferreira DCR, et al. (2018) Transcriptional memory contributes to drought tolerance in coffee (Coffea canephora) plants. Environmental and Experimental Botany Vol. 147: 220-233.
mirSeq_30	AGGACUAAAAAAGUGUUUUUGGUAAAUGUUAGGGACCAAUUUGGCAAAUUUCCCUUUUUUUUUAUUAUUCACAAUUUUUAGAAUAUUAAAUGAUUUAAAAUUUAUGCUUUGUUAGGAUCGUGACCGAUAUGCCGAGACCGAUGUGCAAAAGUCC	Precursor size 154 chr6(-)34000151,34000305	-				Guedes FAF, Nobres P, Ferreira DCR, et al. (2018) Transcriptional memory contributes to drought tolerance in coffee (Coffea canephora) plants. Environmental and Experimental Botany Vol. 147: 220-233.
mirSeq_31	UCUGGAUCGUUGACAGAAGAUAGAGAGCACAAUUGAGCAUAUCCAAUCAAAGAUUGUGUAUGGGCAGCUUUGUGCCCUCUUUUCUUCUGUCAACCAUUUCUUU	Precursor size 103 chr7(-)122544,122647	ccp-mir157a-2	Redundant Sequence			Guedes FAF, Nobres P, Ferreira DCR, et al. (2018) Transcriptional memory contributes to drought tolerance in coffee (Coffea canephora) plants. Environmental and Experimental Botany Vol. 147: 220-233.
mirSeq_31	AGAAGUUGGGUUGUGUUUGGAUUGCAUUUUCCAUCAUUUUUCAUGGAAAAAUUAUUGUAGCGAUUUGAUAUAUGUGAGGGAAAAAUAUGAUAGGGAAAUGUGAUCACGGAAAACGACAAUAUUUUCC	Precursor size 127 chr7(-)6220318,6220445	-				Guedes FAF, Nobres P, Ferreira DCR, et al. (2018) Transcriptional memory contributes to drought tolerance in coffee (Coffea canephora) plants. Environmental and Experimental Botany Vol. 147: 220-233.
mirSeq_32	GAGGAUUGAUGGUGGUGCUCAGGAUUGAUUUGCUUUAUAUAUACAUGCAUGAAAUAGGAACUGCGAUAUUGGCCUGGUUCACUCAGACAAAUUAAUU	Precursor size 97 chr7(+)8354855,8354952	-				Guedes FAF, Nobres P, Ferreira DCR, et al. (2018) Transcriptional memory contributes to drought tolerance in coffee (Coffea canephora) plants. Environmental and Experimental Botany Vol. 147: 220-233.
mirSeq_32	GAACUGCGAUAUUGGCCUGGUUCACUCAGACAAAUUAAUUAAAAGCAUGCAUACACGAUCUUGAACCAAAUUUGGACAGGCGAUCUGAUUUGAUCUGAUUGAGCCGUGCCAAUAUCUUAGUUCUUU	Precursor size 126 chr7(+)8354912,8355038	ccp-mir1711	Redundant Sequence			Guedes FAF, Nobres P, Ferreira DCR, et al. (2018) Transcriptional memory contributes to drought tolerance in coffee (Coffea canephora) plants. Environmental and Experimental Botany Vol. 147: 220-233.
mirSeq_32	UGCCGAGGAUUGCAUACGCGCCUGAAUCGGCAUCUGCAAGAGACUAUGGUCAGUAGUCAUAGGAUCCAUUAGUACAUUUUUUGCCGAUCUAGGUUCGUAUGUAAACUCUGACACCG	Precursor size 116 chr7(+)10003754,10003870	-				Guedes FAF, Nobres P, Ferreira DCR, et al. (2018) Transcriptional memory contributes to drought tolerance in coffee (Coffea canephora) plants. Environmental and Experimental Botany Vol. 147: 220-233.
mirSeq_34	GAAAUAGUGCUAAAGCUCUCAAGCACUAAACCCUUAGUGCAACAAAAUUGAGGAAUGUGUCUAAGGGCUUAGUGCUUGAGAGCUUUAGCACUAUUUCA	Precursor size 98 chr7(-)10733715,10733813	-				Guedes FAF, Nobres P, Ferreira DCR, et al. (2018) Transcriptional memory contributes to drought tolerance in coffee (Coffea canephora) plants. Environmental and Experimental Botany Vol. 147: 220-233.
mirSeq_34	UUUUUGUAUGGCUAAUUUCUCAGUAUAUUGCUAAAAUAAAUGUCUCCAAGACUGACUUUGUUUUAAGCAAUAUACUGAGAAAUGAGCCUUUAUGUGCG	Precursor size 98 chr7(-)11157580,11157678	-				Guedes FAF, Nobres P, Ferreira DCR, et al. (2018) Transcriptional memory contributes to drought tolerance in coffee (Coffea canephora) plants. Environmental and Experimental Botany Vol. 147: 220-233.
mirSeq_34	AAGCUUUAAAUUGCCGGCUCGUCGAACUCGAACUUGGUAAAAUUUAGUCGAAAUUCGACUUAAUUAGCCCAAAACUCGACUCGACUCGUUUGCAGCCCUGACCUUU	Precursor size 106 chr7(-)14896374,14896480	-				Guedes FAF, Nobres P, Ferreira DCR, et al. (2018) Transcriptional memory contributes to drought tolerance in coffee (Coffea canephora) plants. Environmental and Experimental Botany Vol. 147: 220-233.
mirSeq_34	CAAAACAUGAAAGUUGUAGCCCUUUGAGUUAGCUUUCCGAUGCAUCAAGAAUCAUCCAAUUUGAAUCUCUGUAGACCGAUAAAUUAUUAAAAUACCCUCGACUGGUCAGAGCUCUAUUUCAGCUUUCGAUAACAAAAU	Precursor size 138 chr7(+)16552958,16553096	-				Guedes FAF, Nobres P, Ferreira DCR, et al. (2018) Transcriptional memory contributes to drought tolerance in coffee (Coffea canephora) plants. Environmental and Experimental Botany Vol. 147: 220-233.
mirSeq_35	GUGGAUUUUAUGAGCAAUUAUAGUUUUAAGAUGAUUUUUCUAGCAUUGGAGAAUUUUUAGAAAAUUAAGAGUAAAUAGUGGACGUGGGACCCACUAG	Precursor size 97 chr7(+)16789134,16789231	MiRSeq_51, MiR395, MiRSeq_17, MiRSeq_21, MiRSeq_26, MiRSeq_128	Redundant Sequence			Guedes FAF, Nobres P, Ferreira DCR, et al. (2018) Transcriptional memory contributes to drought tolerance in coffee (Coffea canephora) plants. Environmental and Experimental Botany Vol. 147: 220-233.
mirSeq_36	UGGACUCGAGCCGGCAUGGGUUUGGUCGGGCUCUUUGGUAAACCAUUGGAAAAAAAAAUAAAAGGUUGAUCUAGUGAGAGAUCUCGCUUGGCAUACUCGAGUAGUAUUG	Precursor size 109 chr7(+)20381173,20381282	-				Guedes FAF, Nobres P, Ferreira DCR, et al. (2018) Transcriptional memory contributes to drought tolerance in coffee (Coffea canephora) plants. Environmental and Experimental Botany Vol. 147: 220-233.
mirSeq_37	CCCCAAACUAUUUCCAAAGCUACUUAUGAACUGUUUCUUGCAUUAUUUACUCGAUUGCAUAUCAUGUGUGUUUGCAUGUGAGUUCAUGACAUGAUUUGGCUUAAAUGAG	Precursor size 109 chr7(-)23382978,23383087	-				Guedes FAF, Nobres P, Ferreira DCR, et al. (2018) Transcriptional memory contributes to drought tolerance in coffee (Coffea canephora) plants. Environmental and Experimental Botany Vol. 147: 220-233.
mirSeq_38	UGAGCAAAUUCAAGACUGGAUGAGAAUUUUCCAGAUUUGAACCUCUAACUUUAGUAAUUCAAUUGGGUAUCGAAACGAACUUGAAUCGGCACCAAAAUUGGCAGUAUUUCAAUAAUAUAUGGAAAGUAUCUCUCUAUCGAAUUUCGGGGAAA	Precursor size 152 chr7(+)28800359,28800511	MiRSeq_8, MiRSeq_128	Redundant Sequence			Guedes FAF, Nobres P, Ferreira DCR, et al. (2018) Transcriptional memory contributes to drought tolerance in coffee (Coffea canephora) plants. Environmental and Experimental Botany Vol. 147: 220-233.
mirSeq_38	UAAUGUUUUAAAAAUCGGACCGUUAAUUGAACCGAUAAAGUGAAAAGGUCGAGAUUCAAUCGGUCGGAUUGGUUCAACCUCGGUUCAAUGAAUUUUUUUAAAAAUAAUU	Precursor size 109 chr8(-)66636,66745	-				Guedes FAF, Nobres P, Ferreira DCR, et al. (2018) Transcriptional memory contributes to drought tolerance in coffee (Coffea canephora) plants. Environmental and Experimental Botany Vol. 147: 220-233.
mirSeq_39	GAUCUCGAAAUUUGCCGGCUCGUCGAGCUCGAGCUUGGUAAAAUUUAGUCGAGACUCGGUUCGAUUAGCUCAAAACUCAACUCGACUCGGCUCGUUUGCAGCCCGCGUUAGCA	Precursor size 113 chr8(-)1199995,1200108	-				Guedes FAF, Nobres P, Ferreira DCR, et al. (2018) Transcriptional memory contributes to drought tolerance in coffee (Coffea canephora) plants. Environmental and Experimental Botany Vol. 147: 220-233.
mirSeq_4	ACGGUGACGUCUCGGCGAGUUGAAUAUCUCGGUAUCGUUUCGUCACGAUAUCGUAUCGGCGAGAGUCAAGACGGUGACGACUCGGCCGAGUCGUCUCGAUG	Precursor size 101 chr8(-)1465832,1465933	-				Guedes FAF, Nobres P, Ferreira DCR, et al. (2018) Transcriptional memory contributes to drought tolerance in coffee (Coffea canephora) plants. Environmental and Experimental Botany Vol. 147: 220-233.
mirSeq_40	UGAUAUUGUGCCAAGUGUUCUGUUAUUAUUUACACUUGUGUUAAACCAAAUCAAGUUGAAUUAUUAGAAAAUUAAAGUGUAAAUAAUAACAGAACACUUGGCACAAUAUUAU	Precursor size 112 chr8(-)4991688,4991800	-				Guedes FAF, Nobres P, Ferreira DCR, et al. (2018) Transcriptional memory contributes to drought tolerance in coffee (Coffea canephora) plants. Environmental and Experimental Botany Vol. 147: 220-233.
mirSeq_41	AAUAUUGUGCCAAGUGUUCUGUUAUUAUUUACACUUUAAUUUUCUAAUAAUUCAACUUGAUUUGGUUUAACACAAGUGUAAAUAAUAACAGAACACUUGGCACAAUAUCAUA	Precursor size 112 chr8(+)4991690,4991802	-				Guedes FAF, Nobres P, Ferreira DCR, et al. (2018) Transcriptional memory contributes to drought tolerance in coffee (Coffea canephora) plants. Environmental and Experimental Botany Vol. 147: 220-233.
mirSeq_42	GGAUUCAGGAUGGAACAACAUGAAUUCAAAUGCGCUCUGUUCCAAAUAUGGCAAAUUGAGUACAUUUGAUUUCAGGCUGUUCCAUUCCGACUCUUAU	Precursor size 97 chr8(+)6416623,6416720	-				Guedes FAF, Nobres P, Ferreira DCR, et al. (2018) Transcriptional memory contributes to drought tolerance in coffee (Coffea canephora) plants. Environmental and Experimental Botany Vol. 147: 220-233.
mirSeq_43	AAGUCAAGUUGGAACAACAUGGAUGCGAAUGUGCUCUCUUUACAAAGUGCUCCAAAUAUGGCAAAUUGAGCACAUUUGCAUUCAGGUUAUUCCACCCUGAUUCCUA	Precursor size 106 chr8(+)6420151,6420257	-				Guedes FAF, Nobres P, Ferreira DCR, et al. (2018) Transcriptional memory contributes to drought tolerance in coffee (Coffea canephora) plants. Environmental and Experimental Botany Vol. 147: 220-233.
mirSeq_43	GUCUCUAAUUCGCUUGGUGCAGGUCGGGAACUGCUUUUCCCACGACGUCGUUGGGUGAUUUCUGAUGAAUGAUGUUUCUGGUGAAUUGAAGUCCCGCCUUGCAUCAACUGAAUCAGAGGCCGC	Precursor size 123 chr8(+)6480127,6480250	ccp-mir168a	Redundant Sequence			Guedes FAF, Nobres P, Ferreira DCR, et al. (2018) Transcriptional memory contributes to drought tolerance in coffee (Coffea canephora) plants. Environmental and Experimental Botany Vol. 147: 220-233.
mirSeq_44	AUAAAACGAUACCUCAUGUUUUGAACUAAAUUGUAAAUUAAUAGAAUUAGUUAAAUUUACCGGAAUUUAAUGGAAAACUUAACAGAACCCCGUACAUUUAACGGAAUCCGGUAAGUUUAACUGCCGAAACCAUCAUUUUCAUUAAAUUUAACGAAUUCUGUCAGUUUACAAUUUAGUUCAAAAUAUGAGGUGUCAUUUUAUA	Precursor size 202 chr8(-)8594156,8594358	-				Guedes FAF, Nobres P, Ferreira DCR, et al. (2018) Transcriptional memory contributes to drought tolerance in coffee (Coffea canephora) plants. Environmental and Experimental Botany Vol. 147: 220-233.
mirSeq_44	UACCCUCGCUGUUCUAGGUUACAUUCCAGAGUUCCGCGUGGACAGCUUAGUCUAUUUGGUUGUGUUUAUUCACUAUAAUCCGUUUGGAUUUAGCCAUUUUCCAAAACAUGAAAGUUUUAGUACUAUGUCUUAUCUUUUUAACACCUACAAAAACACCUUAAACGGACUUUGGUAGCCUGAGAUAUGACCAUUCUAG	Precursor size 196 chr8(+)11432079,11432275	-				Guedes FAF, Nobres P, Ferreira DCR, et al. (2018) Transcriptional memory contributes to drought tolerance in coffee (Coffea canephora) plants. Environmental and Experimental Botany Vol. 147: 220-233.
mirSeq_45	UUUUAGGGCCAUCCGGUCGAUUUUGAAUAAAUCGUUAAUUCAUUUGACCAAUUUAUCCUUUUUAGGGUCACCUGGUUGAUUUUUGAAUAAAUCAUCAAUUCAUUUGACCAAAUUACCCUUUUUA	Precursor size 124 chr8(-)15240186,15240310	-				Guedes FAF, Nobres P, Ferreira DCR, et al. (2018) Transcriptional memory contributes to drought tolerance in coffee (Coffea canephora) plants. Environmental and Experimental Botany Vol. 147: 220-233.
mirSeq_46	CGAAACGUUUAAGUGUCGAACCUUAGUUGAUUUUCAAAUCUCUUAAAUAAUGUUUUAUCGCAGAUUUAGACUCCCAACAAGGAGUAAUACCUGAACGUGACCCAUAAAG	Precursor size 109 chr8(+)16963925,16964034	-				Guedes FAF, Nobres P, Ferreira DCR, et al. (2018) Transcriptional memory contributes to drought tolerance in coffee (Coffea canephora) plants. Environmental and Experimental Botany Vol. 147: 220-233.
mirSeq_46	GUCAAUUUGAAUUUGUAAGGGACGUAAAAUUACACUUUUUAAAAGUGAGGGACAAAAAACGUCAUCUUGUAAAAUGUGAAGGACGUUUUGAACGAUUUUCCCAAAAAAA	Precursor size 109 chr8(-)17131223,17131332	-				Guedes FAF, Nobres P, Ferreira DCR, et al. (2018) Transcriptional memory contributes to drought tolerance in coffee (Coffea canephora) plants. Environmental and Experimental Botany Vol. 147: 220-233.
mirSeq_47	GAAUGGCAUAGAGUGUGGGACAGAAGAUCCGUUGCGUUCAAAUUAUAAACCGCCUAGUGGUUAUGAAGUUCAAAUGUUUACCUAAAACAUGGGAUUAAUUCUCAUUUCAACUCACAUGAGAUCCUCAGUGCUACUUUCCAGUCGCAAUUCA	Precursor size 151 chr8(+)18712419,18712570	-				Guedes FAF, Nobres P, Ferreira DCR, et al. (2018) Transcriptional memory contributes to drought tolerance in coffee (Coffea canephora) plants. Environmental and Experimental Botany Vol. 147: 220-233.
mirSeq_48	UUCUAUGUUUUCAGAACCGGACCGGAUAUUGACUCGGCCGAGGUCAGGGGUCAAUGGCUUCGACCGGGGAUCGAUAGGGGUCGAACCGGAUGACGUCAUAAAUAAA	Precursor size 106 chr8(+)22167538,22167644	-				Guedes FAF, Nobres P, Ferreira DCR, et al. (2018) Transcriptional memory contributes to drought tolerance in coffee (Coffea canephora) plants. Environmental and Experimental Botany Vol. 147: 220-233.
mirSeq_48	GGUGGAUUUUAUGAGUAAUUAUAGUUUUUAGAUGAUUUUCCUAGCAUUGGGUAGUUUUUGAAAAAUUAUGGAGAGAUUAUGGACGUGGGACCCACUAGUGCGAAAAGUU	Precursor size 109 chr8(+)24284148,24284257	-				Guedes FAF, Nobres P, Ferreira DCR, et al. (2018) Transcriptional memory contributes to drought tolerance in coffee (Coffea canephora) plants. Environmental and Experimental Botany Vol. 147: 220-233.
mirSeq_49	GCCAGUUUUAGGGCAGAUCUCCUCUUGGCAGUUGAUGGAGUACUGGUGCCAUGUAAAUCUUCGUGCCAACUUCUUCGUAACCUGCCAAAGGAGAGUUGCCCUAGAACUCUCU	Precursor size 112 chr8(-)28925048,28925160	ccp-mir399j	Redundant Sequence			Guedes FAF, Nobres P, Ferreira DCR, et al. (2018) Transcriptional memory contributes to drought tolerance in coffee (Coffea canephora) plants. Environmental and Experimental Botany Vol. 147: 220-233.
mirSeq_5	CUUAAAAAAGAGAGCUUUCUUCAGUCCACUCAUGGGUGGCAGUAGGAUUCAAUUAGCUGCCGACUCAUUCAUCCAAAUGCUGAGUAAGAUUGGUACUCAGUAACUGUGUGAAUGAUGCGGGAGAAAAUUUGAUUCUUAAGCUUCCUGUACUUGGACUGAAGGGAGCUCCCUUUACUUUUA	Precursor size 180 chr8(-)30318339,30318519	-				Guedes FAF, Nobres P, Ferreira DCR, et al. (2018) Transcriptional memory contributes to drought tolerance in coffee (Coffea canephora) plants. Environmental and Experimental Botany Vol. 147: 220-233.
mirSeq_50	UUCAUUGCUCACUCUCCCUCAAGGGCUUCCGAUCGACUUGACUCUUCAAGAGCGCCUGAGCUGAGGCGCUUGGGGAGAGUGGAUAAUGCUAGC	Precursor size 93 chr8(+)30572650,30572743	ccp-mir477i2	Redundant Sequence			Guedes FAF, Nobres P, Ferreira DCR, et al. (2018) Transcriptional memory contributes to drought tolerance in coffee (Coffea canephora) plants. Environmental and Experimental Botany Vol. 147: 220-233.
mirSeq_50	CUUUUGAGGGGAAUGUUGUCUGGUGCGAGGCCACCAAUUAGAUCUAUACAGAUUACUCUGCUUCUCUCUCUCUCUCUCUCUCUUACUAGAUCAAUCCCAACAUUGAUCUGACAGCAUUUACAAGAGUUCAUAGAUCUUACUUUAGUGGCGUCGGACCAGGCUUCAUUCCCCCCAAUUGUUG	Precursor size 181 chr8(+)31212106,31212287	-				Guedes FAF, Nobres P, Ferreira DCR, et al. (2018) Transcriptional memory contributes to drought tolerance in coffee (Coffea canephora) plants. Environmental and Experimental Botany Vol. 147: 220-233.
mirSeq_51	GUGGAUUUUAUGAGCAAUUAUAGUUUUAAGAUGAUUUUUCUAGCAUUGGAGAAUUUUUAGAAAAUUAAGAGUAAAUAGUGGACGUGGGACCCACUAG	Precursor size 97 chr9(+)1551196,1551293	miR395, MiRSeq_128, MiRSeq_17, MiRSeq_21, MiRSeq_26, MiRSeq_35	Redundant Sequence			Guedes FAF, Nobres P, Ferreira DCR, et al. (2018) Transcriptional memory contributes to drought tolerance in coffee (Coffea canephora) plants. Environmental and Experimental Botany Vol. 147: 220-233.
mirSeq_53	AAAUAGUACAACGGAUCUUCUGUCCCACACUUUGUUUCACUCUCUGUGCCACUUUUUAUCAUAUUACUAUUUUUCCUACAUAAAUAUCAUGUUUUAGUUCUUUUUUGUUUUCUUAAAAUUCAAUAACUAUUAAUUGAGUAAUACACAAAAUUUAACAAACUAAAAAAAAAUGGAAUAUAAUAAAGUGGGACAGAAGAUCGAUUGCGAAUAAAUAG	Precursor size 215 chr9(+)3747142,3747357	-				Guedes FAF, Nobres P, Ferreira DCR, et al. (2018) Transcriptional memory contributes to drought tolerance in coffee (Coffea canephora) plants. Environmental and Experimental Botany Vol. 147: 220-233.
mirSeq_54	ACCAUUUGGUACUCUAGUAUUGAUCACUCUAUAUCAAAUAAGUAAGGUGGUCCUCCUUGUCUGGUGGGUACUAGAUACUAGAUAAGGAGGACCCACGUUACUUACUUGGUGACGAGUGAUUGGUAGUGUUGUACCAUAUUUUAGU	Precursor size 145 chr9(+)3976869,3977014	-				Guedes FAF, Nobres P, Ferreira DCR, et al. (2018) Transcriptional memory contributes to drought tolerance in coffee (Coffea canephora) plants. Environmental and Experimental Botany Vol. 147: 220-233.
mirSeq_56	AGAAACCUAGUUGUGCUUGGAUUGCAUUUUUCGUCACUUUUCAUGAAAAAAUUACUGUAAUGAUUUGAUAUAUGUGAGGGAAAAAAGUGAUAGGGAAAUGUGAUCACGGAAAACGACAAUAUUUUUC	Precursor size 127 chr9(-)4797685,4797812	-				Guedes FAF, Nobres P, Ferreira DCR, et al. (2018) Transcriptional memory contributes to drought tolerance in coffee (Coffea canephora) plants. Environmental and Experimental Botany Vol. 147: 220-233.
mirSeq_57	CCCCGAAAAAAAGAGUGUGAGAACCCGUAAAAACCCUAUUAUUUUCCUAGGGUUUUAGUUCCUUUAAUUGCAUAAUUUUUGCAUUUCUGG	Precursor size 90 chr9(+)10989317,10989407	miR166, MiRSeq_13, MiRSeq_133, MiRSeq_81	Redundant Sequence			Guedes FAF, Nobres P, Ferreira DCR, et al. (2018) Transcriptional memory contributes to drought tolerance in coffee (Coffea canephora) plants. Environmental and Experimental Botany Vol. 147: 220-233.
mirSeq_58	UUUGAUCGUUAGUUUUGGAGGUAAAGUGACUAAAAUAUAACAUUAAGGGGGAUAUUGGUAGUAACACUGAACGUUAAGGCGGUAAAGUGAUA	Precursor size 92 chr9(-)12084949,12085041	-				Guedes FAF, Nobres P, Ferreira DCR, et al. (2018) Transcriptional memory contributes to drought tolerance in coffee (Coffea canephora) plants. Environmental and Experimental Botany Vol. 147: 220-233.
mirSeq_59	UUGAGCAAAUUCAAGACUGGAUGAGAAUUUUCCAGAUUUGAACCUCUAACUUUAGUAAUUCAAUUGGGUAUCGAAACGAACUUGAAUCGGCACCAAAAUUGGCAGUAUUUCAAUAAUAUAUGGAAAGUAUCUCUCUAUCGAAUUUCGGGGAA	Precursor size 152 chr9(-)13713348,13713500	miR159, MiRSeq_132, MiRSeq_22, MiRSeq_68	Redundant Sequence			Guedes FAF, Nobres P, Ferreira DCR, et al. (2018) Transcriptional memory contributes to drought tolerance in coffee (Coffea canephora) plants. Environmental and Experimental Botany Vol. 147: 220-233.
mirSeq_6	GUCCUCUAGAGUUCCCUCAGAACACUUCACUGGGGGGGACAUGUUUCUUUCUUUGACUCAUUUAGGGCCAAAGAACUUUGCCUACUGAAGUGUUUGGGGGAACUCCUGAGUCCA	Precursor size 114 chr9(-)16746638,16746752	ccp-mir395a-2	Redundant Sequence			Guedes FAF, Nobres P, Ferreira DCR, et al. (2018) Transcriptional memory contributes to drought tolerance in coffee (Coffea canephora) plants. Environmental and Experimental Botany Vol. 147: 220-233.
mirSeq_60	AGUUUUUGGCUAAAAUAAUCUACUUUUCAAAAAAUAAUCCCAAAGUAAUGAUCUUUCAGUUUUUAUUCCCUUAUUAAUCUAGUUAUUGCCAUGUAGACUCCCCACGUAA	Precursor size 109 chr9(+)18064354,18064463	-				Guedes FAF, Nobres P, Ferreira DCR, et al. (2018) Transcriptional memory contributes to drought tolerance in coffee (Coffea canephora) plants. Environmental and Experimental Botany Vol. 147: 220-233.
mirSeq_61	GUGGAUUUUAUGAGCAAUUAUAGUUUUAAGAUGAUUUUUCUAGUAUUGGAGAAUUUUUAGAAAAUUAAGAAUAUAUAUUGGACGUGGGACCCACU	Precursor size 95 chr9(-)18440295,18440390	-				Guedes FAF, Nobres P, Ferreira DCR, et al. (2018) Transcriptional memory contributes to drought tolerance in coffee (Coffea canephora) plants. Environmental and Experimental Botany Vol. 147: 220-233.
mirSeq_62	UCCUCUAGAGUUCCCUCGAACACUUCACUUGGGGGGACAUGUUUCUUUCUUUGACUCAAUUAGGGCCAAAGAACUUUGCCUACUGAAGUGUUUGGGGGAACUCCUGAGUCCAU	Precursor size 113 chr9(+)20573215,20573328	-				Guedes FAF, Nobres P, Ferreira DCR, et al. (2018) Transcriptional memory contributes to drought tolerance in coffee (Coffea canephora) plants. Environmental and Experimental Botany Vol. 147: 220-233.
mirSeq_63	UAUGAGUGUGUGGUCCCGUAGCGAUUGGAGCUGAGUAACCGGGCUCUUCCAUCUGGCAAAUGUUGGAGUUCACGUCAAAAGGCUCUAAGGGCUAUAGACUAAGUCUUUUGUU	Precursor size 112 chr9(-)20588540,20588652	-				Guedes FAF, Nobres P, Ferreira DCR, et al. (2018) Transcriptional memory contributes to drought tolerance in coffee (Coffea canephora) plants. Environmental and Experimental Botany Vol. 147: 220-233.
mirSeq_64	UCCUCUAGAGUUCCCUCAGAACACUUCACUGGGGGGGACAUGUUUCUUUCUUUGACUCAUUUAGGGCCAAAGAACUUUGCCUACUGAAGUGUUUGGGGGAACUCCUGAGUCCAU	Precursor size 114 chr9(+)20596844,20596958	ccp-mir395a-2	Redundant Sequence			Guedes FAF, Nobres P, Ferreira DCR, et al. (2018) Transcriptional memory contributes to drought tolerance in coffee (Coffea canephora) plants. Environmental and Experimental Botany Vol. 147: 220-233.
mirSeq_66	UCCUCUAGAGUUCCCUCAGAACACUUCACUAGGGAGGGGACAUGUUUCUUUCUUUGACUCAAUUAGGGCCAAAGAACUUUGCCUACUGAAGUGUUUGGGGGAACUCCUGAGUCCAU	Precursor size 116 chr9(+)20610660,20610776	-				Guedes FAF, Nobres P, Ferreira DCR, et al. (2018) Transcriptional memory contributes to drought tolerance in coffee (Coffea canephora) plants. Environmental and Experimental Botany Vol. 147: 220-233.
mirSeq_67	ACUAGGCAUAGGCCCUGUUUGGAAGUGCAAGUUUUUAGCAAGUUUGUUUCAUACAAGUUUUUUAACAACUUUUGCUACAGGAACCCCAAAAAAUUUC	Precursor size 97 chr9(+)22033194,22033291	-				Guedes FAF, Nobres P, Ferreira DCR, et al. (2018) Transcriptional memory contributes to drought tolerance in coffee (Coffea canephora) plants. Environmental and Experimental Botany Vol. 147: 220-233.
mirSeq_68	UCACUGUGAUAUUGGUCCGGUUCACUCGGAUGUUGAGGCACGCUUUGCACUAUUUGAUUUGCGCUGAAGCCGUAUACGCAACGCAAGCAAGCCUUGUCCAGUAGUACUAUAAACAAUCUGAUUGAGCCGUGCCAAUAUCUUAGUGUGCC	Precursor size 149 chr10(+)844802,844951	ccp-mir1713	Redundant Sequence			Guedes FAF, Nobres P, Ferreira DCR, et al. (2018) Transcriptional memory contributes to drought tolerance in coffee (Coffea canephora) plants. Environmental and Experimental Botany Vol. 147: 220-233.
mirSeq_68	UCUGGGGGGCGCCAAAGGAUGAAUAUUGGAUUAAAAUUCUCACGACGGUCGUCUGAGGCACCCUUUCAGGUGUCCUUGUUGAUGCAAUAAUCCAAGUUUUCUGAUGCUCUCUGUUG	Precursor size 116 chr10(-)1189884,1190000	-				Guedes FAF, Nobres P, Ferreira DCR, et al. (2018) Transcriptional memory contributes to drought tolerance in coffee (Coffea canephora) plants. Environmental and Experimental Botany Vol. 147: 220-233.
mirSeq_68	CAUAAAUUGAUUGUUCCAACAAAGUUAACUAUUUUUUCUUAAACUGUAUGAAAAGAAAACUAGAACUAUCAAAGUGGGACGGAGGGAGUAACUAU	Precursor size 95 chr10(+)8248304,8248399	-				Guedes FAF, Nobres P, Ferreira DCR, et al. (2018) Transcriptional memory contributes to drought tolerance in coffee (Coffea canephora) plants. Environmental and Experimental Botany Vol. 147: 220-233.
mirSeq_68	GUUUUUAGAAAAUUAAGAAUAUAUAUUGGACGUGGGACCCACUAGUGCGAAAGUUCGGAAAAAUUCGGUCAAUAAGGUUAAGUUUCGGAUACUGUGUAAAAUUUAUCGG	Precursor size 109 chr10(-)9318995,9319104	-				Guedes FAF, Nobres P, Ferreira DCR, et al. (2018) Transcriptional memory contributes to drought tolerance in coffee (Coffea canephora) plants. Environmental and Experimental Botany Vol. 147: 220-233.
mirSeq_68	AUAUGGAAUAUGGACGAGUUUGGCUUUCUAACCUUAACACGCUCGUAUUCCCUCUAUUAAAGGGAACAUUGAAGUCAUGAGUAUUAGCCCCCCGCACUCGUUAUGAUACAUUCCUCU	Precursor size 117 chr10(+)12587163,12587280	-				Guedes FAF, Nobres P, Ferreira DCR, et al. (2018) Transcriptional memory contributes to drought tolerance in coffee (Coffea canephora) plants. Environmental and Experimental Botany Vol. 147: 220-233.
mirSeq_68	UUGAGCAAAUUCAAGACUGGAUGAGAAUUUUCCAGAUUUGAACCUCUAACUUUAGUAAUUCAAUUGGGUAUCGAAACGAACUUGAAUCGGCACCAAAAUUGGCAGUAUUUCAAUAAUAUAUGGAAAGUAUCUCUCUAUCGAAUUUCGGGGAA	Precursor size 152 chr10(-)12894602,12894754	miR159, MiRSeq_132, MiRSeq_22, MiRSeq_59	Redundant Sequence			Guedes FAF, Nobres P, Ferreira DCR, et al. (2018) Transcriptional memory contributes to drought tolerance in coffee (Coffea canephora) plants. Environmental and Experimental Botany Vol. 147: 220-233.
mirSeq_68	UGUUUUCCGAGACUAUAUUUGAAUCGAGAGUGUAUUGAUAUUAGAGAGUUAACAAUGAUCAAUGGUAGAUUAAGAAAGGUUCAUUAAGGAAUUAAUACUCGACUCAUGUAAAGACUCACAAAAAUUUA	Precursor size 128 chr10(+)13015953,13016081	-				Guedes FAF, Nobres P, Ferreira DCR, et al. (2018) Transcriptional memory contributes to drought tolerance in coffee (Coffea canephora) plants. Environmental and Experimental Botany Vol. 147: 220-233.
mirSeq_68	GAUCAAAUGUUAGGCUAGGAAUAUCGGAUCAAGGUGAGCGAGACACUGUUUCGAAGCUAUGAGGAAGAGAUACAAUUCUCCUGAAGACACCUUAAUCUAGAUCUGAAUGGAAGCAGGUCAAAA	Precursor size 123 chr10(-)13452863,13452986	-				Guedes FAF, Nobres P, Ferreira DCR, et al. (2018) Transcriptional memory contributes to drought tolerance in coffee (Coffea canephora) plants. Environmental and Experimental Botany Vol. 147: 220-233.
mirSeq_68	CUCACUAGUGGGACUGACCCACGGCUAGUGGCAAUGUAAAUGAAAUGCCUUGACCAUCGGUCAGUGGGAUUAAACCCGAGCCUGUCGAG	Precursor size 89 chr10(+)13756106,13756195	-				Guedes FAF, Nobres P, Ferreira DCR, et al. (2018) Transcriptional memory contributes to drought tolerance in coffee (Coffea canephora) plants. Environmental and Experimental Botany Vol. 147: 220-233.
mirSeq_68	CGUCCCAAUCCGAUAAGCGUAGCCUCGGAUGUGUUCUUUCCGCAACCACACGUCAAAUCUGUCUUUUGCUAGAUUGCAUUUCCGCACUUGUUAUUAGUUUAAUUUUUGU	Precursor size 109 chr10(-)14895601,14895710	-				Guedes FAF, Nobres P, Ferreira DCR, et al. (2018) Transcriptional memory contributes to drought tolerance in coffee (Coffea canephora) plants. Environmental and Experimental Botany Vol. 147: 220-233.
mirSeq_69	UUUUAGAAAAUUAAGAGUAAAUAGUGGACGUGGGACCCACUAGUGCGAAAAGUUCGGAAAAAUUCGGCCAAUAAGGUUAAGUUUCGGAUACUGUUUAAAAUUUAUCGGAUGUUAAGAGAUAAGCAGUGUGUGUGAAGUGAUGGUGUCGCGCCCCAUUUUUUGAAUAAAAUAAAUAAAAUGGU	Precursor size 182 chr10(+)16780536,16780718	-				Guedes FAF, Nobres P, Ferreira DCR, et al. (2018) Transcriptional memory contributes to drought tolerance in coffee (Coffea canephora) plants. Environmental and Experimental Botany Vol. 147: 220-233.
mirSeq_69	GUGGAUUUUAUGAGCAAUUAUAGUUUUAAGAUGAUUUUUCUAGCAUUGGAGAAUUUUAGAAAAUUAAGAGUAAAUAGUGGACGUGGGACCCACUAG	Precursor size 96 chr10(+)16849347,16849443	-				Guedes FAF, Nobres P, Ferreira DCR, et al. (2018) Transcriptional memory contributes to drought tolerance in coffee (Coffea canephora) plants. Environmental and Experimental Botany Vol. 147: 220-233.
mirSeq_7	UUCUGGUCACCAAGUAUGAAUCUUUUAAGAUGGAGUCUCAUGAGAACAUCGACAAAAUGUAUUGUAGAUUCAAUGAUCUGAUCAAGGAUUUAGAGGUGUUCGAGAAGG	Precursor size 108 chr10(+)17750324,17750432	-				Guedes FAF, Nobres P, Ferreira DCR, et al. (2018) Transcriptional memory contributes to drought tolerance in coffee (Coffea canephora) plants. Environmental and Experimental Botany Vol. 147: 220-233.
mirSeq_7	GAGCUUAACUUUCAUUUCCGGACUUUUUCCUGGCUUGACUUGUACUAGUACUACUUGGAGCUUGCUGAAUGGAUAUUAGAUGAACUCAUUUGUGUGACUUUGGGACUGGCUGAAGUAAUAAUGAAGCCAUGAUGGCUGGAAAAGUUAGCAAAUGUAGGGGAAGUGCUGUCCGAACUUUGAAGGGACUUGUUUGC	Precursor size 194 chr10(+)18767973,18768167	-				Guedes FAF, Nobres P, Ferreira DCR, et al. (2018) Transcriptional memory contributes to drought tolerance in coffee (Coffea canephora) plants. Environmental and Experimental Botany Vol. 147: 220-233.
mirSeq_7	AUGUAGGGGAAGUGCUGUCCGAACUUUGAAGGGACUUGUUUGCAUUGAGUUUGUGAUCUAAGACUUGGAUUUGAGCAAGGCAAUGAUACAUGAUGGAUGGUUUCUGAGCCGUGCAUGUGAGUGACCCUAAACUAUUUCCAAAGUACUUGUGAAAUGCUUC	Precursor size 160 chr10(+)18768124,18768284	-				Guedes FAF, Nobres P, Ferreira DCR, et al. (2018) Transcriptional memory contributes to drought tolerance in coffee (Coffea canephora) plants. Environmental and Experimental Botany Vol. 147: 220-233.
mirSeq_7	UAUAAGAAAGUAAAGAUCUGCUAGUGUUUGGUACCGUUCGAUCCACAACGGAGAAGGACCAAUGUGAUGCACUAGGCUUUUGCUUCCAGCUAG	Precursor size 93 chr10(-)19286952,19287045	-				Guedes FAF, Nobres P, Ferreira DCR, et al. (2018) Transcriptional memory contributes to drought tolerance in coffee (Coffea canephora) plants. Environmental and Experimental Botany Vol. 147: 220-233.
mirSeq_7	GUCGAUUUUCAUAGAUCCAAUGAUCCAGAUUGUGUCACAUUACUUGGUGAGAUGGUGUGAUAUAAUCUGAACCAUUGAGUUAAUGAAAAUCGAGU	Precursor size 95 chr10(-)24644948,24645043	-				Guedes FAF, Nobres P, Ferreira DCR, et al. (2018) Transcriptional memory contributes to drought tolerance in coffee (Coffea canephora) plants. Environmental and Experimental Botany Vol. 147: 220-233.
mirSeq_7	GGAAGCACGUGGAGAUGGUGGUUUGGCAAGAUUUGAAUGAAAACAUUAUUAUUAUGAUAUUAAUUUAUGGUUAAAAGAUAUGAGUUUCAGAGGAGUGAUUUUGCCAGACCUCCCAUCCCAUAUGUUUCCCAU	Precursor size 132 chr10(+)24881597,24881729	-				Guedes FAF, Nobres P, Ferreira DCR, et al. (2018) Transcriptional memory contributes to drought tolerance in coffee (Coffea canephora) plants. Environmental and Experimental Botany Vol. 147: 220-233.
mirSeq_7	UGUUCUCUUAAAGCUAGAAGGGCAAAUUGAUCUAUCGGGGUCGUUCUCAAUUAUCAUAGUUUCUAUGUGGAUCAAUUAGCCCUCUUGCCUUGAAAGAACAUAU	Precursor size 103 chr10(+)25863962,25864065	-				Guedes FAF, Nobres P, Ferreira DCR, et al. (2018) Transcriptional memory contributes to drought tolerance in coffee (Coffea canephora) plants. Environmental and Experimental Botany Vol. 147: 220-233.
mirSeq_70	AUGCAAGGAAAUGGAUGAUGAUAAUCUCUGAAAUGUGCAAACGCAGCACCAUAUUGCUUGUGGUGCAGUGAGCGGCACUUUCCACACGAGAUUUCUGACUCCUUUUUGU	Precursor size 109 chr10(-)26046249,26046358	-				Guedes FAF, Nobres P, Ferreira DCR, et al. (2018) Transcriptional memory contributes to drought tolerance in coffee (Coffea canephora) plants. Environmental and Experimental Botany Vol. 147: 220-233.
mirSeq_71	CUUAAUUUCUUCGCAGAAGACAGCCGCAUCACGAAAACUACCCCCCCAGUUUCAUUUUCCCAAUAUUCCCAAUCUUUUCAAAAUGGGGGCUUUUCUUAUUUUAAUGCGCCUGUCUUCUACGAUAGAGAAGCCG	Precursor size 133 chr11(-)5202823,5202956	-				Guedes FAF, Nobres P, Ferreira DCR, et al. (2018) Transcriptional memory contributes to drought tolerance in coffee (Coffea canephora) plants. Environmental and Experimental Botany Vol. 147: 220-233.
mirSeq_72	GCUUAAUUUCUGUCGCAGGAGACUGGCGCCUUAGGAAAACAAACCCUGUUUUCGCUUCCCAAUCUUUUCAAAAUGGGGGCUUUUCUUGUUUUAAGGUGCCGGUCACCUGUGGCAGGGGAGCCGAA	Precursor size 125 chr11(-)5236523,5236648	-				Guedes FAF, Nobres P, Ferreira DCR, et al. (2018) Transcriptional memory contributes to drought tolerance in coffee (Coffea canephora) plants. Environmental and Experimental Botany Vol. 147: 220-233.
mirSeq_74	UCGGCUUACUUCUGUCGCAGGUGACUUUCGCCUGGGAUUCUUUCCUUGUGAGGCGAAAGUCACCGGCGACAGACAGGAAUCGAA	Precursor size 84 chr11(-)5265995,5266079	ccp-mir1919	Redundant Sequence			Guedes FAF, Nobres P, Ferreira DCR, et al. (2018) Transcriptional memory contributes to drought tolerance in coffee (Coffea canephora) plants. Environmental and Experimental Botany Vol. 147: 220-233.
mirSeq_77	UCCACUACAUGAAUAGAUUUAUGGAUUGUAACUUUUAUACAUAAUAUAGCAAUAAAUCAAGAAUUAAUCCUCUUGGGAAUACAAAGGGACAUCCAUACUUUUAGUUGUU	Precursor size 109 chr11(-)6546621,6546730	-				Guedes FAF, Nobres P, Ferreira DCR, et al. (2018) Transcriptional memory contributes to drought tolerance in coffee (Coffea canephora) plants. Environmental and Experimental Botany Vol. 147: 220-233.
mirSeq_77	CCCCAAACUAUUUCCAAAGCUACUUAUGAACUGUUUCUUGCAUUAUUUACUCGAUUGCAUAUCAUGUGUGCUUGCAUGUGAGUUCAUGACAUGUUUUGGCUCAAAGGAGUACU	Precursor size 113 chr11(-)7051681,7051794	-				Guedes FAF, Nobres P, Ferreira DCR, et al. (2018) Transcriptional memory contributes to drought tolerance in coffee (Coffea canephora) plants. Environmental and Experimental Botany Vol. 147: 220-233.
mirSeq_78	UUAGCAGGCUAGCUACUUCUAGUUGUUAGUUUUAUUUACUUUUAUUUCCGCUGUUUCAACCAAAGAAUAAAUGUACGAACUUAUUGGAUAUUCGUAGACUAUCCUUCAUAU	Precursor size 111 chr11(-)7153117,7153228	-				Guedes FAF, Nobres P, Ferreira DCR, et al. (2018) Transcriptional memory contributes to drought tolerance in coffee (Coffea canephora) plants. Environmental and Experimental Botany Vol. 147: 220-233.
mirSeq_79	UUAGCAGGCUAGCUACUUCUAGUUGUUAGUUUUAUUUACUUUUAUUUCCGCUGUUUCAACCAGAGAAUAAAUGUACGAACUUAUUGGAUAUUCGUAGACUAUCCUUCAUAU	Precursor size 111 chr11(-)7161760,7161871	-				Guedes FAF, Nobres P, Ferreira DCR, et al. (2018) Transcriptional memory contributes to drought tolerance in coffee (Coffea canephora) plants. Environmental and Experimental Botany Vol. 147: 220-233.
mirSeq_8	UGAGCAAAUUCAAGACUGGAUGAGAAUUUUCCAGAUUUGAACCUCUAACUUUAGUAAUUCAAUUGGGUAUCGAAACGAACUUGAAUCGGCACCAAAAUUGGCAGUAUUUCAAUAAUAUAUGGAAAGUAUCUCUCUAUCGAAUUUCGGGGAAA	Precursor size 152 chr11(+)8441193,8441345	MiRSeq_128, MiRSeq_38	Redundant Sequence			Guedes FAF, Nobres P, Ferreira DCR, et al. (2018) Transcriptional memory contributes to drought tolerance in coffee (Coffea canephora) plants. Environmental and Experimental Botany Vol. 147: 220-233.
mirSeq_81	CCCCGAAAAAAAGAGUGUGAGAACCCGUAAAAACCCUAUUAUUUUCCUAGGGUUUUAGUUCCUUUAAUUGCAUAAUUUUUGCAUUUCUGG	Precursor size 90 chr11(+)9031501,9031591	miR166, MiRSeq_13, MiRSeq_133, MiRSeq_57,	Redundant Sequence			Guedes FAF, Nobres P, Ferreira DCR, et al. (2018) Transcriptional memory contributes to drought tolerance in coffee (Coffea canephora) plants. Environmental and Experimental Botany Vol. 147: 220-233.
mirSeq_81	AGGUAAGUAUUUGGUGUCUACGUCUUUGUCUCGAAUUUCUUCGAAACUCAGAUAAAAAGGGGCAAACUGUAGACACCAAAUUUUUCUCAGUU	Precursor size 92 chr11(+)9446273,9446365	-				Guedes FAF, Nobres P, Ferreira DCR, et al. (2018) Transcriptional memory contributes to drought tolerance in coffee (Coffea canephora) plants. Environmental and Experimental Botany Vol. 147: 220-233.
mirSeq_82	CAUUAUGAGAGACGUGCAGCUGCCAAACAUUGCAAUUUAGUCCCUCAGCGCAUGUGCUAUGUAGCGAGGGACGAAAUUGCAAUGUUUGGCAUCAGCACGUCUCACGUGCAGCAG	Precursor size 114 chr11(+)10799967,10800081	-				Guedes FAF, Nobres P, Ferreira DCR, et al. (2018) Transcriptional memory contributes to drought tolerance in coffee (Coffea canephora) plants. Environmental and Experimental Botany Vol. 147: 220-233.
mirSeq_83	AAAAAUGGAGGCCCUGUUUGGAAGUGCAAGUUUUUAGCAAGUUUGUUUCCUACAAGUUUUUUAACAACUUUUGCUACAGGAACCCCAAAAAAUUUC	Precursor size 96 chr11(+)11224945,11225041	-				Guedes FAF, Nobres P, Ferreira DCR, et al. (2018) Transcriptional memory contributes to drought tolerance in coffee (Coffea canephora) plants. Environmental and Experimental Botany Vol. 147: 220-233.
mirSeq_84	GUACCAAAUUUGUUUUCGUCAAAAAUUUAGGGAUUAAAACCGCUCGUGCGUCAAAAUUUAGGUACCAAAACUGUAUUUUUGGCCUUUUUUAAUUCCAUUUUGGCCGGACACGUGAUUGUUACA	Precursor size 123 chr11(-)11846620,11846743	-				Guedes FAF, Nobres P, Ferreira DCR, et al. (2018) Transcriptional memory contributes to drought tolerance in coffee (Coffea canephora) plants. Environmental and Experimental Botany Vol. 147: 220-233.
mirSeq_85	GAGCUUAACCUUCAUUUCCGGACUUUUCCCUAGCUUGACUUGUCUUUGUACUUCUUGGAGCUUGCUGAAUGGAUAUUAGAUGAACUUAUUUGUGUGACUUUGGGACUGGCUGAAGUAAUAAUGAAGCCAUGAUGGCUGGAAAAGUUAGCAAAUGUAGGGGAAGUGCUGUCCGAACUUUGAAGGGACUUGUUUGC	Precursor size 194 chr11(+)12773348,12773542	MiRSeq_128	Redundant Sequence			Guedes FAF, Nobres P, Ferreira DCR, et al. (2018) Transcriptional memory contributes to drought tolerance in coffee (Coffea canephora) plants. Environmental and Experimental Botany Vol. 147: 220-233.
mirSeq_86	UGAGCAAAUUCAAGACUGGAUGAGAAUUUUCCAGAUUUGAACCUCUAACUUUAGUAAUUCAAUUGGGUAUCGAAACGAACUUGAAUUGGCACCAAAAUUGGCAGUAUUUCAAUACUAUAUGGAAAGUAUCUCUCUAUCGAAUUUCGGGGAAA	Precursor size 152 chr11(+)12977091,12977243	-				Guedes FAF, Nobres P, Ferreira DCR, et al. (2018) Transcriptional memory contributes to drought tolerance in coffee (Coffea canephora) plants. Environmental and Experimental Botany Vol. 147: 220-233.
mirSeq_87	GUCGACUUCAAAGGAUCCUAUCGGACGUCCGAAGCAUGCAUCCGAAGUCGUGCAAUAAUUAUCGGACGUCCGGUACUGUCUUCUUGAGUGCCCGA	Precursor size 95 chr11(-)13167616,13167711	-				Guedes FAF, Nobres P, Ferreira DCR, et al. (2018) Transcriptional memory contributes to drought tolerance in coffee (Coffea canephora) plants. Environmental and Experimental Botany Vol. 147: 220-233.
mirSeq_88	AUCGGAACAAAGGGCCACAACUAGCGUUGGACUAGUGUGGAUUCGAGAAAUUGACCACAACUAGCAUUGGACUAGUGUGGUGACGUUACACAUUG	Precursor size 95 chr11(-)14235111,14235206	-				Guedes FAF, Nobres P, Ferreira DCR, et al. (2018) Transcriptional memory contributes to drought tolerance in coffee (Coffea canephora) plants. Environmental and Experimental Botany Vol. 147: 220-233.
mirSeq_89	UCAAUUGGUUUGAGUUGGCCUGAACUCAACCCGACCGGUUUUAAAUAUAAUUGGUUGAGCCAAAUGCAACAGUGAGUUGAGUUGAACAUAACUCAAAAUAUUUUGUCCGAUUUAAAUAUGAGUUGACUUUGGG	Precursor size 133 chr11(-)17065041,17065174	-				Guedes FAF, Nobres P, Ferreira DCR, et al. (2018) Transcriptional memory contributes to drought tolerance in coffee (Coffea canephora) plants. Environmental and Experimental Botany Vol. 147: 220-233.
mirSeq_9	UUUGGUUAGAAAGUGACGUGAGAGACCGGACGGGGUUAUGUCGUCCCGAUUUUAGUUAAAAUAACCCCGUCCGAUCUCUCACGUCACUUUCUAACCAGCA	Precursor size 100 chr11(-)20145563,20145663	-				Guedes FAF, Nobres P, Ferreira DCR, et al. (2018) Transcriptional memory contributes to drought tolerance in coffee (Coffea canephora) plants. Environmental and Experimental Botany Vol. 147: 220-233.
mirSeq_90	CUCGGUGACAUGUUUUCUAUGCCAAUCUAAUGCCACCUAUAAUAUUGCGACAAGUGUCCUGUUAUUAUUUACACUUGUGUUAAACCAAAUCAAGUUAAAUUAUAAGUGUAAAUAAUAACAGGACACUUGUCGCAAUACUAUACGUGACAUUGGAUUGGCAUAGAAAACAUGUCACCGAGGAU	Precursor size 182 chr11(+)23333470,23333652	-				Guedes FAF, Nobres P, Ferreira DCR, et al. (2018) Transcriptional memory contributes to drought tolerance in coffee (Coffea canephora) plants. Environmental and Experimental Botany Vol. 147: 220-233.
mirSeq_91	GGAAGUUUUGGGAAUGGGCUGCUAGGGAUGGAAGCGACUAAGAAGUGAAUCCCUUUCCUAGCCCGCCCAUUCCUAUGAUUUCCU	Precursor size 84 chr11(-)26816071,26816155	ccp-mir482a-2	Redundant Sequence			Guedes FAF, Nobres P, Ferreira DCR, et al. (2018) Transcriptional memory contributes to drought tolerance in coffee (Coffea canephora) plants. Environmental and Experimental Botany Vol. 147: 220-233.
mirSeq_93	GAAAAUUAGUGGGAUGGGUGACUGGGGAAGGUUUGAGGUAAAUCUUUGGUCAUUUUUUGUUUGAGCGAUCAAAUCUUGAUCUUCCCUAGUCCUCCCAUCCCGGUGAUUUCCU	Precursor size 112 chr11(-)26937255,26937367	ccp-mir482a5	Redundant Sequence			Guedes FAF, Nobres P, Ferreira DCR, et al. (2018) Transcriptional memory contributes to drought tolerance in coffee (Coffea canephora) plants. Environmental and Experimental Botany Vol. 147: 220-233.
mirSeq_94	GGAAAUUAGUGGGAUGGGUGACCGGGGAAGAUUUGAGGUAGAUCUUUGGUCAUUUUUUGUUUUUGAGGGACCAAAUCUUGGUCUUCCCUAGUCCUCCCAUCCCGGUGAUUUCCU	Precursor size 114 chr11(-)26964610,26964724	ccp-mir482a-3	Redundant Sequence			Guedes FAF, Nobres P, Ferreira DCR, et al. (2018) Transcriptional memory contributes to drought tolerance in coffee (Coffea canephora) plants. Environmental and Experimental Botany Vol. 147: 220-233.
mirSeq_94	AGAAAUUGUUGGUGUGGGUGUGUGGGAGAGGAUAUGCAUGAAAAAAGUCAAAAACCCUUUGCUUAGAAAGAAAAAAAGAAAGUCAAAAAAUUUUGAAGGGUUGAAGAUUAUAUCCUUUCCCAAUCCACCCAUACCGAUGAUUUCUU	Precursor size 146 chr11(-)26969642,26969788	-				Guedes FAF, Nobres P, Ferreira DCR, et al. (2018) Transcriptional memory contributes to drought tolerance in coffee (Coffea canephora) plants. Environmental and Experimental Botany Vol. 147: 220-233.
mirSeq_95	AUCCCUAAAGGGAUGGAACCUGAGAACACCGGUGGACAUUGGGUGCUGCAGGUUGAUUACAGAUUCCAUGCAAGCAUCAAAUAUGCUGCACUUGUGUUCUCAGGUCACCCCUUUGGGGCAACC	Precursor size 123 chr11(+)29416882,29417005	ccp-mir398a	Redundant Sequence			Guedes FAF, Nobres P, Ferreira DCR, et al. (2018) Transcriptional memory contributes to drought tolerance in coffee (Coffea canephora) plants. Environmental and Experimental Botany Vol. 147: 220-233.
mirSeq_97	GUUCUCUAGAGUUCCCUUGAACACUUCACUGGGGCUCAUUUUUUCUUUGCCUCAGUUAGGCUAAAGGUUGCUGCCUACUGAAGUGUUUGGGGGAACUCCCGGGUCCA	Precursor size 107 chr11(-)30224783,30224890	ccp-mir395a-3	Redundant Sequence			Guedes FAF, Nobres P, Ferreira DCR, et al. (2018) Transcriptional memory contributes to drought tolerance in coffee (Coffea canephora) plants. Environmental and Experimental Botany Vol. 147: 220-233.
mirSeq_98	GUUCCCUAGAGUUCCCCUGACCGCUUCAUGAGGGACUCACUUUUUAUCAUUAAUCCCUGCUGAAGUGUUUGGGGGAACUCCCGGGUUCA	Precursor size 89 chr11(-)30226770,30226859	ccp-mir395a-1	Redundant Sequence			Guedes FAF, Nobres P, Ferreira DCR, et al. (2018) Transcriptional memory contributes to drought tolerance in coffee (Coffea canephora) plants. Environmental and Experimental Botany Vol. 147: 220-233.
mirSeq_99	AGCAAGUUUUGUCUAAGAAAUUCAGUGCCACUUUAAUUCAUUUAAAUGUUCAAUUUUUUAUUAUCAAACGGUUUGAAUAUGUUAAGAUCUGAAUCCAUUAAAUUUAACUGUUGA	Precursor size 114 chr11(-)30647408,30647522	-				Guedes FAF, Nobres P, Ferreira DCR, et al. (2018) Transcriptional memory contributes to drought tolerance in coffee (Coffea canephora) plants. Environmental and Experimental Botany Vol. 147: 220-233.
mirSeq_99	AAAUUUGCCGGCUCAUCGAGCUCGAGCUCGAGUUCGAGCUUGGUAAAAUUUAGUCGAGACUCGGUUCGAUUAGCUCAAAACUCAACUCGACUCGGCUCGUUUGCAGCCCUACACGUGA	Precursor size 118 chr11(-)32287612,32287730	-				Guedes FAF, Nobres P, Ferreira DCR, et al. (2018) Transcriptional memory contributes to drought tolerance in coffee (Coffea canephora) plants. Environmental and Experimental Botany Vol. 147: 220-233.
chr0:141412359-141412478(-)	AUGUCCUCUAGAGUUCCCUCAGAACACUUCACUUGGGGGGGGGACAUGUUUCUUUCUUUAACUCAAUUAGGGCCAAAGAACUUUGCCUACUGAAGUGUUUGGGGGAACUCCUGAGUCCA	Precursor size 119 chr0:141412359-141412478(-)	-				This study
chr1:33446219-33446413(-)	AUCAAUGAAAGGGAGCUCCCUUCAGUCCAAGCACAGAGAAGAGAAGGAUGUGGUUUACCUCCCGCAUCAUUCACACAUUCACAGUAGCACAAUCCCAUGAUCCUUUCUAUUGUGUUUGAAUGAAUGAGUCGGCAGCUAAUUCAAUCCCUCCGCCCACCCAUGAGUGGACUGAAGAAAGCUCCCUCGUAUAAUUU	Precursor size 194 chr1:33446219-33446413(-)	-				This study
chr2:4029367-4029559(-)	AAUUGUGUGAGAGAGCUUCCUUCAGCCCACUCAUGGAUGAGAUCAGGGGUUGAAUUAGCUGCCGACUCAUUCACUUAACCACUCAGUAGAAAGAUAAGAUUUGUGCUACUGUGGUUGAGUGAAUGAUGCGGGAGAUAAUUUUCUACCGGCUCCGUCUGUGCUUGGACUGAAGGGAGCUCCCUCCUGGUGUUG	Precursor size 192 chr2:4029367-4029559(-)	miR395	Redundant Sequence			This study
chr3:18565896-18565996(-)	GGAGUGACGCGAUAUUGGCACGGCUCAAUCAAACCAUUGAAUCAAGUGAAAUACUUAAAAGCAGGGUGUGAUUGAACCGUGCCAACAUCUCGGACAGCAU	Precursor size 100 chr3:18565896-18565996(-)	-				This study
chr5:18097399-18097497(+)	AUUUUACGGGAUAUUGGUGCGGUUCAAUGGCAAAGUAGGCUUCGAAAUGCAUGGAGCCAGCUUUUCUAUUGAGCCGUGCCAAUAUCACGUAGUAUUGU	Precursor size 98 chr5:18097399-18097497(+)	-				This study
chr6:6513957-6514096(-)	UGUCAUGCUUUUCCACAGCUUUCUUGAACUUCAGCCUGAAUUUGAUCCAUCCAUCCAUCCACCCAUCUCUCCCUCUUUGUCUUCUGGGAUUUUUUUCAUCAAGCAAUGAAGUUCAAGGAAGCUGUGGGAAGACAUGGCC	Precursor size 139 chr6:6513957-6514096(-)	MiRSeq_27	Redundant Sequence			This study
chr7:7331848-7331980(-)	GAGAAAAGAGCCUCUCAGGCUAGCCAAGGAGACUUCCUGGCGACCACGACAAAGGGUUUACUUGUGGACUUAGAGAAACCCCCUGAGGUGGAGCAGGCAAGUCAUCCUUGGCUACCAAAUGAGGACCUUCAC	Precursor size 132 chr7:7331848-7331980(-)	-				This study
chr7:8354908-8355038(-)	AAAGAACUAAGAUAUUGGCACGGCUCAAUCAGAUCAAAUCAGAUCGCCUGUCCAAAUUUGGUUCAAGAUCGUGUAUGCAUGCUUUUAAUUAAUUUGUCUGAGUGAACCAGGCCAAUAUCGCAGUUCCUAU	Precursor size 130 chr7:8354908-8355038(-)	ccp-miR171-2	Redundant Sequence			This study
chr8:30318340-30318522(+)	AAAAGUAAAGGGAGCUCCCUUCAGUCCAAGUACAGGAAGCUUAAGAAUCAAAUUUUCUCCCGCAUCAUUCACACAGUUACUGAGUACCAAUCUUACUCAGCAUUUGGAUGAAUGAGUCGGCAGCUAAUUGAAUCCUACUGCCACCCAUGAGUGGACUGAAGAAAGCUCUCUUUUUUAAGGUA	Precursor size 182 chr8:30318340-30318522(+)	-				This study
chr9:20573213-20573328(+)	UGUCCUCUAGAGUUCCCUCGAACACUUCACUUGGGGGGACAUGUUUCUUUCUUUGACUCAAUUAGGGCCAAAGAACUUUGCCUACUGAAGUGUUUGGGGGAACUCCUGAGUCCAU	Precursor size 115 chr9:20573213-20573328(+)	-				This study
chr10:10853657-10853772(+)	UAAGAGGCUAAACCCUCGUCCUGUCUGGUAUUCUGGUAUAUAUAUAUAUAUAUAUAUAUAUAUAUAUAUAUAUACCAGAAUACCAGACAGGACGAGGGUUUAGCCUCUUAAACCA	Precursor size 115 chr10:10853657-10853772(+)	-				This study
chr11:30224783-30224892(-)	AUGUUCUCUAGAGUUCCCUUGAACACUUCACUGGGGCUCAUUUUUUCUUUGCCUCAGUUAGGCUAAAGGUUGCUGCCUACUGAAGUGUUUGGGGGAACUCCCGGGUCCA	Precursor size 109 chr11:30224783-30224892(-)	-				This study
chr11:30226770-30226861(-)	UGGUUCCCUAGAGUUCCCCUGACCGCUUCAUGAGGGACUCACUUUUUAUCAUUAAUCCCUGCUGAAGUGUUUGGGGGAACUCCCGGGUUCA	Precursor size 91 chr11:30226770-30226861(-)	ccp-miR395a-1	Redundant Sequence			This study

## Sheet: Mature
Mature name	chr	start	end	strand	Sequence	Size	Redundant	Criteria			Paper
Cca-miR 156	-	-	-	-	GUGCUCUCUCUCUUCUGUCA	20	-	unknown coordinate/ sequence	mature without pair		Nellikunnumal SM, Chandrashekar A. (2012) Computational Identification of Conserved MicroRNA and their Targets in Coffea canephora by EST Analysis. Dynamic Biochemistry, Process Biotechnology and Molecular Biology 6 (Special Issue 2), 70-76.
Cca-miR169a	-	-	-	-	UGCUCAGUCCUCUUCUGUCA	20	-	unknown coordinate/ sequence	mature without pair		Nellikunnumal SM, Chandrashekar A. (2012) Computational Identification of Conserved MicroRNA and their Targets in Coffea canephora by EST Analysis. Dynamic Biochemistry, Process Biotechnology and Molecular Biology 6 (Special Issue 2), 70-76.
Cca-miR172	-	-	-	-	UGCAGCAUUCUUCAGAUUCU	20	-	unknown coordinate/ sequence	mature without pair		Nellikunnumal SM, Chandrashekar A. (2012) Computational Identification of Conserved MicroRNA and their Targets in Coffea canephora by EST Analysis. Dynamic Biochemistry, Process Biotechnology and Molecular Biology 6 (Special Issue 2), 70-76.
Cca-miR172a	-	-	-	-	UCCAGCAUCGUCAAGAUUCA	20	-	unknown coordinate/ sequence	mature without pair		Nellikunnumal SM, Chandrashekar A. (2012) Computational Identification of Conserved MicroRNA and their Targets in Coffea canephora by EST Analysis. Dynamic Biochemistry, Process Biotechnology and Molecular Biology 6 (Special Issue 2), 70-76.
Cca-miR319	-	-	-	-	GGCGCUAUCCUACCUGAGCUU	21	-	unknown coordinate/ sequence	mature without pair		Nellikunnumal SM, Chandrashekar A. (2012) Computational Identification of Conserved MicroRNA and their Targets in Coffea canephora by EST Analysis. Dynamic Biochemistry, Process Biotechnology and Molecular Biology 6 (Special Issue 2), 70-76.
Cca-miR393	-	-	-	-	ACCAUUGUGAUCUCUUUGGA	20	-	unknown coordinate/ sequence	mature without pair		Nellikunnumal SM, Chandrashekar A. (2012) Computational Identification of Conserved MicroRNA and their Targets in Coffea canephora by EST Analysis. Dynamic Biochemistry, Process Biotechnology and Molecular Biology 6 (Special Issue 2), 70-76.
Cca-miR395	-	-	-	-	AGUUCACCCAAGCAGUUCAG	20	-	unknown coordinate/ sequence	mature without pair		Nellikunnumal SM, Chandrashekar A. (2012) Computational Identification of Conserved MicroRNA and their Targets in Coffea canephora by EST Analysis. Dynamic Biochemistry, Process Biotechnology and Molecular Biology 6 (Special Issue 2), 70-76.
Cca-miR396	-	-	-	-	CGGUUCAAUAAAGCUGUGGGA	21	-	unknown coordinate/ sequence	mature without pair		Nellikunnumal SM, Chandrashekar A. (2012) Computational Identification of Conserved MicroRNA and their Targets in Coffea canephora by EST Analysis. Dynamic Biochemistry, Process Biotechnology and Molecular Biology 6 (Special Issue 2), 70-76.
Cca-miR414	-	-	-	-	UAACGGUGAUGAUGAGGAUGA	21	-	unknown coordinate/ sequence	mature without pair		Nellikunnumal SM, Chandrashekar A. (2012) Computational Identification of Conserved MicroRNA and their Targets in Coffea canephora by EST Analysis. Dynamic Biochemistry, Process Biotechnology and Molecular Biology 6 (Special Issue 2), 70-76.
cca-miR414	-	-	-	-	UGAUGAUGAUGAUGAUGAUGA	21	-	unknown coordinate/ sequence	mature without pair		Nellikunnumal SM, Chandrashekar A. (2012) Computational Identification of Conserved MicroRNA and their Targets in Coffea canephora by EST Analysis. Dynamic Biochemistry, Process Biotechnology and Molecular Biology 6 (Special Issue 2), 70-76.
Cca-miR414	-	-	-	-	UGAUGAUAAUGAUGAGGAUGA	21	-	unknown coordinate/ sequence	mature without pair		Nellikunnumal SM, Chandrashekar A. (2012) Computational Identification of Conserved MicroRNA and their Targets in Coffea canephora by EST Analysis. Dynamic Biochemistry, Process Biotechnology and Molecular Biology 6 (Special Issue 2), 70-76.
Cca-miR414	-	-	-	-	UGAUAGUGAUGAUGAAGAUGA	21	-	unknown coordinate/ sequence	mature without pair		Nellikunnumal SM, Chandrashekar A. (2012) Computational Identification of Conserved MicroRNA and their Targets in Coffea canephora by EST Analysis. Dynamic Biochemistry, Process Biotechnology and Molecular Biology 6 (Special Issue 2), 70-76.
Cca-miR854	-	-	-	-	CUCCUCCUGCCUCUCCUCGUC	21	-	unknown coordinate/ sequence	mature without pair		Nellikunnumal SM, Chandrashekar A. (2012) Computational Identification of Conserved MicroRNA and their Targets in Coffea canephora by EST Analysis. Dynamic Biochemistry, Process Biotechnology and Molecular Biology 6 (Special Issue 2), 70-76.
Cca-miR827	-	-	-	-	CUUUGUUGAGGGUUAUCUGA	20	-	unknown coordinate/ sequence	mature without pair		Nellikunnumal SM, Chandrashekar A. (2012) Computational Identification of Conserved MicroRNA and their Targets in Coffea canephora by EST Analysis. Dynamic Biochemistry, Process Biotechnology and Molecular Biology 6 (Special Issue 2), 70-76.
Cca-miR829	-	-	-	-	UAUCAGUUGGCAUCAGAGCU	20	-	unknown coordinate/ sequence	mature without pair		Nellikunnumal SM, Chandrashekar A. (2012) Computational Identification of Conserved MicroRNA and their Targets in Coffea canephora by EST Analysis. Dynamic Biochemistry, Process Biotechnology and Molecular Biology 6 (Special Issue 2), 70-76.
Cca-miR838	-	-	-	-	GUGAAAGAGGUUGAAGAAAG	20	-	unknown coordinate/ sequence	mature without pair		Nellikunnumal SM, Chandrashekar A. (2012) Computational Identification of Conserved MicroRNA and their Targets in Coffea canephora by EST Analysis. Dynamic Biochemistry, Process Biotechnology and Molecular Biology 6 (Special Issue 2), 70-76.
Cca-miR854	-	-	-	-	CUUUUUCUCUCUAUCUUCAUU	21	-	unknown coordinate/ sequence	mature without pair		Nellikunnumal SM, Chandrashekar A. (2012) Computational Identification of Conserved MicroRNA and their Targets in Coffea canephora by EST Analysis. Dynamic Biochemistry, Process Biotechnology and Molecular Biology 6 (Special Issue 2), 70-76.
Cca-miR854b	-	-	-	-	CUCUUCUUCCUUUUUCUCAUC	21	-	unknown coordinate/ sequence	mature without pair		Nellikunnumal SM, Chandrashekar A. (2012) Computational Identification of Conserved MicroRNA and their Targets in Coffea canephora by EST Analysis. Dynamic Biochemistry, Process Biotechnology and Molecular Biology 6 (Special Issue 2), 70-76.
miR396b	-	-	-	-	UUCCACAGCUUUCUUGAACUG	21	Redundant Sequence	unknown coordinate/ sequence	mature without pair		Loss-Morais G, Ferreira DCR, Margis R, et al. (2014) Identification of novel and conserved microRNAs in Coffea canephora and Coffea arabica. Genetics and Molecular Biology 37, 4, 671-682.
miR479	-	-	-	-	CGUGAUACUGGUUGCGGCUCAUA	23	Redundant Sequence	unknown coordinate/ sequence	mature size	mature without pair	Loss-Morais G, Ferreira DCR, Margis R, et al. (2014) Identification of novel and conserved microRNAs in Coffea canephora and Coffea arabica. Genetics and Molecular Biology 37, 4, 671-682.
miR482a	-	-	-	-	GGAAUGGGCUGCUAGGGAUGG	21	-	unknown coordinate/ sequence	mature without pair		Loss-Morais G, Ferreira DCR, Margis R, et al. (2014) Identification of novel and conserved microRNAs in Coffea canephora and Coffea arabica. Genetics and Molecular Biology 37, 4, 671-682.
miR482c	-	-	-	-	UUUCCCAGGCCUCCCAUGCCGG	22	-	unknown coordinate/ sequence	mature without pair		Loss-Morais G, Ferreira DCR, Margis R, et al. (2014) Identification of novel and conserved microRNAs in Coffea canephora and Coffea arabica. Genetics and Molecular Biology 37, 4, 671-682.
miR5225	-	-	-	-	UCGCAGGAGAGAUGAAACCGAA	22	Redundant Sequence	unknown coordinate/ sequence	mature without pair		Loss-Morais G, Ferreira DCR, Margis R, et al. (2014) Identification of novel and conserved microRNAs in Coffea canephora and Coffea arabica. Genetics and Molecular Biology 37, 4, 671-682.
cca-MIR162a-5p	-	-	-	-	UGGAGGCAGCGGUUCAUCGAUC	22	-	unknown coordinate/ sequence			Chaves SS, Fernandes-Brum CN, Silva GFF, et al. (2015) New Insights on Coffea miRNAs: Features and Evolutionary Conservation. Appl Biochem Biotechnol. 177(4):879-908.
cca-MIR162a-3p	-	-	-	-	UCGAUAAACCUCUGCAUCCAG	21	Redundant Sequence	unknown coordinate/ sequence			Chaves SS, Fernandes-Brum CN, Silva GFF, et al. (2015) New Insights on Coffea miRNAs: Features and Evolutionary Conservation. Appl Biochem Biotechnol. 177(4):879-908.
cca-MIR166h1-5p	-	-	-	-	UCGAACCAGACAGCAUUCCCC	21	Redundant Sequence	mature without pair	unknown coordinate/ sequence		Chaves SS, Fernandes-Brum CN, Silva GFF, et al. (2015) New Insights on Coffea miRNAs: Features and Evolutionary Conservation. Appl Biochem Biotechnol. 177(4):879-908.
cca-MIR166h2-3p	-	-	-	-	UCGGACCAGGCUUCAUUCCCCC	22	Redundant Sequence	mature without pair	unknown coordinate/ sequence		Chaves SS, Fernandes-Brum CN, Silva GFF, et al. (2015) New Insights on Coffea miRNAs: Features and Evolutionary Conservation. Appl Biochem Biotechnol. 177(4):879-908.
cca-MIR169a-3p	-	-	-	-	GGCAAGUUGUCUUUGGCUACA	21	-	unknown coordinate/ sequence			Chaves SS, Fernandes-Brum CN, Silva GFF, et al. (2015) New Insights on Coffea miRNAs: Features and Evolutionary Conservation. Appl Biochem Biotechnol. 177(4):879-908.
cca-MIR169a-5p	-	-	-	-	CAGCCAAGGAUGACUUGCCGA	21	-	unknown coordinate/ sequence			Chaves SS, Fernandes-Brum CN, Silva GFF, et al. (2015) New Insights on Coffea miRNAs: Features and Evolutionary Conservation. Appl Biochem Biotechnol. 177(4):879-908.
cca-MIR169f-5p	-	-	-	-	AAGCCAAGGAUGACUUGCCUA	21	-	mature without pair	unknown coordinate/ sequence		Chaves SS, Fernandes-Brum CN, Silva GFF, et al. (2015) New Insights on Coffea miRNAs: Features and Evolutionary Conservation. Appl Biochem Biotechnol. 177(4):879-908.
cca-MIR171f-3p	-	-	-	-	AUGAGCCGAACCAAUAUCACU	21	Redundant Sequence	mature without pair	unknown coordinate/ sequence		Chaves SS, Fernandes-Brum CN, Silva GFF, et al. (2015) New Insights on Coffea miRNAs: Features and Evolutionary Conservation. Appl Biochem Biotechnol. 177(4):879-908.
cca-MIR172-3p	-	-	-	-	GGAAUCUUGAUGAUGCUGCAGCAG	24	-	mature size	unknown coordinate/ sequence		Chaves SS, Fernandes-Brum CN, Silva GFF, et al. (2015) New Insights on Coffea miRNAs: Features and Evolutionary Conservation. Appl Biochem Biotechnol. 177(4):879-908.
cca-MIR172-5p	-	-	-	-	GGAGCAUCAUCAAGAUUAC	19	-	mature size	unknown coordinate/ sequence		Chaves SS, Fernandes-Brum CN, Silva GFF, et al. (2015) New Insights on Coffea miRNAs: Features and Evolutionary Conservation. Appl Biochem Biotechnol. 177(4):879-908.
cca-MIR319a-3p	-	-	-	-	UUGGACUGAAGGGAGCUCCC	20	-	mature without pair	unknown coordinate/ sequence		Chaves SS, Fernandes-Brum CN, Silva GFF, et al. (2015) New Insights on Coffea miRNAs: Features and Evolutionary Conservation. Appl Biochem Biotechnol. 177(4):879-908.
cca-MIR368-3p	-	-	-	-	GGACAGUCUCAGGUAGACA	19	Redundant Sequence	mature without pair	mature size	unknown coordinate/ sequence	Chaves SS, Fernandes-Brum CN, Silva GFF, et al. (2015) New Insights on Coffea miRNAs: Features and Evolutionary Conservation. Appl Biochem Biotechnol. 177(4):879-908.
cca-MIR395a-3p	-	-	-	-	CUGAAGUGUUUGGGGGAACUCC	22	Redundant Sequence	mature without pair	unknown coordinate/ sequence		Chaves SS, Fernandes-Brum CN, Silva GFF, et al. (2015) New Insights on Coffea miRNAs: Features and Evolutionary Conservation. Appl Biochem Biotechnol. 177(4):879-908.
cca-MIR396a-5p	-	-	-	-	UUCCACAGCUUUCUUGAACUG	21	-	unknown coordinate/ sequence			Chaves SS, Fernandes-Brum CN, Silva GFF, et al. (2015) New Insights on Coffea miRNAs: Features and Evolutionary Conservation. Appl Biochem Biotechnol. 177(4):879-908.
cca-MIR396a-3p	-	-	-	-	GUUCAAUAAAGCUGUGGGAUG	21	-	unknown coordinate/ sequence			Chaves SS, Fernandes-Brum CN, Silva GFF, et al. (2015) New Insights on Coffea miRNAs: Features and Evolutionary Conservation. Appl Biochem Biotechnol. 177(4):879-908.
cca-MIR396g-3p	-	-	-	-	GUUCAAGAAAGCUGUGGAAUA	21	-	unknown coordinate/ sequence			Chaves SS, Fernandes-Brum CN, Silva GFF, et al. (2015) New Insights on Coffea miRNAs: Features and Evolutionary Conservation. Appl Biochem Biotechnol. 177(4):879-908.
cca-MIR396g-5p	-	-	-	-	UCCCACAGCUUUAUUGAACCG	21	-	unknown coordinate/ sequence			Chaves SS, Fernandes-Brum CN, Silva GFF, et al. (2015) New Insights on Coffea miRNAs: Features and Evolutionary Conservation. Appl Biochem Biotechnol. 177(4):879-908.
cca-MIR398a-5p	-	-	-	-	GGGGCAACAUGAGAACACAU	20	-	unknown coordinate/ sequence			Chaves SS, Fernandes-Brum CN, Silva GFF, et al. (2015) New Insights on Coffea miRNAs: Features and Evolutionary Conservation. Appl Biochem Biotechnol. 177(4):879-908.
cca-MIR398a-3p	-	-	-	-	UGUGUUCUCAGGUCGCCCCUG	21	Redundant Sequence	unknown coordinate/ sequence			Chaves SS, Fernandes-Brum CN, Silva GFF, et al. (2015) New Insights on Coffea miRNAs: Features and Evolutionary Conservation. Appl Biochem Biotechnol. 177(4):879-908.
cca-MIR398b-3p	-	-	-	-	UGUGUUCUCAUGUUGCCCCUG	21	-	unknown coordinate/ sequence			Chaves SS, Fernandes-Brum CN, Silva GFF, et al. (2015) New Insights on Coffea miRNAs: Features and Evolutionary Conservation. Appl Biochem Biotechnol. 177(4):879-908.
cca-MIR398b-5p	-	-	-	-	GGGGCGACCUGAGAACACAU	20	-	unknown coordinate/ sequence			Chaves SS, Fernandes-Brum CN, Silva GFF, et al. (2015) New Insights on Coffea miRNAs: Features and Evolutionary Conservation. Appl Biochem Biotechnol. 177(4):879-908.
cca-MIR399a1-3p	-	-	-	-	UGCCAAAGGAGAACGGCCCUG	21	-	mature without pair	unknown coordinate/ sequence		Chaves SS, Fernandes-Brum CN, Silva GFF, et al. (2015) New Insights on Coffea miRNAs: Features and Evolutionary Conservation. Appl Biochem Biotechnol. 177(4):879-908.
cca-MIR399a2-3p	-	-	-	-	UGCCAAAGGAGAAUUGCCCUG	21	Redundant Sequence	mature without pair	unknown coordinate/ sequence		Chaves SS, Fernandes-Brum CN, Silva GFF, et al. (2015) New Insights on Coffea miRNAs: Features and Evolutionary Conservation. Appl Biochem Biotechnol. 177(4):879-908.
cca-MIR3169b-5p	-	-	-	-	CAGCCAAGGAUGACUUGCCGG	21	-	unknown coordinate/ sequence			Chaves SS, Fernandes-Brum CN, Silva GFF, et al. (2015) New Insights on Coffea miRNAs: Features and Evolutionary Conservation. Appl Biochem Biotechnol. 177(4):879-908.
cca-MIR3169b-3p	-	-	-	-	GGCAAGUUGUUAUUGGCUACA	21	Redundant Sequence	unknown coordinate/ sequence			Chaves SS, Fernandes-Brum CN, Silva GFF, et al. (2015) New Insights on Coffea miRNAs: Features and Evolutionary Conservation. Appl Biochem Biotechnol. 177(4):879-908.
cca-MIR5293-5p	-	-	-	-	GAUGAAGAAGUGCAAGGAAGAA	22	-	mature without pair	unknown coordinate/ sequence		Chaves SS, Fernandes-Brum CN, Silva GFF, et al. (2015) New Insights on Coffea miRNAs: Features and Evolutionary Conservation. Appl Biochem Biotechnol. 177(4):879-908.
cca-MIR6459-5p	-	-	-	-	AGCUCAAGCUCAAAUUCGAU	20	-	mature without pair	unknown coordinate/ sequence		Chaves SS, Fernandes-Brum CN, Silva GFF, et al. (2015) New Insights on Coffea miRNAs: Features and Evolutionary Conservation. Appl Biochem Biotechnol. 177(4):879-908.
cca-MIR845b-5p	-	-	-	-	UCAAUUGGUAUCAGAGCAUC	20	-	mature without pair	unknown coordinate/ sequence		Chaves SS, Fernandes-Brum CN, Silva GFF, et al. (2015) New Insights on Coffea miRNAs: Features and Evolutionary Conservation. Appl Biochem Biotechnol. 177(4):879-908.
ccp-miR1878-3p	chr0	18237294	18237318	+	AUUUGUAGUGUUCAAAUAGAGCUU	24	-	mature size			Fernandes-Brum CN, Rezende PM, Ribeiro THC, et al. (2017) A genome-wide analysis of the RNA-guided silencing pathway in coffee reveals insights into its regulatory mechanisms. PLoS ONE 12(4): e0176333.
ccp-miR394a-5p	chr0	23552504	23552526	+	UUGGCAUUCUGUCGACCUUCAU	22	-	mature without pair			Fernandes-Brum CN, Rezende PM, Ribeiro THC, et al. (2017) A genome-wide analysis of the RNA-guided silencing pathway in coffee reveals insights into its regulatory mechanisms. PLoS ONE 12(4): e0176333.
ccp-miR9773-5p	chr0	41466376	41466400	+	UUUGUUUUUAUGUUAUUUCGUACU	24	-	mature size			Fernandes-Brum CN, Rezende PM, Ribeiro THC, et al. (2017) A genome-wide analysis of the RNA-guided silencing pathway in coffee reveals insights into its regulatory mechanisms. PLoS ONE 12(4): e0176333.
ccp-miR7982a-1-5p	chr0	184187698	184187722	+	AAGUUGGAUGCUUAUGAUAUAUAU	24	-	mature size			Fernandes-Brum CN, Rezende PM, Ribeiro THC, et al. (2017) A genome-wide analysis of the RNA-guided silencing pathway in coffee reveals insights into its regulatory mechanisms. PLoS ONE 12(4): e0176333.
ccp-miR395a-2-3p	chr0	187220934	187220956	-	CUGAAGUGUUUGGGGGAACUCC	22	Redundant Sequence	mature without pair			Fernandes-Brum CN, Rezende PM, Ribeiro THC, et al. (2017) A genome-wide analysis of the RNA-guided silencing pathway in coffee reveals insights into its regulatory mechanisms. PLoS ONE 12(4): e0176333.
ccp-miR1438-2-3p	chr0	195826875	195826897	-	AGGGUAAUUUUGACAUUUUUAG	22	-	mature without pair			Fernandes-Brum CN, Rezende PM, Ribeiro THC, et al. (2017) A genome-wide analysis of the RNA-guided silencing pathway in coffee reveals insights into its regulatory mechanisms. PLoS ONE 12(4): e0176333.
ccp-miR902a-3p	chr1	1215293	1215313	+	AUGAAGGUCAGCAUCAUAGC	20	-	mature without pair			Fernandes-Brum CN, Rezende PM, Ribeiro THC, et al. (2017) A genome-wide analysis of the RNA-guided silencing pathway in coffee reveals insights into its regulatory mechanisms. PLoS ONE 12(4): e0176333.
ccp-miR9752-3p	chr1	2816168	2816189	+	UGCUUCUUCAUUUUCCUGUUA	21	-	mature without pair			Fernandes-Brum CN, Rezende PM, Ribeiro THC, et al. (2017) A genome-wide analysis of the RNA-guided silencing pathway in coffee reveals insights into its regulatory mechanisms. PLoS ONE 12(4): e0176333.
ccp-miR7494b-3p	chr1	7524653	7524676	+	AGAGGGAGAGGAAGAAGAGAAAA	23	-	mature size			Fernandes-Brum CN, Rezende PM, Ribeiro THC, et al. (2017) A genome-wide analysis of the RNA-guided silencing pathway in coffee reveals insights into its regulatory mechanisms. PLoS ONE 12(4): e0176333.
ccp-miR8044-5p	chr1	7998546	7998567	+	UUUCAAAUAUCUUUGGAGAUU	21	-	mature without pair			Fernandes-Brum CN, Rezende PM, Ribeiro THC, et al. (2017) A genome-wide analysis of the RNA-guided silencing pathway in coffee reveals insights into its regulatory mechanisms. PLoS ONE 12(4): e0176333.
ccp-miR5368-3p	chr1	10327259	10327278	+	GGACAGUCUCAGGUAGACA	19	-	mature size			Fernandes-Brum CN, Rezende PM, Ribeiro THC, et al. (2017) A genome-wide analysis of the RNA-guided silencing pathway in coffee reveals insights into its regulatory mechanisms. PLoS ONE 12(4): e0176333.
ccp-miR395t-1-3p	chr1	15000351	15000372	+	GUGAAGUGUUUUGGGAAGCUA	21	-	mature without pair			Fernandes-Brum CN, Rezende PM, Ribeiro THC, et al. (2017) A genome-wide analysis of the RNA-guided silencing pathway in coffee reveals insights into its regulatory mechanisms. PLoS ONE 12(4): e0176333.
ccp-miR5042-1-3p	chr1	18039590	18039611	+	UGGGGCUUGGUCGAAGAUAGU	21	-	mature without pair			Fernandes-Brum CN, Rezende PM, Ribeiro THC, et al. (2017) A genome-wide analysis of the RNA-guided silencing pathway in coffee reveals insights into its regulatory mechanisms. PLoS ONE 12(4): e0176333.
ccp-miR1128-2-3p	chr1	19493795	19493816	-	UACUACUCCCUCCGUCCCACU	21	-	mature without pair			Fernandes-Brum CN, Rezende PM, Ribeiro THC, et al. (2017) A genome-wide analysis of the RNA-guided silencing pathway in coffee reveals insights into its regulatory mechanisms. PLoS ONE 12(4): e0176333.
ccp-miR9557-3p	chr1	19836932	19836953	-	GCUGAGUUUGAACACAAAAUU	21	-	mature without pair			Fernandes-Brum CN, Rezende PM, Ribeiro THC, et al. (2017) A genome-wide analysis of the RNA-guided silencing pathway in coffee reveals insights into its regulatory mechanisms. PLoS ONE 12(4): e0176333.
ccp-miR159b-3p	chr1	25322465	25322486	+	UUGGAGUGAAGGGAGCUCCAG	21	-	mature without pair			Fernandes-Brum CN, Rezende PM, Ribeiro THC, et al. (2017) A genome-wide analysis of the RNA-guided silencing pathway in coffee reveals insights into its regulatory mechanisms. PLoS ONE 12(4): e0176333.
ccp-miR1089-5p	chr1	26510839	26510860	-	AGAUCAUCUUGCAUUGUUUGA	21	-	mature without pair			Fernandes-Brum CN, Rezende PM, Ribeiro THC, et al. (2017) A genome-wide analysis of the RNA-guided silencing pathway in coffee reveals insights into its regulatory mechanisms. PLoS ONE 12(4): e0176333.
ccp-miR845-3p	chr1	27960922	27960943	-	UGCUCUGAUACCACUUGUUGG	21	-	mature without pair			Fernandes-Brum CN, Rezende PM, Ribeiro THC, et al. (2017) A genome-wide analysis of the RNA-guided silencing pathway in coffee reveals insights into its regulatory mechanisms. PLoS ONE 12(4): e0176333.
ccp-miR837-5p	chr1	28708475	28708496	+	CAUUGUUUCUUGUUUUUUUAA	21	-	mature without pair			Fernandes-Brum CN, Rezende PM, Ribeiro THC, et al. (2017) A genome-wide analysis of the RNA-guided silencing pathway in coffee reveals insights into its regulatory mechanisms. PLoS ONE 12(4): e0176333.
ccp-miR1030i-5p	chr1	29153535	29153556	+	CCUGCAUCUGCACCCGCACCU	21	-	mature without pair			Fernandes-Brum CN, Rezende PM, Ribeiro THC, et al. (2017) A genome-wide analysis of the RNA-guided silencing pathway in coffee reveals insights into its regulatory mechanisms. PLoS ONE 12(4): e0176333.
ccp-miR172d-2-5p	chr1	29319115	29319139	+	GUGUAGCAUCAUCAAGAUUCACAU	24	-	mature size			Fernandes-Brum CN, Rezende PM, Ribeiro THC, et al. (2017) A genome-wide analysis of the RNA-guided silencing pathway in coffee reveals insights into its regulatory mechanisms. PLoS ONE 12(4): e0176333.
ccp-miR172d-2-3p	chr1	29319219	29319242	+	UGAGAAUCUUGAUGAUGCUGCAU	23	-	mature size			Fernandes-Brum CN, Rezende PM, Ribeiro THC, et al. (2017) A genome-wide analysis of the RNA-guided silencing pathway in coffee reveals insights into its regulatory mechanisms. PLoS ONE 12(4): e0176333.
ccp-miR6476a-3p	chr1	30315135	30315155	+	UCAGUGGAGAUGAAACAUUU	20	-	mature without pair			Fernandes-Brum CN, Rezende PM, Ribeiro THC, et al. (2017) A genome-wide analysis of the RNA-guided silencing pathway in coffee reveals insights into its regulatory mechanisms. PLoS ONE 12(4): e0176333.
ccp-miR166a-3-3p	chr1	35698004	35698025	-	UCGAACCAGACGACAUUCCCC	21	-	mature without pair			Fernandes-Brum CN, Rezende PM, Ribeiro THC, et al. (2017) A genome-wide analysis of the RNA-guided silencing pathway in coffee reveals insights into its regulatory mechanisms. PLoS ONE 12(4): e0176333.
ccp-miR166a-2-3p	chr1	35698090	35698111	+	UCGGACCAGGCUUCAUUCCCC	21	-	mature without pair			Fernandes-Brum CN, Rezende PM, Ribeiro THC, et al. (2017) A genome-wide analysis of the RNA-guided silencing pathway in coffee reveals insights into its regulatory mechanisms. PLoS ONE 12(4): e0176333.
ccp-miR167-5-5p	chr1	35945499	35945520	-	UGAAGCUGCCAACACGAUCUUA	21	-				Fernandes-Brum CN, Rezende PM, Ribeiro THC, et al. (2017) A genome-wide analysis of the RNA-guided silencing pathway in coffee reveals insights into its regulatory mechanisms. PLoS ONE 12(4): e0176333.
ccp-miR167-5-3p	chr1	35945524	35945545	-	GAUCUUGCGGUAGCCUCACGA	21	-				Fernandes-Brum CN, Rezende PM, Ribeiro THC, et al. (2017) A genome-wide analysis of the RNA-guided silencing pathway in coffee reveals insights into its regulatory mechanisms. PLoS ONE 12(4): e0176333.
ccp-miR167-1-3p	chr1	35954238	35954261	-	GGUCAUGCUCUGACAGCCUCACU	23	-	mature size			Fernandes-Brum CN, Rezende PM, Ribeiro THC, et al. (2017) A genome-wide analysis of the RNA-guided silencing pathway in coffee reveals insights into its regulatory mechanisms. PLoS ONE 12(4): e0176333.
ccp-miR167-1-5p	chr1	35954294	35954315	-	UGAAGCUGCCAGCAUGAUCUA	21	-	mature without pair			Fernandes-Brum CN, Rezende PM, Ribeiro THC, et al. (2017) A genome-wide analysis of the RNA-guided silencing pathway in coffee reveals insights into its regulatory mechanisms. PLoS ONE 12(4): e0176333.
ccp-miR2673a-1-5p	chr1	37201595	37201617	+	CCUCUUCCUCUUCCUCUUUCAU	22	-	mature without pair			Fernandes-Brum CN, Rezende PM, Ribeiro THC, et al. (2017) A genome-wide analysis of the RNA-guided silencing pathway in coffee reveals insights into its regulatory mechanisms. PLoS ONE 12(4): e0176333.
ccp-miR7828-3p	chr10	6139339	6139360	+	GAUGACAUGGGCAUCAAAAUG	21	-	mature without pair			Fernandes-Brum CN, Rezende PM, Ribeiro THC, et al. (2017) A genome-wide analysis of the RNA-guided silencing pathway in coffee reveals insights into its regulatory mechanisms. PLoS ONE 12(4): e0176333.
ccp-miR396c-3p	chr10	6647416	6647438	+	UUCCACAGGCUUUCUUGAACGA	22	-	mature without pair			Fernandes-Brum CN, Rezende PM, Ribeiro THC, et al. (2017) A genome-wide analysis of the RNA-guided silencing pathway in coffee reveals insights into its regulatory mechanisms. PLoS ONE 12(4): e0176333.
ccp-miR482a-1-3p	chr10	8614628	8614649	+	GGAAUUGGUGGAUUGUCAAGC	21	-	mature without pair			Fernandes-Brum CN, Rezende PM, Ribeiro THC, et al. (2017) A genome-wide analysis of the RNA-guided silencing pathway in coffee reveals insights into its regulatory mechanisms. PLoS ONE 12(4): e0176333.
ccp-miR4342-1-3p	chr10	16830432	16830456	+	AAUCGACUUAGAAUGCUUAAUGGU	24	-	mature size	mature without pair		Fernandes-Brum CN, Rezende PM, Ribeiro THC, et al. (2017) A genome-wide analysis of the RNA-guided silencing pathway in coffee reveals insights into its regulatory mechanisms. PLoS ONE 12(4): e0176333.
ccp-miR5741a-1-3p	chr10	23558052	23558073	+	UAGGGACUAAAUUGAUGAAAA	21	-	mature without pair			Fernandes-Brum CN, Rezende PM, Ribeiro THC, et al. (2017) A genome-wide analysis of the RNA-guided silencing pathway in coffee reveals insights into its regulatory mechanisms. PLoS ONE 12(4): e0176333.
ccp-miR1885a-3p	chr10	26564041	26564063	-	CAUCAAUGAAAAGUAUUAUUGU	22	-	mature without pair			Fernandes-Brum CN, Rezende PM, Ribeiro THC, et al. (2017) A genome-wide analysis of the RNA-guided silencing pathway in coffee reveals insights into its regulatory mechanisms. PLoS ONE 12(4): e0176333.
ccp-miR9568-3p	chr10	26733099	26733120	+	UCAUCGUAAGAGAUCCGAAUU	21	-	mature without pair			Fernandes-Brum CN, Rezende PM, Ribeiro THC, et al. (2017) A genome-wide analysis of the RNA-guided silencing pathway in coffee reveals insights into its regulatory mechanisms. PLoS ONE 12(4): e0176333.
ccp-miR408b-5p	chr11	193555	193576	+	ACAGGGAAGAGGAACAGCAUA	21	-				Fernandes-Brum CN, Rezende PM, Ribeiro THC, et al. (2017) A genome-wide analysis of the RNA-guided silencing pathway in coffee reveals insights into its regulatory mechanisms. PLoS ONE 12(4): e0176333.
ccp-miR408b-3p	chr11	193609	193630	+	UGCUUUUCCCUUUUCCCUCUC	21	-				Fernandes-Brum CN, Rezende PM, Ribeiro THC, et al. (2017) A genome-wide analysis of the RNA-guided silencing pathway in coffee reveals insights into its regulatory mechanisms. PLoS ONE 12(4): e0176333.
ccp-miR1919-5p	chr11	5266109	5266130	-	UGUCGCAGGUGACUUUCGCCU	21	-	mature without pair			Fernandes-Brum CN, Rezende PM, Ribeiro THC, et al. (2017) A genome-wide analysis of the RNA-guided silencing pathway in coffee reveals insights into its regulatory mechanisms. PLoS ONE 12(4): e0176333.
ccp-miR7743-5p	chr11	9606015	9606039	+	UUUGAACUUUUGUAAUGGUUCUCA	24	-	mature size	mature without pair		Fernandes-Brum CN, Rezende PM, Ribeiro THC, et al. (2017) A genome-wide analysis of the RNA-guided silencing pathway in coffee reveals insights into its regulatory mechanisms. PLoS ONE 12(4): e0176333.
ccp-miR6198-5p	chr11	13126523	13126545	-	GCUCUGUCUUGGCUGGACAUGC	22	-	mature without pair			Fernandes-Brum CN, Rezende PM, Ribeiro THC, et al. (2017) A genome-wide analysis of the RNA-guided silencing pathway in coffee reveals insights into its regulatory mechanisms. PLoS ONE 12(4): e0176333.
ccp-miR4342-2-5p	chr11	14213275	14213299	-	AAUCGACUUAGAAUGCUUAAUGGU	24	-	mature size			Fernandes-Brum CN, Rezende PM, Ribeiro THC, et al. (2017) A genome-wide analysis of the RNA-guided silencing pathway in coffee reveals insights into its regulatory mechanisms. PLoS ONE 12(4): e0176333.
ccp-miR7982a-2-5p	chr11	14325860	14325884	-	AAGUUGGAUGCUUAUGAUAUAUAU	24	-	mature size			Fernandes-Brum CN, Rezende PM, Ribeiro THC, et al. (2017) A genome-wide analysis of the RNA-guided silencing pathway in coffee reveals insights into its regulatory mechanisms. PLoS ONE 12(4): e0176333.
ccp-miR1435-3p	chr11	20107661	20107681	+	UUUCUUAAAACAAACUUUUU	20	-	mature without pair			Fernandes-Brum CN, Rezende PM, Ribeiro THC, et al. (2017) A genome-wide analysis of the RNA-guided silencing pathway in coffee reveals insights into its regulatory mechanisms. PLoS ONE 12(4): e0176333.
ccp-miR319a-2-5p	chr11	26329132	26329154	-	GAGCUCUCUCCAGUCCAGUC	22	-				Fernandes-Brum CN, Rezende PM, Ribeiro THC, et al. (2017) A genome-wide analysis of the RNA-guided silencing pathway in coffee reveals insights into its regulatory mechanisms. PLoS ONE 12(4): e0176333.
ccp-miR319a-2-3p	chr11	26329135	26329155	-	CUUGGACUGAAGGGAGCUCC	20	-				Fernandes-Brum CN, Rezende PM, Ribeiro THC, et al. (2017) A genome-wide analysis of the RNA-guided silencing pathway in coffee reveals insights into its regulatory mechanisms. PLoS ONE 12(4): e0176333.
ccp-miR482a-4-3p	chr11	26897342	26897364	-	UCUUCCCUAGUCCUCCCAUCCC	22	-	mature without pair			Fernandes-Brum CN, Rezende PM, Ribeiro THC, et al. (2017) A genome-wide analysis of the RNA-guided silencing pathway in coffee reveals insights into its regulatory mechanisms. PLoS ONE 12(4): e0176333.
ccp-miR482a-4-5p	chr11	26897410	26897432	-	GAUGGGUGACUCGGGCAGAUUU	22	-				Fernandes-Brum CN, Rezende PM, Ribeiro THC, et al. (2017) A genome-wide analysis of the RNA-guided silencing pathway in coffee reveals insights into its regulatory mechanisms. PLoS ONE 12(4): e0176333.
ccp-miR6459a-4-3p	chr11	26934027	26934048	-	UCGAGUUUGAGCUUGAGCUUU	21	-	mature without pair			Fernandes-Brum CN, Rezende PM, Ribeiro THC, et al. (2017) A genome-wide analysis of the RNA-guided silencing pathway in coffee reveals insights into its regulatory mechanisms. PLoS ONE 12(4): e0176333.
ccp-miR6459a-3-5p	chr11	26934031	26934052	+	AGCUCAAGCUCAAACUCGAGA	21	-	mature without pair			Fernandes-Brum CN, Rezende PM, Ribeiro THC, et al. (2017) A genome-wide analysis of the RNA-guided silencing pathway in coffee reveals insights into its regulatory mechanisms. PLoS ONE 12(4): e0176333.
ccp-miR482a-5-3p	chr11	26937266	26937288	-	UCUUCCCUAGUCCUCCCAUCCC	22	-	mature without pair			Fernandes-Brum CN, Rezende PM, Ribeiro THC, et al. (2017) A genome-wide analysis of the RNA-guided silencing pathway in coffee reveals insights into its regulatory mechanisms. PLoS ONE 12(4): e0176333.
ccp-miR482a-5-5p	chr11	26937333	26937355	-	GAUGGGUGACUGGGGAAGGUUU	22	-				Fernandes-Brum CN, Rezende PM, Ribeiro THC, et al. (2017) A genome-wide analysis of the RNA-guided silencing pathway in coffee reveals insights into its regulatory mechanisms. PLoS ONE 12(4): e0176333.
ccp-miR482b-2-5p	chr11	26964907	26964928	+	GGAAUGGGAGGACUGGGAAAG	21	-	mature without pair			Fernandes-Brum CN, Rezende PM, Ribeiro THC, et al. (2017) A genome-wide analysis of the RNA-guided silencing pathway in coffee reveals insights into its regulatory mechanisms. PLoS ONE 12(4): e0176333.
ccp-miR398a-3p	chr11	29416976	29416997	+	UGUGUUCUCAGGUCACCCCUU	21	-	mature without pair			Fernandes-Brum CN, Rezende PM, Ribeiro THC, et al. (2017) A genome-wide analysis of the RNA-guided silencing pathway in coffee reveals insights into its regulatory mechanisms. PLoS ONE 12(4): e0176333.
ccp-miR169a-3p	chr11	29783317	29783333	-	CAGCCAAGGAUGACUU	16	-	mature size	mature without pair		Fernandes-Brum CN, Rezende PM, Ribeiro THC, et al. (2017) A genome-wide analysis of the RNA-guided silencing pathway in coffee reveals insights into its regulatory mechanisms. PLoS ONE 12(4): e0176333.
ccp-miR1023e-5p	chr11	29816380	29816401	-	ACACUCUCUCCGUCUCACUUU	21	-	mature without pair			Fernandes-Brum CN, Rezende PM, Ribeiro THC, et al. (2017) A genome-wide analysis of the RNA-guided silencing pathway in coffee reveals insights into its regulatory mechanisms. PLoS ONE 12(4): e0176333.
ccp-miR395a-3-3p	chr11	30224791	30224813	-	CUGAAGUGUUUGGGGGAACUCC	22	Redundant Sequence	mature without pair			Fernandes-Brum CN, Rezende PM, Ribeiro THC, et al. (2017) A genome-wide analysis of the RNA-guided silencing pathway in coffee reveals insights into its regulatory mechanisms. PLoS ONE 12(4): e0176333.
ccp-miR395a-1-3p	chr11	30226778	30226800	-	CUGAAGUGUUUGGGGGAACUCC	22	Redundant Sequence	mature without pair			Fernandes-Brum CN, Rezende PM, Ribeiro THC, et al. (2017) A genome-wide analysis of the RNA-guided silencing pathway in coffee reveals insights into its regulatory mechanisms. PLoS ONE 12(4): e0176333.
ccp-miR2275d-1-5p	chr11	31425028	31425049	+	AGAGUUGGAGAAAAGAUAACC	21	-	mature without pair			Fernandes-Brum CN, Rezende PM, Ribeiro THC, et al. (2017) A genome-wide analysis of the RNA-guided silencing pathway in coffee reveals insights into its regulatory mechanisms. PLoS ONE 12(4): e0176333.
ccp-miR5640-5p	chr11	31464339	31464360	+	UGAGAGAAGGAAGUAGACUCU	21	-	mature without pair			Fernandes-Brum CN, Rezende PM, Ribeiro THC, et al. (2017) A genome-wide analysis of the RNA-guided silencing pathway in coffee reveals insights into its regulatory mechanisms. PLoS ONE 12(4): e0176333.
ccp-miR171f-3p	chr2	943907	943928	+	AUGAGCCGAACCAAUAUCACU	21	-	mature without pair			Fernandes-Brum CN, Rezende PM, Ribeiro THC, et al. (2017) A genome-wide analysis of the RNA-guided silencing pathway in coffee reveals insights into its regulatory mechanisms. PLoS ONE 12(4): e0176333.
ccp-miR1863b-1-3p	chr2	2265915	2265939	-	AGCUCUGAUACCAUGUUAACUCAC	24	-	mature size	mature without pair		Fernandes-Brum CN, Rezende PM, Ribeiro THC, et al. (2017) A genome-wide analysis of the RNA-guided silencing pathway in coffee reveals insights into its regulatory mechanisms. PLoS ONE 12(4): e0176333.
ccp-miR393a-3p	chr2	5587565	5587586	-	AUCAUGCUAUCCUUUUGGAUA	21	-	mature without pair			Fernandes-Brum CN, Rezende PM, Ribeiro THC, et al. (2017) A genome-wide analysis of the RNA-guided silencing pathway in coffee reveals insights into its regulatory mechanisms. PLoS ONE 12(4): e0176333.
ccp-miR393a-5p	chr2	5587678	5587699	-	CAAAGGGAUCGCAUUGAUCCU	21	-				Fernandes-Brum CN, Rezende PM, Ribeiro THC, et al. (2017) A genome-wide analysis of the RNA-guided silencing pathway in coffee reveals insights into its regulatory mechanisms. PLoS ONE 12(4): e0176333.
ccp-miR393b-3p	chr2	5587684	5587705	+	UCAAUGCGAUCCCUUUGGAUG	21	-	mature without pair			Fernandes-Brum CN, Rezende PM, Ribeiro THC, et al. (2017) A genome-wide analysis of the RNA-guided silencing pathway in coffee reveals insights into its regulatory mechanisms. PLoS ONE 12(4): e0176333.
ccp-miR172d-1-3p	chr2	6092613	6092637	-	GGAAUCUUGAUGAUGCUGCAGCAG	24	-	mature size			Fernandes-Brum CN, Rezende PM, Ribeiro THC, et al. (2017) A genome-wide analysis of the RNA-guided silencing pathway in coffee reveals insights into its regulatory mechanisms. PLoS ONE 12(4): e0176333.
ccp-miR172d-1-5p	chr2	6092732	6092756	-	GUGGAGCAUCAUCAAGAUUCACGA	24	-	mature size			Fernandes-Brum CN, Rezende PM, Ribeiro THC, et al. (2017) A genome-wide analysis of the RNA-guided silencing pathway in coffee reveals insights into its regulatory mechanisms. PLoS ONE 12(4): e0176333.
ccp-miR172-2-5p	chr2	8974720	8974743	+	GCGGCAUCAUCAAGAUUCACACA	23	-	mature size			Fernandes-Brum CN, Rezende PM, Ribeiro THC, et al. (2017) A genome-wide analysis of the RNA-guided silencing pathway in coffee reveals insights into its regulatory mechanisms. PLoS ONE 12(4): e0176333.
ccp-miR172-2-3p	chr2	8974789	8974813	+	GGAAUCUUGAUGAUGCUGCAUCAG	24	-	mature size			Fernandes-Brum CN, Rezende PM, Ribeiro THC, et al. (2017) A genome-wide analysis of the RNA-guided silencing pathway in coffee reveals insights into its regulatory mechanisms. PLoS ONE 12(4): e0176333.
ccp-miR169-4-3p	chr2	9919615	9919636	-	AAGCCAAGGAUCGGUUGCCUC	21	-	mature without pair			Fernandes-Brum CN, Rezende PM, Ribeiro THC, et al. (2017) A genome-wide analysis of the RNA-guided silencing pathway in coffee reveals insights into its regulatory mechanisms. PLoS ONE 12(4): e0176333.
ccp-miR1128-1-5p	chr2	12870602	12870623	-	UACUACUCCCUCCGUCCCACU	21	-	mature without pair			Fernandes-Brum CN, Rezende PM, Ribeiro THC, et al. (2017) A genome-wide analysis of the RNA-guided silencing pathway in coffee reveals insights into its regulatory mechanisms. PLoS ONE 12(4): e0176333.
ccp-miR6462c-5p	chr2	13290900	13290922	-	AAGGGACAAAAAUGGAGGAAGA	22	-	mature without pair			Fernandes-Brum CN, Rezende PM, Ribeiro THC, et al. (2017) A genome-wide analysis of the RNA-guided silencing pathway in coffee reveals insights into its regulatory mechanisms. PLoS ONE 12(4): e0176333.
ccp-miR399-5-3p	chr2	13865592	13865613	-	UGCCAAAGGAGAAUCACACUG	21	-				Fernandes-Brum CN, Rezende PM, Ribeiro THC, et al. (2017) A genome-wide analysis of the RNA-guided silencing pathway in coffee reveals insights into its regulatory mechanisms. PLoS ONE 12(4): e0176333.
ccp-miR399-5-5p	chr2	13865684	13865705	-	CAGGGCAAUUCUCCUUUGGCA	21	-				Fernandes-Brum CN, Rezende PM, Ribeiro THC, et al. (2017) A genome-wide analysis of the RNA-guided silencing pathway in coffee reveals insights into its regulatory mechanisms. PLoS ONE 12(4): e0176333.
ccp-miR399-6-3p	chr2	13889197	13889218	-	UGCCAAAGGAGAUUUGUCCCG	21	-				Fernandes-Brum CN, Rezende PM, Ribeiro THC, et al. (2017) A genome-wide analysis of the RNA-guided silencing pathway in coffee reveals insights into its regulatory mechanisms. PLoS ONE 12(4): e0176333.
ccp-miR399-6-5p	chr2	13889290	13889312	-	GGGCAACUAGUCCUCUGGCAGA	22	-				Fernandes-Brum CN, Rezende PM, Ribeiro THC, et al. (2017) A genome-wide analysis of the RNA-guided silencing pathway in coffee reveals insights into its regulatory mechanisms. PLoS ONE 12(4): e0176333.
ccp-miR399a-3p	chr2	13915846	13915867	-	UGCCAAAGGAGAACGGCCCUG	21	-	mature without pair			Fernandes-Brum CN, Rezende PM, Ribeiro THC, et al. (2017) A genome-wide analysis of the RNA-guided silencing pathway in coffee reveals insights into its regulatory mechanisms. PLoS ONE 12(4): e0176333.
ccp-miR399-4-3p	chr2	13918962	13918983	-	UGCCAAAGGAGAUUUGCCCCG	21	-				Fernandes-Brum CN, Rezende PM, Ribeiro THC, et al. (2017) A genome-wide analysis of the RNA-guided silencing pathway in coffee reveals insights into its regulatory mechanisms. PLoS ONE 12(4): e0176333.
ccp-miR399-4-5p	chr2	13919042	13919064	-	GGCAAAUACUCCUUUGGCAGGC	22	-				Fernandes-Brum CN, Rezende PM, Ribeiro THC, et al. (2017) A genome-wide analysis of the RNA-guided silencing pathway in coffee reveals insights into its regulatory mechanisms. PLoS ONE 12(4): e0176333.
ccp-miR2673a-2-3p	chr2	15061898	15061920	-	CCUCUUCCUCUUCCUCUUCCGC	22	-	mature without pair			Fernandes-Brum CN, Rezende PM, Ribeiro THC, et al. (2017) A genome-wide analysis of the RNA-guided silencing pathway in coffee reveals insights into its regulatory mechanisms. PLoS ONE 12(4): e0176333.
ccp-miR166a-1-3p	chr2	19855812	19855833	+	UCGGACCAGGCUUCAUUCCCC	21	-	mature without pair			Fernandes-Brum CN, Rezende PM, Ribeiro THC, et al. (2017) A genome-wide analysis of the RNA-guided silencing pathway in coffee reveals insights into its regulatory mechanisms. PLoS ONE 12(4): e0176333.
ccp-miR1526-5p	chr2	22077878	22077900	-	CCGGAAGAAGCAAAUUAAGUAA	22	-	mature without pair			Fernandes-Brum CN, Rezende PM, Ribeiro THC, et al. (2017) A genome-wide analysis of the RNA-guided silencing pathway in coffee reveals insights into its regulatory mechanisms. PLoS ONE 12(4): e0176333.
ccp-miR5780d-4-3p	chr2	24973517	24973539	-	UGUUUUGAGUGUUUGAUAAAUG	22	-	mature without pair			Fernandes-Brum CN, Rezende PM, Ribeiro THC, et al. (2017) A genome-wide analysis of the RNA-guided silencing pathway in coffee reveals insights into its regulatory mechanisms. PLoS ONE 12(4): e0176333.
ccp-miR7822-3p	chr2	28308682	28308703	-	UUUGAAAUUGAAUAAGUGGUG	21	-	mature without pair			Fernandes-Brum CN, Rezende PM, Ribeiro THC, et al. (2017) A genome-wide analysis of the RNA-guided silencing pathway in coffee reveals insights into its regulatory mechanisms. PLoS ONE 12(4): e0176333.
ccp-miR398-5p	chr2	34102434	34102455	-	GGGGCGACCUGAGAACACAUU	21	-				Fernandes-Brum CN, Rezende PM, Ribeiro THC, et al. (2017) A genome-wide analysis of the RNA-guided silencing pathway in coffee reveals insights into its regulatory mechanisms. PLoS ONE 12(4): e0176333.
ccp-miR398-3p	chr2	34102474	34102495	-	UGUGUUCUCAUGUUGCCCCUG	21	-				Fernandes-Brum CN, Rezende PM, Ribeiro THC, et al. (2017) A genome-wide analysis of the RNA-guided silencing pathway in coffee reveals insights into its regulatory mechanisms. PLoS ONE 12(4): e0176333.
ccp-miR167h-3p	chr2	36665823	36665847	+	AUCAUGCUGGCAGCUUCAACUACG	24	-	mature size	mature without pair		Fernandes-Brum CN, Rezende PM, Ribeiro THC, et al. (2017) A genome-wide analysis of the RNA-guided silencing pathway in coffee reveals insights into its regulatory mechanisms. PLoS ONE 12(4): e0176333.
ccp-miR5020a-3p	chr2	38978382	38978403	+	UGGAAGAAUGUAAGACUUGCC	21	-	mature without pair			Fernandes-Brum CN, Rezende PM, Ribeiro THC, et al. (2017) A genome-wide analysis of the RNA-guided silencing pathway in coffee reveals insights into its regulatory mechanisms. PLoS ONE 12(4): e0176333.
ccp-mir164-3-3p	chr2	47655466	47655487	-	CACGUGCUCCCCUUCUCCAAC	21	-	mature without pair			Fernandes-Brum CN, Rezende PM, Ribeiro THC, et al. (2017) A genome-wide analysis of the RNA-guided silencing pathway in coffee reveals insights into its regulatory mechanisms. PLoS ONE 12(4): e0176333.
ccp-mir164-3-5p	chr2	47655522	47655544	-	UGGAGAAGCAGGGCACGUGCAA	22	-				Fernandes-Brum CN, Rezende PM, Ribeiro THC, et al. (2017) A genome-wide analysis of the RNA-guided silencing pathway in coffee reveals insights into its regulatory mechanisms. PLoS ONE 12(4): e0176333.
ccp-miR395h-5p	chr2	50455600	50455621	+	AUGAAGUGUUUUGGAGUACUU	21	-	mature without pair			Fernandes-Brum CN, Rezende PM, Ribeiro THC, et al. (2017) A genome-wide analysis of the RNA-guided silencing pathway in coffee reveals insights into its regulatory mechanisms. PLoS ONE 12(4): e0176333.
ccp-miR828a-5p	chr2	54112353	54112375	+	TCTTGCTCAAATGAGTATTCCA	22	-	position in precursor			Fernandes-Brum CN, Rezende PM, Ribeiro THC, et al. (2017) A genome-wide analysis of the RNA-guided silencing pathway in coffee reveals insights into its regulatory mechanisms. PLoS ONE 12(4): e0176333.
ccp-miR828a-3p	chr2	54112463	54112485	+	AGATACTCATTTGAACAAGATG	22	-	position in precursor			Fernandes-Brum CN, Rezende PM, Ribeiro THC, et al. (2017) A genome-wide analysis of the RNA-guided silencing pathway in coffee reveals insights into its regulatory mechanisms. PLoS ONE 12(4): e0176333.
ccp-miR166-1-3p	chr2	54265077	54265099	+	UCGGACCAGGCUUCAUUCCCCC	22	-	mature without pair			Fernandes-Brum CN, Rezende PM, Ribeiro THC, et al. (2017) A genome-wide analysis of the RNA-guided silencing pathway in coffee reveals insights into its regulatory mechanisms. PLoS ONE 12(4): e0176333.
ccp-miR2105-3p	chr3	521390	521410	+	UUGUGAUGUGAAUGAUUACA	20	-	mature without pair			Fernandes-Brum CN, Rezende PM, Ribeiro THC, et al. (2017) A genome-wide analysis of the RNA-guided silencing pathway in coffee reveals insights into its regulatory mechanisms. PLoS ONE 12(4): e0176333.
ccp-miR5780d-3-3p	chr3	2849047	2849069	+	UGUUUUGAGUGUUUGAUAAAUG	22	-	mature without pair			Fernandes-Brum CN, Rezende PM, Ribeiro THC, et al. (2017) A genome-wide analysis of the RNA-guided silencing pathway in coffee reveals insights into its regulatory mechanisms. PLoS ONE 12(4): e0176333.
ccp-miR167-2-3p	chr3	3324021	3324045	-	AUCAUGCUGGCAGCUUCAACUGAU	24	-	mature size			Fernandes-Brum CN, Rezende PM, Ribeiro THC, et al. (2017) A genome-wide analysis of the RNA-guided silencing pathway in coffee reveals insights into its regulatory mechanisms. PLoS ONE 12(4): e0176333.
ccp-miR167-2-5p	chr3	3324074	3324096	-	UGAAGCUACCA-CAUGAUCUGAU	22	-	mature without pair			Fernandes-Brum CN, Rezende PM, Ribeiro THC, et al. (2017) A genome-wide analysis of the RNA-guided silencing pathway in coffee reveals insights into its regulatory mechanisms. PLoS ONE 12(4): e0176333.
ccp-miR7696c-3p	chr3	3355599	3355620	+	UUUUGAAUUAUGCGAAUUUGG	21	-	mature without pair			Fernandes-Brum CN, Rezende PM, Ribeiro THC, et al. (2017) A genome-wide analysis of the RNA-guided silencing pathway in coffee reveals insights into its regulatory mechanisms. PLoS ONE 12(4): e0176333.
ccp-miR166-2-3p	chr3	3908886	3908908	-	UCGGACCAGGCUUCAUUCCCCC	22	-	mature without pair			Fernandes-Brum CN, Rezende PM, Ribeiro THC, et al. (2017) A genome-wide analysis of the RNA-guided silencing pathway in coffee reveals insights into its regulatory mechanisms. PLoS ONE 12(4): e0176333.
ccp-miR171-12-3p	chr3	18565907	18565928	-	UGAUUGAACCGUGCCAACAUC	21	-				Fernandes-Brum CN, Rezende PM, Ribeiro THC, et al. (2017) A genome-wide analysis of the RNA-guided silencing pathway in coffee reveals insights into its regulatory mechanisms. PLoS ONE 12(4): e0176333.
ccp-miR171-4-5p	chr3	18565911	18565932	+	UGUUGGCACGGUUCAAUCACA	21	-				Fernandes-Brum CN, Rezende PM, Ribeiro THC, et al. (2017) A genome-wide analysis of the RNA-guided silencing pathway in coffee reveals insights into its regulatory mechanisms. PLoS ONE 12(4): e0176333.
ccp-miR171-12-5p	chr3	18565966	18565987	-	CGAUAUUGGCACGGCUCAAUC	21	-	mature without pair			Fernandes-Brum CN, Rezende PM, Ribeiro THC, et al. (2017) A genome-wide analysis of the RNA-guided silencing pathway in coffee reveals insights into its regulatory mechanisms. PLoS ONE 12(4): e0176333.
ccp-miR171-4-3p	chr3	18565967	18565988	+	UGAUUGAGCCGUGCCAAUAUC	21	-	mature without pair			Fernandes-Brum CN, Rezende PM, Ribeiro THC, et al. (2017) A genome-wide analysis of the RNA-guided silencing pathway in coffee reveals insights into its regulatory mechanisms. PLoS ONE 12(4): e0176333.
ccp-miR8746-5p	chr3	19975109	19975130	-	UCCAUAUUUCACAAUCUCUCC	21	-	mature without pair			Fernandes-Brum CN, Rezende PM, Ribeiro THC, et al. (2017) A genome-wide analysis of the RNA-guided silencing pathway in coffee reveals insights into its regulatory mechanisms. PLoS ONE 12(4): e0176333.
ccp-miR4246-5p	chr3	21136548	21136570	-	AAAUCCAAUUUUGAUUGUUUAA	22	-	mature without pair			Fernandes-Brum CN, Rezende PM, Ribeiro THC, et al. (2017) A genome-wide analysis of the RNA-guided silencing pathway in coffee reveals insights into its regulatory mechanisms. PLoS ONE 12(4): e0176333.
ccp-miR1128-4-5p	chr3	21492804	21492825	+	UACUACUCCCUCCGUCCCAUU	21	-	mature without pair			Fernandes-Brum CN, Rezende PM, Ribeiro THC, et al. (2017) A genome-wide analysis of the RNA-guided silencing pathway in coffee reveals insights into its regulatory mechanisms. PLoS ONE 12(4): e0176333.
ccp-miR2592s-1-3p	chr3	23902746	23902767	-	AAAUGCUUGAUUAAUGUUGUU	21	-	mature without pair			Fernandes-Brum CN, Rezende PM, Ribeiro THC, et al. (2017) A genome-wide analysis of the RNA-guided silencing pathway in coffee reveals insights into its regulatory mechanisms. PLoS ONE 12(4): e0176333.
ccp-miR2923-3p	chr3	24214546	24214568	-	AGACAAAAAUAUAGACACCAAA	22	-	mature without pair			Fernandes-Brum CN, Rezende PM, Ribeiro THC, et al. (2017) A genome-wide analysis of the RNA-guided silencing pathway in coffee reveals insights into its regulatory mechanisms. PLoS ONE 12(4): e0176333.
ccp-miR1078-5p	chr3	28074477	28074498	-	CUUGAUUGAUUCAAUUGAUUU	21	-	mature without pair			Fernandes-Brum CN, Rezende PM, Ribeiro THC, et al. (2017) A genome-wide analysis of the RNA-guided silencing pathway in coffee reveals insights into its regulatory mechanisms. PLoS ONE 12(4): e0176333.
ccp-miR1127-1-3p	chr3	31292982	31293003	+	AACUACUCCCUCCGUCCCGUU	21	-	mature without pair			Fernandes-Brum CN, Rezende PM, Ribeiro THC, et al. (2017) A genome-wide analysis of the RNA-guided silencing pathway in coffee reveals insights into its regulatory mechanisms. PLoS ONE 12(4): e0176333.
ccp-miR164-2-3p	chr4	723601	723622	-	CAUGUGCCCUGAUCCUCCAUC	21	-	mature without pair			Fernandes-Brum CN, Rezende PM, Ribeiro THC, et al. (2017) A genome-wide analysis of the RNA-guided silencing pathway in coffee reveals insights into its regulatory mechanisms. PLoS ONE 12(4): e0176333.
ccp-miR164-1-5p	chr4	723605	723627	+	TGGCATGTGCCCTGCTTCTCCA	22	-	position in precursor			Fernandes-Brum CN, Rezende PM, Ribeiro THC, et al. (2017) A genome-wide analysis of the RNA-guided silencing pathway in coffee reveals insights into its regulatory mechanisms. PLoS ONE 12(4): e0176333.
ccp-miR164-2-5p	chr4	723652	723673	-	UGGAGAAGCAGGGCACAUGCC	21	-				Fernandes-Brum CN, Rezende PM, Ribeiro THC, et al. (2017) A genome-wide analysis of the RNA-guided silencing pathway in coffee reveals insights into its regulatory mechanisms. PLoS ONE 12(4): e0176333.
ccp-miR164-1-3p	chr4	723656	723677	+	CATGTGCCCTGCTTCTCCACC	21	-	position in precursor			Fernandes-Brum CN, Rezende PM, Ribeiro THC, et al. (2017) A genome-wide analysis of the RNA-guided silencing pathway in coffee reveals insights into its regulatory mechanisms. PLoS ONE 12(4): e0176333.
ccp-miR6188-3p	chr4	2193421	2193443	-	GGUGGAUCAAUGAACCCAGCUC	22	-	mature without pair			Fernandes-Brum CN, Rezende PM, Ribeiro THC, et al. (2017) A genome-wide analysis of the RNA-guided silencing pathway in coffee reveals insights into its regulatory mechanisms. PLoS ONE 12(4): e0176333.
ccp-miR396-2-3p	chr4	3379795	3379816	-	GUUCAAGAAAGCUGUGGAAAA	21	-	mature without pair			Fernandes-Brum CN, Rezende PM, Ribeiro THC, et al. (2017) A genome-wide analysis of the RNA-guided silencing pathway in coffee reveals insights into its regulatory mechanisms. PLoS ONE 12(4): e0176333.
Ccp-miR396-2-5p	chr4	3379844	3379869	-	AGCUUUCUUGAGCUUCUUGAUUAGC	25	-	mature size			Fernandes-Brum CN, Rezende PM, Ribeiro THC, et al. (2017) A genome-wide analysis of the RNA-guided silencing pathway in coffee reveals insights into its regulatory mechanisms. PLoS ONE 12(4): e0176333.
ccp-miR1446-5p	chr4	4231687	4231709	-	UGAACUCUCUCCCUCAACGGCU	22	-	mature without pair			Fernandes-Brum CN, Rezende PM, Ribeiro THC, et al. (2017) A genome-wide analysis of the RNA-guided silencing pathway in coffee reveals insights into its regulatory mechanisms. PLoS ONE 12(4): e0176333.
ccp-miR171-6-3p	chr4	4652790	4652811	-	UGAUUGAACCGGACCAAUAUC	21	-				Fernandes-Brum CN, Rezende PM, Ribeiro THC, et al. (2017) A genome-wide analysis of the RNA-guided silencing pathway in coffee reveals insights into its regulatory mechanisms. PLoS ONE 12(4): e0176333.
ccp-miR171-5-5p	chr4	4652791	4652812	+	AGAUAUUGGUCCGGUUCAAUC	21	-				Fernandes-Brum CN, Rezende PM, Ribeiro THC, et al. (2017) A genome-wide analysis of the RNA-guided silencing pathway in coffee reveals insights into its regulatory mechanisms. PLoS ONE 12(4): e0176333.
ccp-miR171-6-5p	chr4	4652849	4652869	-	GAUAUUGGCGCGGCUCAAUC	20	-				Fernandes-Brum CN, Rezende PM, Ribeiro THC, et al. (2017) A genome-wide analysis of the RNA-guided silencing pathway in coffee reveals insights into its regulatory mechanisms. PLoS ONE 12(4): e0176333.
ccp-miR171-5-3p	chr4	4652850	4652871	+	UGAUUGAGCCGCGCCAAUAUC	21	-				Fernandes-Brum CN, Rezende PM, Ribeiro THC, et al. (2017) A genome-wide analysis of the RNA-guided silencing pathway in coffee reveals insights into its regulatory mechanisms. PLoS ONE 12(4): e0176333.
ccp-miR319c-1-3p	chr4	5038394	5038415	-	UUGGACUGAAGGGUUUCCUUC	21	-				Fernandes-Brum CN, Rezende PM, Ribeiro THC, et al. (2017) A genome-wide analysis of the RNA-guided silencing pathway in coffee reveals insights into its regulatory mechanisms. PLoS ONE 12(4): e0176333.
ccp-miR319c-1-5p	chr4	5038564	5038585	-	AUCCAAUGAUGCAGGAGCCGG	21	-				Fernandes-Brum CN, Rezende PM, Ribeiro THC, et al. (2017) A genome-wide analysis of the RNA-guided silencing pathway in coffee reveals insights into its regulatory mechanisms. PLoS ONE 12(4): e0176333.
ccp-miR157-3p	chr4	5161805	5161824	-	GCUCUCUAUGCUUCUGUCA	19	-	mature size			Fernandes-Brum CN, Rezende PM, Ribeiro THC, et al. (2017) A genome-wide analysis of the RNA-guided silencing pathway in coffee reveals insights into its regulatory mechanisms. PLoS ONE 12(4): e0176333.
ccp-miR157-5p	chr4	5161868	5161889	-	UUGACAGAAGAUAGAGAGCAC	21	-	mature without pair			Fernandes-Brum CN, Rezende PM, Ribeiro THC, et al. (2017) A genome-wide analysis of the RNA-guided silencing pathway in coffee reveals insights into its regulatory mechanisms. PLoS ONE 12(4): e0176333.
ccp-miR319a-1-3p	chr4	5529736	5529757	-	UUGGACUGAAGGGAGCUCCCC	21	-	mature without pair			Fernandes-Brum CN, Rezende PM, Ribeiro THC, et al. (2017) A genome-wide analysis of the RNA-guided silencing pathway in coffee reveals insights into its regulatory mechanisms. PLoS ONE 12(4): e0176333.
ccp-miR1438-1-3p	chr4	6900551	6900573	+	AGGGUAAUUUUGACAUUUUUAG	22	-	mature without pair			Fernandes-Brum CN, Rezende PM, Ribeiro THC, et al. (2017) A genome-wide analysis of the RNA-guided silencing pathway in coffee reveals insights into its regulatory mechanisms. PLoS ONE 12(4): e0176333.
ccp-miR5013-5p	chr4	7692822	7692843	-	UUUGUGACAUAAAGGUGCUUC	21	-	mature without pair			Fernandes-Brum CN, Rezende PM, Ribeiro THC, et al. (2017) A genome-wide analysis of the RNA-guided silencing pathway in coffee reveals insights into its regulatory mechanisms. PLoS ONE 12(4): e0176333.
ccp-miR169f-1-5p	chr4	7978965	7978986	-	UAGCCAAGGAUGACUUGCCUA	21	-	mature without pair			Fernandes-Brum CN, Rezende PM, Ribeiro THC, et al. (2017) A genome-wide analysis of the RNA-guided silencing pathway in coffee reveals insights into its regulatory mechanisms. PLoS ONE 12(4): e0176333.
ccp-miR169f-2-5p	chr4	7990265	7990286	-	AAGCCAAGGAUGACUUGCCUA	21	-	mature without pair			Fernandes-Brum CN, Rezende PM, Ribeiro THC, et al. (2017) A genome-wide analysis of the RNA-guided silencing pathway in coffee reveals insights into its regulatory mechanisms. PLoS ONE 12(4): e0176333.
ccp-miR7502f-3p	chr4	18174502	18174523	-	UUUAGCAGUAGAGAUGGAUGG	21	-	mature without pair			Fernandes-Brum CN, Rezende PM, Ribeiro THC, et al. (2017) A genome-wide analysis of the RNA-guided silencing pathway in coffee reveals insights into its regulatory mechanisms. PLoS ONE 12(4): e0176333.
ccp-miR7997c-3p	chr4	22390055	22390079	-	AUAUUGCUCUGAUUCCCCAAAAAU	24	-	mature size			Fernandes-Brum CN, Rezende PM, Ribeiro THC, et al. (2017) A genome-wide analysis of the RNA-guided silencing pathway in coffee reveals insights into its regulatory mechanisms. PLoS ONE 12(4): e0176333.
ccp-miR3439-5p	chr4	22473835	22473856	-	UUGGGGUUUGGAAAUCAAGUU	21	-	mature without pair			Fernandes-Brum CN, Rezende PM, Ribeiro THC, et al. (2017) A genome-wide analysis of the RNA-guided silencing pathway in coffee reveals insights into its regulatory mechanisms. PLoS ONE 12(4): e0176333.
ccp-miR1127-2-5p	chr4	25187457	25187478	+	AACUACUCCCUCCGUCUCAUA	21	-	mature without pair			Fernandes-Brum CN, Rezende PM, Ribeiro THC, et al. (2017) A genome-wide analysis of the RNA-guided silencing pathway in coffee reveals insights into its regulatory mechanisms. PLoS ONE 12(4): e0176333.
ccp-miR2657-3p	chr4	28006039	28006061	+	UGUUAUUUCAACGGUUUUGUUA	22	-	mature without pair			Fernandes-Brum CN, Rezende PM, Ribeiro THC, et al. (2017) A genome-wide analysis of the RNA-guided silencing pathway in coffee reveals insights into its regulatory mechanisms. PLoS ONE 12(4): e0176333.
ccp-miR5648-5p	chr5	2541981	2542003	+	UUCUGAAAUGUUUGGCUUUGCUUU	22	-	mature without pair			Fernandes-Brum CN, Rezende PM, Ribeiro THC, et al. (2017) A genome-wide analysis of the RNA-guided silencing pathway in coffee reveals insights into its regulatory mechanisms. PLoS ONE 12(4): e0176333.
ccp-miR845b-5p	chr5	13132774	13132795	-	UCAAUUGGUAUCAGAGCUUGG	21	-	mature without pair			Fernandes-Brum CN, Rezende PM, Ribeiro THC, et al. (2017) A genome-wide analysis of the RNA-guided silencing pathway in coffee reveals insights into its regulatory mechanisms. PLoS ONE 12(4): e0176333.
ccp-miR1060-5p	chr5	15349486	15349507	+	UUUGUCAUAGGAUUACAUAUA	21	-	mature without pair			Fernandes-Brum CN, Rezende PM, Ribeiro THC, et al. (2017) A genome-wide analysis of the RNA-guided silencing pathway in coffee reveals insights into its regulatory mechanisms. PLoS ONE 12(4): e0176333.
ccp-miR171b-2-3p	chr5	18036733	18036754	-	UUGAGGCGCAUCAAUACCUCU	21	-				Fernandes-Brum CN, Rezende PM, Ribeiro THC, et al. (2017) A genome-wide analysis of the RNA-guided silencing pathway in coffee reveals insights into its regulatory mechanisms. PLoS ONE 12(4): e0176333.
ccp-miR171-9-5p	chr5	18036737	18036758	+	AGGUAUUGAUGCGCCUCAAUC	21	-				Fernandes-Brum CN, Rezende PM, Ribeiro THC, et al. (2017) A genome-wide analysis of the RNA-guided silencing pathway in coffee reveals insights into its regulatory mechanisms. PLoS ONE 12(4): e0176333.
ccp-miR171b-2-5p	chr5	18036801	18036821	-	GAUAUUGACGCGGCUCAAUC	20	-				Fernandes-Brum CN, Rezende PM, Ribeiro THC, et al. (2017) A genome-wide analysis of the RNA-guided silencing pathway in coffee reveals insights into its regulatory mechanisms. PLoS ONE 12(4): e0176333.
ccp-miR171-9-3p	chr5	18036802	18036823	+	UGAUUGAGCCGCGUCAAUAUC	21	-				Fernandes-Brum CN, Rezende PM, Ribeiro THC, et al. (2017) A genome-wide analysis of the RNA-guided silencing pathway in coffee reveals insights into its regulatory mechanisms. PLoS ONE 12(4): e0176333.
ccp-miR171-13-3p	chr5	18097406	18097427	-	AUUGAACCGCACCAAUAUCCC	21	-	mature without pair			Fernandes-Brum CN, Rezende PM, Ribeiro THC, et al. (2017) A genome-wide analysis of the RNA-guided silencing pathway in coffee reveals insights into its regulatory mechanisms. PLoS ONE 12(4): e0176333.
ccp-miR171-7-5p	chr5	18097412	18097433	+	UAUUGGUGCGGUUCAAUGGCA	21	Redundant Sequence	mature without pair			Fernandes-Brum CN, Rezende PM, Ribeiro THC, et al. (2017) A genome-wide analysis of the RNA-guided silencing pathway in coffee reveals insights into its regulatory mechanisms. PLoS ONE 12(4): e0176333.
ccp-miR171-13-5p	chr5	18097469	18097492	-	ACUACGUGAUAUUGGCACGGCUC	23	-	mature size			Fernandes-Brum CN, Rezende PM, Ribeiro THC, et al. (2017) A genome-wide analysis of the RNA-guided silencing pathway in coffee reveals insights into its regulatory mechanisms. PLoS ONE 12(4): e0176333.
ccp-miR171-7-3p	chr5	18097469	18097487	+	UUGAGCCGUGCCAAUAUC	18	-	mature size			Fernandes-Brum CN, Rezende PM, Ribeiro THC, et al. (2017) A genome-wide analysis of the RNA-guided silencing pathway in coffee reveals insights into its regulatory mechanisms. PLoS ONE 12(4): e0176333.
ccp-miR5272f-3p	chr5	22181115	22181139	+	GAAUUGAUUCUGUUUGGAGACAUU	24	-	mature size	mature without pair		Fernandes-Brum CN, Rezende PM, Ribeiro THC, et al. (2017) A genome-wide analysis of the RNA-guided silencing pathway in coffee reveals insights into its regulatory mechanisms. PLoS ONE 12(4): e0176333.
ccp-miR2592-2-5p	chr5	22866264	22866285	-	GACUAGGACCAAAGUAUUUCC	21	-	mature without pair			Fernandes-Brum CN, Rezende PM, Ribeiro THC, et al. (2017) A genome-wide analysis of the RNA-guided silencing pathway in coffee reveals insights into its regulatory mechanisms. PLoS ONE 12(4): e0176333.
ccp-miR160a-1-3p	chr5	24196324	24196345	-	GCAUCAGAGGAGUCAGGCAGG	21	-	mature without pair			Fernandes-Brum CN, Rezende PM, Ribeiro THC, et al. (2017) A genome-wide analysis of the RNA-guided silencing pathway in coffee reveals insights into its regulatory mechanisms. PLoS ONE 12(4): e0176333.
ccp-miR160a-1-5p	chr5	24196414	24196437	-	UGCCUGGCUCCCUGGAUGCCAUC	23	-	mature size			Fernandes-Brum CN, Rezende PM, Ribeiro THC, et al. (2017) A genome-wide analysis of the RNA-guided silencing pathway in coffee reveals insights into its regulatory mechanisms. PLoS ONE 12(4): e0176333.
ccp-miR160a-2-5p	chr5	24201566	24201589	-	UGCCUGGCUCCCUGGAUGCCAUC	23	-	mature size			Fernandes-Brum CN, Rezende PM, Ribeiro THC, et al. (2017) A genome-wide analysis of the RNA-guided silencing pathway in coffee reveals insights into its regulatory mechanisms. PLoS ONE 12(4): e0176333.
ccp-miR5653-2-3p	chr5	24535492	24535516	+	UGGGUUGAGUUGAGUUGAGUUGAG	24	-	mature size			Fernandes-Brum CN, Rezende PM, Ribeiro THC, et al. (2017) A genome-wide analysis of the RNA-guided silencing pathway in coffee reveals insights into its regulatory mechanisms. PLoS ONE 12(4): e0176333.
ccp-miR2669a-5p	chr5	25191376	25191398	+	AAAGUUCAGUCUUCAAAAUGUC	22	-	mature without pair			Fernandes-Brum CN, Rezende PM, Ribeiro THC, et al. (2017) A genome-wide analysis of the RNA-guided silencing pathway in coffee reveals insights into its regulatory mechanisms. PLoS ONE 12(4): e0176333.
ccp-miR397a-1-3p	chr5	26533048	26533069	-	UCUGCGCUGCACCCAAUCAUG	21	-				Fernandes-Brum CN, Rezende PM, Ribeiro THC, et al. (2017) A genome-wide analysis of the RNA-guided silencing pathway in coffee reveals insights into its regulatory mechanisms. PLoS ONE 12(4): e0176333.
ccp-miR397a-1-5p	chr5	26533137	26533158	-	UCAUUGAGUGCAGCGUUGAUG	21	-				Fernandes-Brum CN, Rezende PM, Ribeiro THC, et al. (2017) A genome-wide analysis of the RNA-guided silencing pathway in coffee reveals insights into its regulatory mechanisms. PLoS ONE 12(4): e0176333.
ccp-miR156f-5p	chr5	28049066	28049088	-	UUGACAGAAGAGAGAGAGCACA	22	-	mature without pair			Fernandes-Brum CN, Rezende PM, Ribeiro THC, et al. (2017) A genome-wide analysis of the RNA-guided silencing pathway in coffee reveals insights into its regulatory mechanisms. PLoS ONE 12(4): e0176333.
ccp-miR164a-5p	chr6	513736	513757	-	UGGAGAAGCAGGGCACGUGCA	21	-	mature without pair			Fernandes-Brum CN, Rezende PM, Ribeiro THC, et al. (2017) A genome-wide analysis of the RNA-guided silencing pathway in coffee reveals insights into its regulatory mechanisms. PLoS ONE 12(4): e0176333.
ccp-miR9559-5p	chr6	2025885	2025906	-	UUUGGAUUUUGGUCAUUUAAG	21	-	mature without pair			Fernandes-Brum CN, Rezende PM, Ribeiro THC, et al. (2017) A genome-wide analysis of the RNA-guided silencing pathway in coffee reveals insights into its regulatory mechanisms. PLoS ONE 12(4): e0176333.
ccp-miR530-5p	chr6	3344244	3344265	+	UCUGCAUUUGCACCUGCACCU	21	-				Fernandes-Brum CN, Rezende PM, Ribeiro THC, et al. (2017) A genome-wide analysis of the RNA-guided silencing pathway in coffee reveals insights into its regulatory mechanisms. PLoS ONE 12(4): e0176333.
ccp-miR530-3p	chr6	3344434	3344454	+	AGGUGCAGAUGCUGAUGCAG	20	-				Fernandes-Brum CN, Rezende PM, Ribeiro THC, et al. (2017) A genome-wide analysis of the RNA-guided silencing pathway in coffee reveals insights into its regulatory mechanisms. PLoS ONE 12(4): e0176333.
ccp-miR5653-1-3p	chr6	3759217	3759241	-	UGGGUUGAGUUGGAUUGACUUGGC	24	-	mature size			Fernandes-Brum CN, Rezende PM, Ribeiro THC, et al. (2017) A genome-wide analysis of the RNA-guided silencing pathway in coffee reveals insights into its regulatory mechanisms. PLoS ONE 12(4): e0176333.
ccp-miR5014a-5p	chr6	3917231	3917252	+	UUGUACAAAUUUAAUUGUAUA	21	-	mature without pair			Fernandes-Brum CN, Rezende PM, Ribeiro THC, et al. (2017) A genome-wide analysis of the RNA-guided silencing pathway in coffee reveals insights into its regulatory mechanisms. PLoS ONE 12(4): e0176333.
ccp-miR396b-2-5p	chr6	6514065	6514086	-	UUCCACAGCUUUCUUGAACUU	21	Redundant Sequence	mature without pair			Fernandes-Brum CN, Rezende PM, Ribeiro THC, et al. (2017) A genome-wide analysis of the RNA-guided silencing pathway in coffee reveals insights into its regulatory mechanisms. PLoS ONE 12(4): e0176333.
ccp-miR171-10-3p	chr6	6553659	6553680	-	AGAUUGAGCCGCGCCAAUAUC	21	-				Fernandes-Brum CN, Rezende PM, Ribeiro THC, et al. (2017) A genome-wide analysis of the RNA-guided silencing pathway in coffee reveals insights into its regulatory mechanisms. PLoS ONE 12(4): e0176333.
ccp-miR171-10-5p	chr6	6553723	6553744	-	UAUUGGUGAGGUUCAAUCCGA	21	-				Fernandes-Brum CN, Rezende PM, Ribeiro THC, et al. (2017) A genome-wide analysis of the RNA-guided silencing pathway in coffee reveals insights into its regulatory mechanisms. PLoS ONE 12(4): e0176333.
ccp-miR5741a-3p	chr6	7104881	7104902	+	UAGGGACUAAACUGAUAGUUG	21	-	mature without pair			Fernandes-Brum CN, Rezende PM, Ribeiro THC, et al. (2017) A genome-wide analysis of the RNA-guided silencing pathway in coffee reveals insights into its regulatory mechanisms. PLoS ONE 12(4): e0176333.
ccp-miR156g-5p	chr6	9429891	9429911	+	CGACAGAAGAGAGUGAGCAC	20	-	mature without pair			Fernandes-Brum CN, Rezende PM, Ribeiro THC, et al. (2017) A genome-wide analysis of the RNA-guided silencing pathway in coffee reveals insights into its regulatory mechanisms. PLoS ONE 12(4): e0176333.
ccp-miR6253-3p	chr6	17942280	17942302	+	GAGGAAAGUGGAGUGUUGGGUU	22	-	mature without pair			Fernandes-Brum CN, Rezende PM, Ribeiro THC, et al. (2017) A genome-wide analysis of the RNA-guided silencing pathway in coffee reveals insights into its regulatory mechanisms. PLoS ONE 12(4): e0176333.
ccp-miR395b-1-3p	chr6	21798124	21798145	+	GUGAAGUGUUUGGGGGAACUC	21	-	mature without pair			Fernandes-Brum CN, Rezende PM, Ribeiro THC, et al. (2017) A genome-wide analysis of the RNA-guided silencing pathway in coffee reveals insights into its regulatory mechanisms. PLoS ONE 12(4): e0176333.
ccp-miR426-2-5p	chr6	24893438	24893459	-	UUUUGGAAAUUUCUCCAUACA	21	-	mature without pair			Fernandes-Brum CN, Rezende PM, Ribeiro THC, et al. (2017) A genome-wide analysis of the RNA-guided silencing pathway in coffee reveals insights into its regulatory mechanisms. PLoS ONE 12(4): e0176333.
ccp-miR8578-5p	chr6	25402488	25402509	+	UUUAUGAGAGAUCUUUCCAAC	21	-	mature without pair			Fernandes-Brum CN, Rezende PM, Ribeiro THC, et al. (2017) A genome-wide analysis of the RNA-guided silencing pathway in coffee reveals insights into its regulatory mechanisms. PLoS ONE 12(4): e0176333.
ccp-miR5042-2-3p	chr6	26783124	26783146	+	UGGGGCUUGGUCGAAGAUAGUU	22	-	mature without pair			Fernandes-Brum CN, Rezende PM, Ribeiro THC, et al. (2017) A genome-wide analysis of the RNA-guided silencing pathway in coffee reveals insights into its regulatory mechanisms. PLoS ONE 12(4): e0176333.
ccp-miR395t-2-3p	chr6	28451148	28451169	-	GUGAAGUGUUUGGGGAAACUA	21	-	mature without pair			Fernandes-Brum CN, Rezende PM, Ribeiro THC, et al. (2017) A genome-wide analysis of the RNA-guided silencing pathway in coffee reveals insights into its regulatory mechanisms. PLoS ONE 12(4): e0176333.
ccp-miR2592s-2-3p	chr6	31877140	31877161	-	AAAUGCUUGAUUAAUGUUGUU	21	-	mature without pair			Fernandes-Brum CN, Rezende PM, Ribeiro THC, et al. (2017) A genome-wide analysis of the RNA-guided silencing pathway in coffee reveals insights into its regulatory mechanisms. PLoS ONE 12(4): e0176333.
ccp-miR169d-5p	chr6	32495032	32495053	+	AGCCAAGGAUGAAUUGCCGGC	21	-	mature without pair			Fernandes-Brum CN, Rezende PM, Ribeiro THC, et al. (2017) A genome-wide analysis of the RNA-guided silencing pathway in coffee reveals insights into its regulatory mechanisms. PLoS ONE 12(4): e0176333.
ccp-miR821b-5p	chr6	33303846	33303867	+	AAGUUAUGAACAUAAAAAAUG	21	-	mature without pair			Fernandes-Brum CN, Rezende PM, Ribeiro THC, et al. (2017) A genome-wide analysis of the RNA-guided silencing pathway in coffee reveals insights into its regulatory mechanisms. PLoS ONE 12(4): e0176333.
ccp-miR5741a-2-3p	chr6	35517341	35517362	-	UAGGGACUAAACUGAUAGUUG	21	-	mature without pair			Fernandes-Brum CN, Rezende PM, Ribeiro THC, et al. (2017) A genome-wide analysis of the RNA-guided silencing pathway in coffee reveals insights into its regulatory mechanisms. PLoS ONE 12(4): e0176333.
ccp-miR157a-2-5p	chr7	122617	122638	-	UUGACAGAAGAUAGAGAGCAC	21	-	mature without pair			Fernandes-Brum CN, Rezende PM, Ribeiro THC, et al. (2017) A genome-wide analysis of the RNA-guided silencing pathway in coffee reveals insights into its regulatory mechanisms. PLoS ONE 12(4): e0176333.
ccp-miR856-3p	chr7	1567187	1567208	+	UGAUGUUAUCUGUGGUACAAA	21	-	mature without pair			Fernandes-Brum CN, Rezende PM, Ribeiro THC, et al. (2017) A genome-wide analysis of the RNA-guided silencing pathway in coffee reveals insights into its regulatory mechanisms. PLoS ONE 12(4): e0176333.
ccp-miR6281-3p	chr7	1859628	1859649	-	GUUAGAGAGAGAGAGAGAGAG	21	-	mature without pair			Fernandes-Brum CN, Rezende PM, Ribeiro THC, et al. (2017) A genome-wide analysis of the RNA-guided silencing pathway in coffee reveals insights into its regulatory mechanisms. PLoS ONE 12(4): e0176333.
ccp-miR3627-1-5p	chr7	1958216	1958238	+	UUGUCGCAGGAGAUAUGGCACU	22	-	mature without pair			Fernandes-Brum CN, Rezende PM, Ribeiro THC, et al. (2017) A genome-wide analysis of the RNA-guided silencing pathway in coffee reveals insights into its regulatory mechanisms. PLoS ONE 12(4): e0176333.
ccp-miR3627-2-3p	chr7	1961580	1961602	-	GGUGCCAUUCCUCCUGCGACAC	22	-				Fernandes-Brum CN, Rezende PM, Ribeiro THC, et al. (2017) A genome-wide analysis of the RNA-guided silencing pathway in coffee reveals insights into its regulatory mechanisms. PLoS ONE 12(4): e0176333.
ccp-miR3627-2-5p	chr7	1961671	1961693	-	UGUCGCAGGAGCAAUGGCGCUU	22	-				Fernandes-Brum CN, Rezende PM, Ribeiro THC, et al. (2017) A genome-wide analysis of the RNA-guided silencing pathway in coffee reveals insights into its regulatory mechanisms. PLoS ONE 12(4): e0176333.
ccp-miR7530-5p	chr7	2329186	2329208	+	CCUUCCUCUCUUCUCCCUCUUC	22	-	mature without pair			Fernandes-Brum CN, Rezende PM, Ribeiro THC, et al. (2017) A genome-wide analysis of the RNA-guided silencing pathway in coffee reveals insights into its regulatory mechanisms. PLoS ONE 12(4): e0176333.
ccp-miR169-1-5p	chr7	2455354	2455375	+	CAGCCAAGGAUGACUUGCCGG	21	-				Fernandes-Brum CN, Rezende PM, Ribeiro THC, et al. (2017) A genome-wide analysis of the RNA-guided silencing pathway in coffee reveals insights into its regulatory mechanisms. PLoS ONE 12(4): e0176333.
ccp-miR169-1-3p	chr7	2455410	2455431	+	GGCAAGUUGUUAUUGGCUACA	21	-				Fernandes-Brum CN, Rezende PM, Ribeiro THC, et al. (2017) A genome-wide analysis of the RNA-guided silencing pathway in coffee reveals insights into its regulatory mechanisms. PLoS ONE 12(4): e0176333.
ccp-miR6459a-2-5p	chr7	3634364	3634385	-	AGCUCAAGCUCAAAUUCGAUU	21	-	mature without pair			Fernandes-Brum CN, Rezende PM, Ribeiro THC, et al. (2017) A genome-wide analysis of the RNA-guided silencing pathway in coffee reveals insights into its regulatory mechanisms. PLoS ONE 12(4): e0176333.
ccp-miR827-5p	chr7	3728661	3728683	-	UUUUGUUGGUGAUCAUCUAAGG	22	-	mature without pair			Fernandes-Brum CN, Rezende PM, Ribeiro THC, et al. (2017) A genome-wide analysis of the RNA-guided silencing pathway in coffee reveals insights into its regulatory mechanisms. PLoS ONE 12(4): e0176333.
ccp-miR5167b-5p	chr7	4426243	4426264	-	UCUAGUUAAAGUAAUUCAACA	21	-	mature without pair			Fernandes-Brum CN, Rezende PM, Ribeiro THC, et al. (2017) A genome-wide analysis of the RNA-guided silencing pathway in coffee reveals insights into its regulatory mechanisms. PLoS ONE 12(4): e0176333.
ccp-miR169e-5p	chr7	5601090	5601112	-	UAGCCAAGGAUGGCUUGCCUCU	22	-	mature without pair			Fernandes-Brum CN, Rezende PM, Ribeiro THC, et al. (2017) A genome-wide analysis of the RNA-guided silencing pathway in coffee reveals insights into its regulatory mechanisms. PLoS ONE 12(4): e0176333.
ccp-miR157a-1-3p	chr7	6213190	6213212	-	GCUCUCUAGUCUUCUGUCAUCA	22	-				Fernandes-Brum CN, Rezende PM, Ribeiro THC, et al. (2017) A genome-wide analysis of the RNA-guided silencing pathway in coffee reveals insights into its regulatory mechanisms. PLoS ONE 12(4): e0176333.
ccp-miR157a-1-5p	chr7	6213259	6213280	-	UUGACAGAAGAUAGAGAGCAC	21	-				Fernandes-Brum CN, Rezende PM, Ribeiro THC, et al. (2017) A genome-wide analysis of the RNA-guided silencing pathway in coffee reveals insights into its regulatory mechanisms. PLoS ONE 12(4): e0176333.
ccp-miR169g-5p	chr7	7331868	7331890	+	UAGCCAAGGAUGACUUGCCUGC	22	-	mature without pair			Fernandes-Brum CN, Rezende PM, Ribeiro THC, et al. (2017) A genome-wide analysis of the RNA-guided silencing pathway in coffee reveals insights into its regulatory mechanisms. PLoS ONE 12(4): e0176333.
ccp-miR1128-3-3p	chr7	7667783	7667804	-	UACUACUCCCUCCGUCCCAUU	21	-	mature without pair			Fernandes-Brum CN, Rezende PM, Ribeiro THC, et al. (2017) A genome-wide analysis of the RNA-guided silencing pathway in coffee reveals insights into its regulatory mechanisms. PLoS ONE 12(4): e0176333.
ccp-miR171-2-3p	chr7	8354919	8354940	-	GATATTGGCACGGCTCAATCA	21	-	position in precursor			Fernandes-Brum CN, Rezende PM, Ribeiro THC, et al. (2017) A genome-wide analysis of the RNA-guided silencing pathway in coffee reveals insights into its regulatory mechanisms. PLoS ONE 12(4): e0176333.
ccp-miR171-2-5p	chr7	8355007	8355028	-	GATATTGGCACGGCTCAATC	21	-	position in precursor			Fernandes-Brum CN, Rezende PM, Ribeiro THC, et al. (2017) A genome-wide analysis of the RNA-guided silencing pathway in coffee reveals insights into its regulatory mechanisms. PLoS ONE 12(4): e0176333.
ccp-miR5210-5p	chr7	11625125	11625147	-	UAAAUGUGAUGGAAUUAGGGGU	22	-	mature without pair			Fernandes-Brum CN, Rezende PM, Ribeiro THC, et al. (2017) A genome-wide analysis of the RNA-guided silencing pathway in coffee reveals insights into its regulatory mechanisms. PLoS ONE 12(4): e0176333.
ccp-miR2275d-2-3p	chr7	12768227	12768249	+	CUUGUUUUUCUCCUUUAUCUCU	22	-	mature without pair			Fernandes-Brum CN, Rezende PM, Ribeiro THC, et al. (2017) A genome-wide analysis of the RNA-guided silencing pathway in coffee reveals insights into its regulatory mechanisms. PLoS ONE 12(4): e0176333.
ccp-miR1438-3-5p	chr7	14373812	14373834	-	AGGGUAAUUUUGACAUUUUUAG	22	-	mature without pair			Fernandes-Brum CN, Rezende PM, Ribeiro THC, et al. (2017) A genome-wide analysis of the RNA-guided silencing pathway in coffee reveals insights into its regulatory mechanisms. PLoS ONE 12(4): e0176333.
ccp-miR2873b-2-5p	chr7	15656118	15656139	+	UUGGACUUGAGAUUUGGAGGU	21	-	mature without pair			Fernandes-Brum CN, Rezende PM, Ribeiro THC, et al. (2017) A genome-wide analysis of the RNA-guided silencing pathway in coffee reveals insights into its regulatory mechanisms. PLoS ONE 12(4): e0176333.
ccp-miR1515a-3p	chr7	16885451	16885473	-	UCAUUUUGUGUGCCAUGAUCCA	22	-	mature without pair			Fernandes-Brum CN, Rezende PM, Ribeiro THC, et al. (2017) A genome-wide analysis of the RNA-guided silencing pathway in coffee reveals insights into its regulatory mechanisms. PLoS ONE 12(4): e0176333.
ccp-miR2612-5p	chr7	17523960	17523981	+	UGAUAGUGUCAACUAUUACCU	21	-	mature without pair			Fernandes-Brum CN, Rezende PM, Ribeiro THC, et al. (2017) A genome-wide analysis of the RNA-guided silencing pathway in coffee reveals insights into its regulatory mechanisms. PLoS ONE 12(4): e0176333.
ccp-miR174e-3p	chr7	25162648	25162669	-	UUUAUGGAACAGAGGGAGUAG	21	-	mature without pair			Fernandes-Brum CN, Rezende PM, Ribeiro THC, et al. (2017) A genome-wide analysis of the RNA-guided silencing pathway in coffee reveals insights into its regulatory mechanisms. PLoS ONE 12(4): e0176333.
ccp-miR6142-5p	chr7	28896036	28896060	+	GACGAUUUUUUAAGAUAUGACUAC	24	-	mature size	mature without pair		Fernandes-Brum CN, Rezende PM, Ribeiro THC, et al. (2017) A genome-wide analysis of the RNA-guided silencing pathway in coffee reveals insights into its regulatory mechanisms. PLoS ONE 12(4): e0176333.
ccp-miR2642-3p	chr7	29550757	29550778	-	AUGAGUUUCUUCAAAUCAUUU	21	-	mature without pair			Fernandes-Brum CN, Rezende PM, Ribeiro THC, et al. (2017) A genome-wide analysis of the RNA-guided silencing pathway in coffee reveals insights into its regulatory mechanisms. PLoS ONE 12(4): e0176333.
ccp-miR2873b-1-5p	chr8	7247449	7247470	+	UUGGACUUGAGAUUUAGAAUA	21	-	mature without pair			Fernandes-Brum CN, Rezende PM, Ribeiro THC, et al. (2017) A genome-wide analysis of the RNA-guided silencing pathway in coffee reveals insights into its regulatory mechanisms. PLoS ONE 12(4): e0176333.
ccp-miR8691-5p	chr8	16383343	16383367	-	AGAUGAUGAGAAGGGUAGGUCAAU	24	-	mature size	mature without pair		Fernandes-Brum CN, Rezende PM, Ribeiro THC, et al. (2017) A genome-wide analysis of the RNA-guided silencing pathway in coffee reveals insights into its regulatory mechanisms. PLoS ONE 12(4): e0176333.
ccp-miR2592-1-5p	chr8	16592868	16592890	-	GAGUAAUUCGAACUUGAUAAGG	22	-	mature without pair			Fernandes-Brum CN, Rezende PM, Ribeiro THC, et al. (2017) A genome-wide analysis of the RNA-guided silencing pathway in coffee reveals insights into its regulatory mechanisms. PLoS ONE 12(4): e0176333.
ccp-miR1510b-3p	chr8	17939819	17939843	-	GUUGUUUUACCUAUUCCACUCAUU	24	-	mature size	mature without pair		Fernandes-Brum CN, Rezende PM, Ribeiro THC, et al. (2017) A genome-wide analysis of the RNA-guided silencing pathway in coffee reveals insights into its regulatory mechanisms. PLoS ONE 12(4): e0176333.
ccp-miR1520e-5p	chr8	20767423	20767447	-	CAAUAAGACCAUGAGAUUUGACAG	24	-	mature size	mature without pair		Fernandes-Brum CN, Rezende PM, Ribeiro THC, et al. (2017) A genome-wide analysis of the RNA-guided silencing pathway in coffee reveals insights into its regulatory mechanisms. PLoS ONE 12(4): e0176333.
ccp-miR5780-3p	chr8	24603729	24603751	+	UGUUUUGAGUGUUUGAUAAAUG	22	-	mature without pair			Fernandes-Brum CN, Rezende PM, Ribeiro THC, et al. (2017) A genome-wide analysis of the RNA-guided silencing pathway in coffee reveals insights into its regulatory mechanisms. PLoS ONE 12(4): e0176333.
ccp-miR426-1-5p	chr8	26099429	26099450	-	UUUUGGAAAUUUGUAAUUACU	21	-	mature without pair			Fernandes-Brum CN, Rezende PM, Ribeiro THC, et al. (2017) A genome-wide analysis of the RNA-guided silencing pathway in coffee reveals insights into its regulatory mechanisms. PLoS ONE 12(4): e0176333.
ccp-miR8709a-3p	chr8	26524435	26524459	-	AUAUUAAAACUAAACAUGAACAAA	24	-	mature size	mature without pair		Fernandes-Brum CN, Rezende PM, Ribeiro THC, et al. (2017) A genome-wide analysis of the RNA-guided silencing pathway in coffee reveals insights into its regulatory mechanisms. PLoS ONE 12(4): e0176333.
ccp-miR399j-3p	chr8	28925057	28925078	-	UGCCAAAGGAGAGUUGCCCUA	21	-	mature without pair			Fernandes-Brum CN, Rezende PM, Ribeiro THC, et al. (2017) A genome-wide analysis of the RNA-guided silencing pathway in coffee reveals insights into its regulatory mechanisms. PLoS ONE 12(4): e0176333.
ccp-miR319a-3-3p	chr8	30318348	30318369	-	UUGGACUGAAGGGAGCUCCCU	21	-				Fernandes-Brum CN, Rezende PM, Ribeiro THC, et al. (2017) A genome-wide analysis of the RNA-guided silencing pathway in coffee reveals insights into its regulatory mechanisms. PLoS ONE 12(4): e0176333.
ccp-miR319a-3-5p	chr8	30318488	30318509	-	AGAGCUUUCUUCAGUCCACUC	21	-				Fernandes-Brum CN, Rezende PM, Ribeiro THC, et al. (2017) A genome-wide analysis of the RNA-guided silencing pathway in coffee reveals insights into its regulatory mechanisms. PLoS ONE 12(4): e0176333.
ccp-miR477i-1-5p	chr8	30572449	30572470	+	ACUCUCCCUCAAGGGCUUCCC	21	-	mature without pair			Fernandes-Brum CN, Rezende PM, Ribeiro THC, et al. (2017) A genome-wide analysis of the RNA-guided silencing pathway in coffee reveals insights into its regulatory mechanisms. PLoS ONE 12(4): e0176333.
ccp-miR166-3-5p	chr8	31212117	31212138	+	GGAAUGUUGUCUGGUGCGAGG	21	-	mature without pair			Fernandes-Brum CN, Rezende PM, Ribeiro THC, et al. (2017) A genome-wide analysis of the RNA-guided silencing pathway in coffee reveals insights into its regulatory mechanisms. PLoS ONE 12(4): e0176333.
ccp-miR166-3-3p	chr8	31212258	31212275	+	UCGGACCAGGCUUCAUU	17	-	mature size			Fernandes-Brum CN, Rezende PM, Ribeiro THC, et al. (2017) A genome-wide analysis of the RNA-guided silencing pathway in coffee reveals insights into its regulatory mechanisms. PLoS ONE 12(4): e0176333.
ccp-miR6440b-5p	chr8	31436481	31436502	-	GAGUUUGACCGAAUUCGAGUC	21	-	mature without pair			Fernandes-Brum CN, Rezende PM, Ribeiro THC, et al. (2017) A genome-wide analysis of the RNA-guided silencing pathway in coffee reveals insights into its regulatory mechanisms. PLoS ONE 12(4): e0176333.
ccp-miR5658-3p	chr9	185796	185817	-	AUGAUGAUGAUGAUGAUGAGC	21	-	mature without pair			Fernandes-Brum CN, Rezende PM, Ribeiro THC, et al. (2017) A genome-wide analysis of the RNA-guided silencing pathway in coffee reveals insights into its regulatory mechanisms. PLoS ONE 12(4): e0176333.
ccp-miR171b-1-3p	chr9	1285043	1285064	-	UAAUUGAACCGCACCAAUAUC	21	-				Fernandes-Brum CN, Rezende PM, Ribeiro THC, et al. (2017) A genome-wide analysis of the RNA-guided silencing pathway in coffee reveals insights into its regulatory mechanisms. PLoS ONE 12(4): e0176333.
ccp-miR171b-1-5p	chr9	1285153	1285174	-	UAUUGGCACGGCUCAAUCAAA	21	-				Fernandes-Brum CN, Rezende PM, Ribeiro THC, et al. (2017) A genome-wide analysis of the RNA-guided silencing pathway in coffee reveals insights into its regulatory mechanisms. PLoS ONE 12(4): e0176333.
ccp-miR160-5p	chr9	1683436	1683459	+	UGCCUGGCUCCCUGUAUGCCAUU	23	-	mature size			Fernandes-Brum CN, Rezende PM, Ribeiro THC, et al. (2017) A genome-wide analysis of the RNA-guided silencing pathway in coffee reveals insights into its regulatory mechanisms. PLoS ONE 12(4): e0176333.
ccp-miR160-3p	chr9	1683498	1683519	+	GCGUAUGAGGAGCCAUGCAUA	21	-	mature without pair			Fernandes-Brum CN, Rezende PM, Ribeiro THC, et al. (2017) A genome-wide analysis of the RNA-guided silencing pathway in coffee reveals insights into its regulatory mechanisms. PLoS ONE 12(4): e0176333.
ccp-miR4245-5p	chr9	2118285	2118306	-	ACAAAGUUUGAUCCUGACAAG	21	-	mature without pair			Fernandes-Brum CN, Rezende PM, Ribeiro THC, et al. (2017) A genome-wide analysis of the RNA-guided silencing pathway in coffee reveals insights into its regulatory mechanisms. PLoS ONE 12(4): e0176333.
ccp-miR8001b-5p	chr9	2865871	2865895	-	GGAUUUUCAAACUACUCCCUACAA	24	-	mature size	mature without pair		Fernandes-Brum CN, Rezende PM, Ribeiro THC, et al. (2017) A genome-wide analysis of the RNA-guided silencing pathway in coffee reveals insights into its regulatory mechanisms. PLoS ONE 12(4): e0176333.
ccp-miR167-4-5p	chr9	6898996	6899018	+	UGAAGCUGCCAGCAUGAUCUGG	22	-	mature without pair			Fernandes-Brum CN, Rezende PM, Ribeiro THC, et al. (2017) A genome-wide analysis of the RNA-guided silencing pathway in coffee reveals insights into its regulatory mechanisms. PLoS ONE 12(4): e0176333.
ccp-miR160h-5p	chr9	8792203	8792224	+	UGCCUGGCUCCCUGCAUGCCA	21	-	mature without pair			Fernandes-Brum CN, Rezende PM, Ribeiro THC, et al. (2017) A genome-wide analysis of the RNA-guided silencing pathway in coffee reveals insights into its regulatory mechanisms. PLoS ONE 12(4): e0176333.
ccp-miR7504b-5p	chr9	11415712	11415736	-	AGGAGGAAAAAUGCCAUUAGUCAU	24	-	mature size	mature without pair		Fernandes-Brum CN, Rezende PM, Ribeiro THC, et al. (2017) A genome-wide analysis of the RNA-guided silencing pathway in coffee reveals insights into its regulatory mechanisms. PLoS ONE 12(4): e0176333.
ccp-miR395x-5p	chr9	18880215	18880236	-	GUGAAGUGUUUGGAGAAGCUA	21	-	mature without pair			Fernandes-Brum CN, Rezende PM, Ribeiro THC, et al. (2017) A genome-wide analysis of the RNA-guided silencing pathway in coffee reveals insights into its regulatory mechanisms. PLoS ONE 12(4): e0176333.
ccp-miR7504a-3p	chr9	18992777	18992799	-	UUUGUUUUUGUCCAAAAUUUCA	22	-	mature without pair			Fernandes-Brum CN, Rezende PM, Ribeiro THC, et al. (2017) A genome-wide analysis of the RNA-guided silencing pathway in coffee reveals insights into its regulatory mechanisms. PLoS ONE 12(4): e0176333.
ccp-miR395b-2-3p	chr9	20573222	20573243	-	GUGAAGUGUUCGAGGGAACUC	21	-	mature without pair			Fernandes-Brum CN, Rezende PM, Ribeiro THC, et al. (2017) A genome-wide analysis of the RNA-guided silencing pathway in coffee reveals insights into its regulatory mechanisms. PLoS ONE 12(4): e0176333.
ccp-miR1863b-2-5p	chr9	22171849	22171873	+	AGCUCUGAUACCAACUUAUCCGUU	24	-	mature size	mature without pair		Fernandes-Brum CN, Rezende PM, Ribeiro THC, et al. (2017) A genome-wide analysis of the RNA-guided silencing pathway in coffee reveals insights into its regulatory mechanisms. PLoS ONE 12(4): e0176333.
ccp-miR169-3-3p	chr0	585840	585861	-	GGCAAGUUGUCCUUGGCUACG	21	-				Fernandes-Brum CN, Rezende PM, Ribeiro THC, et al. (2017) A genome-wide analysis of the RNA-guided silencing pathway in coffee reveals insights into its regulatory mechanisms. PLoS ONE 12(4): e0176333.
ccp-miR169-3-5p	chr0	585905	585926	-	CAGCCAAGGAUGACUUGCCGG	21	-				Fernandes-Brum CN, Rezende PM, Ribeiro THC, et al. (2017) A genome-wide analysis of the RNA-guided silencing pathway in coffee reveals insights into its regulatory mechanisms. PLoS ONE 12(4): e0176333.
ccp-miR169-2-5p	chr0	146466176	146466197	+	CAGCCAAGGAUGACUUGCCGA	21	-				Fernandes-Brum CN, Rezende PM, Ribeiro THC, et al. (2017) A genome-wide analysis of the RNA-guided silencing pathway in coffee reveals insights into its regulatory mechanisms. PLoS ONE 12(4): e0176333.
ccp-miR169-2-3p	chr0	146466270	146466291	+	GGCAAGUUGUCUUUGGCUACA	21	-				Fernandes-Brum CN, Rezende PM, Ribeiro THC, et al. (2017) A genome-wide analysis of the RNA-guided silencing pathway in coffee reveals insights into its regulatory mechanisms. PLoS ONE 12(4): e0176333.
ccp-miR156-5p	chr0	173196204	173196225	+	UGACAGAAGAGAGUGAGCACA	21	-				Fernandes-Brum CN, Rezende PM, Ribeiro THC, et al. (2017) A genome-wide analysis of the RNA-guided silencing pathway in coffee reveals insights into its regulatory mechanisms. PLoS ONE 12(4): e0176333.
ccp-miR156-3p	chr0	173196278	173196300	+	UGCUCACUCUCUAUCUGUCACC	22	-				Fernandes-Brum CN, Rezende PM, Ribeiro THC, et al. (2017) A genome-wide analysis of the RNA-guided silencing pathway in coffee reveals insights into its regulatory mechanisms. PLoS ONE 12(4): e0176333.
ccp-miR403-3p	chr1	24017151	24017172	-	UUAGAUUCACGCACAAACUCG	21	-				Fernandes-Brum CN, Rezende PM, Ribeiro THC, et al. (2017) A genome-wide analysis of the RNA-guided silencing pathway in coffee reveals insights into its regulatory mechanisms. PLoS ONE 12(4): e0176333.
ccp-miR403a-5p	chr1	24017156	24017177	+	GUUUGUGCGUGAAUCUAACGC	21	-				Fernandes-Brum CN, Rezende PM, Ribeiro THC, et al. (2017) A genome-wide analysis of the RNA-guided silencing pathway in coffee reveals insights into its regulatory mechanisms. PLoS ONE 12(4): e0176333.
ccp-miR403-5p	chr1	24017221	24017242	-	GUUUGUGCGUGAAUCUAACGC	21	-				Fernandes-Brum CN, Rezende PM, Ribeiro THC, et al. (2017) A genome-wide analysis of the RNA-guided silencing pathway in coffee reveals insights into its regulatory mechanisms. PLoS ONE 12(4): e0176333.
ccp-miR403a-3p	chr1	24017226	24017247	+	UUAGAUUCACGCACAAACCUG	21	-				Fernandes-Brum CN, Rezende PM, Ribeiro THC, et al. (2017) A genome-wide analysis of the RNA-guided silencing pathway in coffee reveals insights into its regulatory mechanisms. PLoS ONE 12(4): e0176333.
ccp-miR390a-1-3p	chr1	32829600	32829621	-	CGCUAUCCCUCCUGAGCUUUA	21	-				Fernandes-Brum CN, Rezende PM, Ribeiro THC, et al. (2017) A genome-wide analysis of the RNA-guided silencing pathway in coffee reveals insights into its regulatory mechanisms. PLoS ONE 12(4): e0176333.
ccp-miR390-5p	chr1	32829604	32829625	+	AAGCUCAGGAGGGAUAGCGCC	21	-				Fernandes-Brum CN, Rezende PM, Ribeiro THC, et al. (2017) A genome-wide analysis of the RNA-guided silencing pathway in coffee reveals insights into its regulatory mechanisms. PLoS ONE 12(4): e0176333.
ccp-miR390a-1-5p	chr1	32829704	32829725	-	AAACUCAGGAUGGAUAGCGCC	21	-				Fernandes-Brum CN, Rezende PM, Ribeiro THC, et al. (2017) A genome-wide analysis of the RNA-guided silencing pathway in coffee reveals insights into its regulatory mechanisms. PLoS ONE 12(4): e0176333.
ccp-miR390-3p	chr1	32829708	32829729	+	CGCUAUCCAUCCUGAGUUUUA	21	-				Fernandes-Brum CN, Rezende PM, Ribeiro THC, et al. (2017) A genome-wide analysis of the RNA-guided silencing pathway in coffee reveals insights into its regulatory mechanisms. PLoS ONE 12(4): e0176333.
ccp-miR319-1-5p	chr1	33446234	33446255	+	GAGCUUUCUUCAGUCCACUCA	21	-				Fernandes-Brum CN, Rezende PM, Ribeiro THC, et al. (2017) A genome-wide analysis of the RNA-guided silencing pathway in coffee reveals insights into its regulatory mechanisms. PLoS ONE 12(4): e0176333.
ccp-miR319-1-3p	chr1	33446385	33446406	+	UUGGACUGAAGGGAGCUCCCU	21	-				Fernandes-Brum CN, Rezende PM, Ribeiro THC, et al. (2017) A genome-wide analysis of the RNA-guided silencing pathway in coffee reveals insights into its regulatory mechanisms. PLoS ONE 12(4): e0176333.
ccp-miR394-5p	chr10	765146	765168	+	UUGGCAUUCUGUCCACCUCCAU	22	-				Fernandes-Brum CN, Rezende PM, Ribeiro THC, et al. (2017) A genome-wide analysis of the RNA-guided silencing pathway in coffee reveals insights into its regulatory mechanisms. PLoS ONE 12(4): e0176333.
ccp-miR394-3p	chr10	765238	765258	+	AGGUGGGCAUACUGCCAACU	20	-				Fernandes-Brum CN, Rezende PM, Ribeiro THC, et al. (2017) A genome-wide analysis of the RNA-guided silencing pathway in coffee reveals insights into its regulatory mechanisms. PLoS ONE 12(4): e0176333.
ccp-miR171-3-5p	chr10	844808	844830	+	UGUGAUAUUGGUCCGGUUCACU	22	-				Fernandes-Brum CN, Rezende PM, Ribeiro THC, et al. (2017) A genome-wide analysis of the RNA-guided silencing pathway in coffee reveals insights into its regulatory mechanisms. PLoS ONE 12(4): e0176333.
ccp-miR171-3-3p	chr10	844922	844943	+	UGAUUGAGCCGUGCCAAUAUC	21	-				Fernandes-Brum CN, Rezende PM, Ribeiro THC, et al. (2017) A genome-wide analysis of the RNA-guided silencing pathway in coffee reveals insights into its regulatory mechanisms. PLoS ONE 12(4): e0176333.
ccp-miR482a-2-3p	chr11	26816080	26816102	-	UUUCCUAGCCCGCCCAUUCCUA	22	-				Fernandes-Brum CN, Rezende PM, Ribeiro THC, et al. (2017) A genome-wide analysis of the RNA-guided silencing pathway in coffee reveals insights into its regulatory mechanisms. PLoS ONE 12(4): e0176333.
ccp-miR482a-2-5p	chr11	26816132	26816154	-	GAAGUUUUGGGAAUGGGCUGCU	22	-				Fernandes-Brum CN, Rezende PM, Ribeiro THC, et al. (2017) A genome-wide analysis of the RNA-guided silencing pathway in coffee reveals insights into its regulatory mechanisms. PLoS ONE 12(4): e0176333.
ccp-miR482b-1-5p	chr11	26937536	26937557	+	GGAAUGGGAGGACUGGGAAAG	21	-				Fernandes-Brum CN, Rezende PM, Ribeiro THC, et al. (2017) A genome-wide analysis of the RNA-guided silencing pathway in coffee reveals insights into its regulatory mechanisms. PLoS ONE 12(4): e0176333.
ccp-miR482b-1-3p	chr11	26937613	26937635	+	CUUCCCAAACCUCCCAUUUCCU	22	-				Fernandes-Brum CN, Rezende PM, Ribeiro THC, et al. (2017) A genome-wide analysis of the RNA-guided silencing pathway in coffee reveals insights into its regulatory mechanisms. PLoS ONE 12(4): e0176333.
ccp-miR482a-3-3p	chr11	26964621	26964643	-	UCUUCCCUAGUCCUCCCAUCCC	22	-				Fernandes-Brum CN, Rezende PM, Ribeiro THC, et al. (2017) A genome-wide analysis of the RNA-guided silencing pathway in coffee reveals insights into its regulatory mechanisms. PLoS ONE 12(4): e0176333.
ccp-miR482a-3-5p	chr11	26964690	26964712	-	GAUGGGUGACCGGGGAAGAUUU	22	-				Fernandes-Brum CN, Rezende PM, Ribeiro THC, et al. (2017) A genome-wide analysis of the RNA-guided silencing pathway in coffee reveals insights into its regulatory mechanisms. PLoS ONE 12(4): e0176333.
ccp-miR319c-2-3p	chr2	4029378	4029399	-	CUUGGACUGAAGGGAGCUCCC	21	-				Fernandes-Brum CN, Rezende PM, Ribeiro THC, et al. (2017) A genome-wide analysis of the RNA-guided silencing pathway in coffee reveals insights into its regulatory mechanisms. PLoS ONE 12(4): e0176333.
ccp-miR319c-2-5p	chr2	4029527	4029548	-	AGAGCUUCCUUCAGCCCACUC	21	-				Fernandes-Brum CN, Rezende PM, Ribeiro THC, et al. (2017) A genome-wide analysis of the RNA-guided silencing pathway in coffee reveals insights into its regulatory mechanisms. PLoS ONE 12(4): e0176333.
ccp-miR172-1-3p	chr2	6092599	6092620	+	AGAAUCUUGAUGAUGCUCCAC	21	-				Fernandes-Brum CN, Rezende PM, Ribeiro THC, et al. (2017) A genome-wide analysis of the RNA-guided silencing pathway in coffee reveals insights into its regulatory mechanisms. PLoS ONE 12(4): e0176333.
ccp-miR172-1-5p	chr2	6092620	6092641	+	GCAGCAUCAUCAAGAUUCCCG	21	-				Fernandes-Brum CN, Rezende PM, Ribeiro THC, et al. (2017) A genome-wide analysis of the RNA-guided silencing pathway in coffee reveals insights into its regulatory mechanisms. PLoS ONE 12(4): e0176333.
ccp-miR172-3-3p	chr2	8974716	8974737	-	UGAAUCUUGAUGAUGCCGCAC	21	-				Fernandes-Brum CN, Rezende PM, Ribeiro THC, et al. (2017) A genome-wide analysis of the RNA-guided silencing pathway in coffee reveals insights into its regulatory mechanisms. PLoS ONE 12(4): e0176333.
ccp-miR172-3-5p	chr2	8974810	8974830	-	CAGCAUCAUCAAGAUUCCCA	20	-				Fernandes-Brum CN, Rezende PM, Ribeiro THC, et al. (2017) A genome-wide analysis of the RNA-guided silencing pathway in coffee reveals insights into its regulatory mechanisms. PLoS ONE 12(4): e0176333.
ccp-miR399f-3p	chr2	13862029	13862050	-	UGCCAAAGGAGAUUUGCCCGG	21	-				Fernandes-Brum CN, Rezende PM, Ribeiro THC, et al. (2017) A genome-wide analysis of the RNA-guided silencing pathway in coffee reveals insights into its regulatory mechanisms. PLoS ONE 12(4): e0176333.
ccp-miR399f-5p	chr2	13862139	13862160	-	GGGCAACUACUCCUUUGGCAG	21	-				Fernandes-Brum CN, Rezende PM, Ribeiro THC, et al. (2017) A genome-wide analysis of the RNA-guided silencing pathway in coffee reveals insights into its regulatory mechanisms. PLoS ONE 12(4): e0176333.
ccp-miR399-2-5p	chr2	13865596	13865617	+	GUGUGAUUCUCCUUUGGCAUG	21	-				Fernandes-Brum CN, Rezende PM, Ribeiro THC, et al. (2017) A genome-wide analysis of the RNA-guided silencing pathway in coffee reveals insights into its regulatory mechanisms. PLoS ONE 12(4): e0176333.
ccp-miR399-2-3p	chr2	13865659	13865680	+	UGCCAAAGGAGAAUUGCCCUG	21	-				Fernandes-Brum CN, Rezende PM, Ribeiro THC, et al. (2017) A genome-wide analysis of the RNA-guided silencing pathway in coffee reveals insights into its regulatory mechanisms. PLoS ONE 12(4): e0176333.
ccp-miR399-1-5p	chr2	13906331	13906352	+	CAUAGCGAUUCUCCUUUGUCA	21	-				Fernandes-Brum CN, Rezende PM, Ribeiro THC, et al. (2017) A genome-wide analysis of the RNA-guided silencing pathway in coffee reveals insights into its regulatory mechanisms. PLoS ONE 12(4): e0176333.
ccp-miR399-1-3p	chr2	13906382	13906403	+	UGCCAAAGGAGAAUUGCUCUG	21	-				Fernandes-Brum CN, Rezende PM, Ribeiro THC, et al. (2017) A genome-wide analysis of the RNA-guided silencing pathway in coffee reveals insights into its regulatory mechanisms. PLoS ONE 12(4): e0176333.
ccp-miR399-3-5p	chr2	13915848	13915869	+	CAGGGCCGUUCUCCUUUGGCA	21	-				Fernandes-Brum CN, Rezende PM, Ribeiro THC, et al. (2017) A genome-wide analysis of the RNA-guided silencing pathway in coffee reveals insights into its regulatory mechanisms. PLoS ONE 12(4): e0176333.
ccp-miR399-3-3p	chr2	13915910	13915931	+	UGCCAAAGGAGAAUUGCCCUG	21	-				Fernandes-Brum CN, Rezende PM, Ribeiro THC, et al. (2017) A genome-wide analysis of the RNA-guided silencing pathway in coffee reveals insights into its regulatory mechanisms. PLoS ONE 12(4): e0176333.
ccp-miR398b-5p	chr2	34102369	34102390	+	GGGGCAACAUGAGAACACAUA	21	-				Fernandes-Brum CN, Rezende PM, Ribeiro THC, et al. (2017) A genome-wide analysis of the RNA-guided silencing pathway in coffee reveals insights into its regulatory mechanisms. PLoS ONE 12(4): e0176333.
ccp-miR398b-3p	chr2	34102438	34102459	+	UGUGUUCUCAGGUCGCCCCUG	21	-				Fernandes-Brum CN, Rezende PM, Ribeiro THC, et al. (2017) A genome-wide analysis of the RNA-guided silencing pathway in coffee reveals insights into its regulatory mechanisms. PLoS ONE 12(4): e0176333.
ccp-miR167a-3p	chr2	36665769	36665790	-	AGAUCAUGCGGUAGUUUCACC	21	-				Fernandes-Brum CN, Rezende PM, Ribeiro THC, et al. (2017) A genome-wide analysis of the RNA-guided silencing pathway in coffee reveals insights into its regulatory mechanisms. PLoS ONE 12(4): e0176333.
ccp-miR167a-5p	chr2	36665817	36665839	-	UGAAGCUGCCAGCAUGAUCUGA	22	-				Fernandes-Brum CN, Rezende PM, Ribeiro THC, et al. (2017) A genome-wide analysis of the RNA-guided silencing pathway in coffee reveals insights into its regulatory mechanisms. PLoS ONE 12(4): e0176333.
ccp-miR164c-5p	chr2	47655470	47655491	+	UGGAGAAGGGGAGCACGUGCA	21	-				Fernandes-Brum CN, Rezende PM, Ribeiro THC, et al. (2017) A genome-wide analysis of the RNA-guided silencing pathway in coffee reveals insights into its regulatory mechanisms. PLoS ONE 12(4): e0176333.
ccp-miR164c-3p	chr2	47655527	47655548	+	CACGUGCCCUGCUUCUCCAAC	21	-				Fernandes-Brum CN, Rezende PM, Ribeiro THC, et al. (2017) A genome-wide analysis of the RNA-guided silencing pathway in coffee reveals insights into its regulatory mechanisms. PLoS ONE 12(4): e0176333.
ccp-miR408-5p	chr2	49819198	49819219	+	CAGGGAAGAGGCAGUGCACGG	21	-				Fernandes-Brum CN, Rezende PM, Ribeiro THC, et al. (2017) A genome-wide analysis of the RNA-guided silencing pathway in coffee reveals insights into its regulatory mechanisms. PLoS ONE 12(4): e0176333.
ccp-miR408-3p	chr2	49819278	49819299	+	UGCUCUGCCUCGUCCCCGUCU	21	-				Fernandes-Brum CN, Rezende PM, Ribeiro THC, et al. (2017) A genome-wide analysis of the RNA-guided silencing pathway in coffee reveals insights into its regulatory mechanisms. PLoS ONE 12(4): e0176333.
ccp-miR167-3-3p	chr3	3324029	3324051	+	UGAAGCUGCCAGCAUGAUCUAA	22	-				Fernandes-Brum CN, Rezende PM, Ribeiro THC, et al. (2017) A genome-wide analysis of the RNA-guided silencing pathway in coffee reveals insights into its regulatory mechanisms. PLoS ONE 12(4): e0176333.
ccp-miR167-3-5p	chr3	3324080	3324100	+	GAUCAUGUGGUAGCUUCACC	20	-				Fernandes-Brum CN, Rezende PM, Ribeiro THC, et al. (2017) A genome-wide analysis of the RNA-guided silencing pathway in coffee reveals insights into its regulatory mechanisms. PLoS ONE 12(4): e0176333.
ccp-miR7122a-3p	chr3	3950549	3950570	-	CCGCGUUUCUUUGUAUGAAGA	21	-				Fernandes-Brum CN, Rezende PM, Ribeiro THC, et al. (2017) A genome-wide analysis of the RNA-guided silencing pathway in coffee reveals insights into its regulatory mechanisms. PLoS ONE 12(4): e0176333.
ccp-miR7122a-5p	chr3	3950644	3950666	-	UUAUACAGAGAAACCGCGGUUG	22	-				Fernandes-Brum CN, Rezende PM, Ribeiro THC, et al. (2017) A genome-wide analysis of the RNA-guided silencing pathway in coffee reveals insights into its regulatory mechanisms. PLoS ONE 12(4): e0176333.
ccp-miR396b-1-5p	chr4	3379799	3379820	+	UUCCACAGCUUUCUUGAACUU	21	Redundant Sequence				Fernandes-Brum CN, Rezende PM, Ribeiro THC, et al. (2017) A genome-wide analysis of the RNA-guided silencing pathway in coffee reveals insights into its regulatory mechanisms. PLoS ONE 12(4): e0176333.
ccp-miR396b-1-3p	chr4	3379859	3379880	+	GCUCAAGAAAGCUGCGGGAAA	21	-				Fernandes-Brum CN, Rezende PM, Ribeiro THC, et al. (2017) A genome-wide analysis of the RNA-guided silencing pathway in coffee reveals insights into its regulatory mechanisms. PLoS ONE 12(4): e0176333.
ccp-miR159a-3p	chr4	5047101	5047122	-	UUUGGAUUGAAGGGAGCUCUA	21	-				Fernandes-Brum CN, Rezende PM, Ribeiro THC, et al. (2017) A genome-wide analysis of the RNA-guided silencing pathway in coffee reveals insights into its regulatory mechanisms. PLoS ONE 12(4): e0176333.
ccp-miR159a-5p	chr4	5047254	5047275	-	GAGCUCCUUGAAGUCCAAUAG	21	-				Fernandes-Brum CN, Rezende PM, Ribeiro THC, et al. (2017) A genome-wide analysis of the RNA-guided silencing pathway in coffee reveals insights into its regulatory mechanisms. PLoS ONE 12(4): e0176333.
ccp-miR162a-5p	chr4	6151846	6151868	+	UGGAGGCAGCGGUUCAUCGAUC	22	-				Fernandes-Brum CN, Rezende PM, Ribeiro THC, et al. (2017) A genome-wide analysis of the RNA-guided silencing pathway in coffee reveals insights into its regulatory mechanisms. PLoS ONE 12(4): e0176333.
ccp-miR162a-3p	chr4	6151938	6151959	+	UCGAUAAACCUCUGCAUCCAG	21	-				Fernandes-Brum CN, Rezende PM, Ribeiro THC, et al. (2017) A genome-wide analysis of the RNA-guided silencing pathway in coffee reveals insights into its regulatory mechanisms. PLoS ONE 12(4): e0176333.
ccp-miR397a-3-5p	chr5	26533054	26533075	+	AUUGGGUGCAGCGCAGAUGAA	21	-				Fernandes-Brum CN, Rezende PM, Ribeiro THC, et al. (2017) A genome-wide analysis of the RNA-guided silencing pathway in coffee reveals insights into its regulatory mechanisms. PLoS ONE 12(4): e0176333.
ccp-miR397a-3-3p	chr5	26533112	26533133	+	CAUCAACGCUGCACUCAAUGA	21	-				Fernandes-Brum CN, Rezende PM, Ribeiro THC, et al. (2017) A genome-wide analysis of the RNA-guided silencing pathway in coffee reveals insights into its regulatory mechanisms. PLoS ONE 12(4): e0176333.
ccp-miR390a-2-5p	chr6	718658	718679	+	AAGCUCAGGAUGGAUAGCGCU	21	-				Fernandes-Brum CN, Rezende PM, Ribeiro THC, et al. (2017) A genome-wide analysis of the RNA-guided silencing pathway in coffee reveals insights into its regulatory mechanisms. PLoS ONE 12(4): e0176333.
ccp-miR390a-2-3p	chr6	718776	718797	+	CGCUAUCCCUCCUGAGCUUCA	21	-				Fernandes-Brum CN, Rezende PM, Ribeiro THC, et al. (2017) A genome-wide analysis of the RNA-guided silencing pathway in coffee reveals insights into its regulatory mechanisms. PLoS ONE 12(4): e0176333.
ccp-miR2111-5p	chr6	1734993	1735014	+	UAAUCUGCAUCCUGAGGUUUA	21	-				Fernandes-Brum CN, Rezende PM, Ribeiro THC, et al. (2017) A genome-wide analysis of the RNA-guided silencing pathway in coffee reveals insights into its regulatory mechanisms. PLoS ONE 12(4): e0176333.
ccp-miR2111-3p	chr6	1735045	1735066	+	UCCUCAGGAUACAGAUUACCU	21	-				Fernandes-Brum CN, Rezende PM, Ribeiro THC, et al. (2017) A genome-wide analysis of the RNA-guided silencing pathway in coffee reveals insights into its regulatory mechanisms. PLoS ONE 12(4): e0176333.
ccp-miR166-4-5p	chr6	5768248	5768269	-	AAUGAAGUUUGAUCCAAGAUC	21	-				Fernandes-Brum CN, Rezende PM, Ribeiro THC, et al. (2017) A genome-wide analysis of the RNA-guided silencing pathway in coffee reveals insights into its regulatory mechanisms. PLoS ONE 12(4): e0176333.
ccp-miR166-4-3p	chr6	5768272	5768293	-	UCGGACCAGGCUUCAUUCCUC	21	-				Fernandes-Brum CN, Rezende PM, Ribeiro THC, et al. (2017) A genome-wide analysis of the RNA-guided silencing pathway in coffee reveals insights into its regulatory mechanisms. PLoS ONE 12(4): e0176333.
ccp-miR396a-5p	chr6	6505979	6506000	+	UUCCACAGCUUUCUUGAACUG	21	Redundant Sequence				Fernandes-Brum CN, Rezende PM, Ribeiro THC, et al. (2017) A genome-wide analysis of the RNA-guided silencing pathway in coffee reveals insights into its regulatory mechanisms. PLoS ONE 12(4): e0176333.
ccp-miR396a-3p	chr6	6506068	6506089	+	GUUCAAUAAAGCUGUGGGAUG	21	-				Fernandes-Brum CN, Rezende PM, Ribeiro THC, et al. (2017) A genome-wide analysis of the RNA-guided silencing pathway in coffee reveals insights into its regulatory mechanisms. PLoS ONE 12(4): e0176333.
ccp-miR396-1-5p	chr6	6513969	6513990	+	UCCCACAGCUUCCUUGAACUU	21	-				Fernandes-Brum CN, Rezende PM, Ribeiro THC, et al. (2017) A genome-wide analysis of the RNA-guided silencing pathway in coffee reveals insights into its regulatory mechanisms. PLoS ONE 12(4): e0176333.
ccp-miR396-1-3p	chr6	6514069	6514090	+	GUUCAAGAAAGCUGUGGAAAA	21	-				Fernandes-Brum CN, Rezende PM, Ribeiro THC, et al. (2017) A genome-wide analysis of the RNA-guided silencing pathway in coffee reveals insights into its regulatory mechanisms. PLoS ONE 12(4): e0176333.
ccp-miR171-11-5p	chr6	6553661	6553682	+	GAUAUUGGCGCGGCUCAAUC	21	-				Fernandes-Brum CN, Rezende PM, Ribeiro THC, et al. (2017) A genome-wide analysis of the RNA-guided silencing pathway in coffee reveals insights into its regulatory mechanisms. PLoS ONE 12(4): e0176333.
ccp-miR171-11-3p	chr6	6553728	6553749	+	GAUUGAACCUCACCAAUAUCG	21	-				Fernandes-Brum CN, Rezende PM, Ribeiro THC, et al. (2017) A genome-wide analysis of the RNA-guided silencing pathway in coffee reveals insights into its regulatory mechanisms. PLoS ONE 12(4): e0176333.
ccp-miR171-1-5p	chr7	8354923	8354944	+	UAUUGGCCUGGUUCACUCAGA	21	-				Fernandes-Brum CN, Rezende PM, Ribeiro THC, et al. (2017) A genome-wide analysis of the RNA-guided silencing pathway in coffee reveals insights into its regulatory mechanisms. PLoS ONE 12(4): e0176333.
ccp-miR171-1-3p	chr7	8355009	8355030	+	UGAUUGAGCCGUGCCAAUAUC	21	-				Fernandes-Brum CN, Rezende PM, Ribeiro THC, et al. (2017) A genome-wide analysis of the RNA-guided silencing pathway in coffee reveals insights into its regulatory mechanisms. PLoS ONE 12(4): e0176333.
ccp-miR168a-5p	chr8	6480138	6480159	+	UCGCUUGGUGCAGGUCGGGAA	21	-				Fernandes-Brum CN, Rezende PM, Ribeiro THC, et al. (2017) A genome-wide analysis of the RNA-guided silencing pathway in coffee reveals insights into its regulatory mechanisms. PLoS ONE 12(4): e0176333.
ccp-miR168a-3p	chr8	6480221	6480242	+	CCCGCCUUGCAUCAACUGAAU	21	-				Fernandes-Brum CN, Rezende PM, Ribeiro THC, et al. (2017) A genome-wide analysis of the RNA-guided silencing pathway in coffee reveals insights into its regulatory mechanisms. PLoS ONE 12(4): e0176333.
ccp-miR477i-2-5p	chr8	30572662	30572683	+	ACUCUCCCUCAAGGGCUUCCG	21	-				Fernandes-Brum CN, Rezende PM, Ribeiro THC, et al. (2017) A genome-wide analysis of the RNA-guided silencing pathway in coffee reveals insights into its regulatory mechanisms. PLoS ONE 12(4): e0176333.
ccp-miR477i-2-3p	chr8	30572714	30572735	+	GAGGCGCUUGGGGAGAGUGGA	21	-				Fernandes-Brum CN, Rezende PM, Ribeiro THC, et al. (2017) A genome-wide analysis of the RNA-guided silencing pathway in coffee reveals insights into its regulatory mechanisms. PLoS ONE 12(4): e0176333.
ccp-miR171-8-5p	chr9	1285047	1285068	+	UAUUGGUGCGGUUCAAUUAGA	21	-				Fernandes-Brum CN, Rezende PM, Ribeiro THC, et al. (2017) A genome-wide analysis of the RNA-guided silencing pathway in coffee reveals insights into its regulatory mechanisms. PLoS ONE 12(4): e0176333.
ccp-miR171-8-3p	chr9	1285103	1285124	+	UGAUUGAGCCGUGCCAAUAUC	21	-				Fernandes-Brum CN, Rezende PM, Ribeiro THC, et al. (2017) A genome-wide analysis of the RNA-guided silencing pathway in coffee reveals insights into its regulatory mechanisms. PLoS ONE 12(4): e0176333.
miR156	chr4	5161793	5161899	-	UUGACAGAAGAUAGAGAGCAC	21	Redundant Sequence	mature without pair			Guedes FAF, Nobres P, Ferreira DCR, et al. (2018) Transcriptional memory contributes to drought tolerance in coffee (Coffea canephora) plants. Environmental and Experimental Botany Vol. 147: 220-233.
miR159	chr4	5047092	5047285	-	UUUGGAUUGAAGGGAGCUCUA	21	Redundant Sequence	mature without pair			Guedes FAF, Nobres P, Ferreira DCR, et al. (2018) Transcriptional memory contributes to drought tolerance in coffee (Coffea canephora) plants. Environmental and Experimental Botany Vol. 147: 220-233.
MiR160	chr5	24196315	24196420	-	UGCCUGGCUCCCUGGAUGCC	20	-	mature without pair			Guedes FAF, Nobres P, Ferreira DCR, et al. (2018) Transcriptional memory contributes to drought tolerance in coffee (Coffea canephora) plants. Environmental and Experimental Botany Vol. 147: 220-233.
miR162	chr4	6151836	6151967	+	UCGAUAAACCUCUGCAUCCAG	21	Redundant Sequence	mature without pair			Guedes FAF, Nobres P, Ferreira DCR, et al. (2018) Transcriptional memory contributes to drought tolerance in coffee (Coffea canephora) plants. Environmental and Experimental Botany Vol. 147: 220-233.
MiR164	chr2	47655457	47655554	-	UGGAGAAGCAGGGCACGUGCA	21	Redundant Sequence	mature without pair			Guedes FAF, Nobres P, Ferreira DCR, et al. (2018) Transcriptional memory contributes to drought tolerance in coffee (Coffea canephora) plants. Environmental and Experimental Botany Vol. 147: 220-233.
miR166	chr3	3908878	3908989	-	UCGGACCAGGCUUCAUUCCCC	21	Redundant Sequence	mature without pair			Guedes FAF, Nobres P, Ferreira DCR, et al. (2018) Transcriptional memory contributes to drought tolerance in coffee (Coffea canephora) plants. Environmental and Experimental Botany Vol. 147: 220-233.
miR166	chr2	19855687	19855841	+	UCGGACCAGGCUUCAUUCCCC	21	Redundant Sequence	mature without pair			Guedes FAF, Nobres P, Ferreira DCR, et al. (2018) Transcriptional memory contributes to drought tolerance in coffee (Coffea canephora) plants. Environmental and Experimental Botany Vol. 147: 220-233.
miR166	chr1	35697997	35698119	+	UCGGACCAGGCUUCAUUCCCC	21	Redundant Sequence	mature without pair			Guedes FAF, Nobres P, Ferreira DCR, et al. (2018) Transcriptional memory contributes to drought tolerance in coffee (Coffea canephora) plants. Environmental and Experimental Botany Vol. 147: 220-233.
miR166	chr2	54264944	54265106	+	UCGGACCAGGCUUCAUUCCCC	21	Redundant Sequence	mature without pair			Guedes FAF, Nobres P, Ferreira DCR, et al. (2018) Transcriptional memory contributes to drought tolerance in coffee (Coffea canephora) plants. Environmental and Experimental Botany Vol. 147: 220-233.
miR166	chr8	31212106	31212287	+	UCGGACCAGGCUUCAUUCCCC	21	Redundant Sequence	mature without pair			Guedes FAF, Nobres P, Ferreira DCR, et al. (2018) Transcriptional memory contributes to drought tolerance in coffee (Coffea canephora) plants. Environmental and Experimental Botany Vol. 147: 220-233.
MiR167	chr2	36665760	36665849	-	UGAAGCUGCCAGCAUGAUCUGA	22	Redundant Sequence	mature without pair			Guedes FAF, Nobres P, Ferreira DCR, et al. (2018) Transcriptional memory contributes to drought tolerance in coffee (Coffea canephora) plants. Environmental and Experimental Botany Vol. 147: 220-233.
MiR167	chr3	3324018	3324108	+	UGAAGCUGCCAGCAUGAUCUA	21	Redundant Sequence	mature without pair			Guedes FAF, Nobres P, Ferreira DCR, et al. (2018) Transcriptional memory contributes to drought tolerance in coffee (Coffea canephora) plants. Environmental and Experimental Botany Vol. 147: 220-233.
miR168	chr8	6480127	6480250	+	UCGCUUGGUGCAGGUCGGGAA	21	Redundant Sequence	mature without pair			Guedes FAF, Nobres P, Ferreira DCR, et al. (2018) Transcriptional memory contributes to drought tolerance in coffee (Coffea canephora) plants. Environmental and Experimental Botany Vol. 147: 220-233.
miR169	chr6	32478064	32478169	+	CAGCCAGGGAUGACUUGCCGA	21	Redundant Sequence	mature without pair			Guedes FAF, Nobres P, Ferreira DCR, et al. (2018) Transcriptional memory contributes to drought tolerance in coffee (Coffea canephora) plants. Environmental and Experimental Botany Vol. 147: 220-233.
MiR171	chr2	943838	943937	+	UGAGCCGAACCAAUAUCACUC	21	-	mature without pair			Guedes FAF, Nobres P, Ferreira DCR, et al. (2018) Transcriptional memory contributes to drought tolerance in coffee (Coffea canephora) plants. Environmental and Experimental Botany Vol. 147: 220-233.
MiR171	chr7	8354912	8355038	+	UAUUGGCCUGGUUCACUCAGA	21	Redundant Sequence	position in precursor	mature without pair		Guedes FAF, Nobres P, Ferreira DCR, et al. (2018) Transcriptional memory contributes to drought tolerance in coffee (Coffea canephora) plants. Environmental and Experimental Botany Vol. 147: 220-233.
MiR171	chr7	8354855	8354952	+	UAUUGGCCUGGUUCACUCAGA	21	Redundant Sequence	position in precursor	mature without pair		Guedes FAF, Nobres P, Ferreira DCR, et al. (2018) Transcriptional memory contributes to drought tolerance in coffee (Coffea canephora) plants. Environmental and Experimental Botany Vol. 147: 220-233.
MiR171	chr10	844802	844951	+	UGAUUGAGCCGUGCCAAUAUC	21	Redundant Sequence	mature without pair			Guedes FAF, Nobres P, Ferreira DCR, et al. (2018) Transcriptional memory contributes to drought tolerance in coffee (Coffea canephora) plants. Environmental and Experimental Botany Vol. 147: 220-233.
MiR172	chr1	29319106	29319250	+	AGAAUCUUGAUGAUGCUGCAU	21	-	mature without pair			Guedes FAF, Nobres P, Ferreira DCR, et al. (2018) Transcriptional memory contributes to drought tolerance in coffee (Coffea canephora) plants. Environmental and Experimental Botany Vol. 147: 220-233.
MiR172	chr2	8974709	8974818	+	GGAAUCUUGAUGAUGCUGCAU	21	-	mature without pair			Guedes FAF, Nobres P, Ferreira DCR, et al. (2018) Transcriptional memory contributes to drought tolerance in coffee (Coffea canephora) plants. Environmental and Experimental Botany Vol. 147: 220-233.
miR2111	chr6	1734982	1735073	+	UAAUCUGCAUCCUGAGGUUU	20	-	mature without pair			Guedes FAF, Nobres P, Ferreira DCR, et al. (2018) Transcriptional memory contributes to drought tolerance in coffee (Coffea canephora) plants. Environmental and Experimental Botany Vol. 147: 220-233.
MiR319	chr2	4029367	4029559	-	UGGACUGAAGGGAGCUCCCUC	21	-	mature without pair			Guedes FAF, Nobres P, Ferreira DCR, et al. (2018) Transcriptional memory contributes to drought tolerance in coffee (Coffea canephora) plants. Environmental and Experimental Botany Vol. 147: 220-233.
MiR319	chr1	33446222	33446414	+	UUGGACUGAAGGGAGCUCCCU	21	Redundant Sequence	mature without pair			Guedes FAF, Nobres P, Ferreira DCR, et al. (2018) Transcriptional memory contributes to drought tolerance in coffee (Coffea canephora) plants. Environmental and Experimental Botany Vol. 147: 220-233.
MiR319	chr8	30318339	30318519	-	UUGGACUGAAGGGAGCUCCCU	21	Redundant Sequence	mature without pair			Guedes FAF, Nobres P, Ferreira DCR, et al. (2018) Transcriptional memory contributes to drought tolerance in coffee (Coffea canephora) plants. Environmental and Experimental Botany Vol. 147: 220-233.
MiR319	chr4	5038385	5038605	-	UUGGACUGAAGGGUUUCCUUC	21	Redundant Sequence	mature without pair			Guedes FAF, Nobres P, Ferreira DCR, et al. (2018) Transcriptional memory contributes to drought tolerance in coffee (Coffea canephora) plants. Environmental and Experimental Botany Vol. 147: 220-233.
miR390	chr1	32831307	32831451	+	AAGCUCAGGAGGGAUAGCGCC	21	Redundant Sequence	mature without pair			Guedes FAF, Nobres P, Ferreira DCR, et al. (2018) Transcriptional memory contributes to drought tolerance in coffee (Coffea canephora) plants. Environmental and Experimental Botany Vol. 147: 220-233.
miR390	chr1	32829593	32829737	+	AAGCUCAGGAGGGAUAGCGCC	21	Redundant Sequence	mature without pair			Guedes FAF, Nobres P, Ferreira DCR, et al. (2018) Transcriptional memory contributes to drought tolerance in coffee (Coffea canephora) plants. Environmental and Experimental Botany Vol. 147: 220-233.
miR390	chr6	718645	718803	-	AAGCUCAGGAGGGAUAGCGCC	21	Redundant Sequence	mature without pair			Guedes FAF, Nobres P, Ferreira DCR, et al. (2018) Transcriptional memory contributes to drought tolerance in coffee (Coffea canephora) plants. Environmental and Experimental Botany Vol. 147: 220-233.
miR391	chr1	30150850	30150956	-	CACGCAGGAGAGAUGGCGCCUA	22	Redundant Sequence	mature without pair			Guedes FAF, Nobres P, Ferreira DCR, et al. (2018) Transcriptional memory contributes to drought tolerance in coffee (Coffea canephora) plants. Environmental and Experimental Botany Vol. 147: 220-233.
miR395	chr9	16746638	16746752	-	CUGAAGUGUUUGGGGGAACUC	21	Redundant Sequence	mature without pair			Guedes FAF, Nobres P, Ferreira DCR, et al. (2018) Transcriptional memory contributes to drought tolerance in coffee (Coffea canephora) plants. Environmental and Experimental Botany Vol. 147: 220-233.
miR395	chr9	20596844	20596958	+	CUGAAGUGUUUGGGGGAACUC	21	Redundant Sequence	mature without pair			Guedes FAF, Nobres P, Ferreira DCR, et al. (2018) Transcriptional memory contributes to drought tolerance in coffee (Coffea canephora) plants. Environmental and Experimental Botany Vol. 147: 220-233.
miR395	chr9	20610660	20610776	+	CUGAAGUGUUUGGGGGAACUC	21	Redundant Sequence	mature without pair			Guedes FAF, Nobres P, Ferreira DCR, et al. (2018) Transcriptional memory contributes to drought tolerance in coffee (Coffea canephora) plants. Environmental and Experimental Botany Vol. 147: 220-233.
miR395	chr9	20573215	20573328	+	CUGAAGUGUUUGGGGGAACUC	21	Redundant Sequence	mature without pair			Guedes FAF, Nobres P, Ferreira DCR, et al. (2018) Transcriptional memory contributes to drought tolerance in coffee (Coffea canephora) plants. Environmental and Experimental Botany Vol. 147: 220-233.
miR395	chr11	30224783	30224890	-	CUGAAGUGUUUGGGGGAACUC	21	Redundant Sequence	mature without pair			Guedes FAF, Nobres P, Ferreira DCR, et al. (2018) Transcriptional memory contributes to drought tolerance in coffee (Coffea canephora) plants. Environmental and Experimental Botany Vol. 147: 220-233.
miR395	chr11	30226770	30226859	-	CUGAAGUGUUUGGGGGAACUC	21	Redundant Sequence	mature without pair			Guedes FAF, Nobres P, Ferreira DCR, et al. (2018) Transcriptional memory contributes to drought tolerance in coffee (Coffea canephora) plants. Environmental and Experimental Botany Vol. 147: 220-233.
miR396	chr6	6505968	6506097	+	UUCCACAGCUUUCUUGAACUG	21	Redundant Sequence	mature without pair			Guedes FAF, Nobres P, Ferreira DCR, et al. (2018) Transcriptional memory contributes to drought tolerance in coffee (Coffea canephora) plants. Environmental and Experimental Botany Vol. 147: 220-233.
miR396	chr6	6513956	6514096	-	UUCCACAGCUUUCUUGAACUU	21	Redundant Sequence	mature without pair			Guedes FAF, Nobres P, Ferreira DCR, et al. (2018) Transcriptional memory contributes to drought tolerance in coffee (Coffea canephora) plants. Environmental and Experimental Botany Vol. 147: 220-233.
miR396	chr4	3379788	3379888	+	UUCCACAGCUUUCUUGAACUU	21	Redundant Sequence	mature without pair			Guedes FAF, Nobres P, Ferreira DCR, et al. (2018) Transcriptional memory contributes to drought tolerance in coffee (Coffea canephora) plants. Environmental and Experimental Botany Vol. 147: 220-233.
miR397	chr5	26533039	26533141	-	UCAUUGAGUGCAGCGUUGAUG	21	Redundant Sequence	mature without pair			Guedes FAF, Nobres P, Ferreira DCR, et al. (2018) Transcriptional memory contributes to drought tolerance in coffee (Coffea canephora) plants. Environmental and Experimental Botany Vol. 147: 220-233.
miR398	chr2	34102358	34102467	+	UGUGUUCUCAGGUCGCCCCUG	21	Redundant Sequence	mature without pair			Guedes FAF, Nobres P, Ferreira DCR, et al. (2018) Transcriptional memory contributes to drought tolerance in coffee (Coffea canephora) plants. Environmental and Experimental Botany Vol. 147: 220-233.
MiR399	chr2	13915839	13915939	+	UGCCAAAGGAGAAUUGCCCUG	21	Redundant Sequence	mature without pair			Guedes FAF, Nobres P, Ferreira DCR, et al. (2018) Transcriptional memory contributes to drought tolerance in coffee (Coffea canephora) plants. Environmental and Experimental Botany Vol. 147: 220-233.
MiR399	chr2	13865585	13865688	+	UGCCAAAGGAGAAUUGCCCUG	21	Redundant Sequence	mature without pair			Guedes FAF, Nobres P, Ferreira DCR, et al. (2018) Transcriptional memory contributes to drought tolerance in coffee (Coffea canephora) plants. Environmental and Experimental Botany Vol. 147: 220-233.
MiR399	chr2	13862020	13862170	-	UGCCAAAGGAGAUUUGCCCGG	21	Redundant Sequence	mature without pair			Guedes FAF, Nobres P, Ferreira DCR, et al. (2018) Transcriptional memory contributes to drought tolerance in coffee (Coffea canephora) plants. Environmental and Experimental Botany Vol. 147: 220-233.
MiR399	chr8	28925048	28925160	-	UGCCAAAGGAGAGUUGCCCUA	21	Redundant Sequence	mature without pair			Guedes FAF, Nobres P, Ferreira DCR, et al. (2018) Transcriptional memory contributes to drought tolerance in coffee (Coffea canephora) plants. Environmental and Experimental Botany Vol. 147: 220-233.
miR403	chr1	24017142	24017253	-	UUAGAUUCACGCACAAACUCG	21	Redundant Sequence	mature without pair			Guedes FAF, Nobres P, Ferreira DCR, et al. (2018) Transcriptional memory contributes to drought tolerance in coffee (Coffea canephora) plants. Environmental and Experimental Botany Vol. 147: 220-233.
miR408	chr2	49819185	49819304	-	GUGCACUGCCUCUUCCCUGGC	21	Redundant Sequence	mature without pair			Guedes FAF, Nobres P, Ferreira DCR, et al. (2018) Transcriptional memory contributes to drought tolerance in coffee (Coffea canephora) plants. Environmental and Experimental Botany Vol. 147: 220-233.
miR477	chr8	30572650	30572743	+	CACUCUCCCUCAAGGGCUUCCGA	23	Redundant Sequence	mature size			Guedes FAF, Nobres P, Ferreira DCR, et al. (2018) Transcriptional memory contributes to drought tolerance in coffee (Coffea canephora) plants. Environmental and Experimental Botany Vol. 147: 220-233.
miR482	chr11	26816071	26816155	-	UUUCCUAGCCCGCCCAUUCCUA	22	Redundant Sequence				Guedes FAF, Nobres P, Ferreira DCR, et al. (2018) Transcriptional memory contributes to drought tolerance in coffee (Coffea canephora) plants. Environmental and Experimental Botany Vol. 147: 220-233.
MiRSeq_1	chr5	12580559	12580658	+	AAAACGUGUCUGAAAACUUUAGCC	24	-	mature size	mature without pair		Guedes FAF, Nobres P, Ferreira DCR, et al. (2018) Transcriptional memory contributes to drought tolerance in coffee (Coffea canephora) plants. Environmental and Experimental Botany Vol. 147: 220-233.
MiRSeq_10	chr2	27868012	27868145	+	AAAUGCUGUCCGAUCUUUGAAAGC	24	-	mature size	mature without pair		Guedes FAF, Nobres P, Ferreira DCR, et al. (2018) Transcriptional memory contributes to drought tolerance in coffee (Coffea canephora) plants. Environmental and Experimental Botany Vol. 147: 220-233.
MiRSeq_101	chr11	12977091	12977243	+	UCAAGACUGGAUGAGAAUUUUCC	23	Redundant Sequence	mature size	mature without pair		Guedes FAF, Nobres P, Ferreira DCR, et al. (2018) Transcriptional memory contributes to drought tolerance in coffee (Coffea canephora) plants. Environmental and Experimental Botany Vol. 147: 220-233.
MiRSeq_101	chr2	32029456	32029608	-	UCAAGACUGGAUGAGAAUUUUCC	23	Redundant Sequence	mature size	mature without pair		Guedes FAF, Nobres P, Ferreira DCR, et al. (2018) Transcriptional memory contributes to drought tolerance in coffee (Coffea canephora) plants. Environmental and Experimental Botany Vol. 147: 220-233.
MiRSeq_101	chr2	29631083	29631235	-	UCAAGACUGGAUGAGAAUUUUCC	23	Redundant Sequence	mature size	mature without pair		Guedes FAF, Nobres P, Ferreira DCR, et al. (2018) Transcriptional memory contributes to drought tolerance in coffee (Coffea canephora) plants. Environmental and Experimental Botany Vol. 147: 220-233.
MiRSeq_101	chr1	5825191	5825343	-	UCAAGACUGGAUGAGAAUUUUCC	23	Redundant Sequence	mature size	mature without pair		Guedes FAF, Nobres P, Ferreira DCR, et al. (2018) Transcriptional memory contributes to drought tolerance in coffee (Coffea canephora) plants. Environmental and Experimental Botany Vol. 147: 220-233.
MiRSeq_101	chr4	16234806	16234958	+	UCAAGACUGGAUGAGAAUUUUCC	23	Redundant Sequence	mature size	mature without pair		Guedes FAF, Nobres P, Ferreira DCR, et al. (2018) Transcriptional memory contributes to drought tolerance in coffee (Coffea canephora) plants. Environmental and Experimental Botany Vol. 147: 220-233.
MiRSeq_101	chr11	8441193	8441345	+	UCAAGACUGGAUGAGAAUUUUCC	23	Redundant Sequence	mature size	mature without pair		Guedes FAF, Nobres P, Ferreira DCR, et al. (2018) Transcriptional memory contributes to drought tolerance in coffee (Coffea canephora) plants. Environmental and Experimental Botany Vol. 147: 220-233.
MiRSeq_101	chr7	28800359	28800511	+	UCAAGACUGGAUGAGAAUUUUCC	23	Redundant Sequence	mature size	mature without pair		Guedes FAF, Nobres P, Ferreira DCR, et al. (2018) Transcriptional memory contributes to drought tolerance in coffee (Coffea canephora) plants. Environmental and Experimental Botany Vol. 147: 220-233.
MiRSeq_101	chr10	12894602	12894754	-	UCAAGACUGGAUGAGAAUUUUCC	23	Redundant Sequence	mature size	mature without pair		Guedes FAF, Nobres P, Ferreira DCR, et al. (2018) Transcriptional memory contributes to drought tolerance in coffee (Coffea canephora) plants. Environmental and Experimental Botany Vol. 147: 220-233.
MiRSeq_101	chr5	19158305	19158457	-	UCAAGACUGGAUGAGAAUUUUCC	23	Redundant Sequence	mature size	mature without pair		Guedes FAF, Nobres P, Ferreira DCR, et al. (2018) Transcriptional memory contributes to drought tolerance in coffee (Coffea canephora) plants. Environmental and Experimental Botany Vol. 147: 220-233.
MiRSeq_101	chr9	13713348	13713500	-	UCAAGACUGGAUGAGAAUUUUCC	23	Redundant Sequence	mature size	mature without pair		Guedes FAF, Nobres P, Ferreira DCR, et al. (2018) Transcriptional memory contributes to drought tolerance in coffee (Coffea canephora) plants. Environmental and Experimental Botany Vol. 147: 220-233.
MiRSeq_101	chr5	9066918	9067070	-	UCAAGACUGGAUGAGAAUUUUCC	23	Redundant Sequence	mature size	mature without pair		Guedes FAF, Nobres P, Ferreira DCR, et al. (2018) Transcriptional memory contributes to drought tolerance in coffee (Coffea canephora) plants. Environmental and Experimental Botany Vol. 147: 220-233.
MiRSeq_103	chr2	42246793	42246894	-	UCCUAACUUAGGUUGAUCUCCAAG	24	-	mature size	mature without pair		Guedes FAF, Nobres P, Ferreira DCR, et al. (2018) Transcriptional memory contributes to drought tolerance in coffee (Coffea canephora) plants. Environmental and Experimental Botany Vol. 147: 220-233.
MiRSeq_104	chr3	9436152	9436258	-	UCGACUCGAUUAACUAGCCACAGG	24	-	mature size	mature without pair		Guedes FAF, Nobres P, Ferreira DCR, et al. (2018) Transcriptional memory contributes to drought tolerance in coffee (Coffea canephora) plants. Environmental and Experimental Botany Vol. 147: 220-233.
MiRSeq_105	chr11	5202823	5202956	-	UCGCAGAAGACAGCCGCAUC	20	Redundant Sequence	mature without pair			Guedes FAF, Nobres P, Ferreira DCR, et al. (2018) Transcriptional memory contributes to drought tolerance in coffee (Coffea canephora) plants. Environmental and Experimental Botany Vol. 147: 220-233.
MiRSeq_106	chr4	25888272	25888378	-	UCGCAGAAGAGAUGGCACCUAU	22	Redundant Sequence	mature without pair			Guedes FAF, Nobres P, Ferreira DCR, et al. (2018) Transcriptional memory contributes to drought tolerance in coffee (Coffea canephora) plants. Environmental and Experimental Botany Vol. 147: 220-233.
MiRSeq_107	chr1	30156216	30156321	-	UCGCAGGAGAGAUGAAACCGAA	22	Redundant Sequence	mature without pair			Guedes FAF, Nobres P, Ferreira DCR, et al. (2018) Transcriptional memory contributes to drought tolerance in coffee (Coffea canephora) plants. Environmental and Experimental Botany Vol. 147: 220-233.
MiRSeq_108	chr1	9581090	9581175	+	UCGGCGUCCUCCUUGCACCAC	21	Redundant Sequence	mature without pair			Guedes FAF, Nobres P, Ferreira DCR, et al. (2018) Transcriptional memory contributes to drought tolerance in coffee (Coffea canephora) plants. Environmental and Experimental Botany Vol. 147: 220-233.
MiRSeq_109	chr11	5265995	5266079	-	UCUGUCGCAGGUGACUUUCGC	21	-	mature without pair			Guedes FAF, Nobres P, Ferreira DCR, et al. (2018) Transcriptional memory contributes to drought tolerance in coffee (Coffea canephora) plants. Environmental and Experimental Botany Vol. 147: 220-233.
MiRSeq_11	chr2	22527281	22527390	-	AAAUGGAUUAAUUGGGUUUGAUGG	24	-	mature size	mature without pair		Guedes FAF, Nobres P, Ferreira DCR, et al. (2018) Transcriptional memory contributes to drought tolerance in coffee (Coffea canephora) plants. Environmental and Experimental Botany Vol. 147: 220-233.
MiRSeq_110	chr1	985633	985763	+	UGACGGUCUACCUCUGGCAGC	21	-	mature without pair			Guedes FAF, Nobres P, Ferreira DCR, et al. (2018) Transcriptional memory contributes to drought tolerance in coffee (Coffea canephora) plants. Environmental and Experimental Botany Vol. 147: 220-233.
MiRSeq_112	chr7	122544	122647	-	UGCCCUCUUUUCUUCUGUCAAC	22	Redundant Sequence				Guedes FAF, Nobres P, Ferreira DCR, et al. (2018) Transcriptional memory contributes to drought tolerance in coffee (Coffea canephora) plants. Environmental and Experimental Botany Vol. 147: 220-233.
MiRSeq_113	chr8	6420151	6420257	+	UGGAACAACAUGGAUGCGAAUGUG	24	Redundant Sequence	mature size	mature without pair		Guedes FAF, Nobres P, Ferreira DCR, et al. (2018) Transcriptional memory contributes to drought tolerance in coffee (Coffea canephora) plants. Environmental and Experimental Botany Vol. 147: 220-233.
MiRSeq_114	chr1	37107933	37108068	+	UGGACUCUUUGUGGCGACAAGG	22	Redundant Sequence	mature without pair			Guedes FAF, Nobres P, Ferreira DCR, et al. (2018) Transcriptional memory contributes to drought tolerance in coffee (Coffea canephora) plants. Environmental and Experimental Botany Vol. 147: 220-233.
MiRSeq_115	chr11	5236523	5236648	-	UGUCGCAGGAGACUGGCGCCU	21	Redundant Sequence	mature without pair			Guedes FAF, Nobres P, Ferreira DCR, et al. (2018) Transcriptional memory contributes to drought tolerance in coffee (Coffea canephora) plants. Environmental and Experimental Botany Vol. 147: 220-233.
MiRSeq_117	chr4	694103	694246	-	UGUGUUUGGAUUGUAUUUUCC	21	-	mature without pair			Guedes FAF, Nobres P, Ferreira DCR, et al. (2018) Transcriptional memory contributes to drought tolerance in coffee (Coffea canephora) plants. Environmental and Experimental Botany Vol. 147: 220-233.
MiRSeq_118	chr11	30647408	30647522	-	UUAAGAUCUGAAUCCAUUAAAUUU	24	-	mature size	mature without pair		Guedes FAF, Nobres P, Ferreira DCR, et al. (2018) Transcriptional memory contributes to drought tolerance in coffee (Coffea canephora) plants. Environmental and Experimental Botany Vol. 147: 220-233.
MiRSeq_119	chr3	5802013	5802184	-	UUAGAACUCUUUUAUUGUUAUC	22	-				Guedes FAF, Nobres P, Ferreira DCR, et al. (2018) Transcriptional memory contributes to drought tolerance in coffee (Coffea canephora) plants. Environmental and Experimental Botany Vol. 147: 220-233.
MiRSeq_12	chr7	6220318	6220445	-	AAAUGUGAUCACGGAAAACGACA	23	Redundant Sequence	mature size	mature without pair		Guedes FAF, Nobres P, Ferreira DCR, et al. (2018) Transcriptional memory contributes to drought tolerance in coffee (Coffea canephora) plants. Environmental and Experimental Botany Vol. 147: 220-233.
MiRSeq_12	chr6	5040135	5040329	+	AAAUGUGAUCACGGAAAACGACA	23	Redundant Sequence	mature size	mature without pair		Guedes FAF, Nobres P, Ferreira DCR, et al. (2018) Transcriptional memory contributes to drought tolerance in coffee (Coffea canephora) plants. Environmental and Experimental Botany Vol. 147: 220-233.
MiRSeq_12	chr9	4797685	4797812	-	AAAUGUGAUCACGGAAAACGACA	23	Redundant Sequence	mature size	mature without pair		Guedes FAF, Nobres P, Ferreira DCR, et al. (2018) Transcriptional memory contributes to drought tolerance in coffee (Coffea canephora) plants. Environmental and Experimental Botany Vol. 147: 220-233.
MiRSeq_120	chr7	10733715	10733813	-	UUAGUGCUUGAGAGCUUUAGC	21	-	mature without pair			Guedes FAF, Nobres P, Ferreira DCR, et al. (2018) Transcriptional memory contributes to drought tolerance in coffee (Coffea canephora) plants. Environmental and Experimental Botany Vol. 147: 220-233.
MiRSeq_121	chr3	3950541	3950676	-	UUAUACAGAGAAACCGCGGUUG	22	Redundant Sequence	mature without pair			Guedes FAF, Nobres P, Ferreira DCR, et al. (2018) Transcriptional memory contributes to drought tolerance in coffee (Coffea canephora) plants. Environmental and Experimental Botany Vol. 147: 220-233.
MiRSeq_123	chr11	26964610	26964724	-	UUCCCUAGUCCUCCCAUCCCGG	22	Redundant Sequence	mature without pair			Guedes FAF, Nobres P, Ferreira DCR, et al. (2018) Transcriptional memory contributes to drought tolerance in coffee (Coffea canephora) plants. Environmental and Experimental Botany Vol. 147: 220-233.
MiRSeq_123	chr11	26937255	26937367	-	UUCCCUAGUCCUCCCAUCCCGG	22	Redundant Sequence	mature without pair			Guedes FAF, Nobres P, Ferreira DCR, et al. (2018) Transcriptional memory contributes to drought tolerance in coffee (Coffea canephora) plants. Environmental and Experimental Botany Vol. 147: 220-233.
MiRSeq_124	chr7	10003754	10003870	+	UUGCAUACGCGCCUGAAUCGG	21	Redundant Sequence	mature without pair			Guedes FAF, Nobres P, Ferreira DCR, et al. (2018) Transcriptional memory contributes to drought tolerance in coffee (Coffea canephora) plants. Environmental and Experimental Botany Vol. 147: 220-233.
MiRSeq_125	chr10	24881597	24881729	+	UUGCCAGACCUCCCAUCCCAUA	22	-	mature without pair			Guedes FAF, Nobres P, Ferreira DCR, et al. (2018) Transcriptional memory contributes to drought tolerance in coffee (Coffea canephora) plants. Environmental and Experimental Botany Vol. 147: 220-233.
MiRSeq_127	chr2	14826216	14826325	+	UUUCAAAAGGGUUUCUGAGGAUU	23	-	mature size	mature without pair		Guedes FAF, Nobres P, Ferreira DCR, et al. (2018) Transcriptional memory contributes to drought tolerance in coffee (Coffea canephora) plants. Environmental and Experimental Botany Vol. 147: 220-233.
MiRSeq_128	chr4	21177993	21178106	+	UUUCCAAAGCUACUUAUGAACUGU	24	Redundant Sequence	mature size	mature without pair		Guedes FAF, Nobres P, Ferreira DCR, et al. (2018) Transcriptional memory contributes to drought tolerance in coffee (Coffea canephora) plants. Environmental and Experimental Botany Vol. 147: 220-233.
MiRSeq_128	chr2	22210671	22210784	-	UUUCCAAAGCUACUUAUGAACUGU	24	Redundant Sequence	mature size	mature without pair		Guedes FAF, Nobres P, Ferreira DCR, et al. (2018) Transcriptional memory contributes to drought tolerance in coffee (Coffea canephora) plants. Environmental and Experimental Botany Vol. 147: 220-233.
MiRSeq_128	chr11	7051681	7051794	-	UUUCCAAAGCUACUUAUGAACUGU	24	Redundant Sequence	mature size	mature without pair		Guedes FAF, Nobres P, Ferreira DCR, et al. (2018) Transcriptional memory contributes to drought tolerance in coffee (Coffea canephora) plants. Environmental and Experimental Botany Vol. 147: 220-233.
MiRSeq_128	chr5	16545438	16545552	+	UUUCCAAAGCUACUUAUGAACUGU	24	Redundant Sequence	mature size	mature without pair		Guedes FAF, Nobres P, Ferreira DCR, et al. (2018) Transcriptional memory contributes to drought tolerance in coffee (Coffea canephora) plants. Environmental and Experimental Botany Vol. 147: 220-233.
MiRSeq_128	chr7	23382978	23383087	-	UUUCCAAAGCUACUUAUGAACUGU	24	Redundant Sequence	mature size	mature without pair		Guedes FAF, Nobres P, Ferreira DCR, et al. (2018) Transcriptional memory contributes to drought tolerance in coffee (Coffea canephora) plants. Environmental and Experimental Botany Vol. 147: 220-233.
MiRSeq_128	chr5	15763972	15764086	-	UUUCCAAAGCUACUUAUGAACUGU	24	Redundant Sequence	mature size	mature without pair		Guedes FAF, Nobres P, Ferreira DCR, et al. (2018) Transcriptional memory contributes to drought tolerance in coffee (Coffea canephora) plants. Environmental and Experimental Botany Vol. 147: 220-233.
MiRSeq_129	chr11	26969642	26969788	-	UUUCCCAAUCCACCCAUACCGA	22	-	mature without pair			Guedes FAF, Nobres P, Ferreira DCR, et al. (2018) Transcriptional memory contributes to drought tolerance in coffee (Coffea canephora) plants. Environmental and Experimental Botany Vol. 147: 220-233.
MiRSeq_13	chr2	17892629	17892748	-	AAAUGUGAUCACGGAAAACGACGU	24	Redundant Sequence	mature size	mature without pair		Guedes FAF, Nobres P, Ferreira DCR, et al. (2018) Transcriptional memory contributes to drought tolerance in coffee (Coffea canephora) plants. Environmental and Experimental Botany Vol. 147: 220-233.
MiRSeq_13	chr2	49782063	49782192	+	AAAUGUGAUCACGGAAAACGACGU	24	Redundant Sequence	mature size	mature without pair		Guedes FAF, Nobres P, Ferreira DCR, et al. (2018) Transcriptional memory contributes to drought tolerance in coffee (Coffea canephora) plants. Environmental and Experimental Botany Vol. 147: 220-233.
MiRSeq_130	chr1	28113527	28113671	+	UUUGAUAAAACUGAAUCUGAAUUC	24	-	mature size	mature without pair		Guedes FAF, Nobres P, Ferreira DCR, et al. (2018) Transcriptional memory contributes to drought tolerance in coffee (Coffea canephora) plants. Environmental and Experimental Botany Vol. 147: 220-233.
MiRSeq_131	chr8	6416623	6416720	+	UUUGAUUUCAGGCUGUUCCAUUC	23	Redundant Sequence	mature size	mature without pair		Guedes FAF, Nobres P, Ferreira DCR, et al. (2018) Transcriptional memory contributes to drought tolerance in coffee (Coffea canephora) plants. Environmental and Experimental Botany Vol. 147: 220-233.
MiRSeq_132	chr1	8511978	8512123	-	UUUGUCGACUUAUUUCAAGAAAAU	24	Redundant Sequence	mature size	mature without pair		Guedes FAF, Nobres P, Ferreira DCR, et al. (2018) Transcriptional memory contributes to drought tolerance in coffee (Coffea canephora) plants. Environmental and Experimental Botany Vol. 147: 220-233.
MiRSeq_132	chr1	21541185	21541408	-	UUUGUCGACUUAUUUCAAGAAAAU	24	Redundant Sequence	mature size	mature without pair		Guedes FAF, Nobres P, Ferreira DCR, et al. (2018) Transcriptional memory contributes to drought tolerance in coffee (Coffea canephora) plants. Environmental and Experimental Botany Vol. 147: 220-233.
MiRSeq_133	chr3	3898399	3898516	+	UUUUGCACAAGCCAUCCAAC	20	-	mature without pair			Guedes FAF, Nobres P, Ferreira DCR, et al. (2018) Transcriptional memory contributes to drought tolerance in coffee (Coffea canephora) plants. Environmental and Experimental Botany Vol. 147: 220-233.
MiRSeq_134	chr11	17065041	17065174	-	UUUUGUCCGAUUUAAAUAUGAGUU	24	-	mature size	mature without pair		Guedes FAF, Nobres P, Ferreira DCR, et al. (2018) Transcriptional memory contributes to drought tolerance in coffee (Coffea canephora) plants. Environmental and Experimental Botany Vol. 147: 220-233.
MiRSeq_14	chr9	22033194	22033291	+	AACAACUUUUGCUACAGGAACCCC	24	Redundant Sequence	mature size	mature without pair		Guedes FAF, Nobres P, Ferreira DCR, et al. (2018) Transcriptional memory contributes to drought tolerance in coffee (Coffea canephora) plants. Environmental and Experimental Botany Vol. 147: 220-233.
MiRSeq_14	chr11	11224945	11225041	+	AACAACUUUUGCUACAGGAACCCC	24	Redundant Sequence	mature size	mature without pair		Guedes FAF, Nobres P, Ferreira DCR, et al. (2018) Transcriptional memory contributes to drought tolerance in coffee (Coffea canephora) plants. Environmental and Experimental Botany Vol. 147: 220-233.
MiRSeq_16	chr8	16963925	16964034	+	AACAAGGAGUAAUACCUGAACGUG	24	Redundant Sequence	mature size	mature without pair		Guedes FAF, Nobres P, Ferreira DCR, et al. (2018) Transcriptional memory contributes to drought tolerance in coffee (Coffea canephora) plants. Environmental and Experimental Botany Vol. 147: 220-233.
MiRSeq_16	chr3	11633350	11633459	+	AACAAGGAGUAAUACCUGAACGUG	24	Redundant Sequence	mature size	mature without pair		Guedes FAF, Nobres P, Ferreira DCR, et al. (2018) Transcriptional memory contributes to drought tolerance in coffee (Coffea canephora) plants. Environmental and Experimental Botany Vol. 147: 220-233.
MiRSeq_17	chr4	3243617	3243813	+	AACAGGACUAUCAAAGUGGGACA	23	-	mature size	mature without pair		Guedes FAF, Nobres P, Ferreira DCR, et al. (2018) Transcriptional memory contributes to drought tolerance in coffee (Coffea canephora) plants. Environmental and Experimental Botany Vol. 147: 220-233.
MiRSeq_19	chr9	3747142	3747357	+	AACGGAUCUUCUGUCCCACACUUU	24	-	mature size	mature without pair		Guedes FAF, Nobres P, Ferreira DCR, et al. (2018) Transcriptional memory contributes to drought tolerance in coffee (Coffea canephora) plants. Environmental and Experimental Botany Vol. 147: 220-233.
MiRSeq_2	chr2	8521814	8522013	+	AAAAGACGGGGCAAGCGAUUGUGG	24	-	mature size	mature without pair		Guedes FAF, Nobres P, Ferreira DCR, et al. (2018) Transcriptional memory contributes to drought tolerance in coffee (Coffea canephora) plants. Environmental and Experimental Botany Vol. 147: 220-233.
MiRSeq_21	chr5	9780399	9780508	+	AAGCGACGAUAGCUAUGAGUAUGU	24	-	mature size	mature without pair		Guedes FAF, Nobres P, Ferreira DCR, et al. (2018) Transcriptional memory contributes to drought tolerance in coffee (Coffea canephora) plants. Environmental and Experimental Botany Vol. 147: 220-233.
MiRSeq_22	chr3	24836420	24836521	-	AAGCUCUGAUACCAACUGUGACGG	24	-	mature size	mature without pair		Guedes FAF, Nobres P, Ferreira DCR, et al. (2018) Transcriptional memory contributes to drought tolerance in coffee (Coffea canephora) plants. Environmental and Experimental Botany Vol. 147: 220-233.
MiRSeq_23	chr1	26465855	26465964	-	AAGGACAUUCUGUCAUUAGACCAC	24	-	mature size	mature without pair		Guedes FAF, Nobres P, Ferreira DCR, et al. (2018) Transcriptional memory contributes to drought tolerance in coffee (Coffea canephora) plants. Environmental and Experimental Botany Vol. 147: 220-233.
MiRSeq_24	chr11	13167616	13167711	-	AAGGAUCCUAUCGGACGUCCGAAG	24	-	mature size	mature without pair		Guedes FAF, Nobres P, Ferreira DCR, et al. (2018) Transcriptional memory contributes to drought tolerance in coffee (Coffea canephora) plants. Environmental and Experimental Botany Vol. 147: 220-233.
MiRSeq_25	chr11	20145563	20145663	-	AAGUGACGUGAGAGACCGGACGGG	24	-	mature size	mature without pair		Guedes FAF, Nobres P, Ferreira DCR, et al. (2018) Transcriptional memory contributes to drought tolerance in coffee (Coffea canephora) plants. Environmental and Experimental Botany Vol. 147: 220-233.
MiRSeq_26	chr2	26097289	26097415	+	AAGUGCUGAAUUGAGUUAUCAAAC	24	-	mature size	mature without pair		Guedes FAF, Nobres P, Ferreira DCR, et al. (2018) Transcriptional memory contributes to drought tolerance in coffee (Coffea canephora) plants. Environmental and Experimental Botany Vol. 147: 220-233.
MiRSeq_27	chr4	15887601	15887795	+	AAGUGCUGUCCGAACUUUGAAGGG	24	Redundant Sequence	mature size	mature without pair		Guedes FAF, Nobres P, Ferreira DCR, et al. (2018) Transcriptional memory contributes to drought tolerance in coffee (Coffea canephora) plants. Environmental and Experimental Botany Vol. 147: 220-233.
MiRSeq_27	chr11	12773348	12773542	+	AAGUGCUGUCCGAACUUUGAAGGG	24	Redundant Sequence	mature size	mature without pair		Guedes FAF, Nobres P, Ferreira DCR, et al. (2018) Transcriptional memory contributes to drought tolerance in coffee (Coffea canephora) plants. Environmental and Experimental Botany Vol. 147: 220-233.
MiRSeq_27	chr1	14654083	14654277	-	AAGUGCUGUCCGAACUUUGAAGGG	24	Redundant Sequence	mature size	mature without pair		Guedes FAF, Nobres P, Ferreira DCR, et al. (2018) Transcriptional memory contributes to drought tolerance in coffee (Coffea canephora) plants. Environmental and Experimental Botany Vol. 147: 220-233.
MiRSeq_27	chr5	8709889	8710088	-	AAGUGCUGUCCGAACUUUGAAGGG	24	Redundant Sequence	mature size	mature without pair		Guedes FAF, Nobres P, Ferreira DCR, et al. (2018) Transcriptional memory contributes to drought tolerance in coffee (Coffea canephora) plants. Environmental and Experimental Botany Vol. 147: 220-233.
MiRSeq_27	chr1	17487281	17487481	-	AAGUGCUGUCCGAACUUUGAAGGG	24	Redundant Sequence	mature size	mature without pair		Guedes FAF, Nobres P, Ferreira DCR, et al. (2018) Transcriptional memory contributes to drought tolerance in coffee (Coffea canephora) plants. Environmental and Experimental Botany Vol. 147: 220-233.
MiRSeq_27	chr10	18768124	18768284	+	AAGUGCUGUCCGAACUUUGAAGGG	24	Redundant Sequence	mature size	mature without pair		Guedes FAF, Nobres P, Ferreira DCR, et al. (2018) Transcriptional memory contributes to drought tolerance in coffee (Coffea canephora) plants. Environmental and Experimental Botany Vol. 147: 220-233.
MiRSeq_27	chr10	18767973	18768167	+	AAGUGCUGUCCGAACUUUGAAGGG	24	Redundant Sequence	mature size	mature without pair		Guedes FAF, Nobres P, Ferreira DCR, et al. (2018) Transcriptional memory contributes to drought tolerance in coffee (Coffea canephora) plants. Environmental and Experimental Botany Vol. 147: 220-233.
MiRSeq_27	chr6	16135791	16135990	+	AAGUGCUGUCCGAACUUUGAAGGG	24	Redundant Sequence	mature size	mature without pair		Guedes FAF, Nobres P, Ferreira DCR, et al. (2018) Transcriptional memory contributes to drought tolerance in coffee (Coffea canephora) plants. Environmental and Experimental Botany Vol. 147: 220-233.
MiRSeq_27	chr6	26945326	26945525	+	AAGUGCUGUCCGAACUUUGAAGGG	24	Redundant Sequence	mature size	mature without pair		Guedes FAF, Nobres P, Ferreira DCR, et al. (2018) Transcriptional memory contributes to drought tolerance in coffee (Coffea canephora) plants. Environmental and Experimental Botany Vol. 147: 220-233.
MiRSeq_28	chr4	6376442	6376551	-	AAUAAAUUCUAUUAGUAGACAUGU	24	-	mature size	mature without pair		Guedes FAF, Nobres P, Ferreira DCR, et al. (2018) Transcriptional memory contributes to drought tolerance in coffee (Coffea canephora) plants. Environmental and Experimental Botany Vol. 147: 220-233.
MiRSeq_29	chr7	11157580	11157678	-	AAUAUACUGAGAAAUGAGCCU	21	Redundant Sequence	mature without pair			Guedes FAF, Nobres P, Ferreira DCR, et al. (2018) Transcriptional memory contributes to drought tolerance in coffee (Coffea canephora) plants. Environmental and Experimental Botany Vol. 147: 220-233.
MiRSeq_3	chr8	66636	66745	-	AAAAUCGGACCGUUAAUUGAACCG	24	-	mature size	mature without pair		Guedes FAF, Nobres P, Ferreira DCR, et al. (2018) Transcriptional memory contributes to drought tolerance in coffee (Coffea canephora) plants. Environmental and Experimental Botany Vol. 147: 220-233.
MiRSeq_30	chr2	52715823	52715948	+	AAUAUCGGCCGAGUCAGAACGAGU	24	-	mature size	mature without pair		Guedes FAF, Nobres P, Ferreira DCR, et al. (2018) Transcriptional memory contributes to drought tolerance in coffee (Coffea canephora) plants. Environmental and Experimental Botany Vol. 147: 220-233.
MiRSeq_31	chr1	27292619	27292735	-	AAUCUAGUUAUUGCCAUGUAGACU	24	Redundant Sequence	mature size	mature without pair		Guedes FAF, Nobres P, Ferreira DCR, et al. (2018) Transcriptional memory contributes to drought tolerance in coffee (Coffea canephora) plants. Environmental and Experimental Botany Vol. 147: 220-233.
MiRSeq_31	chr9	18064354	18064463	+	AAUCUAGUUAUUGCCAUGUAGACU	24	Redundant Sequence	mature size	mature without pair		Guedes FAF, Nobres P, Ferreira DCR, et al. (2018) Transcriptional memory contributes to drought tolerance in coffee (Coffea canephora) plants. Environmental and Experimental Botany Vol. 147: 220-233.
MiRSeq_32	chr3	27107961	27108069	+	AAUGAAUAAUAAUUUGAUGAUGUG	24	Redundant Sequence	mature size	mature without pair		Guedes FAF, Nobres P, Ferreira DCR, et al. (2018) Transcriptional memory contributes to drought tolerance in coffee (Coffea canephora) plants. Environmental and Experimental Botany Vol. 147: 220-233.
MiRSeq_32	chr3	582189	582297	+	AAUGAAUAAUAAUUUGAUGAUGUG	24	Redundant Sequence	mature size	mature without pair		Guedes FAF, Nobres P, Ferreira DCR, et al. (2018) Transcriptional memory contributes to drought tolerance in coffee (Coffea canephora) plants. Environmental and Experimental Botany Vol. 147: 220-233.
MiRSeq_32	chr1	5992780	5992886	-	AAUGAAUAAUAAUUUGAUGAUGUG	24	Redundant Sequence	mature size	mature without pair		Guedes FAF, Nobres P, Ferreira DCR, et al. (2018) Transcriptional memory contributes to drought tolerance in coffee (Coffea canephora) plants. Environmental and Experimental Botany Vol. 147: 220-233.
MiRSeq_34	chr9	18440295	18440390	-	AAUUAAGAAUAUAUAUUGGACGUG	24	Redundant Sequence	mature size	mature without pair		Guedes FAF, Nobres P, Ferreira DCR, et al. (2018) Transcriptional memory contributes to drought tolerance in coffee (Coffea canephora) plants. Environmental and Experimental Botany Vol. 147: 220-233.
MiRSeq_34	chr10	9318995	9319104	-	AAUUAAGAAUAUAUAUUGGACGUG	24	Redundant Sequence	mature size	mature without pair		Guedes FAF, Nobres P, Ferreira DCR, et al. (2018) Transcriptional memory contributes to drought tolerance in coffee (Coffea canephora) plants. Environmental and Experimental Botany Vol. 147: 220-233.
MiRSeq_34	chr5	7456854	7457011	+	AAUUAAGAAUAUAUAUUGGACGUG	24	Redundant Sequence	mature size	mature without pair		Guedes FAF, Nobres P, Ferreira DCR, et al. (2018) Transcriptional memory contributes to drought tolerance in coffee (Coffea canephora) plants. Environmental and Experimental Botany Vol. 147: 220-233.
MiRSeq_34	chr5	11269829	11269986	+	AAUUAAGAAUAUAUAUUGGACGUG	24	Redundant Sequence	mature size	mature without pair		Guedes FAF, Nobres P, Ferreira DCR, et al. (2018) Transcriptional memory contributes to drought tolerance in coffee (Coffea canephora) plants. Environmental and Experimental Botany Vol. 147: 220-233.
MiRSeq_35	chr10	25863962	25864065	+	AAUUAGCCCUCUUGCCUUGA	20	-	mature without pair			Guedes FAF, Nobres P, Ferreira DCR, et al. (2018) Transcriptional memory contributes to drought tolerance in coffee (Coffea canephora) plants. Environmental and Experimental Botany Vol. 147: 220-233.
MiRSeq_36	chr11	11846620	11846743	-	AAUUCCAUUUUGGCCGGACACGUG	24	-	mature size	mature without pair		Guedes FAF, Nobres P, Ferreira DCR, et al. (2018) Transcriptional memory contributes to drought tolerance in coffee (Coffea canephora) plants. Environmental and Experimental Botany Vol. 147: 220-233.
MiRSeq_37	chr1	14796676	14796785	-	AAUUGGUGAGUGGGCUCUAUGAAC	24	-	mature size	mature without pair		Guedes FAF, Nobres P, Ferreira DCR, et al. (2018) Transcriptional memory contributes to drought tolerance in coffee (Coffea canephora) plants. Environmental and Experimental Botany Vol. 147: 220-233.
MiRSeq_38	chr1	17027681	17027849	+	AAUUUAGUUCAAAAUAUGAGGUGU	24	Redundant Sequence	mature size	mature without pair		Guedes FAF, Nobres P, Ferreira DCR, et al. (2018) Transcriptional memory contributes to drought tolerance in coffee (Coffea canephora) plants. Environmental and Experimental Botany Vol. 147: 220-233.
MiRSeq_38	chr8	8594156	8594358	-	AAUUUAGUUCAAAAUAUGAGGUGU	24	Redundant Sequence	mature size	mature without pair		Guedes FAF, Nobres P, Ferreira DCR, et al. (2018) Transcriptional memory contributes to drought tolerance in coffee (Coffea canephora) plants. Environmental and Experimental Botany Vol. 147: 220-233.
MiRSeq_39	chr5	28865441	28865540	-	AAUUUAGUUCAAAGCAUGAGGUGU	24	-	mature size	mature without pair		Guedes FAF, Nobres P, Ferreira DCR, et al. (2018) Transcriptional memory contributes to drought tolerance in coffee (Coffea canephora) plants. Environmental and Experimental Botany Vol. 147: 220-233.
MiRSeq_4	chr3	27025407	27025525	+	AAACAUGAAAGUUGUAGAGAAUGG	24	-	mature size	mature without pair		Guedes FAF, Nobres P, Ferreira DCR, et al. (2018) Transcriptional memory contributes to drought tolerance in coffee (Coffea canephora) plants. Environmental and Experimental Botany Vol. 147: 220-233.
MiRSeq_40	chr9	3976869	3977014	+	ACGAGUGAUUGGUAGUGUUGUACC	24	-	mature size	mature without pair		Guedes FAF, Nobres P, Ferreira DCR, et al. (2018) Transcriptional memory contributes to drought tolerance in coffee (Coffea canephora) plants. Environmental and Experimental Botany Vol. 147: 220-233.
MiRSeq_41	chr5	17477185	17477275	-	ACUAGCCGUUGGUGCUGUCGGACG	24	-	mature size	mature without pair		Guedes FAF, Nobres P, Ferreira DCR, et al. (2018) Transcriptional memory contributes to drought tolerance in coffee (Coffea canephora) plants. Environmental and Experimental Botany Vol. 147: 220-233.
MiRSeq_42	chr7	14896374	14896480	-	ACUCGACUCGACUCGUUUGCAGCC	24	-	mature size	mature without pair		Guedes FAF, Nobres P, Ferreira DCR, et al. (2018) Transcriptional memory contributes to drought tolerance in coffee (Coffea canephora) plants. Environmental and Experimental Botany Vol. 147: 220-233.
MiRSeq_43	chr11	7153117	7153228	-	ACUUAUUGGAUAUUCGUAGACUAU	24	Redundant Sequence	mature size	mature without pair		Guedes FAF, Nobres P, Ferreira DCR, et al. (2018) Transcriptional memory contributes to drought tolerance in coffee (Coffea canephora) plants. Environmental and Experimental Botany Vol. 147: 220-233.
MiRSeq_43	chr11	7161760	7161871	-	ACUUAUUGGAUAUUCGUAGACUAU	24	Redundant Sequence	mature size	mature without pair		Guedes FAF, Nobres P, Ferreira DCR, et al. (2018) Transcriptional memory contributes to drought tolerance in coffee (Coffea canephora) plants. Environmental and Experimental Botany Vol. 147: 220-233.
MiRSeq_44	chr4	19106828	19106934	-	AGAACCGGACCGGGUAUCGACUCG	24	Redundant Sequence	mature size	mature without pair		Guedes FAF, Nobres P, Ferreira DCR, et al. (2018) Transcriptional memory contributes to drought tolerance in coffee (Coffea canephora) plants. Environmental and Experimental Botany Vol. 147: 220-233.
MiRSeq_44	chr6	17524442	17524550	+	AGAACCGGACCGGGUAUCGACUCG	24	Redundant Sequence	mature size	mature without pair		Guedes FAF, Nobres P, Ferreira DCR, et al. (2018) Transcriptional memory contributes to drought tolerance in coffee (Coffea canephora) plants. Environmental and Experimental Botany Vol. 147: 220-233.
MiRSeq_45	chr10	8248304	8248399	+	AGAACUAUCAAAGUGGGACGGAGG	24	-	mature size	mature without pair		Guedes FAF, Nobres P, Ferreira DCR, et al. (2018) Transcriptional memory contributes to drought tolerance in coffee (Coffea canephora) plants. Environmental and Experimental Botany Vol. 147: 220-233.
MiRSeq_46	chr4	3824432	3824533	-	AGACGGUGACGACUCGGCCGAGUC	24	Redundant Sequence	mature size	mature without pair		Guedes FAF, Nobres P, Ferreira DCR, et al. (2018) Transcriptional memory contributes to drought tolerance in coffee (Coffea canephora) plants. Environmental and Experimental Botany Vol. 147: 220-233.
MiRSeq_46	chr8	1465832	1465933	-	AGACGGUGACGACUCGGCCGAGUC	24	Redundant Sequence	mature size	mature without pair		Guedes FAF, Nobres P, Ferreira DCR, et al. (2018) Transcriptional memory contributes to drought tolerance in coffee (Coffea canephora) plants. Environmental and Experimental Botany Vol. 147: 220-233.
MiRSeq_47	chr11	10799967	10800081	+	AGACGUGCAGCUGCCAAACAUUGC	24	Redundant Sequence	mature size	mature without pair		Guedes FAF, Nobres P, Ferreira DCR, et al. (2018) Transcriptional memory contributes to drought tolerance in coffee (Coffea canephora) plants. Environmental and Experimental Botany Vol. 147: 220-233.
MiRSeq_48	chr2	31874618	31874746	+	AGACUAUAUUUGAAUCGAGAGUGU	24	Redundant Sequence	mature size	mature without pair		Guedes FAF, Nobres P, Ferreira DCR, et al. (2018) Transcriptional memory contributes to drought tolerance in coffee (Coffea canephora) plants. Environmental and Experimental Botany Vol. 147: 220-233.
MiRSeq_48	chr10	13015953	13016081	+	AGACUAUAUUUGAAUCGAGAGUGU	24	Redundant Sequence	mature size	mature without pair		Guedes FAF, Nobres P, Ferreira DCR, et al. (2018) Transcriptional memory contributes to drought tolerance in coffee (Coffea canephora) plants. Environmental and Experimental Botany Vol. 147: 220-233.
MiRSeq_49	chr8	18712419	18712570	+	AGAGUGUGGGACAGAAGAUCCGUU	24	-	mature size	mature without pair		Guedes FAF, Nobres P, Ferreira DCR, et al. (2018) Transcriptional memory contributes to drought tolerance in coffee (Coffea canephora) plants. Environmental and Experimental Botany Vol. 147: 220-233.
MiRSeq_5	chr5	19315507	19315616	+	AAACCCUUGGCUGUCUGAGCACA	23	-	mature size	mature without pair		Guedes FAF, Nobres P, Ferreira DCR, et al. (2018) Transcriptional memory contributes to drought tolerance in coffee (Coffea canephora) plants. Environmental and Experimental Botany Vol. 147: 220-233.
MiRSeq_50	chr3	28665790	28665885	+	AGCAUUGGACUAGUGUGGUGACGU	24	Redundant Sequence	mature size	mature without pair		Guedes FAF, Nobres P, Ferreira DCR, et al. (2018) Transcriptional memory contributes to drought tolerance in coffee (Coffea canephora) plants. Environmental and Experimental Botany Vol. 147: 220-233.
MiRSeq_50	chr11	14235111	14235206	-	AGCAUUGGACUAGUGUGGUGACGU	24	Redundant Sequence	mature size	mature without pair		Guedes FAF, Nobres P, Ferreira DCR, et al. (2018) Transcriptional memory contributes to drought tolerance in coffee (Coffea canephora) plants. Environmental and Experimental Botany Vol. 147: 220-233.
MiRSeq_51	chr1	14197002	14197111	+	AGGAUGCCGGACUGUGGGUUUGGU	24	-	mature size	mature without pair		Guedes FAF, Nobres P, Ferreira DCR, et al. (2018) Transcriptional memory contributes to drought tolerance in coffee (Coffea canephora) plants. Environmental and Experimental Botany Vol. 147: 220-233.
MiRSeq_53	chr9	20588540	20588652	-	AGGCUCUAAGGGCUAUAGACUAAG	24	-	mature size	mature without pair		Guedes FAF, Nobres P, Ferreira DCR, et al. (2018) Transcriptional memory contributes to drought tolerance in coffee (Coffea canephora) plants. Environmental and Experimental Botany Vol. 147: 220-233.
MiRSeq_54	chr1	24149211	24149344	-	AGGGUCAAUGAAGUCCGAUCAAGU	24	-	mature size	mature without pair		Guedes FAF, Nobres P, Ferreira DCR, et al. (2018) Transcriptional memory contributes to drought tolerance in coffee (Coffea canephora) plants. Environmental and Experimental Botany Vol. 147: 220-233.
MiRSeq_56	chr9	12084949	12085041	-	AGUAACACUGAACGUUAAGGCGGU	24	-	mature size	mature without pair		Guedes FAF, Nobres P, Ferreira DCR, et al. (2018) Transcriptional memory contributes to drought tolerance in coffee (Coffea canephora) plants. Environmental and Experimental Botany Vol. 147: 220-233.
MiRSeq_57	chr1	20266801	20266897	+	AGUCACGGUUGAAGAAAGGGAAGG	24	-	mature size	mature without pair		Guedes FAF, Nobres P, Ferreira DCR, et al. (2018) Transcriptional memory contributes to drought tolerance in coffee (Coffea canephora) plants. Environmental and Experimental Botany Vol. 147: 220-233.
MiRSeq_58	chr2	23454937	23455042	-	AGUGGCCUUCUACAUUGUUGUAGC	24	-	mature size	mature without pair		Guedes FAF, Nobres P, Ferreira DCR, et al. (2018) Transcriptional memory contributes to drought tolerance in coffee (Coffea canephora) plants. Environmental and Experimental Botany Vol. 147: 220-233.
MiRSeq_59	chr10	24644948	24645043	-	AUAGAUCCAAUGAUCCAGAUUGUG	24	-	mature size	mature without pair		Guedes FAF, Nobres P, Ferreira DCR, et al. (2018) Transcriptional memory contributes to drought tolerance in coffee (Coffea canephora) plants. Environmental and Experimental Botany Vol. 147: 220-233.
MiRSeq_6	chr4	25984764	25984869	-	AAACUCGAACUCGAGCUCGACGAG	24	-	mature size	mature without pair		Guedes FAF, Nobres P, Ferreira DCR, et al. (2018) Transcriptional memory contributes to drought tolerance in coffee (Coffea canephora) plants. Environmental and Experimental Botany Vol. 147: 220-233.
MiRSeq_60	chr2	54000497	54000671	-	AUAGGUCUGUCACAUUUAGUGC	22	-	position in precursor	mature without pair		Guedes FAF, Nobres P, Ferreira DCR, et al. (2018) Transcriptional memory contributes to drought tolerance in coffee (Coffea canephora) plants. Environmental and Experimental Botany Vol. 147: 220-233.
MiRSeq_61	chr2	24282348	24282445	+	AUCCGGAUCGUAGGAUCGUACGAU	24	-	mature size	mature without pair		Guedes FAF, Nobres P, Ferreira DCR, et al. (2018) Transcriptional memory contributes to drought tolerance in coffee (Coffea canephora) plants. Environmental and Experimental Botany Vol. 147: 220-233.
MiRSeq_62	chr8	15240186	15240310	-	AUCCGGUCGAUUUUGAAUAAAUC	23	-	mature size	mature without pair		Guedes FAF, Nobres P, Ferreira DCR, et al. (2018) Transcriptional memory contributes to drought tolerance in coffee (Coffea canephora) plants. Environmental and Experimental Botany Vol. 147: 220-233.
MiRSeq_63	chr10	13756106	13756195	+	AUCGGUCAGUGGGAUUAAACCCGA	24	-	mature size	mature without pair		Guedes FAF, Nobres P, Ferreira DCR, et al. (2018) Transcriptional memory contributes to drought tolerance in coffee (Coffea canephora) plants. Environmental and Experimental Botany Vol. 147: 220-233.
MiRSeq_64	chr4	22460241	22460333	+	AUGAUCUUUUAGAGUACUUUG	21	-	mature without pair			Guedes FAF, Nobres P, Ferreira DCR, et al. (2018) Transcriptional memory contributes to drought tolerance in coffee (Coffea canephora) plants. Environmental and Experimental Botany Vol. 147: 220-233.
MiRSeq_66	chr10	12587163	12587280	+	AUGGACGAGUUUGGCUUUCUAACC	24	-	mature size	mature without pair		Guedes FAF, Nobres P, Ferreira DCR, et al. (2018) Transcriptional memory contributes to drought tolerance in coffee (Coffea canephora) plants. Environmental and Experimental Botany Vol. 147: 220-233.
MiRSeq_67	chr10	26046249	26046358	-	AUGGAUGAUGAUAAUCUCUGAAAU	24	-	mature size	mature without pair		Guedes FAF, Nobres P, Ferreira DCR, et al. (2018) Transcriptional memory contributes to drought tolerance in coffee (Coffea canephora) plants. Environmental and Experimental Botany Vol. 147: 220-233.
MiRSeq_68	chr10	16780536	16780718	+	AUUAAGAGUAAAUAGUGGACGUGG	24	Redundant Sequence	mature size	mature without pair		Guedes FAF, Nobres P, Ferreira DCR, et al. (2018) Transcriptional memory contributes to drought tolerance in coffee (Coffea canephora) plants. Environmental and Experimental Botany Vol. 147: 220-233.
MiRSeq_68	chr3	15832288	15832385	+	AUUAAGAGUAAAUAGUGGACGUGG	24	Redundant Sequence	mature size	mature without pair		Guedes FAF, Nobres P, Ferreira DCR, et al. (2018) Transcriptional memory contributes to drought tolerance in coffee (Coffea canephora) plants. Environmental and Experimental Botany Vol. 147: 220-233.
MiRSeq_68	chr4	15923070	15923167	+	AUUAAGAGUAAAUAGUGGACGUGG	24	Redundant Sequence	mature size	mature without pair		Guedes FAF, Nobres P, Ferreira DCR, et al. (2018) Transcriptional memory contributes to drought tolerance in coffee (Coffea canephora) plants. Environmental and Experimental Botany Vol. 147: 220-233.
MiRSeq_68	chr5	18203816	18203913	+	AUUAAGAGUAAAUAGUGGACGUGG	24	Redundant Sequence	mature size	mature without pair		Guedes FAF, Nobres P, Ferreira DCR, et al. (2018) Transcriptional memory contributes to drought tolerance in coffee (Coffea canephora) plants. Environmental and Experimental Botany Vol. 147: 220-233.
MiRSeq_68	chr5	26544623	26544720	+	AUUAAGAGUAAAUAGUGGACGUGG	24	Redundant Sequence	mature size	mature without pair		Guedes FAF, Nobres P, Ferreira DCR, et al. (2018) Transcriptional memory contributes to drought tolerance in coffee (Coffea canephora) plants. Environmental and Experimental Botany Vol. 147: 220-233.
MiRSeq_68	chr5	16541998	16542095	+	AUUAAGAGUAAAUAGUGGACGUGG	24	Redundant Sequence	mature size	mature without pair		Guedes FAF, Nobres P, Ferreira DCR, et al. (2018) Transcriptional memory contributes to drought tolerance in coffee (Coffea canephora) plants. Environmental and Experimental Botany Vol. 147: 220-233.
MiRSeq_68	chr9	1551196	1551293	+	AUUAAGAGUAAAUAGUGGACGUGG	24	Redundant Sequence	mature size	mature without pair		Guedes FAF, Nobres P, Ferreira DCR, et al. (2018) Transcriptional memory contributes to drought tolerance in coffee (Coffea canephora) plants. Environmental and Experimental Botany Vol. 147: 220-233.
MiRSeq_68	chr10	16849347	16849443	+	AUUAAGAGUAAAUAGUGGACGUGG	24	Redundant Sequence	mature size	mature without pair		Guedes FAF, Nobres P, Ferreira DCR, et al. (2018) Transcriptional memory contributes to drought tolerance in coffee (Coffea canephora) plants. Environmental and Experimental Botany Vol. 147: 220-233.
MiRSeq_68	chr7	16789134	16789231	+	AUUAAGAGUAAAUAGUGGACGUGG	24	Redundant Sequence	mature size	mature without pair		Guedes FAF, Nobres P, Ferreira DCR, et al. (2018) Transcriptional memory contributes to drought tolerance in coffee (Coffea canephora) plants. Environmental and Experimental Botany Vol. 147: 220-233.
MiRSeq_68	chr1	38075345	38075442	+	AUUAAGAGUAAAUAGUGGACGUGG	24	Redundant Sequence	mature size	mature without pair		Guedes FAF, Nobres P, Ferreira DCR, et al. (2018) Transcriptional memory contributes to drought tolerance in coffee (Coffea canephora) plants. Environmental and Experimental Botany Vol. 147: 220-233.
MiRSeq_69	chr8	24284148	24284257	+	AUUAUGGACGUGGGACCCACUAGU	24	Redundant Sequence	mature size	mature without pair		Guedes FAF, Nobres P, Ferreira DCR, et al. (2018) Transcriptional memory contributes to drought tolerance in coffee (Coffea canephora) plants. Environmental and Experimental Botany Vol. 147: 220-233.
MiRSeq_69	chr1	25008615	25008724	+	AUUAUGGACGUGGGACCCACUAGU	24	Redundant Sequence	mature size	mature without pair		Guedes FAF, Nobres P, Ferreira DCR, et al. (2018) Transcriptional memory contributes to drought tolerance in coffee (Coffea canephora) plants. Environmental and Experimental Botany Vol. 147: 220-233.
MiRSeq_7	chr9	10989317	10989407	+	AAAGAGUGUGAGAACCCGUAAAAA	24	Redundant Sequence	mature size	mature without pair		Guedes FAF, Nobres P, Ferreira DCR, et al. (2018) Transcriptional memory contributes to drought tolerance in coffee (Coffea canephora) plants. Environmental and Experimental Botany Vol. 147: 220-233.
MiRSeq_7	chr4	23559395	23559485	+	AAAGAGUGUGAGAACCCGUAAAAA	24	Redundant Sequence	mature size	mature without pair		Guedes FAF, Nobres P, Ferreira DCR, et al. (2018) Transcriptional memory contributes to drought tolerance in coffee (Coffea canephora) plants. Environmental and Experimental Botany Vol. 147: 220-233.
MiRSeq_7	chr5	9313233	9313323	+	AAAGAGUGUGAGAACCCGUAAAAA	24	Redundant Sequence	mature size	mature without pair		Guedes FAF, Nobres P, Ferreira DCR, et al. (2018) Transcriptional memory contributes to drought tolerance in coffee (Coffea canephora) plants. Environmental and Experimental Botany Vol. 147: 220-233.
MiRSeq_7	chr11	9031501	9031591	+	AAAGAGUGUGAGAACCCGUAAAAA	24	Redundant Sequence	mature size	mature without pair		Guedes FAF, Nobres P, Ferreira DCR, et al. (2018) Transcriptional memory contributes to drought tolerance in coffee (Coffea canephora) plants. Environmental and Experimental Botany Vol. 147: 220-233.
MiRSeq_7	chr1	16542222	16542312	+	AAAGAGUGUGAGAACCCGUAAAAA	24	Redundant Sequence	mature size	mature without pair		Guedes FAF, Nobres P, Ferreira DCR, et al. (2018) Transcriptional memory contributes to drought tolerance in coffee (Coffea canephora) plants. Environmental and Experimental Botany Vol. 147: 220-233.
MiRSeq_7	chr3	18531285	18531375	-	AAAGAGUGUGAGAACCCGUAAAAA	24	Redundant Sequence	mature size	mature without pair		Guedes FAF, Nobres P, Ferreira DCR, et al. (2018) Transcriptional memory contributes to drought tolerance in coffee (Coffea canephora) plants. Environmental and Experimental Botany Vol. 147: 220-233.
MiRSeq_7	chr1	20831416	20831506	-	AAAGAGUGUGAGAACCCGUAAAAA	24	Redundant Sequence	mature size	mature without pair		Guedes FAF, Nobres P, Ferreira DCR, et al. (2018) Transcriptional memory contributes to drought tolerance in coffee (Coffea canephora) plants. Environmental and Experimental Botany Vol. 147: 220-233.
MiRSeq_70	chr11	23333470	23333652	+	AUUGGAUUGGCAUAGAAAACAUGU	24	-	mature size	mature without pair		Guedes FAF, Nobres P, Ferreira DCR, et al. (2018) Transcriptional memory contributes to drought tolerance in coffee (Coffea canephora) plants. Environmental and Experimental Botany Vol. 147: 220-233.
MiRSeq_71	chr8	17131223	17131332	-	AUUUGUAAGGGACGUAAAAUUAC	23	-	mature size	mature without pair		Guedes FAF, Nobres P, Ferreira DCR, et al. (2018) Transcriptional memory contributes to drought tolerance in coffee (Coffea canephora) plants. Environmental and Experimental Botany Vol. 147: 220-233.
MiRSeq_72	chr6	19268055	19268149	-	CAAGACGGAGUUGAUUUGGCAAUU	24	-	mature size	mature without pair		Guedes FAF, Nobres P, Ferreira DCR, et al. (2018) Transcriptional memory contributes to drought tolerance in coffee (Coffea canephora) plants. Environmental and Experimental Botany Vol. 147: 220-233.
MiRSeq_74	chr10	1189884	1190000	-	CAAUAAUCCAAGUUUUCUGAUGC	23	-	mature size	mature without pair		Guedes FAF, Nobres P, Ferreira DCR, et al. (2018) Transcriptional memory contributes to drought tolerance in coffee (Coffea canephora) plants. Environmental and Experimental Botany Vol. 147: 220-233.
MiRSeq_77	chr8	4991690	4991802	+	CCAAGUGUUCUGUUAUUAUUUAC	23	Redundant Sequence	mature size	mature without pair		Guedes FAF, Nobres P, Ferreira DCR, et al. (2018) Transcriptional memory contributes to drought tolerance in coffee (Coffea canephora) plants. Environmental and Experimental Botany Vol. 147: 220-233.
MiRSeq_77	chr8	4991688	4991800	-	CCAAGUGUUCUGUUAUUAUUUAC	23	Redundant Sequence	mature size	mature without pair		Guedes FAF, Nobres P, Ferreira DCR, et al. (2018) Transcriptional memory contributes to drought tolerance in coffee (Coffea canephora) plants. Environmental and Experimental Botany Vol. 147: 220-233.
MiRSeq_78	chr10	14895601	14895710	-	CGAUAAGCGUAGCCUCGGAUGUG	23	-	mature size	mature without pair		Guedes FAF, Nobres P, Ferreira DCR, et al. (2018) Transcriptional memory contributes to drought tolerance in coffee (Coffea canephora) plants. Environmental and Experimental Botany Vol. 147: 220-233.
MiRSeq_79	chr8	11432079	11432275	+	CGGACUUUGGUAGCCUGAGAUAUG	24	-	mature size	mature without pair		Guedes FAF, Nobres P, Ferreira DCR, et al. (2018) Transcriptional memory contributes to drought tolerance in coffee (Coffea canephora) plants. Environmental and Experimental Botany Vol. 147: 220-233.
MiRSeq_8	chr3	15895716	15895868	+	AAAGCUCGUACUUAUAUAAGCACG	24	-	mature size	mature without pair		Guedes FAF, Nobres P, Ferreira DCR, et al. (2018) Transcriptional memory contributes to drought tolerance in coffee (Coffea canephora) plants. Environmental and Experimental Botany Vol. 147: 220-233.
MiRSeq_81	chr8	1199995	1200108	-	CUCGACUCGGCUCGUUUGCAGCCC	24	Redundant Sequence	mature size	mature without pair		Guedes FAF, Nobres P, Ferreira DCR, et al. (2018) Transcriptional memory contributes to drought tolerance in coffee (Coffea canephora) plants. Environmental and Experimental Botany Vol. 147: 220-233.
MiRSeq_81	chr11	32287612	32287730	-	CUCGACUCGGCUCGUUUGCAGCCC	24	Redundant Sequence	mature size	mature without pair		Guedes FAF, Nobres P, Ferreira DCR, et al. (2018) Transcriptional memory contributes to drought tolerance in coffee (Coffea canephora) plants. Environmental and Experimental Botany Vol. 147: 220-233.
MiRSeq_82	chr4	7755002	7755102	-	CUCUCUGCCUACGUUCGGACGCAG	24	-	mature size	mature without pair		Guedes FAF, Nobres P, Ferreira DCR, et al. (2018) Transcriptional memory contributes to drought tolerance in coffee (Coffea canephora) plants. Environmental and Experimental Botany Vol. 147: 220-233.
MiRSeq_83	chr10	13452863	13452986	-	CUUAAUCUAGAUCUGAAUGGAAGC	24	-	mature size	mature without pair		Guedes FAF, Nobres P, Ferreira DCR, et al. (2018) Transcriptional memory contributes to drought tolerance in coffee (Coffea canephora) plants. Environmental and Experimental Botany Vol. 147: 220-233.
MiRSeq_84	chr6	15781237	15781370	+	GAAACUGUCUUGGUAUUCUAAAGC	24	-	mature size	mature without pair		Guedes FAF, Nobres P, Ferreira DCR, et al. (2018) Transcriptional memory contributes to drought tolerance in coffee (Coffea canephora) plants. Environmental and Experimental Botany Vol. 147: 220-233.
MiRSeq_85	chr11	6546621	6546730	-	GAAUAGAUUUAUGGAUUGUAACUU	24	-	mature size	mature without pair		Guedes FAF, Nobres P, Ferreira DCR, et al. (2018) Transcriptional memory contributes to drought tolerance in coffee (Coffea canephora) plants. Environmental and Experimental Botany Vol. 147: 220-233.
MiRSeq_86	chr6	34000151	34000305	-	GACCGAUAUGCCGAGACCGAUGUG	24	-	mature size	mature without pair		Guedes FAF, Nobres P, Ferreira DCR, et al. (2018) Transcriptional memory contributes to drought tolerance in coffee (Coffea canephora) plants. Environmental and Experimental Botany Vol. 147: 220-233.
MiRSeq_87	chr7	20381173	20381282	+	GAGAGAUCUCGCUUGGCAUACUCG	24	-	mature size	mature without pair		Guedes FAF, Nobres P, Ferreira DCR, et al. (2018) Transcriptional memory contributes to drought tolerance in coffee (Coffea canephora) plants. Environmental and Experimental Botany Vol. 147: 220-233.
MiRSeq_88	chr8	22167538	22167644	+	GAUAGGGGUCGAACCGGAUGACGU	24	-	mature size	mature without pair		Guedes FAF, Nobres P, Ferreira DCR, et al. (2018) Transcriptional memory contributes to drought tolerance in coffee (Coffea canephora) plants. Environmental and Experimental Botany Vol. 147: 220-233.
MiRSeq_89	chr10	17750324	17750432	+	GAUCUGAUCAAGGAUUUAGAGGUG	24	-	mature size	mature without pair		Guedes FAF, Nobres P, Ferreira DCR, et al. (2018) Transcriptional memory contributes to drought tolerance in coffee (Coffea canephora) plants. Environmental and Experimental Botany Vol. 147: 220-233.
MiRSeq_9	chr7	16552958	16553096	+	AAAGUUGUAGCCCUUUGAGUUAGC	24	-	mature size	mature without pair		Guedes FAF, Nobres P, Ferreira DCR, et al. (2018) Transcriptional memory contributes to drought tolerance in coffee (Coffea canephora) plants. Environmental and Experimental Botany Vol. 147: 220-233.
MiRSeq_90	chr2	7328977	7329077	-	GAUUUAUCAUGGGACUUACAUUU	23	-	mature size	mature without pair		Guedes FAF, Nobres P, Ferreira DCR, et al. (2018) Transcriptional memory contributes to drought tolerance in coffee (Coffea canephora) plants. Environmental and Experimental Botany Vol. 147: 220-233.
MiRSeq_91	chr1	36030131	36030249	+	GCCCCUCUGGCCAGUUCUUGGACC	24	-	mature size	mature without pair		Guedes FAF, Nobres P, Ferreira DCR, et al. (2018) Transcriptional memory contributes to drought tolerance in coffee (Coffea canephora) plants. Environmental and Experimental Botany Vol. 147: 220-233.
MiRSeq_93	chr11	29416882	29417005	+	GGGAUGGAACCUGAGAACACCGG	23	Redundant Sequence	mature size	mature without pair		Guedes FAF, Nobres P, Ferreira DCR, et al. (2018) Transcriptional memory contributes to drought tolerance in coffee (Coffea canephora) plants. Environmental and Experimental Botany Vol. 147: 220-233.
MiRSeq_94	chr11	9446273	9446365	+	GGGGCAAACUGUAGACACCAAAUU	24	Redundant Sequence	mature size	mature without pair		Guedes FAF, Nobres P, Ferreira DCR, et al. (2018) Transcriptional memory contributes to drought tolerance in coffee (Coffea canephora) plants. Environmental and Experimental Botany Vol. 147: 220-233.
MiRSeq_94	chr4	19128871	19128963	+	GGGGCAAACUGUAGACACCAAAUU	24	Redundant Sequence	mature size	mature without pair		Guedes FAF, Nobres P, Ferreira DCR, et al. (2018) Transcriptional memory contributes to drought tolerance in coffee (Coffea canephora) plants. Environmental and Experimental Botany Vol. 147: 220-233.
MiRSeq_95	chr5	12548436	12548565	+	GUAUUUGGCAAAUCGCAUGGUCUG	24	-	mature size	mature without pair		Guedes FAF, Nobres P, Ferreira DCR, et al. (2018) Transcriptional memory contributes to drought tolerance in coffee (Coffea canephora) plants. Environmental and Experimental Botany Vol. 147: 220-233.
MiRSeq_97	chr10	19286952	19287045	-	UAAAGAUCUGCUAGUGUUUGG	21	-	position in precursor	mature without pair		Guedes FAF, Nobres P, Ferreira DCR, et al. (2018) Transcriptional memory contributes to drought tolerance in coffee (Coffea canephora) plants. Environmental and Experimental Botany Vol. 147: 220-233.
MiRSeq_98	chr1	6989370	6989487	-	UAAUCGAACUCUGGAUGGCAG	21	-	position in precursor	mature without pair		Guedes FAF, Nobres P, Ferreira DCR, et al. (2018) Transcriptional memory contributes to drought tolerance in coffee (Coffea canephora) plants. Environmental and Experimental Botany Vol. 147: 220-233.
MiRSeq_99	chr2	13906322	13906411	+	UAGCGAUUCUCCUUUGUCAAGA	22	Redundant Sequence	position in precursor	mature without pair		Guedes FAF, Nobres P, Ferreira DCR, et al. (2018) Transcriptional memory contributes to drought tolerance in coffee (Coffea canephora) plants. Environmental and Experimental Botany Vol. 147: 220-233.
MiRSeq_99	chr2	13906265	13906363	+	UAGCGAUUCUCCUUUGUCAAGA	22	Redundant Sequence	position in precursor	mature without pair		Guedes FAF, Nobres P, Ferreira DCR, et al. (2018) Transcriptional memory contributes to drought tolerance in coffee (Coffea canephora) plants. Environmental and Experimental Botany Vol. 147: 220-233.
miR156	-	-	-	-	UUGACAGAAGAUAGAGAGCAC	21	Redundant Sequence	mature without pair			Guedes FAF, Nobres P, Ferreira DCR, et al. (2018) Transcriptional memory contributes to drought tolerance in coffee (Coffea canephora) plants. Environmental and Experimental Botany Vol. 147: 220-233.
MiR160	-	-	-	-	UGCCUGGCUCCCUGUAUGCCA	21	-	position in precursor	mature without pair		Guedes FAF, Nobres P, Ferreira DCR, et al. (2018) Transcriptional memory contributes to drought tolerance in coffee (Coffea canephora) plants. Environmental and Experimental Botany Vol. 147: 220-233.
MiR164	-	-	-	-	UGGAGAAGCAGGGCACGUGCA	21	Redundant Sequence	mature without pair			Guedes FAF, Nobres P, Ferreira DCR, et al. (2018) Transcriptional memory contributes to drought tolerance in coffee (Coffea canephora) plants. Environmental and Experimental Botany Vol. 147: 220-233.
MiR164	-	-	-	-	CAUGUGCCUGUGUUCUCCAUC	21	-	position in precursor	mature without pair		Guedes FAF, Nobres P, Ferreira DCR, et al. (2018) Transcriptional memory contributes to drought tolerance in coffee (Coffea canephora) plants. Environmental and Experimental Botany Vol. 147: 220-233.
miR166	-	-	-	-	UCGGACCAGGCUUCAUUCCCC	21	Redundant Sequence	mature without pair			Guedes FAF, Nobres P, Ferreira DCR, et al. (2018) Transcriptional memory contributes to drought tolerance in coffee (Coffea canephora) plants. Environmental and Experimental Botany Vol. 147: 220-233.
miR166	-	-	-	-	UCGGACCAGGCUUCAUUCCCC	21	Redundant Sequence	mature without pair			Guedes FAF, Nobres P, Ferreira DCR, et al. (2018) Transcriptional memory contributes to drought tolerance in coffee (Coffea canephora) plants. Environmental and Experimental Botany Vol. 147: 220-233.
MiR167	-	-	-	-	UGAAGCUGCCAGCAUGAUCUGA	22	Redundant Sequence	mature without pair			Guedes FAF, Nobres P, Ferreira DCR, et al. (2018) Transcriptional memory contributes to drought tolerance in coffee (Coffea canephora) plants. Environmental and Experimental Botany Vol. 147: 220-233.
miR169	-	-	-	-	CAGCCAGGGAUGACUUGCCGA	21	Redundant Sequence	mature without pair			Guedes FAF, Nobres P, Ferreira DCR, et al. (2018) Transcriptional memory contributes to drought tolerance in coffee (Coffea canephora) plants. Environmental and Experimental Botany Vol. 147: 220-233.
MiR171	-	-	-	-	UAUUGGCCUGGUUCACUCAGA	21	Redundant Sequence	position in precursor	mature without pair		Guedes FAF, Nobres P, Ferreira DCR, et al. (2018) Transcriptional memory contributes to drought tolerance in coffee (Coffea canephora) plants. Environmental and Experimental Botany Vol. 147: 220-233.
miR362	-	-	-	-	CACGCAGGAGAGAUGGCGCCUA	22	Redundant Sequence	mature without pair			Guedes FAF, Nobres P, Ferreira DCR, et al. (2018) Transcriptional memory contributes to drought tolerance in coffee (Coffea canephora) plants. Environmental and Experimental Botany Vol. 147: 220-233.
miR390	-	-	-	-	AAGCUCAGGAGGGAUAGCGCC	21	Redundant Sequence	mature without pair			Guedes FAF, Nobres P, Ferreira DCR, et al. (2018) Transcriptional memory contributes to drought tolerance in coffee (Coffea canephora) plants. Environmental and Experimental Botany Vol. 147: 220-233.
miR395	-	-	-	-	CUGAAGUGUUUGGGGGAACUC	21	Redundant Sequence	mature without pair			Guedes FAF, Nobres P, Ferreira DCR, et al. (2018) Transcriptional memory contributes to drought tolerance in coffee (Coffea canephora) plants. Environmental and Experimental Botany Vol. 147: 220-233.
miR395	-	-	-	-	CUGAAGUGUUUGGGGGAACUC	21	Redundant Sequence	mature without pair			Guedes FAF, Nobres P, Ferreira DCR, et al. (2018) Transcriptional memory contributes to drought tolerance in coffee (Coffea canephora) plants. Environmental and Experimental Botany Vol. 147: 220-233.
miR397	-	-	-	-	UCAUUGAGUGCAGCGUUGAUG	21	Redundant Sequence	mature without pair			Guedes FAF, Nobres P, Ferreira DCR, et al. (2018) Transcriptional memory contributes to drought tolerance in coffee (Coffea canephora) plants. Environmental and Experimental Botany Vol. 147: 220-233.
MiR399	-	-	-	-	UGCCAAAGGAGAAUUGCCCUG	21	Redundant Sequence	mature without pair			Guedes FAF, Nobres P, Ferreira DCR, et al. (2018) Transcriptional memory contributes to drought tolerance in coffee (Coffea canephora) plants. Environmental and Experimental Botany Vol. 147: 220-233.
MiR399	-	-	-	-	UGCCAAAGGAGAAUUGCCCUG	21	Redundant Sequence	mature without pair			Guedes FAF, Nobres P, Ferreira DCR, et al. (2018) Transcriptional memory contributes to drought tolerance in coffee (Coffea canephora) plants. Environmental and Experimental Botany Vol. 147: 220-233.
MiR399	-	-	-	-	UGCCUAAGGAGAAUUGCCCUG	21	-	position in precursor	mature without pair		Guedes FAF, Nobres P, Ferreira DCR, et al. (2018) Transcriptional memory contributes to drought tolerance in coffee (Coffea canephora) plants. Environmental and Experimental Botany Vol. 147: 220-233.
MiR399	-	-	-	-	UGCCAAAGGAGAUUUGCCCCG	21	Redundant Sequence	position in precursor	mature without pair		Guedes FAF, Nobres P, Ferreira DCR, et al. (2018) Transcriptional memory contributes to drought tolerance in coffee (Coffea canephora) plants. Environmental and Experimental Botany Vol. 147: 220-233.
miR408	-	-	-	-	GUGCACUGCCUCUUCCCUGGC	21	Redundant Sequence	mature without pair			Guedes FAF, Nobres P, Ferreira DCR, et al. (2018) Transcriptional memory contributes to drought tolerance in coffee (Coffea canephora) plants. Environmental and Experimental Botany Vol. 147: 220-233.
miR477	-	-	-	-	CACUCUCCCUCAAGGGCUUCCGA	23	Redundant Sequence	mature size	mature without pair		Guedes FAF, Nobres P, Ferreira DCR, et al. (2018) Transcriptional memory contributes to drought tolerance in coffee (Coffea canephora) plants. Environmental and Experimental Botany Vol. 147: 220-233.
miR482	-	-	-	-	UUUCCUAGCCCGCCCAUUCCUA	22	Redundant Sequence	mature without pair			Guedes FAF, Nobres P, Ferreira DCR, et al. (2018) Transcriptional memory contributes to drought tolerance in coffee (Coffea canephora) plants. Environmental and Experimental Botany Vol. 147: 220-233.
MiRSeq_100	-	-	-	-	UAUUGGUCCGGUUCACUCGGA	21	-	mature without pair			Guedes FAF, Nobres P, Ferreira DCR, et al. (2018) Transcriptional memory contributes to drought tolerance in coffee (Coffea canephora) plants. Environmental and Experimental Botany Vol. 147: 220-233.
MiRSeq_102	-	-	-	-	UCAGGGUUCAUAUCAGAAAGC	21	-	position in precursor	mature without pair		Guedes FAF, Nobres P, Ferreira DCR, et al. (2018) Transcriptional memory contributes to drought tolerance in coffee (Coffea canephora) plants. Environmental and Experimental Botany Vol. 147: 220-233.
[truncated: 56 more rows]

## Sheet: sRNA validation
chr	start	end	strand	name	SRR837800 Loss-Morais et al. (2014) (NCBI accession GSE46617)	ERR2915206 (ENA accession PRJEB29660)	SRR5074354 Guedes et al. (2018) (NCBI SRA accession PRJNA353111)	SRR5074355 Guedes et al. (2018) (NCBI SRA accession PRJNA353111)	SRR5074357 Guedes et al. (2018) (NCBI SRA accession PRJNA353111)	SRR5074364 Guedes et al. (2018) (NCBI SRA accession PRJNA353111)	SRR5074367 Guedes et al. (2018) (NCBI SRA accession PRJNA353111)
[truncated: 1,043 more rows]

[truncated: 2 more sheets: Considered Precursor, Considered Mature]
