# Supplementary material for: Genome-Wide Screening and Characterization of Non-Coding RNAs in Coffea canephora
Source: Noncoding RNA. 2020 Sep 11;6(3):39. doi: 10.3390/ncrna6030039 (PMC7549347; doi:10.3390/ncrna6030039)
Supplement: Supplementary file 1 [file ncrna-06-00039-s001.zip › suppl_file_S2.xls]

## Sheet: T1
Transcriptional evidence analysis
chr	start	end	str	ncRNA	SRR837800 Loss-Morais et al. (2014) (NCBI accession GSE46617)	ERR2915206 (ENA accession PRJEB29660)	SRR5074354 Guedes et al. (2018) (NCBI SRA accession PRJNA353111)	SRR5074355 Guedes et al. (2018) (NCBI SRA accession PRJNA353111)	SRR5074357 Guedes et al. (2018) (NCBI SRA accession PRJNA353111)	SRR5074364 Guedes et al. (2018) (NCBI SRA accession PRJNA353111)	SRR5074367 Guedes et al. (2018) (NCBI SRA accession PRJNA353111)	SRR5074369 Guedes et al. (2018) (NCBI SRA accession PRJNA353111)
chr1	6906	7367	-	lncRNA;gene overlap	6	2	8	5	6	8	14	2
chr1	76276	77218	-	lncRNA;sense	22	35	32	23	52	29	40	43
chr1	248777	248919	+	snoRNA;unk	60	35	1	2	3	9	1	7
chr1	305748	306279	+	lncRNA;no overlap	48	88	1188	2300	910	1038	763	1928
chr1	306350	306434	+	snoRNA;snoR12;	58	249	2054	1542	1383	1885	2927	1805
chr1	306559	306651	+	snoRNA;SNORD24;	113	1914	2219	2087	1716	2314	2364	2100
chr1	551066	551279	-	lncRNA;no overlap	4	20	0	0	0	0	0	0
chr1	620433	620912	+	lncRNA;no overlap	8	19	1	0	1	0	0	7
chr1	622740	622956	-	lncRNA;no overlap	10	12	0	0	0	0	0	1
chr1	704007	704454	+	lncRNA;no overlap	4	15	0	0	6	2	2	5
chr1	732500	732930	+	lncRNA;no overlap	4	11	0	1	3	2	4	5
chr1	759473	759687	+	lncRNA;no overlap	7	13	0	1	0	0	2	5
chr1	793348	793798	+	lncRNA;gene overlap	6	8	1	1	2	2	2	1
chr1	829150	830137	-	lncRNA;no overlap	7	11	0	0	0	0	0	2
chr1	943631	944092	+	lncRNA;no overlap	10	4	0	3	4	0	3	3
chr1	985633	985763	+	miRNA,mir156,PREC	66	20	2	2	11	16	17	2
chr1	985633	985763	+	miRNA,MiRSeq_110,MAT	66	20	2	2	11	16	17	2
chr1	1215198	1215365	+	miRNA,ccp-miR902a,PREC	24	25	1	3	1	2	2	9
chr1	1215293	1215313	+	miRNA,ccp-miR902a-3p,MAT	24	25	0	2	0	0	1	0
chr1	1295020	1295625	+	lncRNA;sense	33	34	10	17	4	11	12	15
chr1	1330512	1330816	-	lncRNA;sense	15	42	78	71	107	67	86	31
chr1	1427881	1428574	-	lncRNA;no overlap	18	36	5	6	8	5	8	6
chr1	1555083	1555248	+	snoRNA;unk	26	19	1	3	6	6	10	10
chr1	1616389	1616561	+	snoRNA;unk	30	41	3	7	6	8	13	12
chr1	1665302	1665385	-	tRNA;Leu;CAA	5573	408	3801	3725	3613	5084	3098	368
chr1	1665713	1665882	+	snoRNA;unk	40	32	9	14	15	15	15	14
chr1	1667768	1668118	-	lncRNA;no overlap	79	46	537	625	665	395	476	22
chr1	1670269	1670650	-	lncRNA;no overlap	46	56	533	613	660	403	468	27
chr1	1870948	1871251	+	lncRNA;no overlap	54	17	24	23	20	12	14	19
chr1	1908619	1908723	+	snoRNA;unk	23	27	0	2	1	3	1	12
chr1	1928929	1929407	+	lncRNA;no overlap	13	27	0	0	0	0	0	49
chr1	1954524	1954597	+	tRNA;Val;AAC	310	127	694	618	585	866	419	143
chr1	1965432	1965505	-	tRNA;Val;AAC	354	143	695	608	585	864	416	70
chr1	1965628	1965701	+	tRNA;Val;AAC	318	119	699	620	585	864	416	173
chr1	2130707	2130959	-	lncRNA;no overlap	69	43	0	0	12	0	0	18
chr1	2174856	2175003	+	snoRNA;unk	20	28	37	40	18	35	9	117
chr1	2223815	2223950	+	snoRNA;unk	21	30	36	42	16	32	6	117
chr1	2635196	2635347	+	snoRNA;unk	24	16	2	0	0	2	2	5
chr1	2733128	2733271	+	snoRNA;unk	7	15	2	0	0	3	2	9
chr1	2816120	2816222	+	miRNA,ccp-miR9752,PREC	6	17	2	1	0	3	2	10
chr1	2816168	2816189	+	miRNA,ccp-miR9752-3p,MAT	6	17	2	0	0	3	2	10
chr1	3195855	3196552	+	lncRNA;no overlap	15	20	4	6	6	5	7	9
chr1	3377728	3378094	+	lncRNA;no overlap	24	53	4	4	13	3	13	17
chr1	3612668	3613204	+	lncRNA;no overlap	35	71	3	1	2	2	1	6
chr1	3689896	3690014	+	snoRNA;unk	32	21	1	3	0	3	0	7
chr1	3693924	3694910	-	lncRNA;no overlap	46	30	0	0	0	0	0	5
chr1	3952142	3952219	-	snoRNA;snoZ102_R77;	27	276	1393	1031	1184	1398	1291	1546
chr1	3952369	3952451	-	snoRNA;snoZ102_R77;	26	74	113	113	90	100	100	62
chr1	4144040	4144487	+	lncRNA;no overlap	12	11	2	5	2	8	6	2
chr1	4164522	4164736	+	lncRNA;no overlap	15	14	0	1	1	0	3	2
chr1	4175302	4175780	-	lncRNA;no overlap	16	27	5	7	9	11	10	19
chr1	4186194	4186672	-	lncRNA;no overlap	15	24	3	5	5	7	10	4
chr1	4422955	4423084	+	snoRNA;unk	32	31	1	1	1	1	0	0
chr1	4484858	4485613	+	lncRNA;sense	29	59	36	26	32	34	21	10
chr1	4490512	4490642	+	snoRNA;unk	41	51	0	0	1	2	0	2
chr1	4532870	4533388	-	lncRNA;no overlap	28	65	1	0	0	0	0	7
chr1	4625201	4625538	+	lncRNA;no overlap	60	78	0	0	3	3	1	9
chr1	4768446	4768517	+	tRNA;Gly;TCC	14895	4898	183158	127303	49413	107913	78141	9496
chr1	4769662	4769733	+	tRNA;Gly;TCC	15407	5086	183880	127953	50537	109454	79066	9524
chr1	4875631	4875884	+	lncRNA;antisense	24	25	0	0	3	1	2	19
chr1	5136620	5136883	+	lncRNA;sense	23	19	2	3	0	14	3	5
chr1	5300395	5300861	+	lncRNA;no overlap	43	24	1	0	0	6	1	14
chr1	5375642	5375714	+	tRNA;Ala;AGC	59	48	115	113	55	96	32	142
chr1	5375847	5375919	+	tRNA;Ala;AGC	69	67	344	314	122	153	187	96
chr1	5407428	5407574	+	snoRNA;unk	21	58	2	4	0	5	0	8
chr1	5824512	5825049	+	lncRNA;no overlap	23	32	0	1	0	2	2	7
chr1	5825191	5825343	-	miRNA,mir159,PREC	27	18	0	0	4	0	0	4
chr1	5825191	5825343	-	miRNA,MiRSeq_101d,MAT	27	18	0	0	4	0	0	4
chr1	5855704	5855918	-	lncRNA;no overlap	25	12	0	0	4	0	0	1
chr1	5858421	5858636	-	lncRNA;no overlap	26	12	0	0	0	2	1	1
chr1	5858945	5859424	+	lncRNA;no overlap	25	48	0	0	0	1	0	6
chr1	5859516	5859891	+	lncRNA;no overlap	23	48	0	0	0	0	0	6
chr1	5992780	5992886	-	miRNA,mir160,PREC	11	15	3	0	0	0	0	1
chr1	5992780	5992886	-	miRNA,MiRSeq_32c,MAT	11	15	3	0	0	0	0	1
chr1	6052395	6053493	+	lncRNA;no overlap	21	37	0	0	0	0	0	6
chr1	6057420	6058518	+	lncRNA;no overlap	23	42	0	0	0	0	0	6
chr1	6100432	6100684	+	lncRNA;no overlap	11	40	0	0	0	0	0	7
chr1	6103097	6103563	+	lncRNA;no overlap	12	46	0	0	3	0	0	8
chr1	6178045	6179031	+	lncRNA;no overlap	15	66	0	0	0	0	0	59
chr1	6277218	6277378	+	snRNA;U1	88	191	268	170	191	240	298	341
chr1	6294756	6295511	-	lncRNA;no overlap	41	32	2	1	0	0	0	2
chr1	6300533	6301094	+	lncRNA;no overlap	27	26	5	2	1	6	7	6
chr1	6354022	6354621	-	lncRNA;no overlap	49	47	4	2	3	9	16	0
chr1	6666387	6667067	-	lncRNA;no overlap	27	25	0	1	9	5	9	3
chr1	6706473	6706641	+	snoRNA;unk	15	19	189	308	170	213	243	1
chr1	6780055	6780215	+	snoRNA;unk	21	46	3	1	3	1	0	2
chr1	6832557	6833035	-	lncRNA;no overlap	29	47	0	0	5	0	2	11
chr1	6833335	6833550	+	lncRNA;no overlap	23	44	0	1	3	1	4	4
chr1	6836180	6836394	+	lncRNA;no overlap	23	44	0	1	3	0	0	3
chr1	6989370	6989487	-	miRNA,mir162,PREC	30	32	56	74	140	89	139	15
chr1	6989370	6989487	-	miRNA,MiRSeq_98,MAT	30	32	56	74	140	89	139	15
chr1	7013364	7013457	+	snoRNA;unk	24	28	0	2	0	2	0	0
chr1	7057541	7058526	+	lncRNA;no overlap	28	24	0	1	4	2	0	0
chr1	7074135	7074596	-	lncRNA;gene overlap	20	20	1	4	1	2	4	3
chr1	7098218	7098473	-	lncRNA;no overlap	36	73	11	4	8	6	9	2
chr1	7107617	7107872	+	lncRNA;no overlap	254	91	11	4	8	5	9	4
chr1	7290349	7290509	+	snRNA;U1	191	331	1028	646	460	982	1433	972
chr1	7376189	7376601	-	lncRNA;gene overlap	21	28	5	9	10	11	18	13
chr1	7524504	7524684	+	miRNA,ccp-miR7494b,PREC	18	15	9	11	9	17	13	9
chr1	7524653	7524676	+	miRNA,ccp-miR7494b-3p,MAT	16	14	0	4	0	0	0	0
chr1	7554293	7554447	+	snoRNA;unk	19	11	0	4	0	3	2	7
chr1	7998394	7998586	+	miRNA,ccp-miR8044,PREC	30	23	2	2	0	2	6	6
chr1	7998546	7998567	+	miRNA,ccp-miR8044-5p,MAT	28	21	2	2	0	0	5	0
chr1	8114429	8114721	+	lncRNA;no overlap	21	20	8	15	6	4	43	54
chr1	8231635	8232429	-	lncRNA;no overlap	27	17	0	0	0	0	0	26
chr1	8272030	8272245	-	lncRNA;no overlap	24	17	0	0	0	0	0	12
chr1	8272514	8272993	+	lncRNA;no overlap	100	26	7	15	6	4	42	5
chr1	8511978	8512123	-	miRNA,mir164,PREC	14	12	0	1	0	3	2	1
chr1	8511978	8512123	-	miRNA,MiRSeq_132a,MAT	14	12	0	1	0	3	2	1
chr1	8570016	8570151	+	snRNA;U1	13	14	53	41	51	56	52	19
chr1	8572212	8572372	+	snRNA;U1	60	447	3068	1929	1202	3040	7121	2756
chr1	8655245	8655405	+	snRNA;U1	12	13	12	16	8	23	29	16
chr1	8658057	8658217	+	snRNA;U1	62	131	3138	1977	1232	3100	7158	411
chr1	8720699	8721177	-	lncRNA;no overlap	16	13	0	0	0	0	0	1
chr1	8778463	8778829	-	lncRNA;no overlap	21	16	3	4	15	3	12	1
chr1	8790888	8791328	-	lncRNA;no overlap	16	9	0	0	0	0	0	0
chr1	8795976	8796136	+	snRNA;U1	79	172	279	178	194	256	309	364
chr1	8800801	8801141	+	lncRNA;no overlap	7	7	0	0	0	0	0	5
chr1	8850780	8851535	+	lncRNA;antisense	4	15	1	2	2	6	3	6
chr1	8859346	8859820	-	lncRNA;no overlap	7	3	0	0	0	0	0	0
chr1	8860324	8860798	-	lncRNA;no overlap	8	3	0	0	0	0	0	0
chr1	9003733	9004023	+	lncRNA;no overlap	19	33	2	5	5	5	7	5
chr1	9073530	9073952	-	lncRNA;no overlap	14	11	6	5	5	3	8	0
chr1	9136241	9136400	+	snoRNA;unk	31	49	0	2	0	1	1	4
chr1	9265555	9265717	+	snoRNA;unk	27	17	151	69	118	56	102	5
chr1	9276351	9276840	-	lncRNA;no overlap	28	14	2	1	5	6	6	6
chr1	9461445	9461759	-	lncRNA;gene overlap	32	8	3	2	0	4	1	15
chr1	9581090	9581175	+	miRNA,mir166a,PREC	3071	6860	747	817	593	941	885	96
chr1	9581090	9581175	+	miRNA,MiRSeq_108,MAT	3071	6860	747	817	593	941	885	96
chr1	9726353	9727058	+	lncRNA;no overlap	20	34	10	16	6	17	38	18
chr1	9901642	9901796	+	snoRNA;unk	15	27	1	0	3	1	1	13
chr1	9925178	9925501	-	lncRNA;no overlap	12	25	0	1	0	0	0	12
chr1	10081121	10081232	+	snoRNA;unk	16	32	1	3	7	3	1	153
chr1	10327108	10327278	+	miRNA,ccp-miR5368,PREC	16195	147177	64778	73952	51448	58251	74243	95276
chr1	10327259	10327278	+	miRNA,ccp-miR5368-3p,MAT	2399	17448	11052	13160	8455	10340	12268	12268
chr1	10327926	10328028	+	rRNA;SSU;	28891	762390	3325013	5320643	2738511	3199250	2845496	3283013
chr1	10328287	10328401	+	rRNA;5.8s;	21567	142918	5352360	7635633	2993526	4605649	2753378	6401436
chr1	10328649	10328722	+	tRNA;Arg;ACG	17772	7944	173563	216283	86784	83783	136605	17988
chr1	10329284	10329355	-	tRNA;Asn;GTT	4007	110433	99791	65251	59269	224180	197486	41168
chr1	10447197	10447656	-	lncRNA;no overlap	16	23	3	1	0	1	0	4
chr1	10582307	10582839	-	lncRNA;no overlap	16	17	0	0	0	0	0	6
chr1	10804210	10804377	+	snoRNA;unk	23	13	2	0	0	0	0	11
chr1	10965307	10965746	-	lncRNA;no overlap	28	29	0	0	0	3	1	5
chr1	10967787	10967980	-	snRNA;U2	59	127	1124	1041	422	824	1193	1629
chr1	11047328	11047807	+	lncRNA;no overlap	24	29	1	1	4	0	1	8
chr1	11049634	11049850	-	lncRNA;no overlap	24	22	0	0	0	1	0	3
chr1	11050144	11050623	+	lncRNA;no overlap	25	21	1	0	0	0	0	8
chr1	11296280	11296494	-	lncRNA;no overlap	39	30	0	0	0	0	1	9
chr1	11299120	11299335	-	lncRNA;no overlap	41	28	0	0	0	0	2	9
chr1	11299604	11300083	+	lncRNA;no overlap	23	44	2	2	0	0	0	6
chr1	11309460	11309677	+	lncRNA;no overlap	25	41	3	4	2	0	1	7
chr1	11313863	11314959	-	lncRNA;gene overlap	36	24	0	0	0	0	0	10
chr1	11404227	11404678	+	lncRNA;sense	33	29	6	5	5	4	5	6
chr1	11443501	11444088	-	lncRNA;no overlap	37	18	0	0	0	0	0	7
chr1	11446047	11446221	+	snoRNA;unk	25	13	0	1	0	4	0	11
chr1	11797901	11798437	-	lncRNA;no overlap	6	11	0	0	0	0	0	0
chr1	11807304	11807841	-	lncRNA;no overlap	6	9	0	0	0	0	0	0
chr1	11817493	11818054	+	lncRNA;no overlap	5	9	3	0	3	0	1	1
chr1	11819708	11820269	+	lncRNA;no overlap	5	11	0	0	3	0	1	1
chr1	11824745	11825243	+	lncRNA;no overlap	5	11	0	0	3	0	1	1
chr1	12019429	12019837	+	lncRNA;no overlap	3	7	0	0	0	0	0	0
chr1	12028451	12028662	-	lncRNA;no overlap	1	6	0	0	0	0	0	0
chr1	12045166	12045878	+	lncRNA;no overlap	2	8	0	0	0	0	1	0
chr1	12279701	12280239	+	lncRNA;no overlap	1	6	0	0	0	0	0	0
chr1	12532206	12533302	+	lncRNA;no overlap	8	4	0	0	0	0	0	12
chr1	12602831	12602956	+	snoRNA;unk	8	6	0	0	5	1	0	14
chr1	12694954	12695362	+	lncRNA;no overlap	12	16	0	0	0	0	0	14
chr1	12835055	12835270	-	lncRNA;no overlap	14	7	0	0	0	0	0	2
chr1	12837823	12838039	-	lncRNA;no overlap	14	7	0	0	0	0	0	2
chr1	12838309	12838788	+	lncRNA;no overlap	7	10	0	0	0	0	0	0
chr1	12857883	12858980	-	lncRNA;no overlap	19	11	0	0	0	0	0	2
chr1	13046353	13046812	+	lncRNA;no overlap	16	48	0	2	0	0	3	0
chr1	13055856	13056315	+	lncRNA;no overlap	13	45	0	2	0	0	0	0
chr1	13217558	13217966	+	lncRNA;no overlap	8	21	0	0	1	0	0	0
chr1	13219593	13220091	-	lncRNA;no overlap	10	19	0	0	0	0	0	4
chr1	13276357	13276779	-	lncRNA;no overlap	8	4	0	0	0	0	0	1
chr1	13515473	13515936	+	lncRNA;no overlap	9	9	1	1	1	1	3	2
chr1	13747099	13747559	-	lncRNA;no overlap	3	19	1	0	0	1	1	1
chr1	13979935	13980190	-	lncRNA;no overlap	39	70	0	2	0	2	0	3
chr1	13982108	13982355	-	lncRNA;no overlap	39	70	0	2	0	2	0	3
chr1	13993147	13993294	+	snoRNA;unk	14	28	0	1	0	4	0	1
chr1	13997664	13998501	+	lncRNA;no overlap	14	27	0	1	0	4	0	1
chr1	13999082	13999490	+	lncRNA;no overlap	17	29	0	1	0	4	0	1
chr1	14197002	14197111	+	miRNA,mir166b,PREC	29	30	4	3	6	4	7	3
chr1	14197002	14197111	+	miRNA,MiRSeq_51,MAT	29	30	4	3	6	4	7	3
chr1	14211345	14211655	+	lncRNA;no overlap	28	31	4	3	6	5	7	3
chr1	14216670	14216981	+	lncRNA;no overlap	26	31	4	3	6	4	7	3
chr1	14316542	14316823	-	lncRNA;no overlap	13	25	0	1	1	0	0	2
chr1	14354032	14354787	+	lncRNA;no overlap	12	23	0	3	0	1	0	18
chr1	14506644	14507071	-	lncRNA;no overlap	16	11	0	0	0	0	0	2
chr1	14594051	14594491	+	lncRNA;no overlap	6	7	0	0	0	1	0	0
chr1	14603547	14603986	+	lncRNA;sense	10	14	0	2	2	4	5	0
chr1	14654083	14654277	-	miRNA,mir166c,PREC	10	7	0	0	0	0	0	0
chr1	14654083	14654277	-	miRNA,MiRSeq_27c,MAT	10	7	0	0	0	0	0	0
chr1	14796676	14796785	-	miRNA,mir166d,PREC	7	25	0	0	0	0	0	2
chr1	14796676	14796785	-	miRNA,MiRSeq_37,MAT	7	25	0	0	0	0	0	2
chr1	14805672	14806151	-	lncRNA;no overlap	7	25	0	1	2	0	1	2
chr1	14926284	14926692	+	lncRNA;no overlap	20	12	0	0	0	0	1	0
chr1	15000177	15000490	+	miRNA,ccp-miR395t-1,PREC	97	30	0	0	0	0	2	0
chr1	15000351	15000372	+	miRNA,ccp-miR395t-1-3p,MAT	97	30	0	0	0	0	2	0
chr1	15039478	15039905	+	lncRNA;no overlap	97	27	1	0	0	0	2	1
chr1	15058214	15058705	+	lncRNA;no overlap	158	32	0	0	0	0	2	0
chr1	15061039	15061292	+	lncRNA;no overlap	98	33	0	0	0	0	2	0
chr1	15083869	15084124	+	lncRNA;no overlap	97	31	0	0	0	0	0	0
chr1	15102700	15103272	-	lncRNA;gene overlap	10	12	5	10	8	19	23	2
chr1	15213458	15214250	-	lncRNA;no overlap	20	27	44	51	72	37	21	1
chr1	15245251	15246005	+	lncRNA;no overlap	8	9	2	1	0	0	0	1
chr1	15525270	15525711	+	lncRNA;no overlap	55	110	0	0	0	0	0	79
chr1	15941361	15941980	+	lncRNA;no overlap	7	6	1	3	0	2	10	0
chr1	15958896	15959483	+	lncRNA;no overlap	13	7	3	1	8	8	3	2
chr1	16099983	16100197	+	lncRNA;no overlap	7	5	0	0	1	0	0	6
chr1	16102825	16103039	+	lncRNA;no overlap	7	5	0	0	1	0	0	5
chr1	16180223	16180478	+	lncRNA;no overlap	5	4	0	0	1	0	0	4
chr1	16182913	16183033	+	snoRNA;unk	5	4	0	0	2	0	2	4
chr1	16218501	16219023	+	lncRNA;no overlap	3	7	1	0	0	1	2	7
chr1	16231881	16232289	-	lncRNA;no overlap	6	3	2	0	0	0	0	1
chr1	16525782	16526258	+	lncRNA;no overlap	14	7	0	0	0	0	0	0
chr1	16542222	16542312	+	miRNA,mir166e,PREC	15	7	0	2	0	0	0	0
chr1	16542222	16542312	+	miRNA,MiRSeq_7e,MAT	15	7	0	2	0	0	0	0
chr1	16684268	16684483	-	lncRNA;no overlap	9	14	0	1	0	0	0	0
chr1	16684761	16685239	+	lncRNA;no overlap	4	15	0	0	1	0	0	0
chr1	16725081	16725223	+	snoRNA;unk	2	8	0	0	0	0	0	1
chr1	16742213	16742672	+	lncRNA;no overlap	6	11	1	3	0	0	5	1
chr1	16936118	16936738	-	lncRNA;no overlap	19	38	0	0	0	0	0	7
chr1	16939441	16940061	-	lncRNA;no overlap	19	38	0	0	0	0	0	7
chr1	16942764	16943384	-	lncRNA;no overlap	19	38	0	0	0	0	0	7
chr1	16946087	16946707	-	lncRNA;no overlap	19	38	0	0	0	0	0	7
chr1	16949410	16950030	-	lncRNA;no overlap	19	38	0	0	0	0	0	7
chr1	16966867	16967123	-	lncRNA;no overlap	23	44	1	0	0	0	0	6
chr1	16999868	17000052	+	snoRNA;unk	21	40	0	1	6	1	2	11
chr1	17027681	17027849	+	miRNA,mir167a,PREC	82	38	0	0	0	2	0	9
chr1	17027681	17027849	+	miRNA,MiRSeq_38a,MAT	82	38	0	0	0	2	0	9
chr1	17300813	17300955	+	snoRNA;unk	7	9	0	0	0	0	1	512
chr1	17463575	17463966	+	lncRNA;no overlap	13	22	0	0	6	7	4	5
chr1	17471920	17472024	+	snoRNA;unk	11	20	0	0	0	1	3	5
chr1	17487281	17487481	-	miRNA,mir167b,PREC	8	12	0	0	3	0	0	3
chr1	17487281	17487481	-	miRNA,MiRSeq_27e,MAT	8	12	0	0	3	0	0	3
chr1	17495908	17496123	-	lncRNA;no overlap	6	9	0	0	2	0	0	2
chr1	17496444	17496924	+	lncRNA;no overlap	11	18	0	0	0	2	1	5
chr1	17499865	17500081	+	lncRNA;no overlap	11	13	0	0	0	1	1	5
chr1	17674121	17674543	-	lncRNA;no overlap	16	14	0	0	0	0	0	1
chr1	17774917	17775094	+	snoRNA;unk	16	31	13	34	0	18	8	6
chr1	17833662	17833876	+	lncRNA;no overlap	29	21	0	0	0	0	1	8
chr1	17836504	17836718	+	lncRNA;no overlap	29	21	0	0	0	0	1	8
chr1	17839330	17839544	+	lncRNA;no overlap	29	21	0	0	0	0	1	8
chr1	17841427	17841900	-	lncRNA;no overlap	15	16	0	0	0	0	2	1
chr1	17842225	17842439	+	lncRNA;no overlap	29	22	0	0	0	0	1	8
chr1	17845051	17845265	+	lncRNA;no overlap	29	21	0	0	0	0	1	8
chr1	17847148	17847621	-	lncRNA;no overlap	15	16	0	0	0	0	2	1
chr1	17847946	17848160	+	lncRNA;no overlap	29	22	0	0	0	0	1	8
chr1	17850772	17850986	+	lncRNA;no overlap	29	21	0	0	0	0	1	8
chr1	17852446	17852662	+	lncRNA;no overlap	29	21	0	0	0	0	1	8
chr1	17854556	17855029	-	lncRNA;no overlap	15	16	0	0	0	0	2	1
chr1	17855354	17855568	+	lncRNA;no overlap	29	22	0	0	0	0	1	8
chr1	17955263	17955388	+	snoRNA;unk	49	21	1	1	4	0	0	1
chr1	18039557	18039628	+	miRNA,ccp-miR5042-1,PREC	44	7	0	1	4	0	0	2
chr1	18039590	18039611	+	miRNA,ccp-miR5042-1-3p,MAT	43	7	0	1	4	0	0	0
chr1	18097744	18098037	-	lncRNA;no overlap	12	15	0	1	3	3	0	5
chr1	18375395	18376070	+	lncRNA;no overlap	55	12	1	0	2	0	0	5
chr1	18378620	18379296	+	lncRNA;no overlap	56	12	1	0	2	0	0	5
chr1	18521360	18521924	+	lncRNA;no overlap	80	17	0	1	6	13	0	4
chr1	18577409	18577809	-	lncRNA;no overlap	18	117	0	2	4	0	2	4
chr1	18578894	18579153	+	lncRNA;no overlap	26	15	0	0	2	0	0	5
chr1	18597168	18597534	+	lncRNA;no overlap	22	15	0	2	4	1	2	6
chr1	18640601	18641080	+	lncRNA;no overlap	22	21	1	0	1	0	0	6
chr1	18839134	18839800	-	lncRNA;no overlap	5	16	1	4	1	1	4	5
chr1	18843524	18843623	+	rRNA;5s;	9	15	20	39	33	28	26	29
chr1	18991444	18991719	+	lncRNA;no overlap	2	10	0	2	0	0	0	12
chr1	19135569	19135705	+	snoRNA;unk	8	18	1	0	1	0	2	1
chr1	19173496	19173849	+	lncRNA;no overlap	12	13	1	0	1	0	2	1
chr1	19189067	19189494	-	lncRNA;no overlap	7	8	0	0	0	0	0	0
chr1	19493752	19494033	-	miRNA,ccp-miR1128-2,PREC	15	42	4	13	5	11	6	4
chr1	19493795	19493816	-	miRNA,ccp-miR1128-2-3p,MAT	2	8	1	2	0	3	1	1
chr1	19702467	19708063	+	lncRNA;sense	43	199	668	975	648	429	1039	10
chr1	19720653	19721199	+	lncRNA;sense	24	25	8	3	22	15	8	6
chr1	19767600	19767886	+	lncRNA;no overlap	22	26	3	2	13	10	5	4
chr1	19770820	19771363	-	lncRNA;no overlap	32	27	4	11	19	10	6	39
chr1	19773180	19773394	-	lncRNA;no overlap	30	25	0	0	0	0	0	37
chr1	19776022	19776236	-	lncRNA;no overlap	29	27	0	0	0	0	0	37
chr1	19776505	19776984	+	lncRNA;no overlap	25	25	3	2	13	13	4	6
chr1	19836896	19837036	-	miRNA,ccp-miR9557,PREC	46	34	0	0	2	0	1	37
chr1	19836932	19836953	-	miRNA,ccp-miR9557-3p,MAT	45	34	0	0	2	0	0	0
chr1	20123890	20124151	+	lncRNA;no overlap	59	37	5	5	10	4	20	15
chr1	20124699	20124960	+	lncRNA;no overlap	60	37	8	6	12	4	21	16
chr1	20133135	20133613	+	lncRNA;no overlap	70	38	7	7	12	4	23	18
chr1	20135441	20135657	-	lncRNA;no overlap	64	51	0	3	3	0	4	5
chr1	20136113	20136592	+	lncRNA;no overlap	69	38	5	6	12	4	20	18
chr1	20204733	20205058	-	lncRNA;no overlap	67	47	0	1	4	1	3	6
chr1	20238813	20239419	-	lncRNA;sense	96	33	7	10	11	3	10	8
chr1	20249870	20250021	+	snoRNA;unk	26	42	1	3	10	3	3	22
chr1	20266801	20266897	+	miRNA,mir168,PREC	21	26	0	2	8	1	3	13
chr1	20266801	20266897	+	miRNA,MiRSeq_57,MAT	21	26	0	2	8	1	3	13
chr1	20519093	20519982	-	lncRNA;no overlap	55	42	3	5	9	0	6	2
chr1	20643031	20643418	+	lncRNA;no overlap	43	37	10	1	2	5	5	7
chr1	20734587	20734860	+	lncRNA;no overlap	22	27	5	0	2	3	2	3
chr1	20831416	20831506	-	miRNA,mir169,PREC	15	27	0	2	0	0	0	3
chr1	20831416	20831506	-	miRNA,MiRSeq_7g,MAT	15	27	0	2	0	0	0	3
chr1	20988043	20988554	-	lncRNA;no overlap	63	142	3	7	12	0	0	3
chr1	21028521	21028844	+	lncRNA;no overlap	10	23	0	0	3	0	1	3
chr1	21200287	21200439	+	snoRNA;unk	20	32	14	19	6	18	18	24
chr1	21317021	21317287	+	rRNA;SSU;	84285	403211	1076704	1192883	1476694	1020855	1051106	699981
chr1	21541185	21541408	-	miRNA,mir171a,PREC	18	10	0	1	2	1	0	405
chr1	21541185	21541408	-	miRNA,MiRSeq_132,MAT	18	10	0	1	2	1	0	405
chr1	21673453	21673708	+	lncRNA;no overlap	11	13	0	1	0	0	0	1
chr1	21740129	21740201	-	tRNA;Arg;ACG	13570	89	468	418	109	371	346	52
chr1	21922360	21922852	-	lncRNA;no overlap	12	15	0	0	0	0	3	10
chr1	22020088	22020466	-	lncRNA;no overlap	18	34	1	0	1	5	9	13
chr1	22180097	22180421	+	lncRNA;no overlap	35	36	7	7	3	1	14	4
chr1	22233425	22233514	+	snoRNA;unk	33	35	1	4	6	3	5	2
chr1	22908943	22909049	-	snoRNA;snoR71;	20	16	0	0	0	0	0	1
chr1	23113772	23113902	+	snoRNA;unk	22	39	0	2	0	3	1	11
chr1	23119238	23119372	+	snoRNA;unk	22	42	2	2	1	0	1	11
chr1	23391826	23392122	+	lncRNA;no overlap	44	96	105	110	119	64	117	102
chr1	23396515	23401951	+	lncRNA;sense	32	52	28	50	79	73	61	26
chr1	23426743	23426815	-	tRNA;Val;TAC	377	59	172	164	213	289	228	38
chr1	23706224	23706353	+	snoRNA;unk	23	23	0	3	1	1	0	4
chr1	23798327	23798401	-	tRNA;His;GTG	2981	463	3371	3749	3194	7674	5613	776
chr1	24017140	24017249	-	miRNA,ccp-miR403,PREC	920	9932	988	1395	7616	4758	5172	372
chr1	24017142	24017255	+	miRNA,ccp-miR403a,PREC	51	63	923	1345	7534	4669	5089	56
chr1	24017142	24017253	-	miRNA,mir171b,PREC	920	9932	988	1395	7616	4758	5172	372
chr1	24017142	24017253	-	miRNA,miR403,MAT	920	9932	988	1395	7616	4758	5172	372
chr1	24017151	24017172	-	miRNA,ccp-miR403-3p,MAT	644	9647	657	1088	6510	4148	4232	311
chr1	24017156	24017177	+	miRNA,ccp-miR403a-5p,MAT	35	45	293	289	1079	568	907	907
chr1	24017221	24017242	-	miRNA,ccp-miR403-5p,MAT	309	303	329	307	1106	610	940	69
chr1	24017226	24017247	+	miRNA,ccp-miR403a-3p,MAT	27	33	630	1056	6455	4099	4182	6
chr1	24034812	24035311	+	lncRNA;no overlap	12	19	5	5	6	3	4	6
chr1	24149211	24149344	-	miRNA,mir171c,PREC	40	58	0	0	2	0	5	54
chr1	24149211	24149344	-	miRNA,MiRSeq_54,MAT	40	58	0	0	2	0	5	54
chr1	24220866	24220995	+	snoRNA;unk	53	56	0	1	0	12	5	14
chr1	24345734	24346050	+	lncRNA;sense	56	53	10	10	1	1	9	11
chr1	24387265	24387480	-	lncRNA;no overlap	44	42	3	0	1	0	0	6
chr1	24387801	24388280	+	lncRNA;no overlap	29	53	1	2	1	0	1	8
chr1	25008615	25008724	+	miRNA,mir171d,PREC	6	2	0	0	0	0	0	3
chr1	25008615	25008724	+	miRNA,MiRSeq_69,MAT	6	2	0	0	0	0	0	3
chr1	25155559	25156089	+	lncRNA;sense	35	35	0	0	6	6	6	9
chr1	25188137	25188209	+	tRNA;Ala;TGC	43104	5277	109210	91296	46534	56408	23512	4813
chr1	25193152	25193254	-	snRNA;U6	272	339	0	0	1	0	0	4594
chr1	25322422	25322501	+	miRNA,ccp-miR159b,PREC	26	343	3	4	17	12	9	11
chr1	25322465	25322486	+	miRNA,ccp-miR159b-3p,MAT	26	343	3	4	16	11	9	11
chr1	25540819	25541232	+	lncRNA;sense	39	48	2	5	12	9	8	9
chr1	25862167	25862881	-	lncRNA;antisense	29	29	0	2	7	2	6	10
chr1	25876922	25877068	+	snoRNA;unk	32	38	5	0	3	4	5	4
chr1	25916582	25917111	+	lncRNA;gene overlap	29	39	10	15	15	10	14	56
chr1	26465855	26465964	-	miRNA,mir172a,PREC	25	42	1	1	1	3	1	12
chr1	26465855	26465964	-	miRNA,MiRSeq_23,MAT	25	42	1	1	1	3	1	12
chr1	26510757	26510887	-	miRNA,ccp-miR1089,PREC	34	36	8	2	2	6	4	11
chr1	26510839	26510860	-	miRNA,ccp-miR1089-5p,MAT	34	36	6	2	2	5	2	2
chr1	26678171	26678646	-	lncRNA;no overlap	40	36	6	0	1	0	5	3
chr1	26689339	26689814	-	lncRNA;no overlap	44	42	11	21	59	26	37	5
chr1	27060770	27061648	+	lncRNA;no overlap	25	30	9	9	19	17	7	22
chr1	27260791	27261354	-	lncRNA;no overlap	62	29	4	2	11	5	9	9
chr1	27292619	27292735	-	miRNA,mir172b,PREC	21	39	1	0	2	0	5	9
chr1	27292619	27292735	-	miRNA,MiRSeq_31a,MAT	21	39	1	0	2	0	5	9
chr1	27330484	27330593	+	snoRNA;unk	25	46	2	9	3	3	3	3
chr1	27489761	27490414	-	lncRNA;sense	27	55	6	11	8	2	11	13
chr1	27533573	27533846	-	lncRNA;no overlap	35	81	0	0	0	1	0	10
chr1	27610270	27610485	+	lncRNA;no overlap	28	64	0	0	0	1	0	3
chr1	27613113	27613327	+	lncRNA;no overlap	28	64	0	0	0	1	0	3
chr1	27724133	27724652	-	lncRNA;no overlap	194	282	1	11	5	8	20	24
chr1	27875201	27875574	-	lncRNA;no overlap	29	293	3	3	9	8	10	5
chr1	27877671	27877996	-	lncRNA;no overlap	32	295	3	7	11	5	4	5
chr1	27889583	27889655	-	tRNA;Ser;TCA	37	294	1	2	0	1	1	3
chr1	27953691	27953805	+	snoRNA;unk	23	24	0	0	0	0	0	3
chr1	27960912	27960984	-	miRNA,ccp-miR845,PREC	36	292	1	2	2	1	1	7
chr1	27960922	27960943	-	miRNA,ccp-miR845-3p,MAT	36	292	1	2	2	1	1	7
chr1	27961515	27961671	+	snoRNA;unk	26	25	1	1	4	0	0	3
chr1	28032241	28032313	+	tRNA;Lys;CTT	12097	740	4128	2280	1700	3480	3450	630
chr1	28113527	28113671	+	miRNA,mir2111,PREC	40	63	0	3	3	0	5	9
chr1	28113527	28113671	+	miRNA,MiRSeq_130,MAT	40	63	0	3	3	0	5	9
chr1	28195385	28196106	+	lncRNA;sense	40	49	3	8	7	1	3	17
chr1	28328685	28328790	+	snoRNA;unk	50	48	49	69	39	86	45	23
chr1	28504854	28505303	-	lncRNA;no overlap	49	56	7	11	18	7	10	20
chr1	28531611	28531693	+	tRNA;Leu;TAA	1618	101	261	262	293	353	299	95
chr1	28531753	28531824	-	tRNA;Gly;TCC	12869	1697	182747	127166	49773	108231	77917	1146
chr1	28646721	28646793	+	tRNA;Arg;TCT	2127	169	899	1128	1092	871	1013	277
chr1	28708356	28708624	+	miRNA,ccp-miR837,PREC	65	46	23	13	15	13	6	17
chr1	28708475	28708496	+	miRNA,ccp-miR837-5p,MAT	64	46	14	3	5	6	3	3
chr1	28761289	28761361	+	tRNA;Met;CAT	966	2086	2830	2729	2396	5272	3813	1820
chr1	29059300	29059391	-	tRNA;Tyr;GTA	8768	1667	55089	56505	44162	85592	51535	17986
chr1	29149833	29150122	-	lncRNA;no overlap	77	44	12	6	16	17	16	19
chr1	29153533	29153834	+	miRNA,ccp-miR1030i,PREC	48	46	9	0	5	10	2	2
chr1	29153535	29153556	+	miRNA,ccp-miR1030i-5p,MAT	47	45	4	0	3	7	1	1
chr1	29182194	29182667	-	lncRNA;antisense	81	67	12	9	14	22	22	11
chr1	29208007	29208431	-	lncRNA;sense	85	52	11	10	16	16	19	24
chr1	29319096	29319258	+	miRNA,ccp-miR172d-2,PREC	4027	362	656	587	1298	1622	1573	231
chr1	29319106	29319250	+	miRNA,MiR172a,MAT	4027	362	656	587	1298	1622	1573	231
chr1	29319106	29319250	+	miRNA,mir319a,PREC	4027	362	656	587	1298	1622	1573	231
chr1	29319115	29319139	+	miRNA,ccp-miR172d-2-5p,MAT	2588	238	110	106	269	290	282	282
chr1	29319219	29319242	+	miRNA,ccp-miR172d-2-3p,MAT	1478	170	546	477	1025	1317	1288	187
chr1	29320257	29321449	+	lncRNA;no overlap	45	57	10	6	20	25	10	15
chr1	29362086	29362227	+	snoRNA;unk	53	53	6	0	2	5	6	11
chr1	29408676	29409237	+	lncRNA;sense	65	55	3	3	8	6	9	35
chr1	29587290	29587756	+	lncRNA;no overlap	71	58	40	28	14	30	30	9
chr1	29612585	29613113	+	lncRNA;sense	67	53	40	37	29	42	32	14
chr1	29680217	29680332	+	snoRNA;unk	49	47	24	20	13	16	16	9
chr1	29937429	29937677	+	lncRNA;no overlap	34	54	5	6	23	9	27	15
chr1	30024939	30025052	+	snoRNA;unk	40	41	4	8	9	7	2	12
chr1	30070993	30071064	-	tRNA;Pro;AGG	1413	119	96	83	109	137	99	72
chr1	30150850	30150956	-	miRNA,mir319b,PREC	332	4020	41	47	104	96	95	45
chr1	30150850	30150956	-	miRNA,miR391,MAT	332	4020	41	47	104	96	95	45
chr1	30156160	30156369	-	lncRNA;sense	658	145	224	292	682	323	434	79
chr1	30156216	30156321	-	miRNA,mir319c,PREC	658	127	223	292	681	322	432	78
chr1	30156216	30156321	-	miRNA,MiRSeq_107,MAT	658	127	223	292	681	322	432	78
chr1	30315085	30315167	+	miRNA,ccp-miR6476a,PREC	64	56	694	844	306	550	593	1114
chr1	30315135	30315155	+	miRNA,ccp-miR6476a-3p,MAT	64	54	291	367	124	223	258	258
chr1	30342702	30342897	-	snRNA;U2	507	1043	2972	2927	2004	3769	4625	5325
chr1	30463621	30464089	-	lncRNA;no overlap	39	41	0	3	15	5	0	8
chr1	30565547	30565945	+	lncRNA;sense	42	23	35	54	32	35	27	5
chr1	30611054	30611126	-	tRNA;Arg;TCT	3087	132	765	962	953	705	857	218
chr1	30712337	30712701	+	lncRNA;sense	147	76	13	13	8	15	20	70
chr1	30774064	30774176	+	snoRNA;unk	26	60	5	9	9	9	17	13
chr1	30811266	30811346	-	snoRNA;snoR35;	48	57	0	4	5	11	21	25
chr1	30902659	30903169	-	lncRNA;no overlap	50	58	19	34	40	34	29	55
chr1	30903492	30903563	-	tRNA;His;GTG	7581	3844	63620	51349	25749	83884	45810	11655
chr1	31023697	31024113	-	lncRNA;sense	58	74	37	72	82	58	48	46
chr1	31090308	31090381	-	tRNA;Val;AAC	368	96	175	211	178	260	148	53
chr1	31090503	31090576	-	tRNA;Val;AAC	374	96	171	205	178	260	145	55
chr1	31093136	31093456	-	lncRNA;antisense	58	68	32	39	28	38	11	24
chr1	31094235	31094730	+	lncRNA;sense	55	57	3	14	8	14	3	9
chr1	31094852	31095343	+	lncRNA;no overlap	45	53	7	4	7	11	9	8
chr1	31138085	31138156	+	tRNA;His;GTG	8891	18601	61672	49505	25259	82876	45475	23472
chr1	31365490	31365571	-	tRNA;Ser;AGA	1397	685	2346	2941	2580	3411	2150	882
chr1	31403648	31403924	+	lncRNA;no overlap	170	453	13	18	15	18	24	141
chr1	31448911	31448983	+	tRNA;Lys;TTT	2833	1262	28766	8843	4053	14313	9239	916
chr1	31456606	31456940	+	lncRNA;antisense	104	366	15	14	17	17	28	20
chr1	31528242	31528918	+	lncRNA;sense	79	145	15	28	60	14	21	28
chr1	31627011	31627290	-	lncRNA;sense	46	65	12	19	5	11	20	32
chr1	31649362	31649485	+	snoRNA;unk	56	55	7	22	22	5	17	22
chr1	31663464	31663568	+	snoRNA;unk	55	50	4	3	1	3	5	22
chr1	31770583	31770656	-	tRNA;Val;CAC	7393	3339	2680	2741	3579	3790	2179	145
chr1	31837221	31837292	-	tRNA;Asp;GTC	370	1360	789	599	160	148	155	1621
chr1	31900969	31901071	+	snoRNA;unk	50	54	6	1	2	4	2	11
chr1	31937334	31937742	-	lncRNA;no overlap	48	40	2	5	4	18	7	239
chr1	31938323	31939160	-	lncRNA;no overlap	49	41	2	5	4	18	7	239
chr1	32154631	32154860	-	lncRNA;antisense	44	68	15	11	15	14	16	15
chr1	32168293	32168664	+	lncRNA;sense	103	79	8	6	15	17	13	46
chr1	32203904	32204347	+	lncRNA;no overlap	103	63	6	8	8	7	7	33
chr1	32391609	32392039	+	lncRNA;gene overlap	154	1991	5	10	22	5	2	94
chr1	32486747	32487302	+	lncRNA;sense	58	130	11	8	19	10	10	147
chr1	32545584	32545818	-	lncRNA;no overlap	98	70	26	33	53	52	53	36
chr1	32570175	32570248	-	tRNA;Ile;TAT	2855	2295	8138	4280	2144	5589	2894	271
chr1	32597698	32597770	+	tRNA;Glu;CTC	15691	13438	1080728	1125928	487395	650430	453136	25006
chr1	32608478	32608740	-	lncRNA;sense	124	68	3	3	5	13	4	17
chr1	32704914	32705303	-	lncRNA;gene overlap	137	54	1	8	0	3	5	25
chr1	32732128	32732209	-	tRNA;Ser;CGA	7111	1292	2255	2505	2319	2993	2478	466
chr1	32741902	32742050	+	snoRNA;unk	54	80	37	30	16	21	26	162
chr1	32748948	32749057	+	snoRNA;unk	51	81	37	27	16	22	26	162
chr1	32756087	32756366	+	lncRNA;sense	51	86	44	22	27	19	33	165
chr1	32756945	32757411	+	lncRNA;sense	42	89	51	29	33	20	36	164
chr1	32801626	32801696	+	tRNA;Gly;GCC	1403	972	7908	8275	10739	12963	8844	123
chr1	32829582	32829745	+	miRNA,ccp-miR390,PREC	808	540	96	99	111	103	169	65
chr1	32829582	32829745	-	miRNA,ccp-miR390a-1,PREC	43	70	2	4	5	3	5	18
chr1	32829593	32829737	+	miRNA,mir319d,PREC	808	540	96	99	111	103	169	65
chr1	32829593	32829737	+	miRNA,miR390b,MAT	808	540	96	99	111	103	169	65
chr1	32829600	32829621	-	miRNA,ccp-miR390a-1-3p,MAT	43	70	2	4	4	3	4	18
chr1	32829604	32829625	+	miRNA,ccp-miR390-5p,MAT	247	467	86	84	86	84	166	64
chr1	32829704	32829725	-	miRNA,ccp-miR390a-1-5p,MAT	28	61	0	3	1	3	4	18
chr1	32829708	32829729	+	miRNA,ccp-miR390-3p,MAT	592	151	45	35	39	26	22	47
chr1	32831307	32831451	+	miRNA,miR390a,MAT	808	540	79	88	105	100	160	65
chr1	32831307	32831451	+	miRNA,mir390a,PREC	808	540	79	88	105	100	160	65
chr1	32927816	32928803	+	lncRNA;no overlap	31	72	0	1	11	2	5	16
chr1	33050104	33050525	+	lncRNA;no overlap	130	428	2	4	5	2	3	11
chr1	33161971	33162293	-	lncRNA;sense	50	38	0	6	5	3	5	9
chr1	33198259	33198733	-	lncRNA;sense	44	39	8	22	13	3	12	8
chr1	33215772	33215842	+	tRNA;Gly;GCC	46	55	17	20	12	38	26	15
chr1	33288585	33288732	+	snoRNA;unk	42	52	4	1	4	17	9	18
chr1	33301103	33301204	+	snoRNA;snoR100;	53	166	1030	728	847	1040	1269	1884
chr1	33303959	33304253	-	lncRNA;gene overlap	43	37	15	19	12	15	17	11
chr1	33347756	33348664	-	lncRNA;sense	61	48	10	23	17	9	10	16
chr1	33352073	33352280	-	lncRNA;no overlap	52	44	0	5	2	4	7	9
chr1	33406208	33406629	-	lncRNA;sense	128	103	19	16	8	14	15	9
chr1	33433787	33434480	-	lncRNA;gene overlap	86	70	2	4	6	3	4	13
chr1	33446219	33446413	-	miRNA,chr1;33446219;33446413-,PREC	87	68	4	6	3	5	14	47
chr1	33446222	33446414	+	miRNA,MiR319b,MAT	988	1031	523	1108	5094	2330	3413	47
chr1	33446222	33446414	+	miRNA,mir390b,PREC	988	1031	523	1108	5094	2330	3413	47
chr1	33446225	33446247	-	miRNA,miR319-1-3p,MAT	86	67	3	4	0	0	10	11
chr1	33446228	33446405	+	miRNA,ccp-miR319-1,PREC	988	1031	523	1108	5094	2330	3413	47
chr1	33446234	33446255	+	miRNA,ccp-miR319-1-5p,MAT	47	133	1	1	4	5	5	14
chr1	33446384	33446405	-	miRNA,miR319-1-5p,MAT	86	67	0	3	2	0	2	11
chr1	33446385	33446406	+	miRNA,ccp-miR319-1-3p,MAT	978	1027	421	1011	4947	2170	3215	45
chr1	33498594	33499012	-	lncRNA;sense	84	88	10	5	7	13	13	19
chr1	33738445	33739184	+	lncRNA;sense	57	147	9	13	13	18	8	50
chr1	33782972	33783226	-	lncRNA;gene overlap	63	83	0	0	4	0	4	26
chr1	33808451	33808549	+	snoRNA;unk	58	200	8	6	2	9	0	47
chr1	33887333	33887405	-	tRNA;Lys;TTT	2788	987	28735	8834	4037	14296	9203	929
chr1	33943693	33944405	-	lncRNA;sense	62	102	10	19	40	20	17	30
chr1	33948443	33948963	+	lncRNA;sense	78	194	10	1	4	11	7	15
chr1	34011950	34012534	+	lncRNA;gene overlap	66	203	9	11	14	18	18	12
chr1	34051656	34052212	-	lncRNA;sense	167	1065	22	17	27	20	49	23
chr1	34233370	34233679	-	lncRNA;no overlap	60	72	19	29	43	27	27	23
chr1	34328128	34328200	-	tRNA;Lys;TTT	2741	667	26111	7988	3566	9587	3110	610
chr1	34376963	34377239	+	lncRNA;no overlap	63	85	2	1	4	2	3	5
chr1	34379134	34379852	+	lncRNA;sense	45	48	5	4	5	5	8	9
chr1	34430711	34431273	-	lncRNA;sense	92	106	2	5	7	5	4	32
chr1	34481436	34482113	+	lncRNA;gene overlap	46	77	10	39	16	20	15	8
chr1	34486889	34487444	-	lncRNA;gene overlap	87	107	2	2	2	4	6	26
chr1	34528963	34529319	-	lncRNA;sense	62	78	6	11	3	12	4	35
chr1	34551685	34552209	-	lncRNA;sense	65	91	10	17	13	13	15	38
chr1	34570402	34570486	+	tRNA;Met;CAT	1069	118	362	304	240	355	324	128
chr1	34572785	34572896	+	snoRNA;unk	46	60	1	5	4	2	2	26
chr1	34606014	34606532	+	lncRNA;sense	55	63	12	5	25	10	16	32
chr1	34615229	34615510	-	lncRNA;sense	72	93	2	2	3	7	2	27
chr1	34686690	34687222	+	lncRNA;no overlap	53	60	17	9	13	14	14	19
chr1	34690522	34691053	+	lncRNA;gene overlap	54	62	17	9	13	14	14	21
chr1	34781572	34781728	+	snoRNA;unk	74	69	2	13	7	9	17	27
chr1	34800218	34800291	+	tRNA;Val;AAC	374	154	701	615	590	870	431	105
chr1	35015356	35015774	-	lncRNA;sense	70	116	2	5	18	9	15	23
chr1	35059239	35059511	-	lncRNA;no overlap	71	84	5	13	16	9	6	16
chr1	35084235	35084380	+	snoRNA;snoR137;	149	123	115	92	59	104	118	306
chr1	35400607	35400895	+	lncRNA;sense	49	70	12	15	7	6	21	5
chr1	35579751	35579821	-	tRNA;Gly;GCC	47	86	10	2	7	1	4	46
chr1	35630143	35630717	-	lncRNA;sense	36	67	7	8	17	15	9	30
chr1	35664360	35665184	-	lncRNA;sense	42	65	11	6	16	9	8	17
chr1	35697997	35698117	+	miRNA,ccp-miR166a-2,PREC	81428	1268807	23362	29908	49487	39337	47482	6027
chr1	35697997	35698119	+	miRNA,miR166c,MAT	81428	1268807	23362	29908	49487	39337	47482	6027
chr1	35697997	35698119	+	miRNA,mir390c,PREC	81428	1268807	23362	29908	49487	39337	47482	6027
chr1	35697998	35698116	-	miRNA,ccp-miR166a-3,PREC	45	60	3	2	8	1	9	17
chr1	35698004	35698025	-	miRNA,ccp-miR166a-3-3p,MAT	43	60	2	0	5	1	0	17
chr1	35698090	35698111	+	miRNA,ccp-miR166a-2-3p,MAT	81233	1268736	23047	29399	48893	38869	46960	5967
chr1	35757345	35757462	+	snoRNA;unk	61	90	9	14	5	12	5	24
chr1	35758340	35758995	-	lncRNA;gene overlap	48	58	3	8	17	5	7	19
chr1	35945445	35945532	-	miRNA,ccp-miR167-5,PREC	48	56	14	7	6	14	50	13
chr1	35945499	35945520	-	miRNA,ccp-miR167-5-5p,MAT	48	56	14	7	6	12	48	13
chr1	35945524	35945545	-	miRNA,ccp-miR167-5-3p,MAT	48	56	14	7	5	12	47	13
chr1	35954231	35954325	-	miRNA,ccp-miR167-1,PREC	2543	640	1690	1954	5244	4451	3977	159
chr1	35954238	35954261	-	miRNA,ccp-miR167-1-3p,MAT	49	59	14	7	6	12	46	46
chr1	35954294	35954315	-	miRNA,ccp-miR167-1-5p,MAT	2543	636	1690	1954	5243	4451	3977	159
chr1	35961942	35962013	+	tRNA;Glu;TTC	17648	58988	1218137	651194	403928	1106243	615955	219264
chr1	36030131	36030249	+	miRNA,mir391,PREC	109	473	41	37	99	53	88	1578
chr1	36030131	36030249	+	miRNA,MiRSeq_91,MAT	109	473	41	37	99	53	88	1578
chr1	36232112	36232560	+	lncRNA;antisense	58	60	3	1	6	8	8	17
chr1	36464018	36464290	-	lncRNA;no overlap	57	75	4	4	8	5	10	59
chr1	36638124	36638205	+	tRNA;Ser;TGA	6133	1225	2397	2481	1828	3095	2670	538
chr1	36653531	36653834	-	lncRNA;sense	44	50	4	1	3	3	4	48
chr1	36741107	36741179	+	tRNA;Ala;TGC	43242	5281	108773	90930	46505	56031	23301	4672
chr1	36741309	36741381	+	tRNA;Ala;TGC	43272	5283	108773	90930	46505	56033	23301	4671
chr1	36823845	36824068	-	lncRNA;sense	83	91	169	227	307	491	275	111
chr1	36859650	36859721	-	tRNA;Pro;TGG	5416	532	3116	3961	5022	7328	3401	239
chr1	36934254	36934731	+	lncRNA;sense	63	73	17	20	28	26	17	19
chr1	36939545	36939802	-	lncRNA;sense	137	121	352	475	682	966	556	92
chr1	36974584	36974893	-	lncRNA;sense	136	124	342	452	617	963	558	80
chr1	36987655	36987764	+	snoRNA;unk	88	79	19	15	21	16	42	19
chr1	37107933	37108068	+	miRNA,mir395a,PREC	84	336	52	269	574	287	471	59
chr1	37107933	37108068	+	miRNA,MiRSeq_114,MAT	84	336	52	269	574	287	471	59
chr1	37165859	37165929	-	tRNA;Gly;CCC	11024	6352	2410	2140	2051	3612	2167	819
chr1	37201592	37201736	+	miRNA,ccp-miR2673a-1,PREC	54	69	4	22	9	17	81	31
chr1	37201595	37201617	+	miRNA,ccp-miR2673a-1-5p,MAT	54	63	4	12	7	16	81	31
chr1	37224941	37225014	-	tRNA;Val;AAC	628	758	446	459	507	811	358	178
chr1	37230936	37231165	+	lncRNA;sense	54	64	10	20	17	29	87	36
chr1	37245305	37245771	-	lncRNA;sense	275	630	6	6	4	1	0	66
chr1	37274149	37274865	-	lncRNA;sense	272	632	5	8	17	6	5	68
chr1	37522647	37523306	-	lncRNA;sense	44	61	8	21	22	18	29	175
chr1	37550380	37551240	-	lncRNA;no overlap	44	59	31	24	20	24	33	174
chr1	37804639	37804894	-	lncRNA;no overlap	53	34	0	0	0	9	3	17
chr1	37918461	37918780	-	lncRNA;no overlap	60	273	6	1	2	16	9	12
chr1	38052591	38053050	+	lncRNA;sense	32	36	5	5	8	18	8	4
chr1	38072959	38073206	-	lncRNA;no overlap	34	32	1	3	0	1	0	11
chr1	38075345	38075442	+	miRNA,mir395b,PREC	56	29	5	5	12	27	11	2
chr1	38075345	38075442	+	miRNA,MiRSeq_68j,MAT	56	29	5	5	12	27	11	2
chr1	38077608	38077861	-	lncRNA;no overlap	32	32	1	3	0	1	0	11
chr1	38110135	38110207	-	tRNA;Phe;GAA	28	31	63	59	25	25	23	22
chr1	38121977	38122777	-	lncRNA;gene overlap	18	38	19	15	19	21	19	3
chr2	2854	3392	-	lncRNA;no overlap	22	41	3	3	7	5	5	2
chr2	97551	97680	+	snoRNA;unk	34	44	1	2	6	1	4	9
chr2	103008	103137	+	snoRNA;unk	36	45	1	2	6	1	4	7
chr2	222543	222685	+	snoRNA;unk	67	74	15	25	28	6	27	17
chr2	228729	229019	+	lncRNA;gene overlap	67	78	9	6	8	3	9	16
chr2	236097	236339	-	lncRNA;sense	336	108	38	38	133	139	175	11
chr2	259680	260355	-	lncRNA;sense	50	114	7	12	6	8	41	8
chr2	266867	267099	-	lncRNA;no overlap	57	116	0	2	1	7	13	9
chr2	341680	341965	-	lncRNA;antisense	67	69	0	2	0	0	6	6
chr2	369969	370200	+	lncRNA;sense	42	62	23	34	45	23	37	24
chr2	403193	403343	+	snoRNA;unk	40	55	6	2	7	1	3	8
chr2	407548	408193	-	lncRNA;no overlap	62	63	0	1	4	3	7	7
chr2	475831	476591	-	lncRNA;no overlap	44	163	20	21	12	17	26	15
chr2	494102	494536	+	lncRNA;no overlap	39	53	7	5	17	7	15	13
chr2	560574	560799	-	lncRNA;no overlap	47	53	5	4	2	5	3	10
chr2	691816	691942	+	snoRNA;unk	48	62	8	9	14	5	12	32
chr2	701732	702017	+	lncRNA;sense	45	57	9	7	3	2	3	34
chr2	764186	764306	+	snoRNA;unk	43	47	11	14	21	7	17	21
chr2	845116	845195	+	tRNA;Leu;TAG	855	350	641	679	590	866	613	159
chr2	895774	896051	+	lncRNA;sense	32	35	3	4	2	5	6	12
chr2	943789	943944	+	miRNA,ccp-miR171f,PREC	219	208	89	159	140	253	237	44
chr2	943838	943937	+	miRNA,MiR171a,MAT	219	208	89	159	140	253	237	44
chr2	943838	943937	+	miRNA,mir395c,PREC	219	208	89	159	140	253	237	40
chr2	943907	943928	+	miRNA,ccp-miR171f-3p,MAT	45	177	84	144	131	242	234	40
chr2	948835	949018	+	snoRNA;unk	33	38	15	12	9	7	15	10
chr2	972123	972565	+	lncRNA;sense	37	35	21	22	18	11	22	8
chr2	1056898	1057298	+	lncRNA;sense	59	62	1125	1319	1220	1066	848	3
chr2	1156648	1156798	-	snRNA;U4	475	1970	83342	80266	166706	99655	176211	17710
chr2	1213241	1213351	+	snoRNA;unk	43	48	12	20	21	13	9	20
chr2	1275985	1276599	+	lncRNA;antisense	70	64	17	21	19	14	23	17
chr2	1285480	1285941	-	lncRNA;sense	53	99	55	80	77	50	45	14
chr2	1298802	1298959	+	snoRNA;unk	75	84	7	9	8	10	19	21
chr2	1364782	1364891	+	snoRNA;unk	42	70	6	4	4	8	16	22
chr2	1401077	1401240	+	snoRNA;unk	42	81	3	6	11	7	11	16
chr2	1453473	1453936	+	lncRNA;sense	49	386	4	10	9	14	16	8
chr2	1478996	1479628	-	lncRNA;gene overlap	38	69	11	14	17	14	15	15
chr2	1581339	1581816	+	lncRNA;no overlap	40	374	8	6	7	10	13	11
chr2	1594999	1595070	+	tRNA;Met;CAT	48	42	4	1	8	7	8	11
chr2	1607678	1608118	+	lncRNA;no overlap	49	46	0	0	2	8	3	9
chr2	1612248	1612688	+	lncRNA;no overlap	41	43	0	0	2	8	3	12
chr2	1649572	1649909	-	lncRNA;antisense	31	41	1	1	14	8	16	12
chr2	1675783	1676449	-	lncRNA;antisense	28	38	6	16	11	5	12	8
chr2	1685836	1686101	-	lncRNA;sense	21	26	5	2	8	5	8	8
chr2	1832139	1832273	+	snoRNA;unk	27	46	4	2	3	1	8	7
chr2	1909506	1909929	-	lncRNA;sense	24	64	16	11	23	23	33	17
chr2	2049705	2050021	-	lncRNA;sense	40	99	2	8	4	3	9	15
chr2	2075711	2075782	-	snoRNA;snoR60;	84	2237	4189	4097	3701	3989	6106	3537
chr2	2083351	2083624	-	lncRNA;no overlap	50	112	2	5	2	2	9	10
chr2	2265859	2266030	-	miRNA,ccp-miR1863b-1,PREC	41	66	5	12	25	26	35	7
chr2	2265915	2265939	-	miRNA,ccp-miR1863b-1-3p,MAT	41	66	5	12	25	26	35	7
chr2	2302395	2302466	+	tRNA;Cys;GCA	2032	598	3727	2485	2196	5158	2921	3359
chr2	2302535	2302606	+	tRNA;Cys;GCA	2033	598	3763	2510	2254	5201	2999	3375
chr2	2302676	2302747	+	tRNA;Cys;GCA	2032	594	3668	2466	2188	5149	2912	3346
chr2	2326934	2327251	-	lncRNA;antisense	186	422	6	15	32	29	38	13
chr2	2445438	2445607	+	snoRNA;unk	64	65	2	1	5	1	4	10
chr2	2447325	2447454	+	snoRNA;unk	67	65	2	1	5	1	4	10
chr2	2599632	2600111	-	lncRNA;sense	46	56	1	0	3	6	4	11
chr2	2664964	2665091	+	snoRNA;unk	52	67	4	3	6	9	3	11
chr2	2723519	2723591	-	tRNA;unk	69	43	664	948	527	1792	1478	14
chr2	2745929	2746238	-	lncRNA;gene overlap	59	48	20	21	37	25	44	13
chr2	2750602	2750874	-	lncRNA;no overlap	53	65	1	3	2	1	5	13
chr2	2784315	2784684	+	lncRNA;sense	69	50	14	9	4	6	34	11
chr2	2808753	2808825	-	tRNA;unk	88	58	10	2	2	3	5	13
chr2	2855756	2856422	+	lncRNA;sense	69	51	12	15	18	10	41	7
chr2	2921853	2922175	-	lncRNA;sense	121	159	1	5	10	5	14	53
chr2	2989253	2989987	+	lncRNA;sense	62	44	6	6	8	5	4	14
chr2	2997922	2998194	-	lncRNA;no overlap	103	193	2	5	5	5	9	54
chr2	3059368	3059536	+	snoRNA;unk	53	63	3	5	9	1	0	16
chr2	3137743	3138205	+	lncRNA;gene overlap	47	67	1	5	1	6	2	7
chr2	3145021	3145524	-	lncRNA;antisense	47	84	6	10	15	17	20	27
chr2	3379350	3379840	-	lncRNA;sense	62	47	6	9	7	14	16	9
chr2	3436316	3436650	+	lncRNA;gene overlap	76	68	5	8	2	3	7	11
chr2	3485076	3485537	+	lncRNA;gene overlap	64	56	7	4	1	3	9	10
chr2	3535782	3536553	-	lncRNA;no overlap	49	38	4	12	10	2	9	12
chr2	3537233	3538038	-	lncRNA;sense	50	45	8	16	21	11	30	16
chr2	3675619	3676103	-	lncRNA;sense	57	60	9	15	11	19	32	14
chr2	3720091	3720610	+	lncRNA;sense	77	61	4	7	12	5	12	13
chr2	3738802	3738926	+	snoRNA;unk	71	60	0	0	3	2	2	10
chr2	3744561	3744969	+	lncRNA;no overlap	72	60	1	1	4	3	2	11
chr2	3850746	3851186	-	lncRNA;sense	54	71	5	10	7	12	7	32
chr2	3908519	3908715	+	snoRNA;unk	44	73	5	2	17	8	2	7
chr2	3981671	3982110	-	lncRNA;sense	59	67	18	20	8	10	13	13
chr2	4003421	4003862	+	lncRNA;sense	35	63	6	7	13	10	7	17
chr2	4029367	4029559	-	miRNA,chr2;4029367;4029559-,PREC	1139	887	528	1117	5106	2349	3433	405
chr2	4029367	4029559	-	miRNA,MiR319a,MAT	1139	887	528	1117	5106	2349	3433	405
chr2	4029367	4029559	-	miRNA,mir395d,PREC	1139	887	528	1117	5106	2349	3433	357
chr2	4029378	4029399	-	miRNA,ccp-miR319c-2-3p,MAT	1107	868	420	1010	4944	2175	3212	357
chr2	4029379	4029551	-	miRNA,ccp-miR319c-2,PREC	1139	887	528	1117	5106	2349	3433	405
chr2	4029425	4029447	-	miRNA,nmiR-1-3p,MAT	80	103	3	8	17	15	15	6
chr2	4029477	4029498	-	miRNA,nmiR-1-5p,MAT	62	102	103	94	144	162	198	53
chr2	4029527	4029548	-	miRNA,ccp-miR319c-2-5p,MAT	64	111	2	3	1	8	8	7
chr2	4029970	4030235	-	lncRNA;gene overlap	59	98	0	0	3	6	1	6
chr2	4085655	4085728	-	tRNA;Ile;AAT	1226	149	267	337	516	511	344	46
chr2	4124564	4124675	+	snoRNA;unk	45	92	2	0	1	1	3	21
chr2	4515096	4515617	-	lncRNA;gene overlap	69	66	187	284	263	326	294	9
chr2	4521473	4521586	+	snoRNA;unk	49	63	5	2	11	5	8	34
chr2	4555434	4556050	-	lncRNA;no overlap	112	125	16	17	89	29	563	12
chr2	4786714	4786795	+	tRNA;Ser;CGA	7241	1417	3544	3749	3295	4201	3255	1453
chr2	4825246	4825422	+	snoRNA;unk	46	51	22	19	9	21	9	10
chr2	4877576	4877649	-	tRNA;Ile;AAT	111	100	77	64	35	42	48	47
chr2	4915381	4915462	-	tRNA;Ser;CGA	7110	1306	2284	2510	2326	2996	2489	465
chr2	4915548	4915620	-	tRNA;Lys;CTT	12113	784	4137	2320	1672	3489	3444	636
chr2	4936238	4936321	+	tRNA;Leu;CAA	5609	421	3280	3140	2990	4735	2679	364
chr2	4975864	4976144	+	lncRNA;sense	81	160	322	344	160	260	450	14
chr2	5272307	5272869	+	lncRNA;sense	176	334	3	7	8	9	15	197
chr2	5290883	5291119	+	lncRNA;gene overlap	179	335	3	8	47	27	16	201
chr2	5292008	5292398	-	lncRNA;no overlap	131	384	12	12	19	11	21	160
chr2	5408574	5409106	+	lncRNA;no overlap	37	124	12	19	18	9	9	5
chr2	5466798	5466924	+	snoRNA;snoR74;	54	125	128	203	516	393	286	6
chr2	5510082	5510154	+	tRNA;Arg;CCT	133515	9530	23270	21474	5432	11088	5047	433
chr2	5540866	5541178	-	lncRNA;antisense	51	70	7	9	18	11	22	21
chr2	5587549	5587720	+	miRNA,ccp-miR393b,PREC	55	160	182	298	766	586	427	51
chr2	5587560	5587699	-	miRNA,ccp-miR393a,PREC	87	1373	33	21	57	105	95	22
chr2	5587565	5587586	-	miRNA,ccp-miR393a-3p,MAT	68	60	8	9	32	33	32	20
chr2	5587678	5587699	-	miRNA,ccp-miR393a-5p,MAT	69	1371	31	19	41	82	82	21
chr2	5587684	5587705	+	miRNA,ccp-miR393b-3p,MAT	54	160	182	298	766	583	427	51
chr2	5630749	5631021	+	lncRNA;no overlap	61	109	10	8	12	13	16	54
chr2	5704449	5704520	-	tRNA;Pro;AGG	1454	155	110	118	116	168	146	194
chr2	5704595	5704666	-	tRNA;Pro;AGG	1454	155	102	104	114	161	142	187
chr2	5795533	5796094	-	lncRNA;gene overlap	51	98	6	8	13	2	11	10
chr2	5811182	5811255	+	tRNA;Val;CAC	4847	3188	2389	2514	3481	3711	2128	99
chr2	5840144	5840581	+	lncRNA;sense	101	84	1	6	4	3	4	18
chr2	5977723	5978156	+	lncRNA;antisense	43	66	1	8	0	3	2	12
chr2	6009143	6009388	-	lncRNA;gene overlap	63	76	3	2	13	4	7	14
chr2	6092599	6092620	+	miRNA,ccp-miR172-1-3p,MAT	71	56	4	12	10	9	8	34
chr2	6092599	6092774	-	miRNA,ccp-miR172-1,PREC	445	306	520	372	566	765	847	25
chr2	6092599	6092774	+	miRNA,ccp-miR172d-1,PREC	72	57	24	25	42	52	52	25
chr2	6092613	6092637	-	miRNA,ccp-miR172d-1-3p,MAT	441	305	520	371	564	761	846	846
chr2	6092620	6092641	+	miRNA,ccp-miR172-1-5p,MAT	71	57	4	12	11	10	8	25
chr2	6092732	6092756	-	miRNA,ccp-miR172d-1-5p,MAT	60	53	6	2	7	3	3	3
chr2	6177459	6177672	-	lncRNA;no overlap	94	86	267	190	127	145	310	213
chr2	6205311	6205420	+	snoRNA;unk	66	55	7	6	19	8	7	12
chr2	6216885	6216957	-	tRNA;Lys;TTT	2798	973	28825	8883	4061	14366	9285	1157
chr2	6258113	6258711	+	lncRNA;gene overlap	42	66	20	23	18	33	37	14
chr2	6289632	6289704	-	tRNA;Lys;CTT	2217	428	5322	2707	1988	5700	6449	341
chr2	6339069	6339192	+	snoRNA;unk	45	44	29	23	20	45	23	14
chr2	6434734	6434806	-	tRNA;Arg;CCG	1239	3360	277	272	188	263	312	72
chr2	6435403	6435474	-	tRNA;His;GTG	8186	18510	61492	49304	25010	82407	45245	23506
chr2	6476186	6476306	+	snoRNA;unk	50	64	0	2	6	3	8	17
chr2	6538399	6538470	-	tRNA;Cys;GCA	1832	509	3190	2533	1987	4409	2467	2941
chr2	6569210	6569519	+	lncRNA;sense	51	70	11	14	20	10	20	123
chr2	6637273	6637737	-	lncRNA;no overlap	39	45	20	10	22	18	29	12
chr2	6704579	6704861	-	lncRNA;sense	34	31	2	3	8	4	7	11
chr2	6793570	6793641	+	tRNA;His;GTG	7598	3866	63621	51239	25656	83558	45596	11662
chr2	6815920	6816277	+	lncRNA;sense	53	69	2	8	7	2	0	5
chr2	6817013	6817170	+	snRNA;U12	117	264	650	873	386	585	629	845
chr2	6942818	6943114	+	lncRNA;sense	59	45	6	2	1	0	3	16
chr2	7093743	7093893	+	snoRNA;unk	39	75	9	9	15	11	12	8
chr2	7107425	7107859	-	lncRNA;sense	45	47	28	23	33	34	23	22
chr2	7198533	7198815	-	lncRNA;sense	50	519	3	8	4	7	5	18
chr2	7224971	7225043	+	tRNA;Arg;CCG	6648	171	442	374	339	482	420	62
chr2	7279318	7279696	-	lncRNA;no overlap	97	58	3	3	5	5	1	20
chr2	7309650	7310060	+	lncRNA;no overlap	41	107	0	4	4	2	6	19
chr2	7328977	7329077	-	miRNA,mir395e,PREC	80	344	1155	1308	925	1321	1351	1687
chr2	7328977	7329077	-	miRNA,MiRSeq_90,MAT	80	344	1155	1308	925	1321	1351	1687
chr2	7414772	7415250	-	lncRNA;sense	65	123	4	10	2	9	3	32
chr2	7420288	7420416	+	snoRNA;unk	32	119	2	1	12	2	3	12
chr2	7470026	7470311	-	lncRNA;sense	57	133	7	7	9	7	5	643
chr2	7487166	7487382	-	lncRNA;no overlap	54	137	2	0	0	2	0	636
chr2	7667028	7667713	+	lncRNA;sense	45	51	0	12	23	11	15	22
chr2	7731502	7731844	-	lncRNA;gene overlap	34	43	2	0	5	1	1	7
chr2	7803311	7803990	+	lncRNA;sense	47	47	8	7	8	6	8	14
chr2	7823881	7824284	-	lncRNA;no overlap	25	48	0	1	2	2	0	10
chr2	7840809	7840908	+	snoRNA;unk	40	53	4	3	8	9	12	10
chr2	7878465	7879067	-	lncRNA;gene overlap	57	51	0	0	0	1	5	7
chr2	8067975	8068642	+	lncRNA;antisense	41	80	55	48	78	55	61	25
chr2	8118168	8118682	+	lncRNA;sense	40	68	2	5	7	4	5	14
chr2	8153607	8154009	-	lncRNA;antisense	50	85	6	11	16	14	19	11
chr2	8222990	8223142	+	snoRNA;unk	36	40	4	8	13	0	0	14
chr2	8372384	8372456	+	tRNA;Arg;TCT	3259	135	746	647	611	676	680	196
chr2	8480800	8481199	-	lncRNA;gene overlap	41	29	3	4	6	4	10	14
chr2	8521814	8522013	+	miRNA,mir395f,PREC	32	44	11	27	55	27	41	10
chr2	8521814	8522013	+	miRNA,MiRSeq_2,MAT	32	44	11	27	55	27	41	10
chr2	8606768	8606840	+	tRNA;Arg;TCT	28	41	13	17	15	9	29	8
chr2	8640599	8641126	+	lncRNA;no overlap	35	48	2	5	7	5	8	8
chr2	8796361	8796949	-	lncRNA;sense	44	53	8	8	6	5	2	16
chr2	8844152	8844240	-	tRNA;Tyr;GTA	8763	1686	54829	56421	44141	85556	51417	17893
chr2	8845423	8847209	+	lncRNA;sense	48	42	47	51	37	47	48	9
chr2	8974709	8974816	+	miRNA,ccp-miR172-2,PREC	4573	555	601	429	662	915	1013	164
chr2	8974709	8974818	+	miRNA,MiR172b,MAT	4573	555	601	429	662	915	1013	164
chr2	8974709	8974818	+	miRNA,mir396a,PREC	4573	555	601	429	662	915	1013	164
chr2	8974715	8974810	-	miRNA,ccp-miR172-3,PREC	71	134	27	40	63	80	75	227
chr2	8974716	8974737	-	miRNA,ccp-miR172-3-3p,MAT	68	133	27	40	61	79	75	227
chr2	8974720	8974743	+	miRNA,ccp-miR172-2-5p,MAT	1821	118	49	28	21	51	51	51
chr2	8974789	8974813	+	miRNA,ccp-miR172-2-3p,MAT	2901	471	559	403	641	863	959	161
chr2	8974810	8974830	-	miRNA,ccp-miR172-3-5p,MAT	69	132	7	26	24	34	27	227
chr2	9012988	9013233	+	lncRNA;no overlap	43	44	7	4	0	6	2	19
chr2	9151498	9151620	+	snoRNA;unk	31	70	5	3	6	12	15	18
chr2	9252975	9253244	+	lncRNA;sense	30	47	8	9	33	8	15	21
chr2	9303166	9303529	-	lncRNA;gene overlap	45	37	1	3	4	2	8	29
chr2	9322380	9322547	+	snoRNA;unk	31	29	10	7	27	10	14	17
chr2	9365057	9365128	+	tRNA;Pro;AGG	1518	141	110	84	126	143	109	103
chr2	9427160	9427484	+	lncRNA;sense	34	35	3	0	7	4	5	7
chr2	9899654	9899888	-	lncRNA;no overlap	38	49	6	8	6	1	13	9
chr2	9918666	9919102	-	lncRNA;sense	37	59	15	22	14	4	24	16
chr2	9919579	9919690	-	miRNA,ccp-miR169-4,PREC	34	57	6	7	7	4	14	11
chr2	9919615	9919636	-	miRNA,ccp-miR169-4-3p,MAT	34	57	6	6	3	3	12	12
chr2	9944123	9944656	-	lncRNA;no overlap	35	61	2	4	3	1	13	9
chr2	9980673	9980795	+	snoRNA;unk	38	51	2	1	0	2	1	5
chr2	10065527	10065965	-	lncRNA;gene overlap	28	40	1	0	1	3	1	5
chr2	10169425	10169758	+	lncRNA;sense	225	18	3	0	1	0	3	425
chr2	10188128	10188568	+	lncRNA;no overlap	226	21	1	0	0	0	1	426
chr2	10313051	10313265	-	lncRNA;no overlap	18	16	3	1	9	1	2	4
chr2	10393026	10393613	+	lncRNA;no overlap	240	37	0	3	1	0	0	447
chr2	10527824	10528062	-	lncRNA;no overlap	314	45	0	1	1	4	2	8
chr2	10552273	10552344	+	tRNA;Asp;GTC	283	175	30	57	43	34	25	651
chr2	10552922	10552993	+	tRNA;Asp;GTC	348	182	122	77	19	38	44	803
chr2	10613248	10613503	+	lncRNA;no overlap	49	35	2	3	0	2	4	17
chr2	10621470	10621725	+	lncRNA;no overlap	41	36	2	2	0	2	4	18
chr2	10920152	10920374	+	lncRNA;sense	28	41	1	6	5	6	9	11
chr2	10941289	10941768	-	lncRNA;no overlap	39	21	1	0	4	0	2	4
chr2	11191523	11191796	+	lncRNA;no overlap	43	54	5	3	1	2	1	18
chr2	11364616	11364688	+	tRNA;Val;TAC	474	125	227	190	255	325	258	89
chr2	11451937	11452217	+	lncRNA;gene overlap	34	58	8	5	4	2	4	14
chr2	11491021	11491312	-	lncRNA;sense	64	52	2	11	13	5	8	16
chr2	11515169	11515452	+	lncRNA;gene overlap	67	41	6	4	12	2	11	13
chr2	11606705	11607007	+	lncRNA;sense	41	78	10	11	20	7	5	22
chr2	11615864	11615996	+	snoRNA;unk	44	77	0	0	1	0	1	17
chr2	11633494	11633949	+	lncRNA;no overlap	46	76	2	8	7	4	4	17
chr2	11643895	11644131	-	lncRNA;antisense	48	57	2	6	3	3	8	4
chr2	11753123	11753225	+	snRNA;U6	49	58	0	2	3	0	4	16
chr2	11786894	11787320	-	lncRNA;gene overlap	63	59	7	11	6	6	8	10
chr2	11933128	11933719	-	lncRNA;sense	61	40	6	10	1	5	4	11
chr2	12015186	12015375	+	snoRNA;unk	31	47	0	4	3	4	7	5
chr2	12331972	12332190	+	lncRNA;no overlap	46	46	2	3	6	1	3	198
chr2	12338885	12339104	+	lncRNA;no overlap	48	40	2	3	3	0	1	198
chr2	12341248	12341467	+	lncRNA;no overlap	48	39	2	5	3	0	2	198
chr2	12387741	12388011	-	lncRNA;no overlap	88	45	0	0	1	0	1	4
chr2	12511411	12511484	+	tRNA;Ile;TAT	2812	2277	8154	4326	2205	5655	2924	447
chr2	12870351	12870633	-	miRNA,ccp-miR1128-1,PREC	36	53	2	0	1	3	10	8
chr2	12870602	12870623	-	miRNA,ccp-miR1128-1-5p,MAT	31	39	1	0	1	2	8	7
chr2	12975724	12977046	-	lncRNA;no overlap	38	29	7	13	17	12	9	15
chr2	12996079	12996149	-	tRNA;Gly;GCC	43	27	5	3	3	3	2	17
chr2	12996275	12996345	-	tRNA;Gly;GCC	42	29	5	4	3	3	2	18
chr2	13175006	13175441	+	lncRNA;sense	27	48	0	0	3	1	0	10
chr2	13195886	13195976	+	snoRNA;unk	29	37	0	8	3	1	3	7
chr2	13288642	13289154	-	lncRNA;no overlap	27	38	6	4	5	2	6	25
chr2	13290869	13290972	-	miRNA,ccp-miR6462c,PREC	25	44	3	1	0	1	9	25
chr2	13290900	13290922	-	miRNA,ccp-miR6462c-5p,MAT	25	44	3	1	0	1	9	25
chr2	13542151	13542425	-	lncRNA;no overlap	32	26	4	6	6	10	4	2
chr2	13729620	13729877	+	lncRNA;sense	20	12	1	0	4	1	0	9
chr2	13760541	13760613	+	tRNA;Glu;CTC	13367	11052	1065223	1108834	478524	639517	444118	8563
chr2	13843152	13843821	+	lncRNA;gene overlap	25	34	0	4	5	3	2	27
chr2	13862017	13862175	-	miRNA,ccp-miR399f,PREC	247	65	2	0	1	2	3	6
chr2	13862020	13862170	-	miRNA,mir396b,PREC	247	65	2	0	1	2	3	6
chr2	13862020	13862170	-	miRNA,MiR399c,MAT	247	65	2	0	1	2	3	6
chr2	13862029	13862050	-	miRNA,ccp-miR399f-3p,MAT	245	65	2	0	0	1	3	6
chr2	13862139	13862160	-	miRNA,ccp-miR399f-5p,MAT	30	60	2	0	0	2	0	6
chr2	13865584	13865687	+	miRNA,ccp-miR399-2,PREC	331	58	178	185	752	636	685	72
chr2	13865584	13865687	-	miRNA,ccp-miR399-5,PREC	31	60	2	0	0	3	1	6
chr2	13865585	13865688	+	miRNA,mir396c,PREC	331	58	178	185	752	636	685	72
chr2	13865585	13865688	+	miRNA,MiR399b,MAT	331	58	178	185	752	636	685	72
chr2	13865592	13865613	-	miRNA,ccp-miR399-5-3p,MAT	29	60	2	0	0	3	1	6
chr2	13865596	13865617	+	miRNA,ccp-miR399-2-5p,MAT	78	30	30	22	13	116	61	35
chr2	13865659	13865680	+	miRNA,ccp-miR399-2-3p,MAT	272	57	148	165	743	521	624	64
chr2	13865684	13865705	-	miRNA,ccp-miR399-5-5p,MAT	28	60	2	0	0	1	0	6
chr2	13887010	13887125	+	snoRNA;unk	21	31	0	5	7	4	7	22
chr2	13889186	13889326	-	miRNA,ccp-miR399-6,PREC	29	58	3	0	4	1	0	2
chr2	13889197	13889218	-	miRNA,ccp-miR399-6-3p,MAT	29	58	3	0	0	1	0	0
chr2	13889290	13889312	-	miRNA,ccp-miR399-6-5p,MAT	28	58	3	0	4	1	0	0
chr2	13906265	13906363	+	miRNA,mir397,PREC	95	51	1125	1578	2740	4247	4807	446
chr2	13906265	13906363	+	miRNA,MiRSeq_99,MAT	95	51	1125	1578	2740	4247	4807	446
chr2	13906321	13906411	+	miRNA,ccp-miR399-1,PREC	114	51	1274	1745	3507	4796	5475	448
chr2	13906322	13906411	+	miRNA,mir398,PREC	114	51	1274	1745	3507	4796	5474	448
chr2	13906322	13906411	+	miRNA,MiRSeq_99a,MAT	114	51	1274	1745	3507	4796	5474	448
chr2	13906331	13906352	+	miRNA,ccp-miR399-1-5p,MAT	95	51	1125	1578	2740	4245	4805	446
chr2	13906382	13906403	+	miRNA,ccp-miR399-1-3p,MAT	44	34	149	167	771	552	669	23
chr2	13915821	13915936	+	miRNA,ccp-miR399-3,PREC	860	64	188	215	851	582	672	63
chr2	13915825	13915955	-	miRNA,ccp-miR399a,PREC	19	44	11	3	9	5	5	2
chr2	13915839	13915939	+	miRNA,MiR399a,MAT	860	64	187	215	851	582	672	63
chr2	13915839	13915939	+	miRNA,mir399a,PREC	860	64	187	215	851	582	672	63
chr2	13915846	13915867	-	miRNA,ccp-miR399a-3p,MAT	15	44	8	1	5	4	2	2
chr2	13915848	13915869	+	miRNA,ccp-miR399-3-5p,MAT	576	37	33	44	108	57	39	25
chr2	13915910	13915931	+	miRNA,ccp-miR399-3-3p,MAT	305	63	153	171	746	524	630	57
chr2	13918946	13919084	-	miRNA,ccp-miR399-4,PREC	36	44	8	3	1	9	14	3
chr2	13918962	13918983	-	miRNA,ccp-miR399-4-3p,MAT	32	44	4	0	0	1	3	2
chr2	13919042	13919064	-	miRNA,ccp-miR399-4-5p,MAT	18	44	6	2	0	7	10	3
chr2	14242004	14242450	-	lncRNA;antisense	25	22	0	2	8	6	6	6
chr2	14255048	14255121	+	tRNA;Ile;AAT	956	124	415	434	589	540	372	50
chr2	14274230	14274515	-	lncRNA;antisense	26	25	2	7	5	2	1	7
chr2	14374011	14374736	+	lncRNA;gene overlap	27	18	4	4	2	2	4	9
chr2	14826216	14826325	+	miRNA,mir399b,PREC	26	345	1453	1685	995	1557	1565	1635
chr2	14826216	14826325	+	miRNA,MiRSeq_127,MAT	26	345	1453	1685	995	1557	1565	1635
chr2	15005135	15005291	+	snoRNA;unk	51	94	6	6	6	4	7	7
chr2	15061839	15062051	-	miRNA,ccp-miR2673a-2,PREC	52	40	8	0	7	0	8	9
chr2	15061898	15061920	-	miRNA,ccp-miR2673a-2-3p,MAT	51	39	7	0	1	0	6
chr2	15111804	15112057	-	lncRNA;sense	53	52	15	6	21	13	10	9
chr2	15133526	15133931	+	lncRNA;no overlap	51	69	19	15	4	7	10	14
chr2	15191972	15192183	+	lncRNA;sense	43	50	20	18	11	13	18	16
chr2	15280268	15281021	+	lncRNA;sense	39	54	14	8	6	8	17	13
chr2	15471317	15471400	-	tRNA;Leu;CAA	5600	555	3263	3108	2995	4680	2664	389
chr2	15516471	15516846	+	lncRNA;sense	49	51	23	42	73	47	71	94
chr2	15546371	15546892	-	lncRNA;gene overlap	37	186	12	9	8	6	5	12
chr2	15556209	15556630	-	lncRNA;gene overlap	39	186	5	4	2	7	2	9
chr2	15574756	15575266	-	lncRNA;sense	37	186	4	5	6	3	8	4
chr2	15620861	15621657	+	lncRNA;sense	158	515	813	1121	907	688	933	169
chr2	15667797	15667868	+	tRNA;Pro;CGG	2287	2297	1528	867	610	1770	967	566
chr2	15670512	15670614	+	snoRNA;unk	34	108	2	1	3	4	0	155
chr2	15810906	15811049	+	snoRNA;unk	28	46	5	2	1	5	0	11
chr2	15839193	15839705	-	lncRNA;no overlap	28	331	4	4	3	3	10	6
chr2	15902623	15902976	+	lncRNA;antisense	17	72	11	11	9	6	5	13
chr2	15903604	15903706	+	snoRNA;unk	17	72	0	6	1	0	0	12
chr2	15916455	15916895	+	lncRNA;no overlap	17	71	0	3	1	0	0	13
chr2	15921025	15921465	+	lncRNA;no overlap	17	54	0	2	1	0	0	14
chr2	15925595	15926035	+	lncRNA;no overlap	17	37	0	1	1	0	0	15
chr2	16057109	16057194	+	snoRNA;snoU30;	58	159	1174	875	530	968	983	590
chr2	16065094	16065813	+	lncRNA;no overlap	41	65	3	7	12	9	10	31
chr2	16149908	16149979	-	tRNA;Gln;CTG	4391	2659	6903	8149	10535	10982	5688	870
chr2	16279143	16279288	+	snoRNA;unk	56	60	2	9	12	5	8	20
chr2	16385931	16386068	-	snoRNA;snoR83;	73	89	96	105	70	108	136	100
chr2	16459860	16460340	+	lncRNA;no overlap	138	61	7	14	9	11	15	32
chr2	16473416	16473489	-	tRNA;Asn;GTT	7143	2135	22375	14642	4780	10491	4366	498
chr2	16539211	16539284	-	tRNA;Ile;AAT	136	141	60	28	31	29	40	36
chr2	16595828	16595900	+	tRNA;Ala;CGC	8155	1259	44305	46616	19312	22835	10291	1312
chr2	16597791	16598534	-	lncRNA;antisense	270	143	7648	7571	12759	8644	8367	14
chr2	16735230	16735860	+	lncRNA;no overlap	45	40	4	5	10	19	31	8
chr2	16880401	16880643	-	lncRNA;sense	49	40	1773	732	1478	1633	2611	9
chr2	17023186	17023258	+	tRNA;Arg;CCT	133598	9531	23338	21415	5021	10894	4962	488
chr2	17023349	17024253	+	lncRNA;sense	52	145	136	152	163	150	154	18
chr2	17121920	17122187	+	lncRNA;gene overlap	35	53	5	0	2	5	5	7
chr2	17123185	17123257	+	tRNA;Arg;TCT	74	55	56	54	69	85	77	12
chr2	17178801	17179456	-	lncRNA;sense	51	60	2	9	13	8	5	26
chr2	17350562	17351077	+	lncRNA;sense	43	70	9	10	19	11	20	10
chr2	17401055	17401541	+	lncRNA;gene overlap	35	41	2	4	4	2	5	8
chr2	17456255	17456510	+	lncRNA;no overlap	28	40	2	6	1	3	0	7
chr2	17458141	17458601	-	lncRNA;no overlap	72	83	12	9	12	23	25	9
chr2	17512427	17513144	+	lncRNA;sense	32	44	6	8	17	9	7	7
chr2	17517783	17518282	-	lncRNA;sense	48	41	11	17	19	8	19	6
chr2	17614270	17614376	+	snoRNA;unk	41	38	7	12	29	17	22	6
chr2	17782747	17783222	-	lncRNA;sense	46	59	33	37	40	32	40	53
chr2	17802059	17802132	-	tRNA;Asn;GTT	6632	2194	22190	14531	4635	10278	4250	576
chr2	17846191	17846262	+	tRNA;Gly;TCC	1764	685	2499	1588	1321	1911	1525	292
chr2	17854033	17854104	-	tRNA;Pro;TGG	1306	107	1990	2568	4397	4427	2772	99
chr2	17855323	17855394	-	tRNA;Pro;TGG	964	213	2038	2621	4377	4459	2783	81
chr2	17856402	17856473	-	tRNA;Pro;TGG	472	104	1981	2561	4353	4388	2739	56
chr2	17856921	17856992	-	tRNA;Pro;TGG	476	105	1985	2566	4357	4392	2749	99
chr2	17857721	17857792	-	tRNA;Pro;TGG	20449	1440	3450	4429	7315	7909	4825	438
chr2	17883369	17885019	-	lncRNA;sense	57	70	51	67	52	63	62	37
chr2	17892629	17892748	-	miRNA,mir399c,PREC	56	59	8	20	20	22	35	16
chr2	17892629	17892748	-	miRNA,MiRSeq_13a,MAT	56	59	8	20	20	22	35	16
chr2	18036659	18037073	+	lncRNA;no overlap	70	63	6	6	8	6	5	197
chr2	18140317	18140956	-	lncRNA;sense	172	50	24	23	20	18	18	37
chr2	18187431	18187979	-	lncRNA;antisense	176	61	3	2	23	9	7	37
chr2	18253629	18253702	-	tRNA;Val;AAC	371	162	708	610	588	875	420	99
chr2	18292838	18293287	-	lncRNA;antisense	71	60	0	1	1	4	0	15
chr2	18378623	18379623	+	lncRNA;sense	104	68	9	13	15	12	9	42
chr2	18380572	18380925	-	lncRNA;no overlap	80	67	3	12	14	15	22	28
chr2	18465369	18465493	+	snoRNA;unk	122	56	0	1	1	6	1	29
chr2	18787041	18787112	+	tRNA;Asn;GTT	139	85	6136	4463	5978	19334	20576	35
chr2	18809439	18809522	-	tRNA;Leu;CAA	5619	426	3205	3077	2972	4667	2650	364
chr2	18833793	18834012	-	lncRNA;no overlap	38	48	1	0	1	2	0	6
chr2	18886708	18886924	-	lncRNA;sense	36	35	37	42	134	99	90	10
chr2	19011037	19011121	+	tRNA;Met;CAT	451	77	265	231	195	306	271	91
chr2	19020085	19020168	+	tRNA;Tyr;GTA	8769	1651	54779	56402	44133	85534	51405	17918
chr2	19110582	19111033	+	lncRNA;no overlap	43	28	14	9	8	8	12	11
chr2	19170784	19170915	+	snoRNA;unk	39	26	7	7	9	10	7	11
chr2	19271543	19271637	+	snoRNA;unk	75	255	1	6	7	1	0	16
chr2	19414290	19414762	-	lncRNA;sense	82	79	1	14	16	15	6	7
chr2	19554474	19554552	+	tRNA;Pro;TGG	1211	195	24	36	30	22	29	30
chr2	19588484	19588823	-	lncRNA;sense	83	57	15	19	27	26	20	10
chr2	19591654	19591774	+	snoRNA;unk	1163	59	2	2	3	0	1	48
chr2	19757231	19757426	-	snRNA;U2	441	1856	1486	1774	1063	2025	2234	2535
chr2	19769904	19770099	+	snRNA;U2	448	1355	1064	1232	773	1372	1570	2666
chr2	19785949	19786499	+	lncRNA;sense	56	215	6	8	7	2	15	15
chr2	19802599	19802938	+	lncRNA;sense	54	213	1	3	5	10	11	16
chr2	19843472	19845584	+	lncRNA;sense	78	231	48	94	120	103	86	35
chr2	19847526	19848260	+	lncRNA;sense	76	219	20	28	32	33	45	23
chr2	19854462	19854909	-	lncRNA;no overlap	46	60	0	5	3	4	0	14
chr2	19855687	19855841	+	miRNA,miR166b,MAT	80928	1253520	23055	29386	48884	38875	46914	5973
chr2	19855687	19855841	+	miRNA,mir399d,PREC	80928	1253520	23055	29386	48884	38875	46914	5973
chr2	19855688	19855841	+	miRNA,ccp-miR166a-1,PREC	80928	1253520	23055	29386	48884	38875	46914	5973
chr2	19855812	19855833	+	miRNA,ccp-miR166a-1-3p,MAT	80924	1253512	23044	29381	48879	38864	46907	5973
chr2	19887839	19887962	+	snoRNA;unk	112	468	4	3	7	5	7	20
chr2	19973552	19974067	+	lncRNA;sense	111	297	3	8	10	9	13	21
chr2	20085994	20086660	-	lncRNA;sense	68	53	13	22	48	18	30	27
chr2	20099195	20099710	+	lncRNA;sense	55	51	58	70	39	73	37	18
chr2	20120880	20120953	+	tRNA;Arg;TCG	122163	2068	2976	2640	1641	3365	2886	579
chr2	20136117	20136686	+	lncRNA;sense	115	66	44	65	17	72	34	207
chr2	20272213	20272677	-	lncRNA;sense	40	47	55	136	69	98	59	15
chr2	20513429	20517073	-	lncRNA;sense	74	62	90	103	89	64	111	21
chr2	20547682	20548368	+	lncRNA;sense	59	131	11	10	7	3	19	13
chr2	20642770	20642930	+	snRNA;U1	287	794	3667	2428	1436	3553	7809	4951
chr2	21047795	21047867	-	tRNA;Lys;CTT	12091	787	4073	2290	1679	3485	3444	670
chr2	21048618	21048863	-	lncRNA;sense	28	68	0	2	3	5	1	18
chr2	21058690	21059523	+	lncRNA;gene overlap	37	37	1	9	9	5	2	13
chr2	21425519	21425939	-	lncRNA;sense	27	43	4	5	21	12	3	9
chr2	21439709	21439832	+	snoRNA;unk	42	79	0	1	4	3	4	88
chr2	21454555	21454684	+	snoRNA;unk	42	76	1	0	0	0	4	86
chr2	21901283	21901379	+	snoRNA;unk	15	19	0	2	2	0	2	9
chr2	22074250	22074528	-	lncRNA;sense	19	54	6	4	2	1	17	2
chr2	22077816	22077933	-	miRNA,ccp-miR1526,PREC	19	61	2	6	5	3	13	1
chr2	22077878	22077900	-	miRNA,ccp-miR1526-5p,MAT	19	61	1	2	0	0	10	10
chr2	22210671	22210784	-	miRNA,mir403,PREC	20	40	0	0	0	0	1	7
chr2	22210671	22210784	-	miRNA,MiRSeq_128b,MAT	20	40	0	0	0	0	1	7
chr2	22249570	22250092	-	lncRNA;gene overlap	35	39	4	1	3	5	2	9
chr2	22394798	22395327	+	lncRNA;antisense	40	25	4	10	13	5	13	5
chr2	22448603	22448741	+	snoRNA;unk	38	28	0	0	2	1	3	5
chr2	22527281	22527390	-	miRNA,mir408,PREC	23	35	0	3	2	1	7	10
chr2	22527281	22527390	-	miRNA,MiRSeq_11,MAT	23	35	0	3	2	1	7	10
chr2	22703449	22706859	-	lncRNA;sense	43	69	22	42	35	47	41	15
chr2	22725450	22725541	-	snoRNA;snoR69Y;	65	1065	3548	6369	2545	3598	2846	9801
chr2	22725720	22725811	-	snoRNA;snoR69Y;	64	1686	6539	10089	9712	9239	10342	10091
chr2	22733523	22733842	+	lncRNA;no overlap	39	34	57	96	90	60	113	9
chr2	22778109	22778180	-	tRNA;Trp;CCA	8110	674	4611	5460	8682	8373	5141	252
chr2	22813339	22814900	+	lncRNA;sense	62	62	63	105	98	69	124	16
chr2	22895066	22895343	+	lncRNA;sense	71	53	5	4	10	5	5	16
chr2	23126693	23127194	+	lncRNA;gene overlap	34	35	1	1	4	1	2	9
chr2	23399944	23400162	-	lncRNA;gene overlap	45	42	0	0	0	0	0	2
chr2	23454937	23455042	-	miRNA,mir477,PREC	49	22	0	0	1	0	0	2
chr2	23454937	23455042	-	miRNA,MiRSeq_58,MAT	49	22	0	0	1	0	0	2
chr2	23460209	23460688	-	lncRNA;no overlap	49	25	1	0	7	4	10	3
chr2	23593980	23594596	+	lncRNA;no overlap	22	27	13	24	16	11	7	9
chr2	23664146	23664246	-	snRNA;U6	20	16	5	1	5	8	3	1
chr2	23691802	23692335	+	lncRNA;no overlap	24	18	1	1	0	0	2	6
chr2	23983562	23984037	-	lncRNA;no overlap	101	53	0	2	0	0	0	4
chr2	24015668	24016119	+	lncRNA;no overlap	95	36	5	4	2	4	4	1
chr2	24282348	24282445	+	miRNA,mir482,PREC	47	41	6	6	14	16	19	7
chr2	24282348	24282445	+	miRNA,MiRSeq_61,MAT	47	41	6	6	14	16	19	7
chr2	24303458	24303958	+	lncRNA;gene overlap	35	29	1	1	6	7	5	9
chr2	24382727	24382984	+	lncRNA;no overlap	35	48	4	5	4	7	4	8
chr2	24429511	24429641	+	snoRNA;unk	33	43	0	1	1	0	0	9
chr2	24498642	24498918	+	lncRNA;no overlap	59	115	1	1	3	1	1	8
chr2	24511178	24511521	-	lncRNA;no overlap	109	252	1878	1317	898	1636	1565	2016
chr2	24516092	24516173	-	tRNA;Ser;GCT	2344	466	984	1007	1274	1631	1051	278
chr2	24660896	24661040	+	rRNA;5s;	34	51	74	61	70	88	61	105
chr2	24660900	24660982	+	tRNA;Glu;TTC	33	43	56	50	57	66	37	61
chr2	24668497	24668768	+	lncRNA;no overlap	41	54	5	0	5	3	1	45
chr2	24761526	24762186	+	lncRNA;gene overlap	38	47	7	1	3	3	6	35
chr2	24795738	24795850	+	snoRNA;unk	37	58	1	0	1	2	3	29
chr2	24973474	24973633	-	miRNA,ccp-miR5780d-4,PREC	26	24	0	2	0	0	1	5
chr2	24973517	24973539	-	miRNA,ccp-miR5780d-4-3p,MAT	24	24	0	2	0	0	1	1
chr2	25226393	25226465	-	tRNA;Arg;TCT	17	24	1	0	0	3	0	4
chr2	25355327	25356073	+	lncRNA;gene overlap	38	20	0	5	10	5	8	6
chr2	25376735	25376845	+	snoRNA;unk	38	16	0	0	0	1	2	5
chr2	25407594	25407811	+	lncRNA;no overlap	42	19	0	0	0	1	5	5
chr2	25574710	25574794	-	snoRNA;snoR19;	93	624	5360	7810	6728	7075	7303	5558
chr2	25574710	25574791	-	tRNA;Glu;TTC	93	624	5360	7810	6728	7075	7303	5558
chr2	25693623	25693752	+	snoRNA;unk	51	31	1	0	5	3	4	40
chr2	26002641	26003325	+	lncRNA;sense	40	29	12	7	6	19	8	7
chr2	26097289	26097415	+	miRNA,mirSeq_1,PREC	52	28	0	1	1	3	2	5
chr2	26097289	26097415	+	miRNA,MiRSeq_26,MAT	52	28	0	1	1	3	2	5
chr2	26150307	26150785	+	lncRNA;no overlap	45	28	0	1	1	3	0	6
chr2	26265131	26265212	-	tRNA;Ser;GCT	2281	417	943	987	1272	1597	1046	254
chr2	26417209	26421318	+	lncRNA;sense	45	57	484	1075	1611	490	1317	18
chr2	26442375	26442507	+	snoRNA;snoR130;	61	128	697	470	426	530	659	383
chr2	26628972	26629547	-	lncRNA;no overlap	36	49	0	1	6	1	4	7
chr2	26655023	26655129	+	snoRNA;snoR71;	29	27	3	0	0	2	4	13
chr2	26703636	26703726	+	snRNA;U6	33	20	15	16	23	30	28	28
chr2	26875432	26875565	+	snoRNA;unk	23	24	12	10	9	19	12	10
chr2	27115495	27115566	-	tRNA;Gly;TCC	15373	5152	183865	127943	50526	109446	79073	9496
chr2	27727563	27727809	+	lncRNA;gene overlap	36	34	2	0	0	2	4	0
chr2	27868012	27868145	+	miRNA,MiRSeq_10,MAT	9	12	1	0	0	1	0	2
chr2	27868012	27868145	+	miRNA,mirSeq_10,PREC	9	12	1	0	0	1	0	2
chr2	28234469	28235328	+	lncRNA;no overlap	5	13	0	2	0	1	4	4
chr2	28308641	28308971	-	miRNA,ccp-miR7822,PREC	25	19	2	0	2	8	0	0
chr2	28308682	28308703	-	miRNA,ccp-miR7822-3p,MAT	22	18	0	0	1	3	0	0
chr2	29172196	29172918	+	lncRNA;sense	31	24	1	2	2	1	10	19
chr2	29222732	29223320	+	lncRNA;no overlap	33	21	0	0	0	1	1	12
chr2	29226263	29226850	+	lncRNA;no overlap	32	18	4	0	1	1	1	12
chr2	29630403	29630941	+	lncRNA;no overlap	21	20	0	0	0	0	0	3
chr2	29631083	29631235	-	miRNA,mirSeq_101a,PREC	11	22	0	0	0	0	0	6
chr2	29631083	29631235	-	miRNA,MiRSeq_101c,MAT	11	22	0	0	0	0	0	6
chr2	29657011	29657525	+	lncRNA;no overlap	20	23	1	0	2	0	1	2
chr2	29925425	29926522	+	lncRNA;no overlap	9	7	0	1	0	0	2	0
chr2	29965027	29965282	-	lncRNA;no overlap	12	15	0	0	0	0	0	3
chr2	29999922	30000133	-	lncRNA;no overlap	13	22	0	0	2	1	0	4
chr2	30146789	30147263	-	lncRNA;no overlap	20	16	5	4	4	0	0	97
chr2	30194279	30194566	+	lncRNA;no overlap	6	15	0	0	2	2	0	2
chr2	30204585	30205172	-	lncRNA;no overlap	17	14	0	0	0	1	3	5
chr2	30221334	30221621	+	lncRNA;no overlap	12	14	0	0	1	2	0	3
chr2	30561641	30561855	-	lncRNA;no overlap	31	25	2	1	3	1	0	5
chr2	31030886	31031102	-	lncRNA;no overlap	28	38	0	0	0	0	1	41
chr2	31131205	31131714	-	lncRNA;no overlap	23	34	5	4	7	5	5	39
chr2	31296561	31297073	-	lncRNA;no overlap	38	9	1	2	6	5	3	57
chr2	31300270	31300710	+	lncRNA;no overlap	17	24	2	0	0	0	0	6
chr2	31315497	31316209	-	lncRNA;no overlap	33	9	1	2	6	5	3	57
chr2	31323272	31323784	+	lncRNA;no overlap	20	20	3	0	7	3	1	5
chr2	31415390	31415463	-	tRNA;Trp;CCA	12391	3203	15628	10347	7706	14645	12623	6635
chr2	31415623	31415696	-	tRNA;Pro;TGG	2156	1253	18096	12755	11700	39878	38312	9372
chr2	31416319	31416628	-	lncRNA;no overlap	42	62	13	10	19	11	23	17
chr2	31482775	31482928	+	snoRNA;unk	11	20	0	0	0	0	0	7
chr2	31494753	31494871	+	snoRNA;unk	11	13	0	0	0	1	0	5
chr2	31592439	31592592	+	snoRNA;unk	6	11	0	0	0	0	1	2
chr2	31746968	31747505	-	lncRNA;no overlap	4	4	0	0	0	0	0	2
chr2	31752347	31753104	+	lncRNA;no overlap	6	9	0	0	0	0	0	1
chr2	31874618	31874746	+	miRNA,mirSeq_101b,PREC	9	11	0	0	1	0	2	1
chr2	31874618	31874746	+	miRNA,MiRSeq_48a,MAT	9	11	0	0	1	0	2	1
chr2	31875846	31876705	+	lncRNA;no overlap	7	9	0	0	0	0	0	1
chr2	31923846	31924311	+	lncRNA;no overlap	8	7	0	0	0	3	1	1
chr2	31928040	31928505	+	lncRNA;no overlap	8	7	0	0	0	3	1	1
chr2	32028776	32029314	+	lncRNA;no overlap	7	18	0	0	1	1	1	1
chr2	32029456	32029608	-	miRNA,MiRSeq_101b,MAT	10	8	1	3	0	0	2	0
chr2	32029456	32029608	-	miRNA,mirSeq_101c,PREC	10	8	1	3	0	0	2	0
chr2	32054809	32055166	-	lncRNA;no overlap	9	11	2	6	6	1	7	1
chr2	32367307	32367766	+	lncRNA;no overlap	27	24	0	3	0	0	0	7
chr2	32424173	32424826	+	lncRNA;no overlap	19	29	0	0	0	0	0	4
chr2	32424888	32425338	-	lncRNA;no overlap	23	18	2	0	0	0	0	5
chr2	32426972	32427625	+	lncRNA;no overlap	19	28	0	0	0	0	0	4
chr2	32560292	32560594	-	lncRNA;no overlap	35	33	2	7	9	4	1	4
chr2	32685377	32686022	+	lncRNA;sense	35	237	249	300	298	514	405	10
chr2	32855537	32855640	+	snoRNA;unk	25	49	2	3	1	0	7	10
chr2	32886753	32887005	-	lncRNA;no overlap	23	26	0	1	2	0	1	3
chr2	32929105	32929233	+	snoRNA;unk	31	38	0	3	2	0	0	6
chr2	33322691	33322823	+	snoRNA;unk	31	34	0	2	1	1	1	11
chr2	33364497	33364629	+	snoRNA;unk	42	45	0	3	0	1	1	15
chr2	33411583	33411838	-	lncRNA;no overlap	11	32	0	0	0	1	0	3
chr2	33647537	33647669	+	snoRNA;unk	116	171	0	2	0	1	3	16
chr2	33796344	33796628	-	lncRNA;gene overlap	19	15	0	4	3	1	0	2
chr2	33908997	33909215	-	lncRNA;no overlap	20	22	0	0	0	0	0	3
chr2	34086806	34087236	+	lncRNA;no overlap	69	27	50	73	62	105	50	0
chr2	34102348	34102475	-	miRNA,ccp-miR398,PREC	43	60	3	1	0	0	0	4
chr2	34102348	34102475	+	miRNA,ccp-miR398b,PREC	253	175043	2411	750	513	9411	4127	536
chr2	34102358	34102467	+	miR398,PREC-G	253	175043	2411	750	513	9411	4127	536
chr2	34102358	34102467	+	miRNA,mirSeq_101d,PREC	253	175043	2411	750	513	9411	4127	536
chr2	34102369	34102390	+	miRNA,ccp-miR398b-5p,MAT	87	4019	20	3	1	31	8	1
chr2	34102434	34102455	-	miRNA,ccp-miR398-5p,MAT	42	37	3	0	0	0	0	4
chr2	34102436	34102457	+	miR398,MAT-G	229	171030	2391	746	512	9380	4118	536
chr2	34102438	34102459	+	miRNA,ccp-miR398b-3p,MAT	229	171030	2391	747	512	9380	4119	536
chr2	34102474	34102495	-	miRNA,ccp-miR398-3p,MAT	42	27	2	0	0	0	0	4
chr2	34458761	34458832	-	tRNA;unk	11308	102770	42868	50649	32443	31449	48014	87016
chr2	34563935	34564555	-	lncRNA;no overlap	20	19	5	2	2	4	3	35
chr2	34567258	34567878	-	lncRNA;no overlap	19	19	5	2	2	4	3	32
chr2	34710304	34710731	+	lncRNA;no overlap	16	19	0	0	0	0	0	2
chr2	34791138	34791393	-	lncRNA;no overlap	82	24	0	0	0	0	0	3
chr2	34803055	34803558	+	lncRNA;no overlap	16	24	1	2	12	0	11	1
chr2	34804883	34805310	-	lncRNA;no overlap	83	24	0	0	0	0	0	3
chr2	34864844	34865380	+	lncRNA;no overlap	4	10	0	0	0	0	0	1
chr2	35056824	35056933	+	snoRNA;unk	17	9	0	0	0	0	0	3
chr2	35058567	35058907	+	lncRNA;no overlap	15	10	0	0	0	0	0	3
chr2	35099219	35099377	+	snoRNA;unk	16	12	0	1	0	0	2	2
chr2	35240950	35241570	+	lncRNA;no overlap	9	5	0	0	0	0	2	0
chr2	35244273	35244893	+	lncRNA;no overlap	9	5	0	0	0	0	2	0
chr2	35247596	35248216	+	lncRNA;no overlap	9	5	0	0	0	0	2	0
chr2	35250919	35251539	+	lncRNA;no overlap	9	5	0	0	0	0	2	0
chr2	35254242	35254862	+	lncRNA;no overlap	9	5	0	0	0	0	2	0
chr2	35257565	35258185	+	lncRNA;no overlap	9	5	0	0	0	0	2	0
chr2	35260888	35261508	+	lncRNA;no overlap	9	5	0	0	0	0	2	0
chr2	35264211	35264831	+	lncRNA;no overlap	9	5	0	0	0	0	2	0
chr2	35267534	35268154	+	lncRNA;no overlap	9	5	0	0	0	0	2	0
chr2	35270857	35271477	+	lncRNA;no overlap	9	5	0	0	0	0	2	0
chr2	35409040	35409461	-	lncRNA;sense	7	25	0	2	2	0	1	3
chr2	35463631	35463845	+	lncRNA;no overlap	8	13	0	0	0	0	0	0
chr2	35747125	35747624	-	lncRNA;no overlap	21	13	0	1	7	0	0	3
chr2	35814605	35814857	-	lncRNA;no overlap	17	22	0	0	0	1	1	3
chr2	35843616	35844024	+	lncRNA;no overlap	19	88	0	0	0	0	3	4
chr2	36170161	36170778	-	lncRNA;no overlap	60	38	15	28	19	9	23	61
chr2	36319810	36320067	+	lncRNA;no overlap	51	32	1	3	5	4	6	4
chr2	36326257	36326514	+	lncRNA;no overlap	50	28	0	3	5	4	6	4
chr2	36390863	36391554	+	lncRNA;no overlap	26	35	2	2	1	6	4	3
chr2	36424011	36424126	+	snoRNA;unk	26	29	0	2	1	0	3	5
chr2	36617033	36617423	+	lncRNA;no overlap	17	23	3	1	2	1	2	20
chr2	36665750	36665860	+	miRNA,ccp-miR167h,PREC	19	12	2	2	2	1	1	22
chr2	36665760	36665849	-	miRNA,MiR167a,MAT	16541	1866	1802	2123	5570	4768	4579	347
chr2	36665760	36665849	-	miRNA,mirSeq_101e,PREC	16541	1866	1802	2123	5570	4768	4579	347
chr2	36665766	36665844	-	miRNA,ccp-miR167a,PREC	16541	1866	1802	2123	5570	4768	4577	347
chr2	36665769	36665790	-	miRNA,ccp-miR167a-3p,MAT	114	360	100	151	288	297	633	59
chr2	36665817	36665839	-	miRNA,ccp-miR167a-5p,MAT	16448	1539	1688	1974	5262	4462	3937	290
chr2	36665823	36665847	+	miRNA,ccp-miR167h-3p,MAT	18	12	2	1	2	1	1	1
chr2	36831351	36832448	+	lncRNA;no overlap	13	11	0	0	0	1	2	7
chr2	36883725	36883995	+	lncRNA;no overlap	39	84	0	1	5	1	10	102
chr2	37025662	37026175	-	lncRNA;no overlap	14	30	2	1	0	2	0	2
chr2	37176098	37176312	-	lncRNA;no overlap	16	18	0	0	2	2	0	0
chr2	37176634	37177113	+	lncRNA;no overlap	10	13	2	0	0	1	1	5
chr2	37681916	37682168	+	lncRNA;no overlap	12	21	0	0	1	0	2	0
chr2	37846983	37847462	+	lncRNA;no overlap	29	33	1	1	2	2	4	7
chr2	37849283	37849499	-	lncRNA;no overlap	9	21	0	0	0	0	0	5
chr2	37849798	37850277	+	lncRNA;no overlap	29	36	0	0	0	0	2	7
chr2	37879150	37879291	+	snoRNA;unk	37	20	0	0	0	1	1	7
chr2	38217792	38218892	-	lncRNA;no overlap	27	38	9	6	15	11	31	13
chr2	38222485	38222772	+	lncRNA;no overlap	35	40	0	4	1	1	0	5
chr2	38251150	38251558	+	lncRNA;no overlap	31	43	0	0	0	0	0	6
chr2	38265123	38265361	-	lncRNA;gene overlap	19	36	9	6	6	11	31	6
chr2	38399507	38399969	-	lncRNA;no overlap	34	48	1	6	17	10	11	9
chr2	38602488	38602703	+	lncRNA;no overlap	18	13	0	2	0	4	2	6
chr2	38605331	38605545	+	lncRNA;no overlap	18	12	0	2	0	4	2	7
chr2	38608157	38608371	+	lncRNA;no overlap	18	12	0	2	0	4	2	8
chr2	38610254	38610727	-	lncRNA;no overlap	42	30	1	0	0	1	0	8
chr2	38611052	38611266	+	lncRNA;no overlap	18	13	0	2	0	4	2	9
chr2	38613878	38614092	+	lncRNA;no overlap	18	12	0	2	0	4	2	10
chr2	38615975	38616448	-	lncRNA;no overlap	42	30	1	0	0	1	0	6
chr2	38616773	38616987	+	lncRNA;no overlap	18	13	0	2	0	4	2	11
chr2	38619599	38619813	+	lncRNA;no overlap	18	12	0	2	0	4	2	12
chr2	38702105	38702513	-	lncRNA;no overlap	25	26	1	1	0	1	0	2
chr2	38731184	38731457	+	lncRNA;no overlap	74	68	0	0	0	1	0	9
chr2	38765946	38766739	-	lncRNA;no overlap	26	34	0	1	3	1	0	0
chr2	38815204	38815562	+	lncRNA;no overlap	25	30	0	0	0	1	0	6
chr2	38840879	38841287	-	lncRNA;no overlap	19	10	0	2	0	1	1	3
chr2	38875803	38876339	+	lncRNA;no overlap	43	75	0	0	2	2	0	14
chr2	38978268	38978511	+	miRNA,ccp-miR5020a,PREC	26	121	1	3	3	3	3	5
chr2	38978382	38978403	+	miRNA,ccp-miR5020a-3p,MAT	26	121	1	3	3	2	3	5
chr2	39542263	39542366	+	snoRNA;unk	101	31	6	1	2	1	3	10
chr2	39600094	39600569	-	lncRNA;no overlap	46	40	1	3	7	5	8	7
chr2	39765567	39766244	-	lncRNA;sense	17	34	9	3	17	7	3	6
chr2	40066045	40066545	+	lncRNA;no overlap	17	17	0	1	1	0	0	6
chr2	40375376	40375908	-	lncRNA;no overlap	56	63	0	0	1	2	2	7
chr2	40379052	40379584	-	lncRNA;no overlap	55	60	0	0	1	2	2	7
chr2	40457565	40458322	+	lncRNA;no overlap	956	100	0	0	1	0	0	1670
chr2	40521059	40521235	+	snoRNA;unk	949	78	2	0	2	0	0	1665
chr2	41252463	41252679	+	lncRNA;sense	109	57	38	47	81	50	54	18
chr2	41446233	41446691	+	lncRNA;no overlap	126	54	1	4	3	1	1	0
chr2	41449883	41450098	+	lncRNA;no overlap	126	53	0	0	0	0	0	0
chr2	41469367	41470081	+	lncRNA;no overlap	131	49	2	0	2	0	2	0
chr2	41721723	41722202	+	lncRNA;no overlap	48	55	3	2	0	0	1	4
chr2	41724648	41724863	-	lncRNA;no overlap	103	54	0	0	1	0	2	8
chr2	41725162	41725641	+	lncRNA;no overlap	48	57	1	2	0	0	0	4
chr2	41892149	41892634	-	lncRNA;sense	43	58	56	49	39	73	148	7
chr2	42026198	42026413	+	lncRNA;no overlap	54	39	0	4	0	7	1	11
chr2	42246793	42246894	-	miRNA,mirSeq_101f,PREC	141	50	0	2	0	0	0	50
chr2	42246793	42246894	-	miRNA,MiRSeq_103,MAT	141	50	0	2	0	0	0	50
chr2	42278106	42278624	+	lncRNA;no overlap	33	31	8	10	3	5	6	3
chr2	42290047	42290182	+	snoRNA;unk	30	18	5	0	1	0	0	3
chr2	42342924	42343048	+	snoRNA;unk	18	25	4	1	4	2	3	2
chr2	42704169	42704305	+	snoRNA;unk	18	23	8	6	1	2	8	4
chr2	42738140	42738302	+	snoRNA;unk	54	29	4	3	7	1	7	0
chr2	42747037	42747163	+	snoRNA;unk	14	23	0	3	2	0	0	0
chr2	42785615	42786088	-	lncRNA;no overlap	21	23	0	1	1	0	0	0
chr2	42993815	42994309	-	lncRNA;no overlap	10	22	0	0	0	0	0	34
chr2	43038498	43038760	-	lncRNA;sense	12	19	8	1	2	0	1	36
chr2	43368089	43368554	+	lncRNA;sense	44	34	11	6	23	10	15	7
chr2	43539747	43540075	+	lncRNA;no overlap	33	22	6	2	17	7	2	28
chr2	43579540	43579812	+	lncRNA;no overlap	40	17	3	0	3	1	2	25
chr2	43617293	43617841	-	lncRNA;no overlap	25	23	4	5	2	4	4	13
chr2	43617978	43618181	-	lncRNA;no overlap	24	23	9	0	0	0	0	12
chr2	43733204	43733644	+	lncRNA;sense	28	34	1	1	0	0	0	4
chr2	43733788	43734331	+	lncRNA;sense	27	33	2	4	5	9	5	4
chr2	43810765	43811020	+	lncRNA;no overlap	28	35	3	4	8	6	5	20
chr2	43829787	43829868	-	tRNA;Ser;TGA	11582	1356	3603	4029	3581	5318	3868	561
chr2	43829971	43830052	-	tRNA;Ser;TGA	11583	1356	3603	4029	3581	5318	3868	565
chr2	44114634	44114949	+	lncRNA;no overlap	16	23	1	3	0	1	1	2
chr2	44206026	44206130	+	snoRNA;unk	17	19	1	3	2	0	2	3
chr2	44236634	44236848	-	lncRNA;no overlap	65	32	0	1	0	0	0	7
chr2	44239354	44239569	-	lncRNA;no overlap	65	32	0	1	0	0	0	7
chr2	44439800	44439871	-	tRNA;Pro;TGG	5381	457	2899	3693	4717	6842	3111	136
chr2	44439965	44440036	-	tRNA;Pro;TGG	5377	456	2952	3735	4716	6853	3129	144
chr2	44444106	44444177	-	tRNA;Pro;TGG	5375	454	2952	3735	4716	6854	3129	134
chr2	44486754	44486827	-	tRNA;Val;CAC	4806	3124	2368	2496	3469	3697	2120	73
chr2	44569750	44570079	+	lncRNA;no overlap	32	35	2	5	18	14	4	2
chr2	44606924	44607403	+	lncRNA;no overlap	28	24	1	0	0	0	0	22
chr2	44783393	44783512	+	snoRNA;unk	13	15	2	4	10	1	4	8
chr2	44794923	44795042	+	snoRNA;unk	12	49	0	1	0	0	2	1
chr2	44855774	44856046	+	lncRNA;no overlap	12	18	0	0	0	0	0	5
chr2	44961152	44961689	+	lncRNA;no overlap	11	29	6	25	11	23	14	4
chr2	45048629	45049096	+	lncRNA;no overlap	10	30	7	27	15	23	14	9
chr2	45113407	45113873	-	lncRNA;no overlap	14	29	17	19	40	94	64	3
chr2	45116286	45116538	-	lncRNA;no overlap	14	23	17	19	40	94	64	3
chr2	45380380	45380917	-	lncRNA;sense	10	28	24	30	53	70	46	5
chr2	45579111	45579726	-	lncRNA;gene overlap	16	4	4	7	14	5	2	1
chr2	45583768	45584199	-	lncRNA;sense	17	9	2	6	6	7	4	1
chr2	45618271	45618597	-	lncRNA;no overlap	18	6	0	0	1	1	3	1
chr2	45766554	45767153	+	lncRNA;sense	14	15	8	8	3	9	10	10
chr2	45782385	45782458	-	tRNA;Met;CAT	88	136	350	405	323	585	368	153
chr2	45867429	45867641	-	lncRNA;sense	5	28	1	2	6	4	2	3
chr2	46018805	46019253	+	lncRNA;sense	16	26	5	2	4	0	4	80
chr2	46135088	46135567	-	lncRNA;no overlap	8	24	0	0	0	0	0	9
chr2	46135877	46136091	+	lncRNA;no overlap	10	17	10	13	11	31	8	8
chr2	46148411	46148481	-	tRNA;Met;CAT	134	56	431	373	220	417	352	26
chr2	46442687	46442957	+	lncRNA;no overlap	26	42	2	1	2	1	3	3
chr2	46550651	46550776	+	snoRNA;unk	39	54	2	3	3	3	6	7
chr2	46712704	46713433	+	lncRNA;no overlap	42	32	24	39	100	108	108	6
chr2	46766074	46766284	+	lncRNA;no overlap	39	25	0	0	2	1	2	7
chr2	46862895	46863374	+	lncRNA;no overlap	37	19	1	0	0	0	3	8
chr2	47508225	47508296	-	tRNA;Glu;TTC	3799	10471	243312	116070	68577	265183	119937	48755
chr2	47508346	47508682	-	lncRNA;antisense	41	45	4	1	4	10	2	13
chr2	47553856	47554072	+	lncRNA;sense	29	60	14	21	36	38	73	16
chr2	47655449	47655564	-	miRNA,ccp-miR164-3,PREC	207	148	35	66	285	154	199	28
chr2	47655449	47655564	+	miRNA,ccp-miR164c,PREC	39	53	3	5	5	4	17	5
chr2	47655457	47655554	-	miRNA,MiR164,MAT	207	148	35	66	284	153	199	28
chr2	47655457	47655554	-	miRNA,mirSeq_101g,PREC	207	148	35	66	284	153	199	28
chr2	47655466	47655487	-	miRNA,ccp-mir164-3-3p,MAT	51	58	10	12	15	24	27	17
chr2	47655470	47655491	+	miRNA,ccp-miR164c-5p,MAT	38	53	3	5	5	4	14	5
chr2	47655522	47655544	-	miRNA,ccp-mir164-3-5p,MAT	202	134	26	54	271	129	181	26
chr2	47655527	47655548	+	miRNA,ccp-miR164c-3p,MAT	38	53	3	5	4	4	14	5
chr2	47681917	47682580	-	lncRNA;sense	44	41	32	39	20	45	85	28
chr2	47761211	47765011	-	lncRNA;sense	43	45	49	82	120	71	97	40
chr2	47852221	47852330	-	snoRNA;snoR69Y;	63	425	1742	2337	1954	2396	2648	2012
chr2	47969392	47969929	-	lncRNA;no overlap	28	37	0	0	5	2	0	7
chr2	48007768	48007861	+	snoRNA;unk	48	74	17	16	19	18	16	23
chr2	48131027	48131172	+	snoRNA;unk	62	57	0	0	0	3	6	26
chr2	48187575	48188097	+	lncRNA;no overlap	101	97	20	6	26	22	41	33
chr2	48385899	48385970	-	tRNA;Pro;CGG	2526	2290	1341	893	914	2133	1138	388
chr2	48397904	48397976	-	tRNA;Ala;AGC	77	74	338	377	172	183	216	98
chr2	48400513	48400633	-	snoRNA;snoR83;	41	59	169	195	108	147	186	194
chr2	48557143	48557556	-	lncRNA;no overlap	68	48	2	3	6	6	10	4
chr2	48737752	48738282	-	lncRNA;no overlap	50	44	27	24	36	21	35	16
chr2	48962433	48962877	-	lncRNA;no overlap	24	28	0	2	3	3	7	12
chr2	49395434	49395527	+	snoRNA;unk	40	7	0	1	1	0	0	2
chr2	49461685	49461777	+	snoRNA;unk	39	13	0	0	1	0	0	3
chr2	49467224	49467380	+	snoRNA;unk	41	15	0	0	0	2	2	3
chr2	49555506	49556200	+	lncRNA;no overlap	32	41	5	6	6	4	2	3
chr2	49782063	49782192	+	miRNA,mirSeq_101h,PREC	84	48	6	0	1	5	6	9
chr2	49782063	49782192	+	miRNA,MiRSeq_13b,MAT	84	48	6	0	1	5	6	9
chr2	49818467	49819125	-	lncRNA;no overlap	43	66	6	6	8	0	2	7
chr2	49819163	49819329	+	miRNA,ccp-miR408,PREC	34	34	2	0	3	1	1	5
chr2	49819185	49819304	-	miR408,PREC-G	6986	192	337	125	201	751	605	80
chr2	49819185	49819304	-	miRNA,miR408,MAT	6986	192	337	125	201	751	605	80
chr2	49819185	49819304	-	miRNA,mirSeq_101i,PREC	6986	192	337	125	201	751	605	80
chr2	49819194	49819215	-	miR408,MAT-G	6694	100	296	115	188	664	570	70
chr2	49819198	49819219	+	miRNA,ccp-miR408-5p,MAT	34	33	1	0	1	1	1	5
chr2	49819278	49819299	+	miRNA,ccp-miR408-3p,MAT	32	34	2	0	0	0	0	5
chr2	49882179	49882270	-	snRNA;U6	51	90	3	4	2	0	2	13
chr2	50226620	50227127	+	lncRNA;no overlap	28	32	0	1	1	2	2	19
chr2	50260250	50260602	+	lncRNA;no overlap	56	54	1	0	3	1	1	21
chr2	50455485	50455800	+	miRNA,ccp-miR395h,PREC	35	27	3	1	3	3	1	1
chr2	50455600	50455621	+	miRNA,ccp-miR395h-5p,MAT	34	26	1	1	1	3	1	1
chr2	50524760	50524855	+	snoRNA;unk	11	30	3	4	5	6	2	4
chr2	50661876	50662399	+	lncRNA;no overlap	7	27	3	3	0	0	0	1
chr2	50683807	50684561	-	lncRNA;no overlap	14	14	0	0	0	0	0	26
chr2	51225572	51225677	+	snoRNA;unk	601	144	2	3	0	1	5	7
chr2	51327733	51327850	+	snoRNA;unk	620	563	4	7	3	1	5	146
chr2	51346911	51347010	+	snoRNA;unk	603	173	459	296	326	377	630	5
chr2	51481224	51482074	-	lncRNA;gene overlap	51	33	17	59	298	129	152	28
chr2	51492937	51493227	-	lncRNA;sense	53	33	2	9	8	1	0	26
chr2	51609902	51610293	+	lncRNA;no overlap	76	163	11	13	14	15	13	35
chr2	51654911	51655086	+	snoRNA;unk	39	77	13	4	9	7	6	35
chr2	51672043	51672448	-	lncRNA;sense	61	37	21	22	32	25	36	21
chr2	51677359	51677782	-	lncRNA;sense	70	50	40	34	61	61	66	39
chr2	51717802	51718053	+	lncRNA;sense	151	66	5	5	9	8	16	20
chr2	51892380	51892845	+	lncRNA;gene overlap	32	57	5	7	5	3	7	11
chr2	51894815	51894895	-	tRNA;Leu;AAG	1206	187	1157	1226	831	1911	829	75
chr2	51920858	51921325	-	lncRNA;sense	44	59	9	7	10	6	16	16
chr2	51983422	51983676	-	lncRNA;no overlap	32	58	1	0	0	2	0	15
chr2	52070064	52070683	-	lncRNA;gene overlap	45	46	16	17	1	18	10	12
chr2	52185636	52185723	-	snoRNA;snoR114;	136	4006	2264	1179	35	45	38	51
chr2	52185735	52185805	-	tRNA;Gly;GCC	25	26	4	0	0	1	1	13
chr2	52413634	52414085	-	lncRNA;no overlap	32	75	0	4	4	3	1	44
chr2	52508607	52508933	-	lncRNA;antisense	26	37	16	18	36	26	25	8
chr2	52654717	52658493	-	lncRNA;sense	39	63	48	45	121	50	70	6
chr2	52684647	52684720	-	tRNA;Val;CAC	7368	3303	2390	2510	3476	3718	2126	95
chr2	52715823	52715948	+	miRNA,mirSeq_101j,PREC	68	150	18	16	16	22	31	5
chr2	52715823	52715948	+	miRNA,MiRSeq_30,MAT	68	150	18	16	16	22	31	5
chr2	52760915	52761017	+	snRNA;U6	59	58	14	10	7	19	9	4
chr2	52882653	52883119	-	lncRNA;no overlap	40	52	27	50	54	58	49	14
chr2	52950964	52951049	+	tRNA;Tyr;GTA	8759	1671	54667	56295	44108	85509	51380	18056
chr2	53011551	53011624	-	tRNA;Val;AAC	741	170	1039	1165	1445	2075	1041	111
chr2	53096591	53096738	+	snoRNA;unk	30	40	9	5	13	4	4	5
chr2	53212145	53212610	+	lncRNA;sense	38	46	8	6	15	8	8	81
chr2	53215238	53215795	-	lncRNA;gene overlap	34	47	11	16	3	13	17	25
chr2	53226966	53227087	-	snRNA;U6	33	43	0	4	5	4	1	23
chr2	53322925	53323223	+	lncRNA;sense	51	48	0	3	4	3	0	12
chr2	53423123	53423194	-	tRNA;Gly;TCC	15099	4957	183456	127686	49834	108502	78541	9533
chr2	53533529	53533600	+	tRNA;Asn;GTT	4066	110544	99794	65251	59276	224181	197485	41078
chr2	53577016	53577088	+	tRNA;Ala;TGC	43325	5303	109419	91481	46852	56801	23770	4855
chr2	53603067	53603838	+	lncRNA;gene overlap	42	63	10	10	12	6	12	36
chr2	53604678	53605137	-	lncRNA;sense	82	44	2	0	3	2	3	15
chr2	53725329	53725469	+	snoRNA;unk	58	61	2	8	4	2	9	22
chr2	53864884	53865847	-	lncRNA;no overlap	111	1049	584	518	636	562	996	276
chr2	53866503	53866574	-	tRNA;Gln;TTG	7301	4410	23624	20119	18384	35988	39273	11662
chr2	53960604	53960961	-	lncRNA;sense	54	71	19	11	21	16	20	11
chr2	53970256	53970327	+	tRNA;Gln;CTG	2574	2184	3604	4916	7369	6852	3891	552
chr2	54000497	54000671	-	miRNA,mirSeq_101k,PREC	60	113	9	20	52	38	63	23
chr2	54000497	54000671	-	miRNA,MiRSeq_60,MAT	60	113	9	20	52	38	63	23
chr2	54037525	54037644	+	snoRNA;unk	83	453	22	20	21	39	39	27
chr2	54112346	54112487	+	miRNA,ccp-miR828a,PREC	790	218	742	1571	4420	5685	6983	901
chr2	54112353	54112375	+	miRNA,ccp-miR828a-5p,MAT	107	84	26	40	73	138	142	142
chr2	54112463	54112485	+	miRNA,ccp-miR828a-3p,MAT	744	203	716	1529	4344	5539	6840	6840
chr2	54141669	54141741	+	tRNA;Phe;GAA	47	76	36	10	9	5	8	47
chr2	54217822	54218430	+	lncRNA;gene overlap	83	58	3	3	2	3	5	13
chr2	54264944	54265104	+	miRNA,ccp-miR166-1,PREC	82141	1242688	23074	29373	48850	38862	46794	5977
chr2	54264944	54265106	+	miRNA,miR166d,MAT	82141	1242688	23074	29373	48850	38862	46794	5977
chr2	54264944	54265106	+	miRNA,mirSeq_103,PREC	82141	1242688	23074	29373	48850	38862	46794	5977
chr2	54265077	54265099	+	miRNA,ccp-miR166-1-3p,MAT	80589	1242313	22947	29253	48680	38690	46716	5963
chr2	54323300	54323599	-	lncRNA;sense	203	324	15597	18615	16176	10806	10555	23
chr2	54447149	54447283	+	snoRNA;unk	24	19	8	2	2	2	1	5
chr3	32762	32980	-	lncRNA;no overlap	0	0	2	2	0	2	7	3
chr3	89684	90068	-	lncRNA;sense	0	0	2	5	7	6	5	9
chr3	89685	90068	-	lncRNA;gene overlap	0	0	2	5	7	6	5	9
chr3	99874	100306	+	lncRNA;gene overlap	0	0	3	0	5	5	8	5
chr3	105272	105479	-	lncRNA;no overlap	0	0	1	3	3	3	5	7
chr3	132073	132284	+	lncRNA;sense	0	0	7	13	29	4	19	9
chr3	203930	204002	+	tRNA;Ala;TGC	0	0	109094	91173	46808	56647	23792	4747
chr3	304143	304790	+	lncRNA;sense	0	0	37	36	48	54	36	30
chr3	384653	385063	-	lncRNA;antisense	0	0	444	643	1443	790	1027	82
chr3	521229	521414	+	miRNA,ccp-miR2105,PREC	0	0	1	10	4	2	4	11
chr3	521390	521410	+	miRNA,ccp-miR2105-3p,MAT	0	0	0	8	3	1	4	11
chr3	541782	541856	+	snoRNA;snoR66;	0	0	1233	1291	924	998	1504	897
chr3	541976	542059	+	snoRNA;snoR118;	0	0	5133	8711	3818	6435	6109	9104
chr3	582189	582297	+	miRNA,mirSeq_104,PREC	0	0	2	6	2	1	6	126
chr3	582189	582297	+	miRNA,MiRSeq_32b,MAT	0	0	2	6	2	1	6	126
chr3	618103	618298	+	snRNA;U2	0	0	905	1311	581	1148	880	2181
chr3	781964	782615	-	lncRNA;gene overlap	0	0	8	5	29	18	36	49
chr3	828461	830667	+	lncRNA;sense	0	0	10	21	30	13	21	98
chr3	898910	899222	+	lncRNA;sense	0	0	7	10	13	11	13	11
chr3	921275	921525	-	lncRNA;sense	0	0	28	33	23	21	18	55
chr3	936938	937011	-	tRNA;Thr;AGT	0	0	10898	4384	1547	8348	5919	2669
chr3	1077337	1077609	-	lncRNA;sense	0	0	10	8	10	6	8	30
chr3	1131493	1131744	-	lncRNA;no overlap	0	0	8	6	7	9	7	27
chr3	1152227	1152895	-	lncRNA;gene overlap	0	0	8	11	9	22	17	24
chr3	1383734	1384079	-	lncRNA;gene overlap	0	0	2	3	1	2	1	13
chr3	1617880	1618427	+	lncRNA;sense	0	0	2	4	1	6	5	12
chr3	1645454	1645859	-	lncRNA;sense	0	0	16	15	12	18	18	9
chr3	1646133	1646251	-	snoRNA;snoR104;	0	0	56	45	35	56	59	60
chr3	1668440	1668582	+	snoRNA;unk	0	0	2	0	1	1	5	9
chr3	1846834	1846925	+	snoRNA;unk	0	0	0	2	8	3	3	12
chr3	1875181	1875351	+	snoRNA;unk	0	0	4	9	16	4	11	18
chr3	1936813	1937129	-	lncRNA;no overlap	0	0	704	849	754	903	757	6
chr3	1941394	1942015	-	lncRNA;gene overlap	0	0	706	849	767	904	764	7
chr3	2059230	2059650	+	lncRNA;sense	0	0	16	23	24	22	17	31
chr3	2060426	2060536	+	snoRNA;unk	0	0	15	11	31	15	30	24
chr3	2100653	2101229	-	lncRNA;gene overlap	0	0	25	13	12	26	33	15
chr3	2165455	2165709	+	lncRNA;gene overlap	0	0	2	5	4	2	4	8
chr3	2227544	2227672	+	snoRNA;unk	0	0	12	5	7	6	7	7
chr3	2288677	2288888	+	lncRNA;sense	0	0	1	4	9	3	3	9
chr3	2310469	2311162	-	lncRNA;gene overlap	0	0	0	3	2	6	2	8
chr3	2367646	2367719	+	tRNA;Ile;TAT	0	0	94	91	80	221	228	60
chr3	2393924	2394844	-	lncRNA;sense	0	0	6	2	6	3	6	12
chr3	2430475	2430710	+	lncRNA;sense	0	0	29	12	11	29	17	33
chr3	2591546	2591619	+	tRNA;Asn;GTT	0	0	22514	14663	4775	10598	4382	575
chr3	2637813	2638543	+	lncRNA;sense	0	0	6	10	12	8	12	18
chr3	2738623	2738791	+	snoRNA;unk	0	0	4	2	2	4	7	11
chr3	2848962	2849102	+	miRNA,ccp-miR5780d-3,PREC	0	0	8	4	6	3	8	13
chr3	2849047	2849069	+	miRNA,ccp-miR5780d-3-3p,MAT	0	0	8	4	6	2	8	8
chr3	3013500	3013827	+	lncRNA;no overlap	0	0	5	1	5	5	3	4
chr3	3049884	3049991	+	snoRNA;unk	0	0	3	1	2	1	3	4
chr3	3051308	3051581	-	lncRNA;sense	0	0	4	14	8	14	6	27
chr3	3281873	3281979	+	snoRNA;unk	0	0	1	1	0	2	5	11
chr3	3324014	3324110	-	miRNA,ccp-miR167-2,PREC	0	0	3	0	0	3	0	24
chr3	3324018	3324108	+	miRNA,MiR167b,MAT	0	0	1743	2097	5426	4770	4352	214
chr3	3324018	3324108	+	miRNA,mirSeq_105,PREC	0	0	1743	2097	5426	4770	4352	214
chr3	3324021	3324045	-	miRNA,ccp-miR167-2-3p,MAT	0	0	1	0	0	2	0	0
chr3	3324027	3324098	+	miRNA,ccp-miR167-3,PREC	0	0	1743	2097	5426	4770	4352	176
chr3	3324029	3324051	+	miRNA,ccp-miR167-3-3p,MAT	0	0	1679	1961	5265	4453	3947	176
chr3	3324074	3324096	-	miRNA,ccp-miR167-2-5p,MAT	0	0	1	0	0	3	0	0
chr3	3324080	3324100	+	miRNA,ccp-miR167-3-5p,MAT	0	0	61	135	161	317	409	45
chr3	3355498	3355712	+	miRNA,ccp-miR7696c,PREC	0	0	3	7	2	5	11	9
chr3	3355599	3355620	+	miRNA,ccp-miR7696c-3p,MAT	0	0	1	3	0	0	5	8
chr3	3464782	3465484	-	lncRNA;gene overlap	0	0	15	14	8	7	17	10
chr3	3832094	3832250	+	snoRNA;unk	0	0	15	7	5	20	9	34
chr3	3840259	3840577	-	lncRNA;sense	0	0	5	3	7	14	10	21
chr3	3898399	3898516	+	miRNA,mirSeq_106,PREC	0	0	784	1035	3650	2473	3647	350
chr3	3898399	3898516	+	miRNA,MiRSeq_133,MAT	0	0	784	1035	3650	2473	3647	333
chr3	3908878	3908989	-	miRNA,miR166a,MAT	0	0	27660	34631	58140	46064	54680	6811
chr3	3908878	3908989	-	miRNA,mirSeq_107,PREC	0	0	27660	34631	58140	46064	54680	6811
chr3	3908880	3908989	-	miRNA,ccp-miR166-2,PREC	0	0	27660	34631	58140	46064	54680	6811
chr3	3908886	3908908	-	miRNA,ccp-miR166-2-3p,MAT	0	0	27655	34624	58132	46059	54672	6811
chr3	3933516	3933626	+	snoRNA;unk	0	0	0	0	0	1	0	67
chr3	3950532	3950687	-	miRNA,ccp-miR7122a,PREC	0	0	1106	1682	4882	5300	8086	580
chr3	3950541	3950676	-	miRNA,mirSeq_108,PREC	0	0	1104	1677	4862	5285	8077	580
chr3	3950541	3950676	-	miRNA,MiRSeq_121,MAT	0	0	1104	1677	4862	5285	8077	580
chr3	3950549	3950570	-	miRNA,ccp-miR7122a-3p,MAT	0	0	213	324	723	970	1886	179
chr3	3950644	3950666	-	miRNA,ccp-miR7122a-5p,MAT	0	0	894	1352	4137	4312	6193	411
chr3	4139076	4139146	+	tRNA;Gly;GCC	0	0	1	20	5	2	0	16
chr3	4217505	4217631	-	snRNA;U11	0	0	13621	15523	11931	8882	19004	10265
chr3	4443470	4444102	-	lncRNA;no overlap	0	0	2	1	1	5	8	6
chr3	4619746	4620322	-	lncRNA;no overlap	0	0	1	10	6	6	0	4
chr3	4625573	4626111	-	lncRNA;no overlap	0	0	3	4	7	5	5	5
chr3	4743145	4743216	+	tRNA;Gln;TTG	0	0	1958	1807	2137	2932	1780	535
chr3	4761323	4761884	+	lncRNA;sense	0	0	0	0	8	0	5	22
chr3	4842806	4843249	-	lncRNA;sense	0	0	3	4	0	1	3	4
chr3	4916419	4916567	+	snoRNA;unk	0	0	0	6	3	6	4	21
chr3	4924450	4924675	-	lncRNA;sense	0	0	0	5	2	5	5	6
chr3	5035251	5035681	-	lncRNA;gene overlap	0	0	5	7	1	1	2	8
chr3	5037705	5038141	-	lncRNA;no overlap	0	0	10	5	7	13	5	9
chr3	5045789	5046185	-	lncRNA;antisense	0	0	3	0	5	2	0	7
chr3	5227756	5228474	-	lncRNA;antisense	0	0	14	24	37	32	23	19
chr3	5269543	5269692	+	snoRNA;unk	0	0	5	24	25	9	16	9
chr3	5291599	5291936	-	lncRNA;sense	0	0	13	32	30	26	20	22
chr3	5371858	5372067	-	lncRNA;no overlap	0	0	2	1	3	0	0	21
chr3	5406294	5406375	-	tRNA;Ser;AGA	0	0	2343	2939	2573	3410	2139	880
chr3	5418348	5418635	-	lncRNA;sense	0	0	2	4	3	1	2	15
chr3	5438661	5439265	-	lncRNA;no overlap	0	0	6	5	10	10	9	19
chr3	5701797	5702272	+	lncRNA;no overlap	0	0	0	0	0	1	0	6
chr3	5710692	5711167	+	lncRNA;no overlap	0	0	0	1	1	1	0	6
chr3	5802013	5802184	-	miRNA,mirSeq_109,PREC	0	0	0	9	11	7	5	41
chr3	5802013	5802184	-	miRNA,MiRSeq_119,MAT	0	0	0	9	11	7	5	41
chr3	5977299	5977579	+	lncRNA;no overlap	0	0	28	18	29	24	31	4
chr3	6395060	6395501	+	lncRNA;gene overlap	0	0	3	3	8	2	9	70
chr3	6475274	6475687	-	lncRNA;sense	0	0	0	0	1	2	0	3
chr3	6923108	6923196	+	snRNA;U6	0	0	0	0	0	0	0	302
chr3	6952877	6952961	-	tRNA;Met;CAT	0	0	270	240	181	273	247	189
chr3	7032613	7033007	-	lncRNA;sense	0	0	60	61	98	90	145	128
chr3	7033367	7033580	-	lncRNA;no overlap	0	0	3	6	5	2	7	128
chr3	7162741	7163088	+	lncRNA;sense	0	0	8	11	24	15	7	10
chr3	7193246	7193362	+	snRNA;U6	0	0	13	14	15	20	20	8
chr3	7197514	7197835	+	lncRNA;sense	0	0	7	7	3	16	4	6
chr3	7420355	7420843	+	lncRNA;no overlap	0	0	0	1	4	3	2	4
chr3	7462407	7462969	+	lncRNA;gene overlap	0	0	6	3	9	9	18	4
chr3	7606804	7607292	+	lncRNA;gene overlap	0	0	0	7	16	7	7	5
chr3	7679995	7680854	-	lncRNA;no overlap	0	0	1	0	0	0	0	3
chr3	7694829	7695688	-	lncRNA;no overlap	0	0	1	0	0	0	0	3
chr3	7701587	7702446	-	lncRNA;no overlap	0	0	1	0	0	0	0	3
chr3	7708345	7709204	-	lncRNA;no overlap	0	0	1	0	0	0	0	3
chr3	7715103	7715962	-	lncRNA;no overlap	0	0	1	0	0	0	0	3
chr3	7721861	7722720	-	lncRNA;no overlap	0	0	1	0	0	0	0	3
chr3	7728619	7729478	-	lncRNA;no overlap	0	0	1	0	0	0	0	3
chr3	7735377	7736236	-	lncRNA;no overlap	0	0	1	0	0	0	0	3
chr3	7742135	7742994	-	lncRNA;no overlap	0	0	1	0	0	0	0	3
chr3	7861128	7861664	-	lncRNA;antisense	0	0	2	10	8	9	1	4
chr3	8188386	8188966	-	lncRNA;no overlap	0	0	601	494	859	992	1264	118
chr3	8354324	8354594	+	lncRNA;sense	0	0	3	5	11	3	11	97
chr3	8472390	8472793	-	lncRNA;gene overlap	0	0	28	19	24	26	53	9
chr3	8679684	8679774	+	snoRNA;unk	0	0	0	4	2	6	6	21
chr3	8975194	8975467	+	lncRNA;no overlap	0	0	0	0	0	0	0	60
chr3	8976427	8976673	-	lncRNA;no overlap	0	0	1	3	5	0	4	1
chr3	8982636	8982739	-	snRNA;U6	0	0	0	1	0	1	2	12
chr3	9054231	9054338	-	snRNA;U6	0	0	3	3	0	4	2	14
chr3	9084037	9084139	-	snRNA;U6	0	0	1	0	0	2	2	4
chr3	9124586	9124693	-	snRNA;U6	0	0	2	1	0	2	2	4
chr3	9283699	9283802	-	snRNA;U6	0	0	6	2	2	2	0	4
chr3	9293499	9293600	-	snRNA;U6	0	0	1	0	0	0	0	4
chr3	9316232	9316577	+	lncRNA;no overlap	0	0	2	8	5	2	5	4
chr3	9417789	9418021	-	lncRNA;no overlap	0	0	0	0	2	3	8	0
chr3	9436152	9436258	-	miRNA,MiRSeq_104,MAT	0	0	0	0	1	1	2	0
chr3	9436152	9436258	-	miRNA,mirSeq_11,PREC	0	0	0	0	1	1	2	0
chr3	9458659	9459159	-	lncRNA;no overlap	0	0	6	9	20	5	10	1
chr3	9608217	9609317	-	lncRNA;no overlap	0	0	0	0	0	0	0	1
chr3	9896470	9896684	+	lncRNA;no overlap	0	0	0	0	0	1	0	88
chr3	10110368	10110846	-	lncRNA;no overlap	0	0	2	3	2	4	2	7
chr3	10236502	10236981	-	lncRNA;no overlap	0	0	0	2	1	2	7	2
chr3	10262680	10263019	-	lncRNA;no overlap	0	0	0	3	0	1	0	1
chr3	10339530	10339636	+	snoRNA;snoR71;	0	0	0	0	0	0	3	3
chr3	10592354	10592834	+	lncRNA;no overlap	0	0	1	6	3	3	3	6
chr3	10601301	10601780	-	lncRNA;no overlap	0	0	0	1	2	0	8	1
chr3	10604098	10604577	-	lncRNA;no overlap	0	0	0	4	0	1	4	1
chr3	10645983	10646462	-	lncRNA;no overlap	0	0	0	2	0	4	1	2
chr3	10646770	10646985	+	lncRNA;no overlap	0	0	1	4	2	3	7	7
chr3	11072779	11073034	-	lncRNA;no overlap	0	0	1	0	0	0	0	0
chr3	11096978	11097230	-	lncRNA;no overlap	0	0	1	0	0	0	0	0
chr3	11627812	11628155	+	lncRNA;no overlap	0	0	3	1	0	2	1	1
chr3	11633350	11633459	+	miRNA,mirSeq_110,PREC	0	0	0	0	1	1	2	1
chr3	11633350	11633459	+	miRNA,MiRSeq_16,MAT	0	0	0	0	1	1	2	1
chr3	12018146	12018800	+	lncRNA;sense	0	0	3	10	20	6	5	11
chr3	12018815	12019632	+	lncRNA;gene overlap	0	0	85	95	162	87	111	12
chr3	12134203	12134299	+	snoRNA;unk	0	0	0	0	4	1	2	5
chr3	12171402	12171618	+	lncRNA;no overlap	0	0	0	3	3	3	5	2
chr3	12303444	12303980	-	lncRNA;no overlap	0	0	69	100	62	49	41	1
chr3	12372547	12372757	+	lncRNA;gene overlap	0	0	2	1	2	1	2	10
chr3	12948806	12948922	+	snoRNA;unk	0	0	0	0	0	0	0	14
chr3	12956289	12956618	+	lncRNA;gene overlap	0	0	3	1	11	1	0	14
chr3	13447612	13447876	-	lncRNA;gene overlap	0	0	4	0	0	0	0	2
chr3	13862316	13862420	+	snoRNA;unk	0	0	1	6	5	1	0	6
chr3	14085382	14085840	-	lncRNA;no overlap	0	0	0	0	0	3	1	10
chr3	14600285	14600501	+	lncRNA;no overlap	0	0	0	0	0	1	0	1
chr3	14602328	14602807	-	lncRNA;no overlap	0	0	1	1	2	2	3	11
chr3	14675133	14675598	+	lncRNA;no overlap	0	0	0	0	0	2	2	5
chr3	14799314	14799420	-	snoRNA;snoR71;	0	0	3	0	0	0	0	12
chr3	14831656	14831947	-	lncRNA;no overlap	0	0	2	1	0	3	0	6
chr3	14852081	14852558	-	lncRNA;no overlap	0	0	1	0	0	0	0	2
chr3	15037524	15037596	-	tRNA;Ala;TGC	0	0	24259	20272	8483	12436	5281	1238
chr3	15072209	15072423	-	lncRNA;no overlap	0	0	0	0	0	1	1	12
chr3	15075051	15075265	-	lncRNA;no overlap	0	0	0	0	0	1	1	11
chr3	15114800	15115071	+	lncRNA;gene overlap	0	0	2	0	3	3	5	1
chr3	15251610	15251758	+	snoRNA;unk	0	0	1	0	5	0	0	2
chr3	15466872	15467179	-	lncRNA;sense	0	0	3	4	7	1	12	7
chr3	15477640	15480900	-	lncRNA;sense	0	0	32	59	89	63	93	14
chr3	15527992	15528567	-	lncRNA;no overlap	0	0	0	1	4	1	1	7
chr3	15601151	15601367	+	lncRNA;no overlap	0	0	0	2	0	3	0	6
chr3	15714442	15714921	-	lncRNA;no overlap	0	0	1	2	4	3	0	5
chr3	15715231	15715446	+	lncRNA;no overlap	0	0	0	0	0	2	0	1
chr3	15832288	15832385	+	miRNA,mirSeq_112,PREC	0	0	0	1	1	1	0	18
chr3	15832288	15832385	+	miRNA,MiRSeq_68b,MAT	0	0	0	1	1	1	0	18
chr3	15895716	15895868	+	miRNA,mirSeq_113,PREC	0	0	40	44	115	90	138	34
chr3	15895716	15895868	+	miRNA,MiRSeq_8,MAT	0	0	40	44	115	90	138	34
chr3	15924003	15924144	+	snoRNA;unk	0	0	0	1	1	2	0	13
chr3	15977724	15978348	-	lncRNA;gene overlap	0	0	4	3	6	1	3	6
chr3	16210378	16210648	+	lncRNA;no overlap	0	0	0	0	3	2	0	6
chr3	16259424	16259550	+	snoRNA;unk	0	0	0	0	2	2	1	2
chr3	16366322	16366468	+	snoRNA;unk	0	0	0	2	1	5	0	4
chr3	16454530	16454997	+	lncRNA;no overlap	0	0	1	6	3	4	3	2
chr3	16616892	16617332	+	lncRNA;no overlap	0	0	0	0	0	0	3	6
chr3	16621462	16621902	+	lncRNA;no overlap	0	0	0	0	0	0	3	7
chr3	16793388	16793925	-	lncRNA;no overlap	0	0	0	0	1	2	0	5
chr3	16794574	16795149	+	lncRNA;no overlap	0	0	0	0	0	0	0	4
chr3	16808615	16809105	-	lncRNA;no overlap	0	0	0	0	0	2	2	5
chr3	16895942	16896382	-	lncRNA;no overlap	0	0	0	0	0	0	2	5
chr3	17124210	17124348	+	snoRNA;unk	0	0	2	0	0	0	0	8
chr3	17130001	17130131	+	snoRNA;unk	0	0	4	0	4	0	1	6
chr3	17289806	17289944	+	snoRNA;unk	0	0	83	77	144	81	104	2
chr3	17381662	17381970	-	lncRNA;no overlap	0	0	0	0	2	0	2	10
chr3	17387792	17387930	+	snoRNA;unk	0	0	2	1	4	3	1	6
chr3	17435179	17435320	+	snoRNA;unk	0	0	0	2	9	6	7	6
chr3	17448286	17448424	+	snoRNA;unk	0	0	2	0	2	2	0	8
chr3	17612948	17613367	-	lncRNA;no overlap	0	0	0	1	2	4	8	8
chr3	17639156	17639300	+	snoRNA;unk	0	0	0	2	3	2	2	4
chr3	17658280	17658699	-	lncRNA;no overlap	0	0	0	1	2	6	8	8
chr3	17676463	17676718	-	lncRNA;no overlap	0	0	0	1	0	0	0	2
chr3	17744083	17744491	+	lncRNA;no overlap	0	0	0	6	6	2	1	5
chr3	17797726	17797809	+	snoRNA;unk	0	0	1	5	6	2	2	2
chr3	17860062	17860534	-	lncRNA;sense	0	0	5	6	12	4	9	15
chr3	17989184	17989596	-	lncRNA;no overlap	0	0	0	6	4	0	1	25
chr3	18521647	18522744	+	lncRNA;no overlap	0	0	0	1	0	0	0	10
chr3	18526670	18527768	+	lncRNA;no overlap	0	0	0	0	0	0	0	10
chr3	18531285	18531375	-	miRNA,mirSeq_114,PREC	0	0	0	3	0	0	0	2
chr3	18531285	18531375	-	miRNA,MiRSeq_7f,MAT	0	0	0	3	0	0	0	2
chr3	18565896	18565996	-	miRNA,chr3;18565896;18565996-,PREC	0	0	0	0	6	0	2	2
chr3	18565902	18565992	-	miRNA,ccp-miR171-12,PREC	0	0	0	0	6	0	2	2
chr3	18565902	18565992	+	miRNA,ccp-miR171-4,PREC	0	0	83	126	236	287	324	47
chr3	18565907	18565928	-	miRNA,ccp-miR171-12-3p,MAT	0	0	0	0	5	0	2	2
chr3	18565907	18565928	-	miRNA,miR171-1-3p,MAT	0	0	0	0	5	0	2	2
chr3	18565911	18565932	+	miRNA,ccp-miR171-4-5p,MAT	0	0	0	0	0	0	0	11
chr3	18565963	18565985	-	miRNA,miR171-1-5p,MAT	0	0	0	0	0	0	0	2
chr3	18565966	18565987	-	miRNA,ccp-miR171-12-5p,MAT	0	0	0	0	0	0	0	2
chr3	18565967	18565988	+	miRNA,ccp-miR171-4-3p,MAT	0	0	83	126	235	284	323	47
chr3	18579823	18580200	+	lncRNA;antisense	0	0	5	11	13	8	13	9
chr3	18679592	18680000	+	lncRNA;no overlap	0	0	0	0	0	0	0	6
chr3	18774940	18775475	-	lncRNA;sense	0	0	0	0	5	5	10	2
chr3	19133063	19133374	+	lncRNA;no overlap	0	0	0	1	6	0	3	1
chr3	19646415	19647170	-	lncRNA;no overlap	0	0	1	1	0	0	0	4
chr3	19663318	19663430	+	snoRNA;unk	0	0	0	0	0	0	0	1
chr3	19789354	19789887	+	lncRNA;no overlap	0	0	2	0	0	0	3	14
chr3	19861563	19862052	-	lncRNA;no overlap	0	0	0	0	0	0	1	3
chr3	19975043	19975133	-	miRNA,ccp-miR8746-1,PREC	0	0	0	0	3	1	0	4
chr3	19975109	19975130	-	miRNA,ccp-miR8746-5p,MAT	0	0	0	0	2	1	0	4
chr3	20020944	20021415	+	lncRNA;no overlap	0	0	0	0	0	0	3	9
chr3	20040978	20041250	+	lncRNA;no overlap	0	0	0	2	0	0	3	6
chr3	20195867	20196307	-	lncRNA;no overlap	0	0	2	0	0	2	0	11
chr3	20573499	20573976	+	lncRNA;no overlap	0	0	4	1	8	0	4	196
chr3	20721566	20721934	+	lncRNA;no overlap	0	0	1	1	4	0	6	4
chr3	20880480	20880989	+	lncRNA;no overlap	0	0	0	2	4	2	0	1
chr3	20905245	20905499	+	lncRNA;no overlap	0	0	0	0	2	0	0	1
chr3	20916931	20917186	+	lncRNA;no overlap	0	0	0	0	2	0	0	1
chr3	20953756	20953867	+	snoRNA;unk	0	0	0	0	2	0	0	1
chr3	21059238	21059342	+	snoRNA;unk	0	0	9	5	6	9	4	1
chr3	21136407	21136672	-	miRNA,ccp-miR4246,PREC	0	0	6	6	11	4	11	6
chr3	21136548	21136570	-	miRNA,ccp-miR4246-5p,MAT	0	0	6	6	11	4	9	9
chr3	21492797	21493078	+	miRNA,ccp-miR1128-4,PREC	0	0	9	21	52	46	43	6
chr3	21492804	21492825	+	miRNA,ccp-miR1128-4-5p,MAT	0	0	0	2	0	0	0	0
chr3	21820995	21821475	+	lncRNA;no overlap	0	0	1	0	2	0	2	4
chr3	21823289	21823504	-	lncRNA;no overlap	0	0	0	0	0	0	0	4
chr3	21843760	21843878	+	snRNA;U5	0	0	446	458	672	713	871	297
chr3	22036379	22037363	+	lncRNA;no overlap	0	0	2	15	17	14	18	16
chr3	22286395	22287024	+	lncRNA;no overlap	0	0	5	2	1	3	6	1
chr3	22711459	22711791	-	lncRNA;no overlap	0	0	1	1	0	0	0	9
chr3	23216641	23216712	-	tRNA;Thr;TGT	0	0	485	365	277	544	518	74
chr3	23542062	23542853	-	lncRNA;no overlap	0	0	4	0	0	0	2	2
chr3	23902716	23902942	-	miRNA,ccp-miR2592s-1,PREC	0	0	0	0	0	0	0	2
chr3	23902746	23902767	-	miRNA,ccp-miR2592s-1-3p,MAT	0	0	0	0	0	0	0	0
chr3	23931039	23931324	-	lncRNA;no overlap	0	0	0	1	3	1	0	3
chr3	24214525	24214640	-	miRNA,ccp-miR2923,PREC	0	0	2	0	1	1	2	6
chr3	24214546	24214568	-	miRNA,ccp-miR2923-3p,MAT	0	0	2	0	1	0	0	0
chr3	24450197	24450637	-	lncRNA;no overlap	0	0	0	0	1	0	0	11
chr3	24744317	24744853	-	lncRNA;no overlap	0	0	1	1	8	4	5	5
chr3	24836420	24836521	-	miRNA,mirSeq_115,PREC	0	0	0	0	0	0	0	4
chr3	24836420	24836521	-	miRNA,MiRSeq_22,MAT	0	0	0	0	0	0	0	0
chr3	25045286	25045906	+	lncRNA;no overlap	0	0	0	0	0	0	0	2
chr3	25048609	25049229	+	lncRNA;no overlap	0	0	0	0	0	0	0	2
chr3	25051932	25052552	+	lncRNA;no overlap	0	0	0	0	0	0	0	2
chr3	25055255	25055875	+	lncRNA;no overlap	0	0	0	0	0	0	0	2
chr3	25058578	25059198	+	lncRNA;no overlap	0	0	0	0	0	0	0	2
chr3	25061901	25062521	+	lncRNA;no overlap	0	0	0	0	0	0	0	2
chr3	25065224	25065844	+	lncRNA;no overlap	0	0	0	0	0	0	0	2
chr3	25068547	25069167	+	lncRNA;no overlap	0	0	0	0	0	0	0	2
chr3	25071870	25072490	+	lncRNA;no overlap	0	0	0	0	0	0	0	2
chr3	25075193	25075813	+	lncRNA;no overlap	0	0	0	0	0	0	0	2
chr3	25078516	25079136	+	lncRNA;no overlap	0	0	0	0	0	0	0	2
chr3	25081839	25082459	+	lncRNA;no overlap	0	0	0	0	0	0	0	2
chr3	25085162	25085782	+	lncRNA;no overlap	0	0	0	0	0	0	0	2
chr3	25088485	25089105	+	lncRNA;no overlap	0	0	0	0	0	0	0	2
chr3	25091808	25092428	+	lncRNA;no overlap	0	0	0	0	0	0	0	2
chr3	25095131	25095751	+	lncRNA;no overlap	0	0	0	0	0	0	0	2
chr3	25098454	25099074	+	lncRNA;no overlap	0	0	0	0	0	0	0	2
chr3	25101777	25102397	+	lncRNA;no overlap	0	0	0	0	0	0	0	2
chr3	25105100	25105720	+	lncRNA;no overlap	0	0	0	0	0	0	0	2
chr3	25108423	25109043	+	lncRNA;no overlap	0	0	0	0	0	0	0	2
chr3	25111746	25112366	+	lncRNA;no overlap	0	0	0	0	0	0	0	2
chr3	25115069	25115689	+	lncRNA;no overlap	0	0	0	0	0	0	0	2
chr3	25118392	25119012	+	lncRNA;no overlap	0	0	0	0	0	0	0	2
chr3	25393681	25394782	-	lncRNA;no overlap	0	0	0	0	0	2	0	7
chr3	25515603	25515689	+	snRNA;U6	0	0	0	0	0	0	1	1
chr3	25809830	25810229	+	lncRNA;sense	0	0	3	7	12	12	5	6
chr3	25958368	25959043	-	lncRNA;no overlap	0	0	0	1	0	1	2	3
chr3	25965555	25965771	+	lncRNA;no overlap	0	0	0	0	1	0	0	2
chr3	26147277	26148034	+	lncRNA;no overlap	0	0	0	0	0	0	0	2
chr3	26312533	26312917	-	lncRNA;gene overlap	0	0	9	2	4	8	1	9
chr3	26757631	26758120	+	lncRNA;no overlap	0	0	0	2	2	3	5	8
chr3	26871366	26871706	-	lncRNA;no overlap	0	0	0	0	2	1	2	4
chr3	27025407	27025525	+	miRNA,mirSeq_117,PREC	0	0	0	0	2	2	3	8
chr3	27025407	27025525	+	miRNA,MiRSeq_4,MAT	0	0	0	0	2	2	3	3
chr3	27107961	27108069	+	miRNA,mirSeq_118,PREC	0	0	0	0	0	1	0	14
chr3	27107961	27108069	+	miRNA,MiRSeq_32a,MAT	0	0	0	0	0	1	0	14
chr3	27421358	27422217	+	lncRNA;no overlap	0	0	0	15	0	6	6	23
chr3	27428116	27428975	+	lncRNA;no overlap	0	0	0	15	0	6	6	20
chr3	27434874	27435733	+	lncRNA;no overlap	0	0	0	15	0	6	6	17
chr3	27441632	27442491	+	lncRNA;no overlap	0	0	0	15	0	6	6	14
chr3	27448390	27449249	+	lncRNA;no overlap	0	0	0	15	0	6	6	11
chr3	27455148	27456007	+	lncRNA;no overlap	0	0	0	15	0	6	6	8
chr3	27607336	27607423	+	tRNA;Ser;GCT	0	0	230	209	282	350	304	3530
chr3	28074406	28074511	-	miRNA,ccp-miR1078,PREC	0	0	2	4	8	1	13	9
chr3	28074477	28074498	-	miRNA,ccp-miR1078-5p,MAT	0	0	2	4	8	1	13	9
chr3	28214082	28214490	-	lncRNA;no overlap	0	0	0	0	1	0	0	2
chr3	28380366	28380501	-	snoRNA;snoR86;	0	0	472	531	233	400	441	595
chr3	28634355	28634466	+	snoRNA;unk	0	0	0	0	2	0	3	7
chr3	28665790	28665885	+	miRNA,mirSeq_119,PREC	0	0	0	0	0	2	0	6
chr3	28665790	28665885	+	miRNA,MiRSeq_50a,MAT	0	0	0	0	0	2	0	6
chr3	28692149	28692670	-	lncRNA;no overlap	0	0	0	0	0	0	4	124
chr3	28697019	28697441	+	lncRNA;no overlap	0	0	0	0	0	2	0	7
chr3	28705875	28706685	-	lncRNA;no overlap	0	0	2	6	8	3	14	124
chr3	28829586	28829819	-	lncRNA;sense	0	0	1	3	5	3	8	13
chr3	29062274	29062752	-	lncRNA;no overlap	0	0	1	2	11	1	2	4
chr3	29533336	29533494	-	rRNA;5s;	0	0	92	86	328	309	526	12
chr3	29533407	29533494	-	rRNA;5.8s;	0	0	92	86	328	309	526	12
chr3	29533912	29534027	-	rRNA;5s;	0	0	0	0	0	0	3	1
chr3	29534444	29534559	-	rRNA;5s;	0	0	0	0	0	0	3	1
chr3	29534976	29535091	-	rRNA;5s;	0	0	0	0	0	0	3	1
chr3	29535508	29535623	-	rRNA;5s;	0	0	0	0	0	0	3	1
chr3	29536040	29536155	-	rRNA;5s;	0	0	0	0	0	0	3	1
chr3	29536572	29536687	-	rRNA;5s;	0	0	0	0	0	0	3	1
chr3	29537104	29537219	-	rRNA;5s;	0	0	0	0	0	0	3	1
chr3	29537636	29537751	-	rRNA;5s;	0	0	0	0	0	0	3	1
chr3	29538168	29538283	-	rRNA;5s;	0	0	0	0	0	0	3	1
chr3	29538700	29538815	-	rRNA;5s;	0	0	0	0	0	0	3	1
chr3	29539232	29539347	-	rRNA;5s;	0	0	0	0	0	0	3	1
chr3	29539764	29539879	-	rRNA;5s;	0	0	0	0	0	0	3	1
chr3	29540296	29540411	-	rRNA;5s;	0	0	0	0	0	0	3	1
chr3	29540828	29540943	-	rRNA;5s;	0	0	0	0	0	0	3	1
chr3	29572367	29572859	-	lncRNA;no overlap	0	0	0	3	0	1	6	1
chr3	29658355	29658948	+	lncRNA;sense	0	0	3	1	0	0	3	2
chr3	29816424	29816582	+	snoRNA;unk	0	0	0	2	2	0	1	1
chr3	29843436	29843567	+	snoRNA;unk	0	0	2	0	0	0	1	3
chr3	29963954	29964230	+	lncRNA;no overlap	0	0	0	0	1	0	0	4
chr3	30182795	30183577	-	lncRNA;gene overlap	0	0	13	13	13	13	12	4
chr3	30390492	30390714	+	lncRNA;no overlap	0	0	0	0	1	0	4	4
chr3	30415855	30416475	+	lncRNA;no overlap	0	0	0	0	0	0	4	2
chr3	30639560	30639672	-	rRNA;5.8s;	0	0	9	6	11	16	3	49
chr3	30886277	30886759	-	lncRNA;gene overlap	0	0	10	6	4	9	3	22
chr3	31116055	31116152	+	snoRNA;unk	0	0	0	1	2	0	2	3
chr3	31292890	31293028	+	miRNA,ccp-miR1127-1,PREC	0	0	0	0	0	4	0	5
chr3	31292982	31293003	+	miRNA,ccp-miR1127-1-3p,MAT	0	0	0	0	0	0	0	4
chr3	31372139	31372370	-	lncRNA;sense	0	0	20	34	42	22	36	20
chr3	31657690	31658349	-	lncRNA;no overlap	0	0	7	2	5	4	10	6
chr3	31771538	31771620	-	tRNA;Tyr;GTA	0	0	35	36	65	34	44	16
chr3	31896002	31896657	+	lncRNA;no overlap	0	0	6	4	19	11	15	13
chr3	31993506	31993785	-	lncRNA;sense	0	0	14	11	30	17	19	3
chr4	165615	165761	+	snoRNA;unk	44	34	4	9	5	4	4	23
chr4	181144	181649	-	lncRNA;no overlap	36	74	17	16	26	25	14	24
chr4	182412	182506	-	snoRNA;snoR20a;	172	12780	3968	2574	3125	3258	6610	1156
chr4	187737	187861	+	snoRNA;unk	40	34	1	4	4	2	0	28
chr4	349495	349965	-	lncRNA;no overlap	39	67	9	14	10	3	13	15
chr4	350149	351109	-	lncRNA;sense	46	78	15	29	28	16	31	21
chr4	514059	514187	+	snoRNA;unk	38	53	11	7	15	18	17	17
chr4	634051	634353	-	rRNA;SSU;	258	506	21557	22634	32141	22476	23031	62
chr4	661642	661901	-	lncRNA;antisense	60	95	21	22	16	10	23	31
chr4	694103	694246	-	miRNA,MiRSeq_117,MAT	69	84	3	12	7	4	11	26
chr4	694103	694246	-	miRNA,mirSeq_12a,PREC	69	84	3	12	7	4	11	26
chr4	723581	723695	+	miRNA,ccp-miR164-1,PREC	69	143	2	1	0	1	3	4
chr4	723588	723687	-	miRNA,ccp-miR164-2,PREC	54	67	27	68	273	130	181	9
chr4	723601	723622	-	miRNA,ccp-miR164-2-3p,MAT	52	64	4	14	9	3	11	9
chr4	723605	723627	+	miRNA,ccp-miR164-1-5p,MAT	65	141	1	1	0	1	3	3
chr4	723652	723673	-	miRNA,ccp-miR164-2-5p,MAT	53	67	26	64	271	130	181	9
chr4	723656	723677	+	miRNA,ccp-miR164-1-3p,MAT	61	129	2	1	0	1	3	3
chr4	827761	828035	-	lncRNA;sense	77	49	9	5	10	4	8	4
chr4	856859	857530	-	lncRNA;no overlap	33	39	3	22	18	5	14	5
chr4	1003225	1003498	+	lncRNA;no overlap	47	51	0	1	5	0	7	11
chr4	1140482	1140841	-	lncRNA;sense	47	31	10	5	5	4	14	9
chr4	1168998	1169515	+	lncRNA;no overlap	35	60	28	29	29	30	31	17
chr4	1407532	1407652	+	snoRNA;unk	46	55	6	1	3	9	6	13
chr4	1440686	1443220	-	lncRNA;sense	58	116	31	24	64	47	47	24
chr4	1440781	1441629	-	lncRNA;sense	52	114	22	11	32	29	25	21
chr4	1717651	1718735	+	lncRNA;sense	52	65	6	15	27	16	33	19
chr4	1880818	1881114	+	lncRNA;sense	51	58	6	4	13	6	6	22
chr4	1895377	1895684	-	lncRNA;sense	48	32	51	121	60	105	66	8
chr4	1901634	1901787	+	snoRNA;unk	43	60	11	21	10	25	20	21
chr4	1935804	1935928	+	snoRNA;unk	41	59	162	158	87	120	162	15
chr4	2049427	2049499	-	tRNA;Lys;CTT	2157	378	3974	2192	1585	3353	3315	285
chr4	2143993	2144382	+	lncRNA;sense	59	116	5	3	3	4	5	24
chr4	2150741	2151190	+	lncRNA;no overlap	62	112	2	1	1	5	11	24
chr4	2188976	2189049	+	tRNA;Asn;GTT	7244	2214	22464	14726	4991	10801	4517	529
chr4	2193386	2193555	-	miRNA,ccp-miR6188,PREC	36	67	0	6	9	2	2	21
chr4	2193421	2193443	-	miRNA,ccp-miR6188-3p,MAT	34	65	0	2	8	0	2	2
chr4	2353959	2354692	-	lncRNA;sense	49	55	5	5	10	16	10	29
chr4	2358459	2358775	+	lncRNA;sense	58	57	3	2	11	7	6	16
chr4	2440814	2442404	-	lncRNA;sense	87	60	46	63	102	52	45	32
chr4	2564473	2564546	-	tRNA;Arg;TCG	122907	4254	3791	3317	2763	4746	3644	656
chr4	2593556	2594223	+	lncRNA;sense	88	84	19	25	15	15	27	30
chr4	2595026	2595131	+	snoRNA;unk	87	75	0	7	0	3	3	24
chr4	2604966	2605127	+	snoRNA;unk	91	70	5	4	2	2	1	26
chr4	3002885	3003030	+	snoRNA;unk	47	32	5	9	10	8	15	25
chr4	3003131	3003559	-	lncRNA;antisense	39	42	0	1	1	0	0	19
chr4	3062730	3062884	-	snRNA;U4	116	85	337	284	158	264	293	202
chr4	3073870	3073987	+	snoRNA;unk	47	38	3	2	2	5	5	26
chr4	3166864	3167093	-	lncRNA;sense	43	61	21	30	79	57	100	11
chr4	3243617	3243813	+	miRNA,mirSeq_12b,PREC	63	67	1	0	5	11	9	28
chr4	3243617	3243813	+	miRNA,MiRSeq_17,MAT	63	67	1	0	5	11	9	28
chr4	3374209	3374327	+	snoRNA;unk	65	72	2	4	8	1	3	20
chr4	3379786	3379888	-	miRNA,ccp-miR396-2,PREC	1331	63	3	6	10	6	11	17
chr4	3379786	3379888	+	miRNA,ccp-miR396b-1,PREC	23630	7293	150	153	483	473	612	1748
chr4	3379788	3379888	+	miRNA,miR396c,MAT	23630	7293	150	153	483	473	612	1748
chr4	3379788	3379888	+	miRNA,mirSeq_12c,PREC	23630	7293	150	153	483	473	612	1748
chr4	3379795	3379816	-	miRNA,ccp-miR396-2-3p,MAT	1327	62	3	3	0	2	7	17
chr4	3379799	3379820	+	miRNA,ccp-miR396b-1-5p,MAT	23627	7293	150	153	482	471	609	1748
chr4	3379844	3379869	-	miRNA,Ccp-miR396-2-5p,MAT	58	55	2	3	10	5	8	8
chr4	3379859	3379880	+	miRNA,ccp-miR396b-1-3p,MAT	69	71	1	4	5	1	3	22
chr4	3522185	3522307	+	snoRNA;unk	72	44	1	4	2	3	5	19
chr4	3543051	3543307	-	lncRNA;sense	54	70	6	7	21	6	5	9
chr4	3702968	3703099	+	snoRNA;snoR86;	80	104	326	272	190	373	386	355
chr4	3703477	3703608	+	snoRNA;snoR86;	86	106	326	272	190	373	385	398
chr4	3824432	3824533	-	miRNA,mirSeq_120,PREC	99	63	11	7	14	7	6	15
chr4	3824432	3824533	-	miRNA,MiRSeq_46a,MAT	99	63	11	7	14	7	6	15
chr4	4002224	4002911	-	lncRNA;no overlap	39	70	1	6	9	5	7	14
chr4	4231562	4231691	-	miRNA,ccp-miR1446,PREC	46	64	6	18	10	13	16	14
chr4	4231687	4231709	-	miRNA,ccp-miR1446-5p,MAT	46	62	6	16	2	11	7	14
chr4	4252473	4252554	-	tRNA;Ser;AGA	2772	1057	27787	31904	32667	32903	25686	6057
chr4	4255005	4255246	+	lncRNA;no overlap	59	78	6	6	4	8	3	18
chr4	4591604	4591995	-	lncRNA;no overlap	49	37	7	13	27	23	28	20
chr4	4652782	4652878	-	miRNA,ccp-miR171-6,PREC	52	86	28	60	82	50	69	22
chr4	4652784	4652876	+	miRNA,ccp-miR171-5,PREC	438	116	837	1164	708	590	666	71
chr4	4652790	4652811	-	miRNA,ccp-miR171-6-3p,MAT	45	59	5	8	12	16	30	8
chr4	4652791	4652812	+	miRNA,ccp-miR171-5-5p,MAT	65	56	0	0	6	3	1	64
chr4	4652849	4652869	-	miRNA,ccp-miR171-6-5p,MAT	52	58	16	42	58	23	42	17
chr4	4652850	4652871	+	miRNA,ccp-miR171-5-3p,MAT	437	93	836	1159	703	585	658	70
chr4	4654233	4654351	+	snoRNA;unk	65	34	0	0	4	4	0	65
chr4	4701804	4701922	+	snoRNA;unk	198	44	3	0	3	8	6	10
chr4	4921459	4921570	+	snoRNA;unk	40	48	1	3	4	4	3	9
chr4	4922191	4922498	+	lncRNA;sense	40	49	0	3	2	2	0	9
chr4	4927853	4928160	+	lncRNA;no overlap	42	52	0	3	2	2	2	10
chr4	4934662	4934849	+	snoRNA;unk	37	53	0	4	3	3	3	10
chr4	4940347	4940620	+	lncRNA;no overlap	48	94	0	3	1	1	1	13
chr4	5038385	5038605	-	miRNA,MiR319d,MAT	47	133	39	103	329	167	269	52
chr4	5038385	5038605	-	miRNA,mirSeq_121,PREC	47	133	39	103	329	167	269	52
chr4	5038386	5038578	-	miRNA,ccp-miR319c-1,PREC	47	133	39	103	328	167	269	52
chr4	5038394	5038415	-	miRNA,ccp-miR319c-1-3p,MAT	46	132	12	41	167	94	166	52
chr4	5038564	5038585	-	miRNA,ccp-miR319c-1-5p,MAT	44	126	0	1	4	2	5	5
chr4	5047092	5047285	-	miRNA,miR159,MAT	47060	197768	1149	1518	4837	3066	4977	3797
chr4	5047092	5047285	-	miRNA,mirSeq_123c,PREC	47060	197768	1149	1518	4837	3066	4977	3797
chr4	5047095	5047282	-	miRNA,ccp-miR159a,PREC	47059	197768	1143	1509	4825	3058	4972	3797
chr4	5047101	5047122	-	miRNA,ccp-miR159a-3p,MAT	46564	197061	622	873	3131	1498	2051	3570
chr4	5047254	5047275	-	miRNA,ccp-miR159a-5p,MAT	344	167	48	32	86	68	98	48
chr4	5088674	5088987	-	lncRNA;no overlap	45	62	1	2	2	2	7	40
chr4	5106393	5106564	+	snoRNA;unk	37	45	1	1	0	2	4	8
chr4	5161793	5161899	-	miRNA,miR156,MAT	191	1390	19	35	67	122	150	41
chr4	5161793	5161899	-	miRNA,mirSeq_123,PREC	191	1390	19	35	67	122	150	41
chr4	5161805	5161824	-	miRNA,ccp-miR157-3p,MAT	80	116	2	1	4	6	19	41
chr4	5161806	5161889	-	miRNA,ccp-miR157,PREC	191	1390	19	35	67	122	150	41
chr4	5161868	5161889	-	miRNA,ccp-miR157-5p,MAT	159	1318	17	34	65	116	131	41
chr4	5203322	5203953	-	lncRNA;gene overlap	53	44	7	2	7	3	5	35
chr4	5222170	5222250	-	tRNA;Leu;CAG	1238	183	1341	1003	915	1667	806	124
chr4	5471698	5471796	+	snoRNA;unk	39	30	0	1	4	1	3	15
chr4	5499195	5499324	+	snoRNA;unk	31	32	1	3	1	2	3	22
chr4	5525685	5526251	+	lncRNA;sense	36	41	7	4	10	18	11	23
chr4	5529729	5529967	-	miRNA,ccp-miR319a-1,PREC	280	688	688	1239	5280	2657	3734	109
chr4	5529736	5529757	-	miRNA,ccp-miR319a-1-3p,MAT	270	642	672	1228	5272	2644	3704	109
chr4	5556611	5557709	+	lncRNA;no overlap	54	38	0	1	0	0	0	25
chr4	5667991	5668062	+	tRNA;Asp;GTC	380	1337	175	140	83	80	96	1365
chr4	5671766	5671927	+	snRNA;U1	168	415	917	610	433	984	1347	1477
chr4	5678296	5678457	+	snRNA;U1	126	209	492	341	238	433	597	518
chr4	5946026	5946465	-	lncRNA;no overlap	111	170	1	3	2	2	4	167
chr4	6078445	6078545	+	snRNA;U6	59	59	0	0	6	2	4	28
chr4	6096361	6096433	+	tRNA;Glu;TTC	14006	12994	26726	20589	20697	42715	39903	15351
chr4	6096493	6096576	+	tRNA;Tyr;GTA	6026	1406	16519	12238	12972	34743	28453	6441
chr4	6151819	6151993	+	miRNA,ccp-miR162a,PREC	575	1789	13260	20346	42946	33856	28244	3188
chr4	6151836	6151967	+	miRNA,miR162,MAT	575	1789	13255	20336	42916	33847	28227	3187
chr4	6151836	6151967	+	miRNA,mirSeq_124,PREC	575	1789	13255	20336	42916	33847	28227	3187
chr4	6151846	6151868	+	miRNA,ccp-miR162a-5p,MAT	65	65	22	34	51	51	37	131
chr4	6151938	6151959	+	miRNA,ccp-miR162a-3p,MAT	568	1764	13231	20286	42838	33802	28192	3170
chr4	6228408	6228883	-	lncRNA;no overlap	73	104	0	2	1	0	2	3
chr4	6283422	6283743	+	lncRNA;sense	45	67	9	18	18	22	30	55
chr4	6376442	6376551	-	miRNA,mirSeq_125,PREC	44	54	0	1	5	5	2	8
chr4	6376442	6376551	-	miRNA,MiRSeq_28,MAT	44	54	0	1	5	5	2	8
chr4	6561945	6562046	+	snoRNA;unk	39	39	0	1	0	3	2	4
chr4	6586008	6586479	-	lncRNA;gene overlap	25	28	7	9	12	11	17	5
chr4	6621730	6621871	+	snoRNA;unk	25	30	0	1	0	0	1	4
chr4	6900340	6900608	+	miRNA,ccp-miR1438-1,PREC	42	34	0	0	0	0	0	6
chr4	6900551	6900573	+	miRNA,ccp-miR1438-1-3p,MAT	38	27	0	0	0	0	0	6
chr4	6949857	6950022	+	snoRNA;unk	34	31	1	3	4	2	6	7
chr4	6953964	6954359	-	lncRNA;antisense	26	69	1	3	15	6	5	7
chr4	7644511	7644612	+	snoRNA;unk	56	31	5	4	0	1	1	52
chr4	7692627	7692906	-	miRNA,ccp-miR5013,PREC	16	40	0	1	0	1	1	14
chr4	7692822	7692843	-	miRNA,ccp-miR5013-5p,MAT	16	40	0	0	0	1	1	14
chr4	7718582	7719214	-	lncRNA;gene overlap	33	69	13	17	50	37	55	20
chr4	7754405	7754883	-	lncRNA;no overlap	21	50	2	0	0	2	2	9
chr4	7755002	7755102	-	miRNA,mirSeq_127,PREC	20	54	1	0	0	1	2	9
chr4	7755002	7755102	-	miRNA,MiRSeq_82,MAT	20	54	1	0	0	1	2	9
chr4	7792295	7792531	-	lncRNA;no overlap	21	44	0	0	0	0	0	9
chr4	7920861	7921378	-	lncRNA;no overlap	26	50	5	6	7	4	19	8
chr4	7952866	7953334	-	lncRNA;antisense	37	76	0	0	3	1	3	13
chr4	7978815	7979029	-	miRNA,ccp-miR169f-1,PREC	38	160	77	222	294	317	563	14
chr4	7978965	7978986	-	miRNA,ccp-miR169f-1-5p,MAT	38	136	0	0	0	0	4	14
chr4	7990124	7990326	-	miRNA,ccp-miR169f-2,PREC	38	100	0	1	2	1	3	13
chr4	7990265	7990286	-	miRNA,ccp-miR169f-2-5p,MAT	38	100	0	0	0	0	3	3
chr4	8061936	8062208	+	lncRNA;sense	25	18	6	6	9	3	4	8
chr4	8066149	8066895	-	lncRNA;antisense	40	41	4	3	22	9	14	13
chr4	8133596	8133739	+	snoRNA;unk	26	27	0	3	1	1	8	4
chr4	8213933	8214148	-	lncRNA;no overlap	25	17	0	0	0	0	0	5
chr4	8214469	8214948	+	lncRNA;no overlap	21	29	1	1	0	1	0	3
chr4	8276570	8277131	+	lncRNA;no overlap	18	11	3	0	0	0	0	1
chr4	8326965	8327824	-	lncRNA;no overlap	9	30	0	0	0	0	0	50
chr4	8476472	8477264	-	lncRNA;no overlap	11	34	0	0	0	0	2	48
chr4	8526708	8527500	+	lncRNA;no overlap	9	16	3	1	0	0	0	37
chr4	8628209	8628909	+	lncRNA;no overlap	7	12	0	0	0	0	3	6
chr4	8636833	8637241	-	lncRNA;no overlap	12	10	0	8	2	0	0	5
chr4	8660366	8660618	+	lncRNA;no overlap	2	12	0	0	0	0	0	9
chr4	8665091	8665346	+	lncRNA;no overlap	2	12	0	0	0	0	0	9
chr4	8799246	8799782	-	lncRNA;no overlap	26	16	0	2	1	0	0	3
chr4	8852192	8853046	-	lncRNA;no overlap	16	15	0	2	1	0	0	5
chr4	8856964	8857818	-	lncRNA;no overlap	16	19	0	2	2	0	0	6
chr4	8970403	8971011	+	lncRNA;no overlap	32	34	2	3	6	4	3	9
chr4	9179329	9179468	+	snoRNA;unk	30	44	0	1	1	0	1	10
chr4	9368066	9368338	+	lncRNA;no overlap	20	54	6	6	9	10	2	5
chr4	9427610	9428071	+	lncRNA;gene overlap	26	48	11	9	27	16	12	4
chr4	9459378	9459479	+	snoRNA;unk	27	50	2	8	4	7	5	2
chr4	9517637	9517739	+	snRNA;U6	272	347	0	3	0	1	3	4597
chr4	9661784	9661999	+	lncRNA;no overlap	45	51	3	0	0	4	2	4
chr4	9739760	9739915	+	snoRNA;unk	34	53	0	0	3	0	2	7
chr4	9908787	9909200	-	lncRNA;no overlap	30	21	0	0	0	1	0	9
chr4	9974373	9974868	+	lncRNA;no overlap	36	41	1	0	0	3	1	4
chr4	10219611	10219925	+	lncRNA;no overlap	29	46	2	1	1	3	1	4
chr4	10309268	10309339	-	tRNA;Thr;TGT	34	22	8	2	9	5	7	21
chr4	10311193	10311264	-	tRNA;Thr;TGT	1935	92	853	844	686	945	787	181
chr4	10311532	10311603	-	tRNA;Thr;TGT	2435	4746	1084	1081	960	1364	1090	352
chr4	10311870	10311941	-	tRNA;Thr;TGT	2475	4767	1094	1089	971	1362	1090	369
chr4	10329261	10329575	+	lncRNA;no overlap	29	34	5	11	9	9	7	0
chr4	10411755	10412214	+	lncRNA;no overlap	18	12	2	11	8	6	5	1
chr4	10422746	10423458	-	lncRNA;no overlap	24	27	3	2	5	3	5	2
chr4	10431906	10432618	-	lncRNA;no overlap	27	26	3	2	7	3	5	2
chr4	10544437	10544593	+	snoRNA;unk	19	18	12	8	4	3	1	0
chr4	10824841	10825310	-	lncRNA;no overlap	4	6	0	0	0	0	0	1
chr4	10938156	10938293	+	snoRNA;unk	5	6	0	0	0	0	0	2
chr4	10951608	10952130	-	lncRNA;no overlap	7	11	1	0	2	1	0	1
chr4	11021408	11022049	-	lncRNA;no overlap	14	22	4	4	20	11	13	11
chr4	11046187	11046322	+	snoRNA;unk	20	17	0	1	0	0	0	1
chr4	11069409	11069742	-	lncRNA;no overlap	15	24	2	6	9	2	7	8
chr4	11104564	11105393	+	lncRNA;no overlap	26	27	3	7	9	5	4	3
chr4	11250465	11250535	-	tRNA;Gly;GCC	50	37	19	15	5	12	7	31
chr4	11452958	11453102	+	snoRNA;unk	20	26	0	0	0	3	1	2
chr4	11787903	11788043	+	snoRNA;unk	14	23	0	4	0	2	0	1
chr4	11861484	11861997	-	lncRNA;no overlap	22	15	0	0	0	0	0	7
chr4	12104320	12104592	+	lncRNA;no overlap	20	20	0	4	0	1	0	3
chr4	12114880	12115152	+	lncRNA;no overlap	19	25	0	4	0	1	2	2
chr4	12321559	12321631	-	tRNA;Phe;GAA	26	34	41	14	7	6	6	28
chr4	12321751	12321823	-	tRNA;Phe;GAA	28	35	46	20	19	9	21	29
chr4	12382338	12382860	-	lncRNA;no overlap	20	21	10	27	33	31	21	12
chr4	12486185	12486430	-	lncRNA;no overlap	23	28	1	0	5	1	2	5
chr4	12539986	12541059	+	lncRNA;sense	22	37	2	15	4	2	8	4
chr4	12578242	12578322	-	tRNA;Leu;CAA	11319	209	10519	6132	5094	10003	14455	825
chr4	12727187	12727348	+	snoRNA;unk	26	27	2	0	1	2	4	14
chr4	12796240	12797012	-	lncRNA;no overlap	32	34	5	7	7	3	2	7
chr4	12800739	12800886	+	snoRNA;unk	28	41	26	56	16	22	9	15
chr4	12910768	12910907	+	snoRNA;unk	64	39	6	10	10	17	12	31
chr4	13208426	13208498	-	tRNA;Met;CAT	946	2087	2819	2727	2385	5266	3812	1803
chr4	13211187	13211339	+	snoRNA;unk	43	61	6	10	3	3	10	128
chr4	13241982	13242370	-	lncRNA;sense	49	46	8	13	2	8	11	8
chr4	13313772	13313878	-	snoRNA;snoR71;	29	44	0	0	0	0	0	8
chr4	13455274	13455710	-	lncRNA;no overlap	21	41	4	2	3	5	5	4
chr4	13497409	13497527	+	snoRNA;unk	27	63	0	0	0	1	0	12
chr4	13790225	13791018	-	lncRNA;no overlap	25	33	0	1	0	1	1	24
chr4	13804001	13806909	+	lncRNA;sense	27	19	13	27	26	6	33	9
chr4	13833384	13833664	-	lncRNA;no overlap	20	28	0	0	2	2	1	10
chr4	13860050	13860229	+	snoRNA;unk	414	55	0	0	1	0	0	129
chr4	14052852	14052984	+	snoRNA;unk	416	55	2	1	3	3	8	135
chr4	14356512	14357610	+	lncRNA;no overlap	12	10	0	2	0	0	0	3
chr4	14501271	14501421	+	snoRNA;unk	9	9	0	2	0	0	5	2
chr4	14508851	14509643	-	lncRNA;no overlap	14	21	2	1	1	2	1	1
chr4	14553244	14553864	+	lncRNA;no overlap	12	34	0	3	0	0	5	3
chr4	14630289	14630743	+	lncRNA;gene overlap	13	33	1	4	2	5	3	5
chr4	14679807	14679971	+	snoRNA;snoR145;	21	45	1	2	2	6	0	12
chr4	14680747	14680904	+	snoRNA;snoR145;	27	198	337	346	211	406	528	236
chr4	14832629	14832746	+	snoRNA;unk	39	60	1	2	0	6	2	12
chr4	14858233	14858358	-	rRNA;unk	104672	487651	361929	434828	574554	365060	408435	218998
chr4	14880806	14880921	+	rRNA;5s;	25	44	1	2	0	4	1	32
chr4	14881339	14881426	+	rRNA;5.8s;	28	57	93	88	328	314	524	48
chr4	14882402	14882517	+	rRNA;5s;	25	42	1	2	0	4	1	49
chr4	14918105	14918208	+	snoRNA;unk	27	39	0	0	0	2	0	32
chr4	14997416	14997539	+	snoRNA;unk	24	38	3	0	0	0	1	28
chr4	15064952	15065023	-	tRNA;Met;CAT	21	44	7	10	4	1	2	12
chr4	15601782	15601979	+	snoRNA;unk	26	28	7	31	18	13	5	7
chr4	15679129	15679671	+	lncRNA;no overlap	12	21	3	2	7	1	2	7
chr4	15722151	15722544	+	lncRNA;sense	10	20	5	6	9	3	12	5
chr4	15887601	15887795	+	miRNA,mirSeq_128a,PREC	15	21	0	0	3	0	0	4
chr4	15887601	15887795	+	miRNA,MiRSeq_27a,MAT	15	21	0	0	3	0	0	4
chr4	15911131	15911239	+	snoRNA;unk	14	15	0	0	3	0	0	3
chr4	15923070	15923167	+	miRNA,mirSeq_128b,PREC	15	15	0	0	3	0	0	3
chr4	15923070	15923167	+	miRNA,MiRSeq_68c,MAT	15	15	0	0	3	0	0	3
chr4	15925333	15925588	-	lncRNA;no overlap	22	25	0	0	0	0	0	4
chr4	15995612	15996573	+	lncRNA;no overlap	17	20	3	5	2	10	8	1
chr4	16004267	16004407	+	snoRNA;unk	13	12	0	1	5	0	0	1
chr4	16096964	16097447	+	lncRNA;no overlap	10	5	0	0	0	0	0	1
chr4	16234806	16234958	+	miRNA,MiRSeq_101e,MAT	7	5	0	0	0	0	0	1
chr4	16234806	16234958	+	miRNA,mirSeq_128c,PREC	7	5	0	0	0	0	0	1
chr4	16235100	16235638	-	lncRNA;no overlap	8	4	0	1	0	0	0	4
chr4	16246054	16246193	+	snoRNA;unk	7	5	0	0	0	0	0	1
chr4	16376171	16376758	-	lncRNA;no overlap	12	11	0	2	0	0	0	2
chr4	16410484	16410619	+	snoRNA;unk	12	15	13	6	5	8	12	4
chr4	16411368	16411489	+	snoRNA;unk	13	14	2	0	0	0	4	5
chr4	16466754	16466909	+	snoRNA;unk	19	17	4	3	5	3	5	5
chr4	16469358	16470195	+	lncRNA;no overlap	18	18	2	0	0	0	0	4
chr4	16584348	16584481	+	snoRNA;unk	18	15	0	0	0	0	0	2
chr4	16606086	16607072	-	lncRNA;no overlap	13	8	0	3	0	4	1	5
chr4	16781977	16782119	+	snoRNA;unk	14	12	0	0	0	2	0	2
chr4	16811458	16811987	-	lncRNA;no overlap	10	10	8	11	7	3	13	1
chr4	16958505	16959145	+	lncRNA;no overlap	11	5	0	1	0	0	0	1
chr4	16963588	16964686	+	lncRNA;no overlap	10	9	0	0	0	0	0	1
chr4	16985397	16986037	+	lncRNA;no overlap	9	10	0	0	1	0	0	1
chr4	17156478	17156638	+	snRNA;U1	17	38	2119	1160	834	2146	5892	29
chr4	17167893	17168234	-	lncRNA;no overlap	30	46	0	3	3	5	5	30
chr4	17178683	17178800	-	rRNA;5s;	32	67	92	86	328	310	525	43
chr4	17179214	17179329	-	rRNA;5s;	21	37	45	11	80	80	164	46
chr4	17232795	17233050	+	lncRNA;no overlap	9	32	0	0	0	0	0	6
chr4	17255373	17255959	+	lncRNA;no overlap	13	35	1	0	0	2	0	6
chr4	17354727	17355294	+	lncRNA;no overlap	21	45	0	2	4	9	4	5
chr4	17452857	17453957	-	lncRNA;no overlap	19	14	0	0	0	1	0	8
chr4	17642945	17643735	-	lncRNA;no overlap	10	25	0	1	6	0	4	7
chr4	17796632	17796758	+	snoRNA;unk	24	24	0	0	0	1	7	3
chr4	17817937	17818395	-	lncRNA;no overlap	8	30	2	4	1	1	1	13
chr4	18069614	18070039	+	lncRNA;antisense	20	13	3	1	3	4	17	8
chr4	18161183	18161852	+	lncRNA;no overlap	23	24	4	4	4	1	17	12
chr4	18174388	18174715	-	miRNA,ccp-miR7502f,PREC	42	28	0	0	1	1	0	0
chr4	18174502	18174523	-	miRNA,ccp-miR7502f-3p,MAT	39	27	0	0	0	0	0	0
chr4	18319809	18320288	-	lncRNA;no overlap	29	30	2	1	8	5	2	4
chr4	18320598	18320813	+	lncRNA;no overlap	14	17	0	1	0	2	0	3
chr4	18322535	18323014	-	lncRNA;no overlap	25	31	2	1	8	5	2	4
chr4	18524210	18525308	+	lncRNA;no overlap	25	21	0	0	0	2	0	3
chr4	18689445	18689924	-	lncRNA;no overlap	24	26	0	1	4	1	0	8
chr4	18690192	18690407	+	lncRNA;no overlap	22	31	1	0	0	0	1	14
chr4	18728001	18728621	-	lncRNA;no overlap	28	25	0	0	0	0	0	7
chr4	18774181	18774599	+	lncRNA;no overlap	32	33	1	0	0	0	0	11
chr4	18786454	18787041	-	lncRNA;no overlap	32	31	0	0	0	0	0	9
chr4	18794508	18794987	+	lncRNA;no overlap	28	42	2	0	0	1	0	6
chr4	18796816	18797031	-	lncRNA;no overlap	38	34	0	0	0	1	0	8
chr4	18797352	18797831	+	lncRNA;no overlap	29	44	0	0	0	0	0	6
chr4	18843278	18843439	+	snoRNA;unk	25	46	1	5	2	3	1	6
chr4	18848392	18848488	-	snRNA;U6	38	25	2	0	1	1	2	8
chr4	19005710	19005841	+	snoRNA;unk	14	23	0	4	0	0	1	3
chr4	19106828	19106934	-	miRNA,mirSeq_128d,PREC	152	48	0	0	2	2	0	4
chr4	19106828	19106934	-	miRNA,MiRSeq_44a,MAT	152	48	0	0	2	2	0	4
chr4	19128871	19128963	+	miRNA,mirSeq_128e,PREC	23	13	0	0	0	0	0	4
chr4	19128871	19128963	+	miRNA,MiRSeq_94,MAT	23	13	0	0	0	0	0	4
chr4	19162385	19162511	+	snoRNA;unk	33	28	1	0	1	1	5	4
chr4	19611494	19611593	+	snoRNA;unk	18	22	0	1	1	0	1	2
chr4	19747536	19747615	+	tRNA;Leu;TAG	2480	418	1560	1442	1212	1691	1051	133
chr4	19806827	19807041	+	lncRNA;no overlap	25	51	0	0	0	1	0	10
chr4	19812507	19813080	+	lncRNA;no overlap	49	79	12	8	9	14	16	12
chr4	20188566	20188708	+	snoRNA;unk	17	22	0	0	0	0	0	8
chr4	20261050	20261121	-	tRNA;Pro;TGG	85	52	67	51	81	98	95	75
chr4	20568186	20568664	-	lncRNA;no overlap	18	69	2	3	0	0	1	29
chr4	20569255	20569739	-	lncRNA;no overlap	28	113	2	3	1	3	2	29
chr4	20578096	20578225	+	snoRNA;unk	21	49	15	9	13	10	27	14
chr4	20590448	20590683	+	lncRNA;no overlap	21	35	0	0	0	3	16	12
chr4	20658213	20658561	+	lncRNA;no overlap	19	21	1	1	1	0	3	10
chr4	20796024	20796432	+	lncRNA;no overlap	7	16	0	0	0	0	3	8
chr4	20981807	20982621	+	lncRNA;no overlap	18	28	0	1	3	0	3	3
chr4	20987398	20987750	-	lncRNA;no overlap	21	21	1	2	0	0	1	9
chr4	21114441	21114903	+	lncRNA;no overlap	28	25	0	0	2	1	2	2
chr4	21146453	21146990	+	lncRNA;no overlap	30	28	0	0	0	0	6	1
chr4	21177993	21178106	+	miRNA,MiRSeq_128a,MAT	27	25	2	2	3	5	17	0
chr4	21177993	21178106	+	miRNA,mirSeq_128f,PREC	27	25	2	2	3	5	17	0
chr4	21219888	21220165	-	lncRNA;no overlap	23	21	1	0	1	1	2	8
chr4	21243347	21243787	-	lncRNA;no overlap	23	29	1	0	0	0	1	8
[truncated: 3,005 more rows]

## Sheet: T2
Final snRNA candidates = 93
Id	start	end	str.	Data	Rfam	Approach
chr1	6277218	6277378	+	U1	RF00003	BLAST/ Infernal
chr1	7290349	7290509	+	U1	RF00003	BLAST/ Infernal
chr1	8570016	8570151	+	U1	RF00003	Infernal
chr1	8572212	8572372	+	U1	RF00003	BLAST/ Infernal
chr1	8655245	8655405	+	U1	RF00003	Infernal
chr1	8658057	8658217	+	U1	RF00003	BLAST/ Infernal
chr1	8795976	8796136	+	U1	RF00003	BLAST/ Infernal
chr1	10967787	10967980	-	U2	RF00004	BLAST/ Infernal
chr1	25193152	25193254	-	U6	RF00026	BLAST/ Infernal
chr1	30342702	30342897	-	U2	RF00004	BLAST/ Infernal
chr2	1156648	1156798	-	U4	RF00015	Infernal
chr2	6817013	6817170	+	U12	RF00007	Infernal
chr2	11753123	11753225	+	U6	RF00026	Infernal
chr2	19757231	19757426	-	U2	RF00004	Infernal
chr2	19769904	19770099	+	U2	RF00004	Infernal
chr2	20642770	20642930	+	U1	RF00003	Infernal
chr2	23664146	23664246	-	U6	RF00026	Infernal
chr2	26703636	26703726	+	U6	RF00026	Infernal
chr2	49882179	49882270	-	U6	RF00026	Infernal
chr2	52760915	52761017	+	U6	RF00026	Infernal
chr2	53226966	53227087	-	U6	RF00026	Infernal
chr3	618103	618298	+	U2	RF00004	BLAST/ Infernal
chr3	4217505	4217631	-	U11	RF00548	BLAST/ Infernal
chr3	7193246	7193362	+	U6	RF00026	Infernal
chr3	8982636	8982739	-	U6	RF00026	Infernal
chr3	9054231	9054338	-	U6	RF00026	Infernal
chr3	9084037	9084139	-	U6	RF00026	Infernal
chr3	9124586	9124693	-	U6	RF00026	Infernal
chr3	9283699	9283802	-	U6	RF00026	Infernal
chr3	21843760	21843878	+	U5	RF00020	Infernal
chr4	3062730	3062884	-	U4	RF00015	Infernal
chr4	5671766	5671927	+	U1	RF00003	BLAST/ Infernal
chr4	5678296	5678457	+	U1	RF00003	BLAST/ Infernal
chr4	6078445	6078545	+	U6	RF00026	BLAST/ Infernal
chr4	9517637	9517739	+	U6	RF00026	BLAST/ Infernal
chr4	17156478	17156638	+	U1	RF00003	Infernal
chr4	18848392	18848488	-	U6	RF00026	Infernal
chr4	27505333	27505457	+	U2	RF00004	Infernal
chr4	27506528	27506723	+	U2	RF00004	BLAST/ Infernal
chr5	295192	295298	-	U6atac	RF00619	Infernal
chr5	11542257	11542352	+	U6	RF00026	Infernal
chr5	13479263	13479366	-	U6	RF00026	Infernal
chr5	13968125	13968243	-	U5	RF00020	BLAST/ Infernal
chr5	26693911	26694015	+	U6	RF00026	Infernal
chr5	27742243	27742346	+	U6	RF00026	Infernal
chr6	3496740	3496858	+	U5	RF00020	Infernal
chr6	9661525	9661633	-	U6	RF00026	Infernal
chr6	13095608	13095710	+	U6	RF00026	BLAST/ Infernal
chr6	14477038	14477139	+	U6	RF00026	Infernal
chr6	14477956	14478109	-	U1	RF00003	Infernal
chr6	22335545	22335647	+	U6	RF00026	BLAST/ Infernal
chr6	22461893	22462002	+	U6	RF00026	Infernal
chr6	26420855	26420957	+	U6	RF00026	BLAST/ Infernal
chr6	32674784	32674944	-	U1	RF00003	BLAST/ Infernal
chr7	8381606	8381756	-	U4	RF00015	BLAST/ Infernal
chr7	9156741	9156891	+	U4	RF00015	BLAST/ Infernal
chr7	12382113	12382219	+	U6	RF00026	Infernal
chr7	14603686	14603814	-	U6atac	RF00619	BLAST/ Infernal
chr7	21241226	21241330	+	U6	RF00026	BLAST/ Infernal
chr8	1278617	1278736	+	U5	RF00020	BLAST/ Infernal
chr8	9192309	9192504	-	U2	RF00004	BLAST/ Infernal
chr8	9201927	9202122	-	U2	RF00004	BLAST/ Infernal
chr8	9206241	9206436	-	U2	RF00004	BLAST/ Infernal
chr8	15559584	15559682	+	U6	RF00026	Infernal
chr8	17392021	17392129	-	U6	RF00026	Infernal
chr8	22755473	22755668	-	U2	RF00004	BLAST/ Infernal
chr8	22758214	22758409	-	U2	RF00004	BLAST/ Infernal
chr8	24710250	24710434	+	U2	RF00004	Infernal
chr8	25842629	25842731	-	U6	RF00026	BLAST/ Infernal
chr8	28251677	28251838	-	U1	RF00003	BLAST/ Infernal
chr8	30073056	30073159	-	U6	RF00026	Infernal
chr9	869448	869598	+	U4	RF00015	BLAST/ Infernal
chr9	3763103	3763298	+	U2	RF00004	BLAST/ Infernal
chr9	4039270	4039389	+	U5	RF00020	BLAST/ Infernal
chr9	4049445	4049564	+	U5	RF00020	BLAST/ Infernal
chr9	4745775	4745891	-	U5	RF00020	BLAST/ Infernal
chr9	5820839	5820957	-	U5	RF00020	BLAST/ Infernal
chr9	5889425	5889542	-	U5	RF00020	BLAST/ Infernal
chr9	8362416	8362608	+	U2	RF00004	Infernal
chr9	19686520	19686692	+	U1	RF00003	Infernal
chr10	6011806	6011967	+	U1	RF00003	BLAST/ Infernal
chr10	6765586	6765697	+	U6	RF00026	Infernal
chr10	7697372	7697500	-	U11	RF00548	Infernal
chr10	8030674	8030776	-	U6	RF00026	BLAST/ Infernal
chr10	21639309	21639418	-	U6	RF00026	Infernal
chr10	22831346	22831444	+	U6	RF00026	BLAST/ Infernal
chr10	26755957	26756092	-	U1	RF00003	Infernal
chr11	11385774	11385934	-	U1	RF00003	BLAST/ Infernal
chr11	11429358	11429519	-	U1	RF00003	BLAST/ Infernal
chr11	11435485	11435646	-	U1	RF00003	Infernal
chr11	23668592	23668742	+	U4	RF00015	BLAST/ Infernal
chr11	26328388	26328587	+	U2	RF00004	BLAST/ Infernal
chr11	29585838	29585998	-	U1	RF00003	BLAST/ Infernal

## Sheet: T3
Final snoRNA candidates = 778
Id	start	end	str.	Data type	Rfam	BOX	Approach
chr1	248777	248919	+	.	.	C/D	SnoReport2
chr1	306350	306434	+	snoR12	RF00204	C/D	Infernal
chr1	306559	306651	+	SNORD24	RF00069	C/D	Infernal
chr1	1555083	1555248	+	.	.	H/ACA	SnoReport2
chr1	1616389	1616561	+	.	.	H/ACA	SnoReport2
chr1	1665713	1665882	+	.	.	C/D	SnoReport2
chr1	1908619	1908723	+	.	.	C/D	SnoReport2
chr1	2174856	2175003	+	.	.	C/D	SnoReport2
chr1	2223815	2223950	+	.	.	H/ACA	SnoReport2
chr1	2635196	2635347	+	.	.	H/ACA	SnoReport2
chr1	2733128	2733271	+	.	.	C/D	SnoReport2
chr1	3689896	3690014	+	.	.	C/D	SnoReport2
chr1	3952142	3952219	-	snoZ102_R77	RF00359	C/D	Infernal
chr1	3952369	3952451	-	snoZ102_R77	RF00359	C/D	Infernal
chr1	4422955	4423084	+	.	.	C/D	SnoReport2
chr1	4490512	4490642	+	.	.	C/D	SnoReport2
chr1	5407428	5407574	+	.	.	H/ACA	SnoReport2
chr1	6706473	6706641	+	.	.	H/ACA	SnoReport2
chr1	6780055	6780215	+	.	.	H/ACA	SnoReport2
chr1	7013364	7013457	+	.	.	C/D	SnoReport2
chr1	7554293	7554447	+	.	.	H/ACA	SnoReport2
chr1	9136241	9136400	+	.	.	H/ACA	SnoReport2
chr1	9265555	9265717	+	.	.	C/D	SnoReport2
chr1	9901642	9901796	+	.	.	C/D	SnoReport2
chr1	10081121	10081232	+	.	.	C/D	SnoReport2
chr1	10804210	10804377	+	.	.	H/ACA	SnoReport2
chr1	11446047	11446221	+	.	.	H/ACA	SnoReport2
chr1	12602831	12602956	+	.	.	C/D	SnoReport2
chr1	13993147	13993294	+	.	.	C/D	SnoReport2
chr1	16182913	16183033	+	.	.	C/D	SnoReport2
chr1	16725081	16725223	+	.	.	C/D	SnoReport2
chr1	16999868	17000052	+	.	.	C/D	SnoReport2
chr1	17300813	17300955	+	.	.	C/D	SnoReport2
chr1	17471920	17472024	+	.	.	C/D	SnoReport2
chr1	17774917	17775094	+	.	.	H/ACA	SnoReport2
chr1	17955263	17955388	+	.	.	H/ACA	SnoReport2
chr1	19135569	19135705	+	.	.	C/D	SnoReport2
chr1	20249870	20250021	+	.	.	H/ACA	SnoReport2
chr1	21200287	21200439	+	.	.	C/D	SnoReport2
chr1	22233425	22233514	+	.	.	C/D	SnoReport2
chr1	22908943	22909049	-	snoR71	RF00097	C/D	Infernal
chr1	23113772	23113902	+	.	.	C/D	SnoReport2
chr1	23119238	23119372	+	.	.	C/D	SnoReport2
chr1	23706224	23706353	+	.	.	C/D	SnoReport2
chr1	24220866	24220995	+	.	.	C/D	SnoReport2
chr1	25876922	25877068	+	.	.	C/D	SnoReport2
chr1	27330484	27330593	+	.	.	C/D	SnoReport2
chr1	27953691	27953805	+	.	.	C/D	SnoReport2
chr1	27961515	27961671	+	.	.	C/D	SnoReport2
chr1	28328685	28328790	+	.	.	C/D	SnoReport2
chr1	29362086	29362227	+	.	.	C/D	SnoReport2
chr1	29680217	29680332	+	.	.	C/D	SnoReport2
chr1	30024939	30025052	+	.	.	C/D	SnoReport2
chr1	30774064	30774176	+	.	.	C/D	SnoReport2
chr1	30811266	30811346	-	snoR35	RF01281	C/D	Infernal
chr1	31649362	31649485	+	.	.	C/D	SnoReport2
chr1	31663464	31663568	+	.	.	C/D	SnoReport2
chr1	31900969	31901071	+	.	.	C/D	SnoReport2
chr1	32741902	32742050	+	.	.	C/D	SnoReport2
chr1	32748948	32749057	+	.	.	C/D	SnoReport2
chr1	33288585	33288732	+	.	.	C/D	SnoReport2
chr1	33301103	33301204	+	snoR100	RF01219	H/ACA	Infernal
chr1	33808451	33808549	+	.	.	C/D	SnoReport2
chr1	34572785	34572896	+	.	.	C/D	SnoReport2
chr1	34781572	34781728	+	.	.	C/D	SnoReport2
chr1	35084235	35084380	+	snoR137	RF01433	H/ACA	Infernal
chr1	35757345	35757462	+	.	.	C/D	SnoReport2
chr1	36987655	36987764	+	.	.	C/D	SnoReport2
chr2	97551	97680	+	.	.	C/D	SnoReport2
chr2	103008	103137	+	.	.	C/D	SnoReport2
chr2	222543	222685	+	.	.	C/D	SnoReport2
chr2	403193	403343	+	.	.	H/ACA	SnoReport2
chr2	691816	691942	+	.	.	C/D	SnoReport2
chr2	764186	764306	+	.	.	C/D	SnoReport2
chr2	948835	949018	+	.	.	C/D	SnoReport2
chr2	1213241	1213351	+	.	.	C/D	SnoReport2
chr2	1298802	1298959	+	.	.	H/ACA	SnoReport2
chr2	1364782	1364891	+	.	.	C/D	SnoReport2
chr2	1401077	1401240	+	.	.	C/D	SnoReport2
chr2	1832139	1832273	+	.	.	C/D	SnoReport2
chr2	2075711	2075782	-	snoR60	RF00339	C/D	Infernal
chr2	2445438	2445607	+	.	.	C/D	SnoReport2
chr2	2447325	2447454	+	.	.	H/ACA	SnoReport2
chr2	2664964	2665091	+	.	.	C/D	SnoReport2
chr2	3059368	3059536	+	.	.	C/D	SnoReport2
chr2	3738802	3738926	+	.	.	C/D	SnoReport2
chr2	3908519	3908715	+	.	.	C/D	SnoReport2
chr2	4124564	4124675	+	.	.	C/D	SnoReport2
chr2	4521473	4521586	+	.	.	C/D	SnoReport2
chr2	4825246	4825422	+	.	.	C/D	SnoReport2
chr2	5466798	5466924	+	snoR74	RF01231	H/ACA	Infernal
chr2	6205311	6205420	+	.	.	C/D	SnoReport2
chr2	6339069	6339192	+	.	.	C/D	SnoReport2
chr2	6476186	6476306	+	.	.	C/D	SnoReport2
chr2	7093743	7093893	+	.	.	C/D	SnoReport2
chr2	7420288	7420416	+	.	.	C/D	SnoReport2
chr2	7840809	7840908	+	.	.	C/D	SnoReport2
chr2	8222990	8223142	+	.	.	C/D	SnoReport2
chr2	9151498	9151620	+	.	.	C/D	SnoReport2
chr2	9322380	9322547	+	.	.	C/D	SnoReport2
chr2	9980673	9980795	+	.	.	C/D	SnoReport2
chr2	11615864	11615996	+	.	.	C/D	SnoReport2
chr2	12015186	12015375	+	.	.	C/D	SnoReport2
chr2	13195886	13195976	+	.	.	C/D	SnoReport2
chr2	13887010	13887125	+	.	.	C/D	SnoReport2
chr2	15005135	15005291	+	.	.	C/D	SnoReport2
chr2	15670512	15670614	+	.	.	C/D	SnoReport2
chr2	15810906	15811049	+	.	.	C/D	SnoReport2
chr2	15903604	15903706	+	.	.	C/D	SnoReport2
chr2	16057109	16057194	+	snoU30	RF01283	C/D	Infernal
chr2	16279143	16279288	+	.	.	C/D	SnoReport2
chr2	16385931	16386068	-	snoR83	RF01227	H/ACA	Infernal
chr2	17614270	17614376	+	.	.	C/D	SnoReport2
chr2	18465369	18465493	+	.	.	C/D	SnoReport2
chr2	19170784	19170915	+	.	.	C/D	SnoReport2
chr2	19271543	19271637	+	.	.	C/D	SnoReport2
chr2	19591654	19591774	+	.	.	C/D	SnoReport2
chr2	19887839	19887962	+	.	.	C/D	SnoReport2
chr2	21439709	21439832	+	.	.	C/D	SnoReport2
chr2	21454555	21454684	+	.	.	C/D	SnoReport2
chr2	21901283	21901379	+	.	.	C/D	SnoReport2
chr2	22448603	22448741	+	.	.	C/D	SnoReport2
chr2	22725450	22725541	-	snoR69Y	RF01198	C/D	Infernal
chr2	22725720	22725811	-	snoR69Y	RF01198	C/D	Infernal
chr2	24429511	24429641	+	.	.	C/D	SnoReport2
chr2	24795738	24795850	+	.	.	C/D	SnoReport2
chr2	25376735	25376845	+	.	.	C/D	SnoReport2
chr2	25574710	25574794	-	SNORD25	RF00054	C/D	Infernal
chr2	25693623	25693752	+	.	.	C/D	SnoReport2
chr2	26442375	26442507	+	snoR130	RF01429	C/D	Infernal
chr2	26655023	26655129	+	snoR71	RF00097	C/D	Infernal
chr2	26875432	26875565	+	.	.	C/D	SnoReport2
chr2	31482775	31482928	+	.	.	C/D	SnoReport2
chr2	31494753	31494871	+	.	.	C/D	SnoReport2
chr2	31592439	31592592	+	.	.	C/D	SnoReport2
chr2	32855537	32855640	+	.	.	C/D	SnoReport2
chr2	32929105	32929233	+	.	.	C/D	SnoReport2
chr2	33322691	33322823	+	.	.	C/D	SnoReport2
chr2	33364497	33364629	+	.	.	C/D	SnoReport2
chr2	33647537	33647669	+	.	.	C/D	SnoReport2
chr2	35056824	35056933	+	.	.	C/D	SnoReport2
chr2	35099219	35099377	+	.	.	C/D	SnoReport2
chr2	36424011	36424126	+	.	.	C/D	SnoReport2
chr2	37879150	37879291	+	.	.	C/D	SnoReport2
chr2	39542263	39542366	+	.	.	C/D	SnoReport2
chr2	40521059	40521235	+	.	.	C/D	SnoReport2
chr2	42290047	42290182	+	.	.	C/D	SnoReport2
chr2	42342924	42343048	+	.	.	C/D	SnoReport2
chr2	42704169	42704305	+	.	.	C/D	SnoReport2
chr2	42738140	42738302	+	.	.	C/D	SnoReport2
chr2	42747037	42747163	+	.	.	C/D	SnoReport2
chr2	44206026	44206130	+	.	.	C/D	SnoReport2
chr2	44783393	44783512	+	.	.	C/D	SnoReport2
chr2	44794923	44795042	+	.	.	C/D	SnoReport2
chr2	46550651	46550776	+	.	.	C/D	SnoReport2
chr2	47852221	47852330	-	snoR69Y	RF01198	C/D	Infernal
chr2	48007768	48007861	+	.	.	C/D	SnoReport2
chr2	48131027	48131172	+	.	.	C/D	SnoReport2
chr2	48400513	48400633	-	snoR83	RF01227	H/ACA	Infernal
chr2	49395434	49395527	+	.	.	C/D	SnoReport2
chr2	49461685	49461777	+	.	.	C/D	SnoReport2
chr2	49467224	49467380	+	.	.	C/D	SnoReport2
chr2	50524760	50524855	+	.	.	C/D	SnoReport2
chr2	51225572	51225677	+	.	.	C/D	SnoReport2
chr2	51327733	51327850	+	.	.	C/D	SnoReport2
chr2	51346911	51347010	+	.	.	C/D	SnoReport2
chr2	51654911	51655086	+	.	.	C/D	SnoReport2
chr2	52185636	52185723	-	snoR114	RF01421	C/D	Infernal
chr2	53096591	53096738	+	.	.	C/D	SnoReport2
chr2	53725329	53725469	+	.	.	C/D	SnoReport2
chr2	54037525	54037644	+	.	.	C/D	SnoReport2
chr2	54447149	54447283	+	.	.	C/D	SnoReport2
chr3	541782	541856	+	snoR66	RF00202	C/D	Infernal/ BLASTN
chr3	541976	542059	+	snoR118	RF01424	C/D	Infernal
chr3	1646133	1646251	-	snoR104	RF01220	H/ACA	Infernal
chr3	1668440	1668582	+	.	.	C/D	SnoReport2
chr3	1846834	1846925	+	.	.	C/D	SnoReport2
chr3	1875181	1875351	+	.	.	C/D	SnoReport2
chr3	2060426	2060536	+	.	.	C/D	SnoReport2
chr3	2227544	2227672	+	.	.	C/D	SnoReport2
chr3	2738623	2738791	+	.	.	C/D	SnoReport2
chr3	3049884	3049991	+	.	.	C/D	SnoReport2
chr3	3281873	3281979	+	.	.	C/D	SnoReport2
chr3	3832094	3832250	+	.	.	C/D	SnoReport2
chr3	4916419	4916567	+	.	.	C/D	SnoReport2
chr3	5269543	5269692	+	.	.	C/D	SnoReport2
chr3	8679684	8679774	+	.	.	C/D	SnoReport2
chr3	12134203	12134299	+	.	.	C/D	SnoReport2
chr3	13862316	13862420	+	.	.	C/D	SnoReport2
chr3	15251610	15251758	+	.	.	C/D	SnoReport2
chr3	15924003	15924144	+	.	.	C/D	SnoReport2
chr3	16259424	16259550	+	.	.	C/D	SnoReport2
chr3	16366322	16366468	+	.	.	C/D	SnoReport2
chr3	17130001	17130131	+	.	.	C/D	SnoReport2
chr3	17289806	17289944	+	.	.	C/D	SnoReport2
chr3	17387792	17387930	+	.	.	C/D	SnoReport2
chr3	17435179	17435320	+	.	.	C/D	SnoReport2
chr3	17448286	17448424	+	.	.	C/D	SnoReport2
chr3	17639156	17639300	+	.	.	C/D	SnoReport2
chr3	17797726	17797809	+	.	.	C/D	SnoReport2
chr3	21059238	21059342	+	.	.	C/D	SnoReport2
chr3	28380366	28380501	-	snoR86	RF00303	H/ACA	Infernal
chr3	28634355	28634466	+	.	.	C/D	SnoReport2
chr3	29816424	29816582	+	.	.	C/D	SnoReport2
chr3	29843436	29843567	+	.	.	C/D	SnoReport2
chr3	31116055	31116152	+	.	.	C/D	SnoReport2
chr4	165615	165761	+	.	.	H/ACA	SnoReport2
chr4	182412	182506	-	snoR20a	RF01193	C/D	Infernal
chr4	187737	187861	+	.	.	C/D	SnoReport2
chr4	514059	514187	+	.	.	C/D	SnoReport2
chr4	1407532	1407652	+	.	.	C/D	SnoReport2
chr4	1901634	1901787	+	.	.	C/D	SnoReport2
chr4	1935804	1935928	+	.	.	C/D	SnoReport2
chr4	2595026	2595131	+	.	.	C/D	SnoReport2
chr4	2604966	2605127	+	.	.	H/ACA	SnoReport2
chr4	3002885	3003030	+	.	.	C/D	SnoReport2
chr4	3073870	3073987	+	.	.	C/D	SnoReport2
chr4	3374209	3374327	+	.	.	C/D	SnoReport2
chr4	3522185	3522307	+	.	.	C/D	SnoReport2
chr4	3702968	3703099	+	snoR86	RF00303	H/ACA	Infernal
chr4	3703477	3703608	+	snoR86	RF00303	H/ACA	Infernal
chr4	4654233	4654351	+	.	.	C/D	SnoReport2
chr4	4701804	4701922	+	.	.	C/D	SnoReport2
chr4	4921459	4921570	+	.	.	C/D	SnoReport2
chr4	4934662	4934849	+	.	.	C/D	SnoReport2
chr4	5106393	5106564	+	.	.	C/D	SnoReport2
chr4	5471698	5471796	+	.	.	C/D	SnoReport2
chr4	5499195	5499324	+	.	.	H/ACA	SnoReport2
chr4	6561945	6562046	+	.	.	C/D	SnoReport2
chr4	6621730	6621871	+	.	.	H/ACA	SnoReport2
chr4	6949857	6950022	+	.	.	H/ACA	SnoReport2
chr4	7644511	7644612	+	.	.	C/D	SnoReport2
chr4	8133596	8133739	+	.	.	H/ACA	SnoReport2
chr4	9179329	9179468	+	.	.	C/D	SnoReport2
chr4	9459378	9459479	+	.	.	C/D	SnoReport2
chr4	9739760	9739915	+	.	.	C/D	SnoReport2
chr4	10544437	10544593	+	.	.	C/D	SnoReport2
chr4	10938156	10938293	+	.	.	H/ACA	SnoReport2
chr4	11046187	11046322	+	.	.	C/D	SnoReport2
chr4	11452958	11453102	+	.	.	H/ACA	SnoReport2
chr4	11787903	11788043	+	.	.	C/D	SnoReport2
chr4	12727187	12727348	+	.	.	C/D	SnoReport2
chr4	12800739	12800886	+	.	.	H/ACA	SnoReport2
chr4	12910768	12910907	+	.	.	C/D	SnoReport2
chr4	13211187	13211339	+	.	.	H/ACA	SnoReport2
chr4	13313772	13313878	-	snoR71	RF00097	C/D	Infernal
chr4	13497409	13497527	+	.	.	H/ACA	SnoReport2
chr4	13860050	13860229	+	.	.	H/ACA	SnoReport2
chr4	14052852	14052984	+	.	.	C/D	SnoReport2
chr4	14501271	14501421	+	.	.	H/ACA	SnoReport2
chr4	14679807	14679971	+	snoR145	RF02413	H/ACA	Infernal
chr4	14680747	14680904	+	snoR145	RF02413	H/ACA	Infernal
chr4	14832629	14832746	+	.	.	C/D	SnoReport2
chr4	14918105	14918208	+	.	.	C/D	SnoReport2
chr4	14997416	14997539	+	.	.	C/D	SnoReport2
chr4	15601782	15601979	+	.	.	C/D	SnoReport2
chr4	15911131	15911239	+	.	.	C/D	SnoReport2
chr4	16004267	16004407	+	.	.	C/D	SnoReport2
chr4	16246054	16246193	+	.	.	H/ACA	SnoReport2
chr4	16410484	16410619	+	.	.	C/D	SnoReport2
chr4	16411368	16411489	+	.	.	C/D	SnoReport2
chr4	16466754	16466909	+	.	.	H/ACA	SnoReport2
chr4	16584348	16584481	+	.	.	C/D	SnoReport2
chr4	16781977	16782119	+	.	.	C/D	SnoReport2
chr4	17796632	17796758	+	.	.	C/D	SnoReport2
chr4	18843278	18843439	+	.	.	H/ACA	SnoReport2
chr4	19005710	19005841	+	.	.	C/D	SnoReport2
chr4	19162385	19162511	+	.	.	H/ACA	SnoReport2
chr4	19611494	19611593	+	.	.	C/D	SnoReport2
chr4	20188566	20188708	+	.	.	C/D	SnoReport2
chr4	20578096	20578225	+	.	.	C/D	SnoReport2
chr4	22162333	22162435	+	.	.	C/D	SnoReport2
chr4	22260696	22260819	+	.	.	H/ACA	SnoReport2
chr4	22370602	22370718	+	.	.	C/D	SnoReport2
chr4	22429567	22429699	+	.	.	C/D	SnoReport2
chr4	22459041	22459173	+	.	.	C/D	SnoReport2
chr4	22798361	22798517	+	.	.	C/D	SnoReport2
chr4	23801987	23802106	+	.	.	C/D	SnoReport2
chr4	23809841	23809981	+	.	.	H/ACA	SnoReport2
chr4	24016143	24016294	+	.	.	C/D	SnoReport2
chr4	24058112	24058235	+	.	.	H/ACA	SnoReport2
chr4	25112545	25112677	+	.	.	C/D	SnoReport2
chr4	25124898	25124993	+	.	.	C/D	SnoReport2
chr4	25793897	25794058	+	.	.	C/D	SnoReport2
chr4	26044014	26044115	+	.	.	C/D	SnoReport2
chr4	26444395	26444479	-	snoR44_J54	RF00357	C/D	Infernal
chr4	26654067	26654158	+	.	.	C/D	SnoReport2
chr4	26697868	26697997	+	.	.	C/D	SnoReport2
chr4	26791120	26791253	+	.	.	H/ACA	SnoReport2
chr4	27079921	27080046	+	.	.	C/D	SnoReport2
chr4	27717163	27717251	+	.	.	C/D	SnoReport2
chr5	535371	535545	+	.	.	C/D	SnoReport2
chr5	574158	574317	+	.	.	H/ACA	SnoReport2
chr5	1011767	1011915	+	.	.	C/D	SnoReport2
chr5	1173003	1173118	+	.	.	C/D	SnoReport2
chr5	1202488	1202656	+	.	.	H/ACA	SnoReport2
chr5	2606685	2606795	+	.	.	C/D	SnoReport2
chr5	2634547	2634722	+	.	.	C/D	SnoReport2
chr5	2956847	2957032	+	.	.	H/ACA	SnoReport2
chr5	4455795	4455956	+	.	.	C/D	SnoReport2
chr5	4927098	4927218	+	.	.	C/D	SnoReport2
chr5	6964797	6964915	+	.	.	C/D	SnoReport2
chr5	13748707	13748866	+	snoR2	RF01292	H/ACA	Infernal
chr5	14284277	14284383	+	snoR71	RF00097	C/D	Infernal
chr5	14566763	14566939	+	.	.	C/D	SnoReport2
chr5	14918385	14918505	+	.	.	C/D	SnoReport2
chr5	16102655	16102761	+	snoR71	RF00097	C/D	Infernal
chr5	16202248	16202349	+	.	.	C/D	SnoReport2
chr5	16893775	16893922	+	.	.	C/D	SnoReport2
chr5	17468339	17468468	+	.	.	C/D	SnoReport2
chr5	17961912	17962040	+	.	.	C/D	SnoReport2
chr5	19306916	19307013	+	snoZ157	RF00333	C/D	Infernal
chr5	19307246	19307340	+	snoZ152	RF00350	C/D	Infernal
chr5	19315512	19315609	+	snoZ157	RF00333	C/D	Infernal
chr5	19315824	19315918	+	snoZ152	RF00350	C/D	Infernal
chr5	19580322	19580434	+	.	.	C/D	SnoReport2
chr5	19675387	19675509	+	.	.	C/D	SnoReport2
chr5	20065612	20065752	+	.	.	C/D	SnoReport2
chr5	20806927	20807017	+	snoZ221_snoR21b	RF00300	C/D	Infernal
chr5	21069981	21070091	-	snoR97	RF01215	H/ACA	Infernal
chr5	21070757	21070864	-	snoR97	RF01215	H/ACA	Infernal
chr5	21071161	21071278	-	snoZ278	RF00201	C/D	Infernal
chr5	21071531	21071648	-	snoZ278	RF00201	C/D	Infernal
chr5	21071935	21072028	-	snoZ223	RF00135	C/D	Infernal
chr5	21072433	21072588	-	snoR134	RF01430	H/ACA	Infernal
chr5	21172937	21173035	+	.	.	C/D	SnoReport2
chr5	21859733	21859888	+	.	.	C/D	SnoReport2
chr5	22117040	22117136	-	snoR31_Z110_Z27	RF00353	C/D	Infernal
chr5	22117206	22117295	-	snoR32_R81	RF00356	C/D	Infernal
chr5	22453581	22453733	+	.	.	C/D	SnoReport2
chr5	22687507	22687605	-	snoR113	RF01420	C/D	Infernal
chr5	22928380	22928520	+	.	.	C/D	SnoReport2
chr5	22930838	22930976	+	.	.	C/D	SnoReport2
chr5	23736078	23736171	+	.	.	C/D	SnoReport2
chr5	24209777	24209932	+	.	.	C/D	SnoReport2
chr5	24363592	24363754	+	.	.	C/D	SnoReport2
chr5	25327739	25327874	+	.	.	C/D	SnoReport2
chr5	25489397	25489496	+	.	.	C/D	SnoReport2
chr5	25695133	25695242	+	.	.	C/D	SnoReport2
chr5	25847770	25847866	+	.	.	C/D	SnoReport2
chr5	26960977	26961157	+	.	.	C/D	SnoReport2
chr5	27110291	27110372	-	snoR21	RF00352	C/D	Infernal
chr5	27111613	27111693	-	snoR21	RF00352	C/D	Infernal
chr5	27574055	27574186	+	.	.	C/D	SnoReport2
chr5	28877720	28877847	+	.	.	C/D	SnoReport2
chr5	28995928	28996058	+	.	.	C/D	SnoReport2
chr5	29070486	29070583	+	snoR117	RF01423	C/D	Infernal
chr5	29070723	29070823	+	.	.	C/D	SnoReport2
chr6	838950	839084	+	.	.	C/D	SnoReport2
chr6	1217101	1217262	+	.	.	C/D	SnoReport2
chr6	2296239	2296379	+	.	.	C/D	SnoReport2
chr6	2500240	2500436	+	.	.	C/D	SnoReport2
chr6	2899699	2899851	+	.	.	C/D	SnoReport2
chr6	3062103	3062210	+	.	.	C/D	SnoReport2
chr6	3075974	3076108	+	.	.	C/D	SnoReport2
chr6	3182652	3182778	+	.	.	C/D	SnoReport2
chr6	3950899	3951002	+	.	.	C/D	SnoReport2
chr6	4778777	4778872	+	.	.	C/D	SnoReport2
chr6	4829279	4829374	-	snoZ266	RF00332	C/D	Infernal
chr6	5703697	5703787	+	.	.	C/D	SnoReport2
chr6	5929080	5929183	+	.	.	C/D	SnoReport2
chr6	6661424	6661586	+	.	.	C/D	SnoReport2
chr6	7019613	7019714	+	.	.	C/D	SnoReport2
chr6	7559752	7559901	+	.	.	H/ACA	SnoReport2
chr6	7645766	7645885	+	.	.	C/D	SnoReport2
chr6	7929819	7929901	+	snoU83	RF01179	C/D	Infernal
chr6	7930079	7930178	+	snosnR60_Z15	RF00309	C/D	Infernal
chr6	7930364	7930466	+	snoZ43	RF00330	C/D	Infernal
chr6	8163803	8163931	+	.	.	C/D	SnoReport2
chr6	8194627	8194766	+	.	.	C/D	SnoReport2
chr6	8891770	8891870	+	.	.	C/D	SnoReport2
chr6	9445312	9445476	+	.	.	C/D	SnoReport2
chr6	9479950	9480075	+	.	.	C/D	SnoReport2
chr6	9751191	9751302	+	.	.	C/D	SnoReport2
chr6	10083465	10083544	+	snoU30	RF01283	C/D	Infernal
chr6	11176609	11176745	+	.	.	C/D	SnoReport2
chr6	11905039	11905177	+	.	.	C/D	SnoReport2
chr6	11917018	11917155	+	.	.	C/D	SnoReport2
chr6	12103517	12103673	+	.	.	C/D	SnoReport2
chr6	12111487	12111617	+	.	.	C/D	SnoReport2
chr6	12490830	12490940	+	.	.	C/D	SnoReport2
chr6	12584459	12584591	+	.	.	C/D	SnoReport2
chr6	12602037	12602208	+	.	.	C/D	SnoReport2
chr6	12619001	12619106	-	snoR103	RF01213	H/ACA	Infernal
chr6	12810992	12811118	+	.	.	C/D	SnoReport2
chr6	12927682	12927804	+	.	.	C/D	SnoReport2
chr6	13243669	13243788	+	.	.	C/D	SnoReport2
chr6	13411311	13411467	+	.	.	C/D	SnoReport2
chr6	13709876	13709991	+	.	.	C/D	SnoReport2
chr6	13826386	13826530	+	.	.	C/D	SnoReport2
chr6	13926948	13927086	+	.	.	C/D	SnoReport2
chr6	15988729	15988857	+	.	.	C/D	SnoReport2
chr6	16831328	16831434	+	.	.	C/D	SnoReport2
chr6	16966233	16966381	+	.	.	C/D	SnoReport2
chr6	17201286	17201410	+	.	.	C/D	SnoReport2
chr6	17780716	17780863	+	.	.	C/D	SnoReport2
chr6	18475391	18475534	+	.	.	C/D	SnoReport2
chr6	19614715	19614828	+	.	.	C/D	SnoReport2
chr6	19746351	19746481	+	.	.	C/D	SnoReport2
chr6	19887704	19887832	+	.	.	C/D	SnoReport2
chr6	20394609	20394729	+	.	.	C/D	SnoReport2
chr6	20899038	20899190	+	.	.	C/D	SnoReport2
chr6	21349391	21349535	+	.	.	C/D	SnoReport2
chr6	21799000	21799089	+	snoR32_R81	RF00356	C/D	Infernal
chr6	22499908	22499997	-	snoR32_R81	RF00356	C/D	Infernal
chr6	22854849	22855037	+	.	.	C/D	SnoReport2
chr6	22874984	22875113	+	.	.	C/D	SnoReport2
chr6	25102667	25102808	+	.	.	C/D	SnoReport2
chr6	27303857	27303971	+	.	.	C/D	SnoReport2
chr6	28628152	28628247	+	.	.	C/D	SnoReport2
chr6	29302822	29302953	+	.	.	C/D	SnoReport2
chr6	30911282	30911392	+	.	.	C/D	SnoReport2
chr6	32438384	32438539	+	.	.	C/D	SnoReport2
chr6	34218000	34218119	+	.	.	C/D	SnoReport2
chr6	34425283	34425431	+	.	.	C/D	SnoReport2
chr6	34596596	34596708	+	.	.	C/D	SnoReport2
chr6	35050597	35050744	+	.	.	C/D	SnoReport2
chr6	35784540	35784641	+	.	.	C/D	SnoReport2
chr6	35963498	35963583	+	SNORD36	RF00049	C/D	Infernal
chr6	35977410	35977494	+	SNORD36	RF00049	C/D	Infernal
chr6	36194122	36194253	+	.	.	C/D	SnoReport2
chr7	1166772	1166931	+	.	.	C/D	SnoReport2
chr7	1442893	1443028	+	snoR77	RF01230	H/ACA	Infernal
chr7	2317531	2317642	+	.	.	C/D	SnoReport2
chr7	2388569	2388680	+	.	.	C/D	SnoReport2
chr7	2576022	2576159	+	.	.	C/D	SnoReport2
chr7	3586433	3586580	+	.	.	C/D	SnoReport2
chr7	3642417	3642528	+	.	.	C/D	SnoReport2
chr7	3671881	3672031	+	.	.	C/D	SnoReport2
chr7	3770350	3770442	-	SNOR75	RF02539	C/D	Infernal
chr7	4310036	4310180	+	.	.	C/D	SnoReport2
chr7	5294541	5294633	+	.	.	C/D	SnoReport2
chr7	5405508	5405603	+	snoR126	RF01426	C/D	Infernal
chr7	5459793	5459892	+	.	.	C/D	SnoReport2
chr7	5472992	5473095	+	.	.	C/D	SnoReport2
chr7	6193978	6194134	+	.	.	C/D	SnoReport2
chr7	6589118	6589287	+	.	.	C/D	SnoReport2
chr7	7328115	7328228	+	.	.	C/D	SnoReport2
chr7	7898271	7898406	+	.	.	C/D	SnoReport2
chr7	7929576	7929715	+	.	.	C/D	SnoReport2
chr7	7991005	7991125	+	.	.	C/D	SnoReport2
chr7	8242011	8242127	+	.	.	C/D	SnoReport2
chr7	8369576	8369712	+	.	.	C/D	SnoReport2
chr7	8986671	8986858	+	.	.	C/D	SnoReport2
chr7	9110797	9110921	+	.	.	C/D	SnoReport2
chr7	9453016	9453115	-	snoZ103	RF00149	C/D	Infernal
chr7	9453289	9453399	-	snoZ103	RF00149	C/D	Infernal
chr7	10446867	10446991	+	.	.	C/D	SnoReport2
chr7	10716029	10716175	+	.	.	C/D	SnoReport2
chr7	10743392	10743503	+	.	.	C/D	SnoReport2
chr7	10940483	10940580	-	snoR128	RF01428	C/D	Infernal
chr7	10940731	10940816	-	snoR128	RF01428	C/D	Infernal
chr7	11050832	11050937	+	.	.	C/D	SnoReport2
chr7	11073863	11074000	+	.	.	C/D	SnoReport2
chr7	11767423	11767528	+	.	.	C/D	SnoReport2
chr7	11782243	11782362	+	.	.	C/D	SnoReport2
chr7	12205580	12205723	+	.	.	C/D	SnoReport2
chr7	12499090	12499210	+	.	.	C/D	SnoReport2
chr7	12520284	12520431	+	.	.	C/D	SnoReport2
chr7	13216539	13216626	+	snoR26	RF01286	C/D	Infernal
chr7	13223454	13223541	+	snoR26	RF01286	C/D	Infernal
chr7	13370992	13371136	+	.	.	C/D	SnoReport2
chr7	13717712	13717835	+	SNORD14	RF00016	C/D	Infernal/ BLASTN
chr7	13717980	13718103	+	SNORD14	RF00016	C/D	Infernal/ BLASTN
chr7	13718478	13718578	+	snoR99	RF01208	H/ACA	Infernal
chr7	13718734	13718857	+	SNORD14	RF00016	C/D	Infernal/ BLASTN
chr7	13719822	13719913	+	SNORD96	RF00055	C/D	Infernal
chr7	14362424	14362531	+	.	.	C/D	SnoReport2
chr7	14659916	14660036	+	.	.	C/D	SnoReport2
chr7	14689934	14690064	+	.	.	C/D	SnoReport2
chr7	14741435	14741555	+	.	.	C/D	SnoReport2
chr7	14758289	14758424	+	.	.	C/D	SnoReport2
chr7	15150287	15150468	+	.	.	C/D	SnoReport2
chr7	15169579	15169683	+	.	.	C/D	SnoReport2
chr7	15409241	15409334	+	.	.	C/D	SnoReport2
chr7	15678778	15678922	+	.	.	C/D	SnoReport2
chr7	15909156	15909265	+	.	.	C/D	SnoReport2
chr7	17620272	17620400	+	.	.	C/D	SnoReport2
chr7	17722136	17722232	+	.	.	C/D	SnoReport2
chr7	17778343	17778520	+	.	.	C/D	SnoReport2
chr7	17856639	17856755	+	.	.	C/D	SnoReport2
chr7	18105785	18105926	+	.	.	C/D	SnoReport2
chr7	21182988	21183113	+	.	.	C/D	SnoReport2
chr7	21298186	21298327	+	.	.	C/D	SnoReport2
chr7	21743031	21743184	+	.	.	C/D	SnoReport2
chr7	21766066	21766171	-	snoR71	RF00097	C/D	Infernal
chr7	21851518	21851645	+	.	.	C/D	SnoReport2
chr7	22304010	22304116	+	snoR71	RF00097	C/D	Infernal
chr7	22594150	22594266	+	.	.	C/D	SnoReport2
chr7	24293127	24293235	+	.	.	C/D	SnoReport2
chr7	24296405	24296513	+	.	.	C/D	SnoReport2
chr7	24299673	24299781	+	.	.	C/D	SnoReport2
chr7	24331264	24331372	+	.	.	C/D	SnoReport2
chr7	24343287	24343395	+	.	.	C/D	SnoReport2
chr7	25294676	25294781	+	.	.	C/D	SnoReport2
chr7	28190331	28190463	+	.	.	C/D	SnoReport2
chr7	28464871	28464992	+	.	.	C/D	SnoReport2
chr7	28470236	28470409	+	.	.	C/D	SnoReport2
chr7	28519613	28519723	+	.	.	C/D	SnoReport2
chr7	28825140	28825248	+	.	.	C/D	SnoReport2
chr7	29299533	29299640	+	.	.	C/D	SnoReport2
chr8	72904	73054	+	.	.	C/D	SnoReport2
chr8	913842	913941	+	.	.	C/D	SnoReport2
chr8	939723	939891	+	.	.	H/ACA	SnoReport2
chr8	1154454	1154618	+	.	.	H/ACA	SnoReport2
chr8	1800485	1800591	+	.	.	C/D	SnoReport2
chr8	2701319	2701450	+	.	.	C/D	SnoReport2
chr8	2785592	2785699	+	.	.	C/D	SnoReport2
chr8	3139569	3139678	+	.	.	C/D	SnoReport2
chr8	3980973	3981144	+	.	.	C/D	SnoReport2
chr8	4184909	4185005	+	.	.	C/D	SnoReport2
chr8	4409661	4409832	+	.	.	C/D	SnoReport2
chr8	4556994	4557126	+	.	.	H/ACA	SnoReport2
chr8	4653576	4653708	+	.	.	C/D	SnoReport2
chr8	4670558	4670702	+	.	.	C/D	SnoReport2
chr8	5234705	5234869	+	.	.	C/D	SnoReport2
chr8	5465540	5465719	+	.	.	H/ACA	SnoReport2
chr8	6184116	6184267	+	.	.	H/ACA	SnoReport2
chr8	7407938	7408065	+	.	.	H/ACA	SnoReport2
chr8	7537151	7537264	+	.	.	C/D	SnoReport2
chr8	9140905	9141081	-	snoR143	RF01432	H/ACA	Infernal
chr8	9189243	9189360	+	.	.	C/D	SnoReport2
chr8	9986824	9986953	+	.	.	C/D	SnoReport2
chr8	10111639	10111791	+	.	.	C/D	SnoReport2
chr8	11753789	11753935	+	.	.	H/ACA	SnoReport2
chr8	11777899	11777990	+	.	.	C/D	SnoReport2
chr8	12871220	12871344	+	.	.	C/D	SnoReport2
chr8	13882898	13883040	+	.	.	C/D	SnoReport2
chr8	13902207	13902349	+	.	.	C/D	SnoReport2
chr8	16078655	16078797	+	.	.	C/D	SnoReport2
chr8	16286473	16286612	+	.	.	C/D	SnoReport2
chr8	17003737	17003873	+	.	.	C/D	SnoReport2
chr8	18063358	18063467	+	.	.	C/D	SnoReport2
chr8	18107067	18107190	+	.	.	C/D	SnoReport2
chr8	18422456	18422562	-	snoR71	RF00097	C/D	Infernal
chr8	19209918	19210014	+	.	.	C/D	SnoReport2
chr8	19441773	19441878	+	.	.	C/D	SnoReport2
chr8	21548925	21549031	-	snoR71	RF00097	C/D	Infernal
chr8	21835967	21836104	+	.	.	C/D	SnoReport2
chr8	22092677	22092796	+	.	.	C/D	SnoReport2
chr8	22645744	22645885	+	.	.	C/D	SnoReport2
chr8	23473953	23474083	+	snoU19	RF01236	H/ACA	Infernal
chr8	23474241	23474398	+	snoR138	RF02411	H/ACA	Infernal
chr8	23474733	23474819	+	SNORD25	RF00054	C/D	Infernal
chr8	23474879	23475015	+	snoR136	RF02410	H/ACA	Infernal
chr8	23624657	23624763	+	.	.	C/D	SnoReport2
chr8	24700248	24700370	+	.	.	C/D	SnoReport2
chr8	24885561	24885715	+	.	.	C/D	SnoReport2
chr8	25231299	25231391	-	snoR24	RF00132	C/D	Infernal
chr8	25322916	25323073	+	.	.	C/D	SnoReport2
chr8	28700332	28700497	+	.	.	C/D	SnoReport2
chr8	28801035	28801158	+	.	.	C/D	SnoReport2
chr8	29050087	29050186	+	.	.	C/D	SnoReport2
chr8	29667181	29667304	+	.	.	C/D	SnoReport2
chr8	29893491	29893600	+	.	.	C/D	SnoReport2
chr8	29925665	29925773	+	.	.	C/D	SnoReport2
chr8	30552164	30552284	+	snoR104	RF01220	H/ACA	Infernal
chr8	30884516	30884652	+	.	.	C/D	SnoReport2
chr8	30968774	30968899	+	.	.	C/D	SnoReport2
chr8	30992561	30992672	+	.	.	C/D	SnoReport2
chr8	31446425	31446547	+	.	.	C/D	SnoReport2
chr9	145476	145595	+	.	.	C/D	SnoReport2
chr9	210435	210606	+	.	.	H/ACA	SnoReport2
chr9	388434	388580	+	.	.	C/D	SnoReport2
chr9	528432	528553	+	.	.	C/D	SnoReport2
chr9	759111	759240	+	.	.	C/D	SnoReport2
chr9	817874	818003	-	snoR111	RF01228	H/ACA	Infernal
chr9	1058740	1058903	+	.	.	H/ACA	SnoReport2
chr9	1331793	1331957	+	.	.	H/ACA	SnoReport2
chr9	1390060	1390202	+	.	.	C/D	SnoReport2
chr9	1734960	1735103	+	.	.	H/ACA	SnoReport2
chr9	1871227	1871387	+	.	.	C/D	SnoReport2
chr9	2758634	2758789	+	.	.	H/ACA	SnoReport2
chr9	2774966	2775114	+	.	.	C/D	SnoReport2
chr9	3011287	3011452	+	.	.	H/ACA	SnoReport2
chr9	3019418	3019569	+	.	.	C/D	SnoReport2
chr9	3081305	3081438	+	.	.	C/D	SnoReport2
chr9	3199349	3199493	+	.	.	H/ACA	SnoReport2
chr9	3791399	3791508	+	.	.	C/D	SnoReport2
chr9	3896226	3896344	+	.	.	H/ACA	SnoReport2
chr9	4375219	4375372	+	.	.	C/D	SnoReport2
chr9	5276163	5276299	+	.	.	C/D	SnoReport2
chr9	5700217	5700348	+	.	.	C/D	SnoReport2
chr9	5727736	5727912	+	.	.	C/D	SnoReport2
chr9	6337532	6337680	+	.	.	H/ACA	SnoReport2
chr9	7026450	7026583	+	snoR74	RF01231	H/ACA	Infernal
chr9	7026912	7027062	+	snoR135	RF01431	H/ACA	Infernal
chr9	7262798	7262937	+	.	.	C/D	SnoReport2
chr9	7465177	7465339	+	.	.	H/ACA	SnoReport2
chr9	7708471	7708621	+	.	.	H/ACA	SnoReport2
chr9	8725222	8725346	+	.	.	C/D	SnoReport2
chr9	9559599	9559714	+	.	.	C/D	SnoReport2
chr9	9590910	9591065	+	.	.	C/D	SnoReport2
chr9	10106312	10106463	+	.	.	C/D	SnoReport2
chr9	10219582	10219693	+	.	.	C/D	SnoReport2
chr9	10938893	10939016	+	.	.	C/D	SnoReport2
chr9	11317967	11318093	+	.	.	C/D	SnoReport2
chr9	11538781	11538931	+	.	.	C/D	SnoReport2
chr9	12294689	12294823	+	.	.	C/D	SnoReport2
chr9	12567114	12567239	+	.	.	C/D	SnoReport2
chr9	12616011	12616111	-	snoZ122	RF00343	C/D	Infernal
chr9	12778749	12778857	+	.	.	C/D	SnoReport2
chr9	14620984	14621120	+	.	.	C/D	SnoReport2
chr9	14817019	14817115	+	.	.	C/D	SnoReport2
chr9	16230777	16230889	+	.	.	C/D	SnoReport2
chr9	16730623	16730773	+	.	.	C/D	SnoReport2
chr9	16782635	16782770	+	.	.	C/D	SnoReport2
chr9	17872629	17872770	+	.	.	C/D	SnoReport2
chr9	20653154	20653238	-	snoZ196	RF00134	C/D	Infernal
chr9	20653446	20653525	-	SNORD33	RF00133	C/D	Infernal
chr9	20653635	20653718	-	snoU31b	RF01285	C/D	Infernal
chr9	20751417	20751534	+	.	.	C/D	SnoReport2
chr9	21088415	21088532	+	.	.	C/D	SnoReport2
chr10	388619	388733	+	.	.	C/D	SnoReport2
chr10	1162051	1162158	+	snoZ279_R105_R108	RF00304	C/D	Infernal
chr10	1189693	1189770	-	snoZ105	RF00145	C/D	Infernal
chr10	1276726	1276849	+	.	.	C/D	SnoReport2
chr10	1291831	1291977	+	.	.	H/ACA	SnoReport2
chr10	1314869	1315056	+	.	.	C/D	SnoReport2
chr10	1578794	1578955	+	.	.	H/ACA	SnoReport2
chr10	2263822	2263905	-	snoR16	RF00296	C/D	Infernal
chr10	2493780	2493882	+	.	.	C/D	SnoReport2
chr10	2546113	2546223	+	.	.	C/D	SnoReport2
chr10	2652352	2652453	+	.	.	C/D	SnoReport2
chr10	2717162	2717313	+	.	.	H/ACA	SnoReport2
chr10	2952007	2952148	+	.	.	H/ACA	SnoReport2
chr10	3346137	3346274	+	.	.	C/D	SnoReport2
chr10	3453311	3453443	+	.	.	C/D	SnoReport2
chr10	3790780	3790919	+	.	.	C/D	SnoReport2
chr10	4217815	4217962	+	.	.	H/ACA	SnoReport2
chr10	4741565	4741668	+	.	.	C/D	SnoReport2
chr10	4782762	4782892	+	.	.	C/D	SnoReport2
chr10	4904617	4904758	+	.	.	C/D	SnoReport2
chr10	4944851	4945006	+	.	.	H/ACA	SnoReport2
chr10	5075988	5076138	+	.	.	H/ACA	SnoReport2
chr10	5322905	5323039	+	.	.	H/ACA	SnoReport2
chr10	5690478	5690596	+	.	.	C/D	SnoReport2
chr10	6127030	6127170	+	.	.	C/D	SnoReport2
chr10	6944354	6944480	+	.	.	H/ACA	SnoReport2
chr10	6984393	6984536	+	.	.	H/ACA	SnoReport2
chr10	7649813	7649935	+	.	.	C/D	SnoReport2
chr10	8380152	8380259	+	.	.	C/D	SnoReport2
chr10	8457353	8457464	+	.	.	C/D	SnoReport2
chr10	8753052	8753153	+	.	.	C/D	SnoReport2
chr10	8782261	8782395	+	.	.	C/D	SnoReport2
chr10	9768863	9769027	+	.	.	C/D	SnoReport2
chr10	10194449	10194555	+	snoR71	RF00097	C/D	Infernal
chr10	10804467	10804605	+	.	.	C/D	SnoReport2
chr10	10894326	10894488	+	.	.	C/D	SnoReport2
chr10	11271129	11271241	+	.	.	C/D	SnoReport2
chr10	11818515	11818623	+	.	.	C/D	SnoReport2
chr10	12136801	12136960	+	.	.	H/ACA	SnoReport2
chr10	13150229	13150388	+	.	.	H/ACA	SnoReport2
chr10	13907320	13907476	+	.	.	C/D	SnoReport2
chr10	14130506	14130654	+	.	.	C/D	SnoReport2
chr10	14428163	14428336	+	.	.	H/ACA	SnoReport2
chr10	15427615	15427721	-	snoR71	RF00097	C/D	Infernal
chr10	15710559	15710695	+	.	.	C/D	SnoReport2
chr10	15777865	15777982	+	.	.	C/D	SnoReport2
chr10	16533338	16533473	+	.	.	C/D	SnoReport2
chr10	17765908	17766063	+	.	.	H/ACA	SnoReport2
chr10	17853490	17853593	+	.	.	C/D	SnoReport2
chr10	18046919	18047054	+	.	.	C/D	SnoReport2
chr10	18189080	18189196	+	.	.	C/D	SnoReport2
chr10	18357946	18358068	+	.	.	H/ACA	SnoReport2
chr10	19324679	19324832	+	.	.	C/D	SnoReport2
chr10	19615208	19615361	+	.	.	H/ACA	SnoReport2
chr10	19761180	19761290	+	.	.	C/D	SnoReport2
chr10	21129925	21130033	+	.	.	C/D	SnoReport2
chr10	21204339	21204478	+	.	.	C/D	SnoReport2
chr10	21337362	21337520	+	.	.	C/D	SnoReport2
chr10	21531883	21532010	+	.	.	C/D	SnoReport2
chr10	21533781	21533908	+	.	.	C/D	SnoReport2
chr10	21541472	21541599	+	.	.	C/D	SnoReport2
chr10	21567947	21568065	+	.	.	C/D	SnoReport2
chr10	21937046	21937198	+	.	.	C/D	SnoReport2
chr10	22668172	22668308	+	.	.	C/D	SnoReport2
chr10	23009070	23009224	+	.	.	C/D	SnoReport2
chr10	23013412	23013531	+	.	.	C/D	SnoReport2
chr10	23585407	23585556	+	.	.	C/D	SnoReport2
chr10	23658817	23658974	+	.	.	C/D	SnoReport2
chr10	23943231	23943346	-	snoR109	RF01206	H/ACA	Infernal
chr10	24033893	24034041	+	.	.	C/D	SnoReport2
chr10	24261036	24261159	+	.	.	C/D	SnoReport2
chr10	24720955	24721112	+	.	.	C/D	SnoReport2
chr10	24881101	24881191	+	snoZ221_snoR21b	RF00300	C/D	Infernal
chr10	24943129	24943311	+	.	.	C/D	SnoReport2
chr10	25064837	25064961	+	.	.	C/D	SnoReport2
chr10	25113976	25114077	+	.	.	C/D	SnoReport2
chr10	25896801	25896902	+	.	.	C/D	SnoReport2
chr10	26192742	26192859	+	.	.	C/D	SnoReport2
chr10	26246796	26246958	+	.	.	C/D	SnoReport2
chr10	27030538	27030676	+	.	.	C/D	SnoReport2
chr10	27128175	27128296	+	.	.	C/D	SnoReport2
chr11	135099	135210	+	.	.	C/D	SnoReport2
chr11	401496	401626	+	.	.	C/D	SnoReport2
chr11	1600959	1601102	+	.	.	C/D	SnoReport2
chr11	1832257	1832375	+	.	.	H/ACA	SnoReport2
chr11	1994887	1995004	+	.	.	C/D	SnoReport2
chr11	2129653	2129782	+	.	.	C/D	SnoReport2
chr11	2888481	2888612	+	.	.	C/D	SnoReport2
chr11	3923022	3923149	+	.	.	C/D	SnoReport2
chr11	4445138	4445288	+	.	.	C/D	SnoReport2
chr11	5689067	5689174	+	.	.	C/D	SnoReport2
chr11	5871332	5871448	+	.	.	C/D	SnoReport2
chr11	6137673	6137786	+	.	.	H/ACA	SnoReport2
chr11	7357888	7358070	+	.	.	H/ACA	SnoReport2
chr11	8141933	8142049	+	.	.	H/ACA	SnoReport2
chr11	8214778	8214897	+	.	.	C/D	SnoReport2
chr11	8928828	8928924	+	.	.	C/D	SnoReport2
chr11	9125032	9125169	+	.	.	C/D	SnoReport2
chr11	10000342	10000449	-	snoR71	RF00097	C/D	Infernal
chr11	10365781	10365928	+	.	.	C/D	SnoReport2
chr11	10367081	10367241	+	.	.	C/D	SnoReport2
chr11	10690724	10690860	+	.	.	H/ACA	SnoReport2
chr11	10772451	10772589	+	.	.	C/D	SnoReport2
chr11	11686490	11686596	-	snoR71	RF00097	C/D	Infernal
chr11	12405258	12405375	+	.	.	H/ACA	SnoReport2
chr11	12653086	12653234	+	.	.	H/ACA	SnoReport2
chr11	12851731	12851876	+	.	.	C/D	SnoReport2
chr11	12958699	12958853	+	.	.	C/D	SnoReport2
chr11	14926893	14927004	+	.	.	C/D	SnoReport2
chr11	15228994	15229100	+	snoR71	RF00097	C/D	Infernal
chr11	17044640	17044744	+	.	.	C/D	SnoReport2
chr11	17288611	17288758	+	.	.	C/D	SnoReport2
chr11	17294075	17294222	+	.	.	C/D	SnoReport2
chr11	17686624	17686780	+	.	.	C/D	SnoReport2
chr11	17917976	17918098	+	.	.	C/D	SnoReport2
chr11	18110371	18110491	+	.	.	C/D	SnoReport2
chr11	18435783	18435930	+	.	.	C/D	SnoReport2
chr11	19210547	19210690	+	.	.	C/D	SnoReport2
chr11	19253989	19254099	+	.	.	C/D	SnoReport2
chr11	19358700	19358856	+	.	.	C/D	SnoReport2
chr11	20091403	20091514	+	.	.	C/D	SnoReport2
chr11	20091914	20092040	+	.	.	C/D	SnoReport2
chr11	20111503	20111662	+	.	.	C/D	SnoReport2
chr11	21383084	21383198	+	.	.	C/D	SnoReport2
chr11	21897847	21897961	+	.	.	C/D	SnoReport2
chr11	23023400	23023484	+	snoZ159	RF00160	C/D	Infernal
chr11	23023642	23023728	+	SNOR75	RF02539	C/D	Infernal
chr11	24118819	24118951	+	snoR74	RF01231	H/ACA	Infernal
chr11	24119288	24119437	+	snoR135	RF01431	H/ACA	Infernal
chr11	24265247	24265396	+	snoR135	RF01431	H/ACA	Infernal
chr11	24960407	24960563	+	.	.	C/D	SnoReport2
chr11	24980569	24980731	+	.	.	C/D	SnoReport2
chr11	25321197	25321316	+	.	.	C/D	SnoReport2
chr11	25963384	25963511	+	.	.	C/D	SnoReport2
chr11	26206766	26206874	+	.	.	C/D	SnoReport2
chr11	26320343	26320485	+	.	.	C/D	SnoReport2
chr11	26565556	26565703	+	.	.	C/D	SnoReport2
chr11	26690244	26690350	+	.	.	C/D	SnoReport2
chr11	26954033	26954218	+	.	.	C/D	SnoReport2
chr11	26964407	26964565	+	.	.	C/D	SnoReport2
chr11	27472515	27472630	+	.	.	C/D	SnoReport2
chr11	27573300	27573411	+	.	.	C/D	SnoReport2
chr11	27921484	27921619	+	.	.	C/D	SnoReport2
chr11	27921685	27921793	+	.	.	C/D	SnoReport2
chr11	28451539	28451668	+	.	.	C/D	SnoReport2
chr11	29144889	29145015	+	.	.	C/D	SnoReport2
chr11	29315146	29315289	+	.	.	C/D	SnoReport2
chr11	29938364	29938503	+	.	.	C/D	SnoReport2
chr11	31062999	31063150	+	.	.	C/D	SnoReport2
chr11	31302194	31302338	+	.	.	C/D	SnoReport2
chr11	31389087	31389207	+	.	.	C/D	SnoReport2
chr11	31549415	31549521	+	.	.	C/D	SnoReport2
chr11	31710244	31710353	+	.	.	C/D	SnoReport2
chr11	31842612	31842715	-	snoZ122	RF00343	C/D	Infernal
chr11	32208740	32208870	+	.	.	C/D	SnoReport2
chr11	32302550	32302673	+	.	.	C/D	SnoReport2
chr11	32351440	32351559	+	.	.	C/D	SnoReport2
chr11	32351743	32351893	-	snoR137	RF01433	H/ACA	Infernal
chr11	32380205	32380366	+	.	.	C/D	SnoReport2
chr11	32400777	32400884	+	.	.	C/D	SnoReport2
chr11	32670087	32670222	+	.	.	C/D	SnoReport2
chr11	32738387	32738547	+	.	.	C/D	SnoReport2
chr11	32814190	32814322	+	snoR74	RF01231	H/ACA	Infernal
chr11	32814652	32814799	+	snoR135	RF01431	H/ACA	Infernal
chr11	33047383	33047507	+	.	.	C/D	SnoReport2

## Sheet: T4
Final tRNA candidates = 427
Id	start	end	str.	approach	aa	anticodon
chr1	1665302	1665385	-	tRNAscan/ BLAST/ Infernal	Leu	CAA
chr1	1954524	1954597	+	tRNAscan/ BLAST/ Infernal	Val	AAC
chr1	1965432	1965505	-	tRNAscan/ BLAST/ Infernal	Val	AAC
chr1	1965628	1965701	+	tRNAscan/ BLAST/ Infernal	Val	AAC
chr1	4768446	4768517	+	tRNAscan/ BLAST/ Infernal	Gly	TCC
chr1	4769662	4769733	+	tRNAscan/ BLAST/ Infernal	Gly	TCC
chr1	5375642	5375714	+	tRNAscan/ BLAST/ Infernal	Ala	AGC
chr1	5375847	5375919	+	tRNAscan/ BLAST/ Infernal	Ala	AGC
chr1	10328649	10328722	+	tRNAscan/ BLAST/ Infernal	Arg	ACG
chr1	10329284	10329355	-	tRNAscan/ BLAST/ Infernal	Asn	GTT
chr1	21740129	21740201	-	tRNAscan/ BLAST/ Infernal	Arg	ACG
chr1	23426743	23426815	-	tRNAscan/ BLAST/ Infernal	Val	TAC
chr1	23798327	23798401	-	tRNAscan/ BLAST/ Infernal	His	GTG
chr1	25188137	25188209	+	tRNAscan/ BLAST/ Infernal	Ala	TGC
chr1	27889583	27889655	-	tRNAscan	Ser	TCA
chr1	28032241	28032313	+	tRNAscan/ BLAST/ Infernal	Lys	CTT
chr1	28531611	28531693	+	tRNAscan/ BLAST/ Infernal	Leu	TAA
chr1	28531753	28531824	-	tRNAscan/ BLAST/ Infernal	Gly	TCC
chr1	28646721	28646793	+	tRNAscan/ BLAST/ Infernal	Arg	TCT
chr1	28761289	28761361	+	tRNAscan/ BLAST/ Infernal	Met	CAT
chr1	29059300	29059391	-	tRNAscan/ BLAST/ Infernal	Tyr	GTA
chr1	30070993	30071064	-	tRNAscan/ BLAST/ Infernal	Pro	AGG
chr1	30611054	30611126	-	tRNAscan/ BLAST/ Infernal	Arg	TCT
chr1	30903492	30903563	-	tRNAscan/ BLAST/ Infernal	His	GTG
chr1	31090308	31090381	-	tRNAscan/ BLAST/ Infernal	Val	AAC
chr1	31090503	31090576	-	tRNAscan/ BLAST/ Infernal	Val	AAC
chr1	31138085	31138156	+	tRNAscan/ BLAST/ Infernal	His	GTG
chr1	31365490	31365571	-	tRNAscan/ BLAST/ Infernal	Ser	AGA
chr1	31448911	31448983	+	tRNAscan/ BLAST/ Infernal	Lys	TTT
chr1	31770583	31770656	-	tRNAscan/ BLAST/ Infernal	Val	CAC
chr1	31837221	31837292	-	tRNAscan/ BLAST/ Infernal	Asp	GTC
chr1	32570175	32570248	-	tRNAscan/ BLAST/ Infernal	Ile	TAT
chr1	32597698	32597770	+	tRNAscan/ BLAST/ Infernal	Glu	CTC
chr1	32732128	32732209	-	tRNAscan/ BLAST/ Infernal	Ser	CGA
chr1	32801626	32801696	+	tRNAscan/ BLAST/ Infernal	Gly	GCC
chr1	33215772	33215842	+	tRNAscan/ BLAST/ Infernal	Gly	GCC
chr1	33887333	33887405	-	tRNAscan/ BLAST/ Infernal	Lys	TTT
chr1	34328128	34328200	-	tRNAscan/ BLAST/ Infernal	Lys	TTT
chr1	34570402	34570486	+	tRNAscan/ BLAST/ Infernal	Met	CAT
chr1	34800218	34800291	+	tRNAscan/ BLAST/ Infernal	Val	AAC
chr1	35579751	35579821	-	tRNAscan/ BLAST/ Infernal	Gly	GCC
chr1	35961942	35962013	+	tRNAscan/ BLAST/ Infernal	Glu	TTC
chr1	36638124	36638205	+	tRNAscan/ BLAST/ Infernal	Ser	TGA
chr1	36741107	36741179	+	tRNAscan/ BLAST/ Infernal	Ala	TGC
chr1	36741309	36741381	+	tRNAscan/ BLAST/ Infernal	Ala	TGC
chr1	36859650	36859721	-	tRNAscan/ BLAST/ Infernal	Pro	TGG
chr1	37165859	37165929	-	tRNAscan/ BLAST/ Infernal	Gly	CCC
chr1	37224941	37225014	-	tRNAscan/ BLAST/ Infernal	Val	AAC
chr1	38110135	38110207	-	tRNAscan/ BLAST/ Infernal	Phe	GAA
chr2	845116	845195	+	tRNAscan/ BLAST/ Infernal	Leu	TAG
chr2	1594999	1595070	+	tRNAscan/ BLAST/ Infernal	Met	CAT
chr2	2302395	2302466	+	tRNAscan/ BLAST/ Infernal	Cys	GCA
chr2	2302535	2302606	+	tRNAscan/ BLAST/ Infernal	Cys	GCA
chr2	2302676	2302747	+	tRNAscan/ BLAST/ Infernal	Cys	GCA
chr2	2723519	2723591	-	Infernal	-	.
chr2	2808753	2808825	-	Infernal	-	.
chr2	4085655	4085728	-	tRNAscan/ BLAST/ Infernal	Ile	AAT
chr2	4786714	4786795	+	tRNAscan/ BLAST/ Infernal	Ser	CGA
chr2	4877576	4877649	-	tRNAscan/ BLAST/ Infernal	Ile	AAT
chr2	4915381	4915462	-	tRNAscan/ Infernal	Ser	CGA
chr2	4915548	4915620	-	tRNAscan/ BLAST/ Infernal	Lys	CTT
chr2	4936238	4936321	+	tRNAscan/ BLAST/ Infernal	Leu	CAA
chr2	5510082	5510154	+	tRNAscan/ BLAST/ Infernal	Arg	CCT
chr2	5704449	5704520	-	tRNAscan/ BLAST/ Infernal	Pro	AGG
chr2	5704595	5704666	-	tRNAscan/ BLAST/ Infernal	Pro	AGG
chr2	5811182	5811255	+	tRNAscan/ BLAST/ Infernal	Val	CAC
chr2	6216885	6216957	-	tRNAscan/ BLAST/ Infernal	Lys	TTT
chr2	6289632	6289704	-	tRNAscan/ BLAST/ Infernal	Lys	CTT
chr2	6434734	6434806	-	tRNAscan/ BLAST/ Infernal	Arg	CCG
chr2	6435403	6435474	-	tRNAscan/ BLAST/ Infernal	His	GTG
chr2	6538399	6538470	-	tRNAscan/ BLAST/ Infernal	Cys	GCA
chr2	6793570	6793641	+	tRNAscan/ BLAST/ Infernal	His	GTG
chr2	7224971	7225043	+	tRNAscan/ BLAST/ Infernal	Arg	CCG
chr2	8372384	8372456	+	tRNAscan/ BLAST/ Infernal	Arg	TCT
chr2	8606768	8606840	+	tRNAscan	Arg	TCT
chr2	8844152	8844240	-	tRNAscan/ BLAST/ Infernal	Tyr	GTA
chr2	9365057	9365128	+	tRNAscan/ BLAST/ Infernal	Pro	AGG
chr2	10552273	10552344	+	tRNAscan/ BLAST/ Infernal	Asp	GTC
chr2	10552922	10552993	+	tRNAscan/ BLAST/ Infernal	Asp	GTC
chr2	11364616	11364688	+	tRNAscan/ BLAST/ Infernal	Val	TAC
chr2	12511411	12511484	+	tRNAscan/ BLAST/ Infernal	Ile	TAT
chr2	12996079	12996149	-	tRNAscan/ Infernal	Gly	GCC
chr2	12996275	12996345	-	tRNAscan/ Infernal	Gly	GCC
chr2	13760541	13760613	+	tRNAscan/ BLAST/ Infernal	Glu	CTC
chr2	14255048	14255121	+	tRNAscan/ BLAST/ Infernal	Ile	AAT
chr2	15471317	15471400	-	tRNAscan/ BLAST/ Infernal	Leu	CAA
chr2	15667797	15667868	+	tRNAscan/ BLAST/ Infernal	Pro	CGG
chr2	16149908	16149979	-	tRNAscan/ BLAST/ Infernal	Gln	CTG
chr2	16473416	16473489	-	tRNAscan/ BLAST/ Infernal	Asn	GTT
chr2	16539211	16539284	-	tRNAscan/ BLAST/ Infernal	Ile	AAT
chr2	16595828	16595900	+	tRNAscan/ BLAST/ Infernal	Ala	CGC
chr2	17023186	17023258	+	tRNAscan/ BLAST/ Infernal	Arg	CCT
chr2	17123185	17123257	+	tRNAscan/ BLAST/ Infernal	Arg	TCT
chr2	17802059	17802132	-	tRNAscan/ BLAST/ Infernal	Asn	GTT
chr2	17846191	17846262	+	tRNAscan/ BLAST/ Infernal	Gly	TCC
chr2	17854033	17854104	-	tRNAscan/ BLAST/ Infernal	Pro	TGG
chr2	17855323	17855394	-	tRNAscan/ BLAST/ Infernal	Pro	TGG
chr2	17856402	17856473	-	tRNAscan/ BLAST/ Infernal	Pro	TGG
chr2	17856921	17856992	-	tRNAscan/ BLAST/ Infernal	Pro	TGG
chr2	17857721	17857792	-	tRNAscan/ BLAST/ Infernal	Pro	TGG
chr2	18253629	18253702	-	tRNAscan/ BLAST/ Infernal	Val	AAC
chr2	18787041	18787112	+	tRNAscan/ Infernal	Asn	GTT
chr2	18809439	18809522	-	tRNAscan/ BLAST/ Infernal	Leu	CAA
chr2	19011037	19011121	+	tRNAscan/ BLAST/ Infernal	Met	CAT
chr2	19020085	19020168	+	tRNAscan/ BLAST/ Infernal	Tyr	GTA
chr2	19554474	19554552	+	BLAST	Pro	TGG
chr2	20120880	20120953	+	tRNAscan/ Infernal	Arg	TCG
chr2	21047795	21047867	-	tRNAscan/ BLAST/ Infernal	Lys	CTT
chr2	22778109	22778180	-	tRNAscan/ BLAST/ Infernal	Trp	CCA
chr2	24516092	24516173	-	tRNAscan/ BLAST/ Infernal	Ser	GCT
chr2	24660900	24660982	+	BLAST	Glu	TTC
chr2	25226393	25226465	-	tRNAscan	Arg	TCT
chr2	25574710	25574791	-	BLAST	Glu	TTC
chr2	26265131	26265212	-	tRNAscan/ BLAST/ Infernal	Ser	GCT
chr2	27115495	27115566	-	tRNAscan/ BLAST/ Infernal	Gly	TCC
chr2	31415390	31415463	-	tRNAscan/ BLAST/ Infernal	Trp	CCA
chr2	31415623	31415696	-	tRNAscan/ BLAST/ Infernal	Pro	TGG
chr2	34458761	34458832	-	BLAST	-	.
chr2	43829787	43829868	-	tRNAscan/ BLAST/ Infernal	Ser	TGA
chr2	43829971	43830052	-	tRNAscan/ BLAST/ Infernal	Ser	TGA
chr2	44439800	44439871	-	tRNAscan/ BLAST/ Infernal	Pro	TGG
chr2	44439965	44440036	-	tRNAscan/ BLAST/ Infernal	Pro	TGG
chr2	44444106	44444177	-	tRNAscan/ BLAST/ Infernal	Pro	TGG
chr2	44486754	44486827	-	tRNAscan/ BLAST/ Infernal	Val	CAC
chr2	45782385	45782458	-	tRNAscan/ BLAST/ Infernal	Met	CAT
chr2	46148411	46148481	-	tRNAscan	Met	CAT
chr2	47508225	47508296	-	tRNAscan/ BLAST/ Infernal	Glu	TTC
chr2	48385899	48385970	-	tRNAscan/ BLAST/ Infernal	Pro	CGG
chr2	48397904	48397976	-	tRNAscan/ BLAST/ Infernal	Ala	AGC
chr2	51894815	51894895	-	tRNAscan/ BLAST/ Infernal	Leu	AAG
chr2	52185735	52185805	-	tRNAscan/ Infernal	Gly	GCC
chr2	52684647	52684720	-	tRNAscan/ BLAST/ Infernal	Val	CAC
chr2	52950964	52951049	+	tRNAscan/ BLAST/ Infernal	Tyr	GTA
chr2	53011551	53011624	-	tRNAscan/ BLAST/ Infernal	Val	AAC
chr2	53423123	53423194	-	tRNAscan/ BLAST/ Infernal	Gly	TCC
chr2	53533529	53533600	+	tRNAscan/ BLAST/ Infernal	Asn	GTT
chr2	53577016	53577088	+	tRNAscan/ BLAST/ Infernal	Ala	TGC
chr2	53866503	53866574	-	tRNAscan/ BLAST/ Infernal	Gln	TTG
chr2	53970256	53970327	+	tRNAscan/ BLAST/ Infernal	Gln	CTG
chr2	54141669	54141741	+	tRNAscan/ BLAST/ Infernal	Phe	GAA
chr3	203930	204002	+	tRNAscan/ BLAST/ Infernal	Ala	TGC
chr3	936938	937011	-	tRNAscan/ BLAST/ Infernal	Thr	AGT
chr3	2367646	2367719	+	tRNAscan/ BLAST/ Infernal	Ile	TAT
chr3	2591546	2591619	+	tRNAscan/ BLAST/ Infernal	Asn	GTT
chr3	4139076	4139146	+	tRNAscan/ BLAST/ Infernal	Gly	GCC
chr3	4743145	4743216	+	tRNAscan/ BLAST/ Infernal	Gln	TTG
chr3	5406294	5406375	-	tRNAscan/ BLAST/ Infernal	Ser	AGA
chr3	6952877	6952961	-	tRNAscan/ BLAST/ Infernal	Met	CAT
chr3	15037524	15037596	-	tRNAscan/ BLAST/ Infernal	Ala	TGC
chr3	23216641	23216712	-	tRNAscan/ BLAST/ Infernal	Thr	TGT
chr3	27607336	27607423	+	tRNAscan/ BLAST/ Infernal	Ser	GCT
chr3	31771538	31771620	-	BLAST	Tyr	GTA
chr4	2049427	2049499	-	tRNAscan/ BLAST/ Infernal	Lys	CTT
chr4	2188976	2189049	+	tRNAscan/ BLAST/ Infernal	Asn	GTT
chr4	2564473	2564546	-	tRNAscan/ BLAST/ Infernal	Arg	TCG
chr4	4252473	4252554	-	tRNAscan/ BLAST/ Infernal	Ser	AGA
chr4	5222170	5222250	-	tRNAscan/ BLAST/ Infernal	Leu	CAG
chr4	5667991	5668062	+	tRNAscan/ BLAST/ Infernal	Asp	GTC
chr4	6096361	6096433	+	tRNAscan/ BLAST/ Infernal	Glu	TTC
chr4	6096493	6096576	+	tRNAscan/ BLAST/ Infernal	Tyr	GTA
chr4	10309268	10309339	-	tRNAscan/ Infernal	Thr	TGT
chr4	10311193	10311264	-	BLAST/ Infernal	Thr	TGT
chr4	10311532	10311603	-	tRNAscan/ BLAST/ Infernal	Thr	TGT
chr4	10311870	10311941	-	tRNAscan/ BLAST/ Infernal	Thr	TGT
chr4	11250465	11250535	-	tRNAscan/ BLAST/ Infernal	Gly	GCC
chr4	12321559	12321631	-	tRNAscan/ BLAST/ Infernal	Phe	GAA
chr4	12321751	12321823	-	tRNAscan/ BLAST/ Infernal	Phe	GAA
chr4	12578242	12578322	-	tRNAscan/ BLAST/ Infernal	Leu	CAA
chr4	13208426	13208498	-	tRNAscan/ BLAST/ Infernal	Met	CAT
chr4	15064952	15065023	-	tRNAscan/ BLAST/ Infernal	Met	CAT
chr4	19747536	19747615	+	tRNAscan/ BLAST/ Infernal	Leu	TAG
chr4	20261050	20261121	-	tRNAscan/ BLAST/ Infernal	Pro	TGG
chr4	24649349	24649422	-	Infernal	-	.
chr4	26399300	26399373	-	tRNAscan/ BLAST/ Infernal	Ile	AAT
chr4	26502589	26502662	+	tRNAscan/ BLAST/ Infernal	Asn	GTT
chr4	26505186	26505259	+	tRNAscan/ BLAST/ Infernal	Asn	GTT
chr4	26604121	26604194	+	tRNAscan/ BLAST/ Infernal	Asn	GTT
chr4	27033506	27033578	+	Infernal	-	.
chr4	27197108	27197188	-	tRNAscan/ BLAST/ Infernal	Leu	CAG
chr4	27538161	27538232	-	tRNAscan/ BLAST/ Infernal	Pro	AGG
chr5	2084071	2084142	-	tRNAscan/ Infernal	His	GTG
chr5	2645652	2645727	-	tRNAscan	Thr	TGT
chr5	6437011	6437082	-	tRNAscan	His	ATG
chr5	17020292	17020365	+	BLAST	-	.
chr5	17021479	17021552	+	tRNAscan/ BLAST/ Infernal	His	GTG
chr5	20652934	20653007	+	tRNAscan/ BLAST/ Infernal	His	GTG
chr5	20655096	20655169	-	tRNAscan/ BLAST/ Infernal	Met	CAT
chr5	20801704	20801776	+	tRNAscan/ BLAST/ Infernal	Ala	AGC
chr5	21682506	21682578	-	tRNAscan/ BLAST/ Infernal	Val	TAC
chr5	23231698	23231769	+	tRNAscan/ BLAST/ Infernal	Glu	TTC
chr5	24155353	24155425	+	tRNAscan/ BLAST/ Infernal	Arg	ACG
chr5	24697175	24697247	-	tRNAscan/ BLAST/ Infernal	Glu	CTC
chr5	25558485	25558558	-	tRNAscan/ BLAST/ Infernal	Ile	TAT
chr5	26383786	26383857	-	tRNAscan/ BLAST/ Infernal	Gln	CTG
chr5	26495508	26495580	-	tRNAscan/ BLAST/ Infernal	Phe	GAA
chr5	26572486	26572567	-	tRNAscan/ BLAST/ Infernal	Ser	AGA
chr5	26836157	26836229	+	tRNAscan/ BLAST/ Infernal	Ala	AGC
chr5	26988321	26988391	+	tRNAscan/ BLAST/ Infernal	Gly	CCC
chr5	27063752	27063823	+	tRNAscan/ BLAST/ Infernal	Met	CAT
chr5	27139050	27139121	-	tRNAscan/ BLAST/ Infernal	Met	CAT
chr5	27353036	27353108	-	tRNAscan/ BLAST/ Infernal	Phe	GAA
chr5	27584086	27584156	-	tRNAscan/ BLAST/ Infernal	Gly	GCC
chr5	27585018	27585088	-	tRNAscan/ BLAST/ Infernal	Gly	GCC
chr5	28147950	28148022	+	tRNAscan/ BLAST/ Infernal	Phe	GAA
chr6	649452	649525	+	tRNAscan/ BLAST/ Infernal	Pro	TGG
chr6	649685	649758	+	tRNAscan/ BLAST/ Infernal	Trp	CCA
chr6	758727	758806	+	tRNAscan/ BLAST/ Infernal	Leu	TAG
chr6	770987	771057	-	tRNAscan/ BLAST/ Infernal	Gly	GCC
chr6	984966	985038	-	tRNAscan/ BLAST/ Infernal	Ala	AGC
chr6	1668302	1668372	-	tRNAscan/ BLAST/ Infernal	Gly	GCC
chr6	1763180	1763253	+	tRNAscan	Val	CAC
chr6	2249256	2249327	-	tRNAscan/ BLAST/ Infernal	His	GTG
chr6	2256599	2256672	+	tRNAscan/ BLAST/ Infernal	Val	AAC
chr6	2452864	2452952	+	tRNAscan/ BLAST/ Infernal	Tyr	GTA
chr6	2463682	2463755	-	tRNAscan/ BLAST/ Infernal	Arg	TCG
chr6	2481044	2481116	+	tRNAscan/ BLAST/ Infernal	Lys	TTT
chr6	2504968	2505042	+	BLAST	Leu	CAA
chr6	2867966	2868037	+	tRNAscan/ BLAST/ Infernal	Pro	AGG
chr6	2868179	2868250	+	tRNAscan/ BLAST/ Infernal	Pro	AGG
chr6	4028700	4028772	+	tRNAscan/ BLAST/ Infernal	Ala	AGC
chr6	4063839	4063921	-	tRNAscan/ BLAST/ Infernal	Leu	TAA
chr6	4179398	4179478	+	tRNAscan/ BLAST/ Infernal	Leu	AAG
chr6	5553650	5553721	+	tRNAscan/ BLAST/ Infernal	Trp	CCA
chr6	5664678	5664750	-	tRNAscan/ BLAST/ Infernal	Arg	CCT
chr6	6850099	6850171	+	tRNAscan/ BLAST/ Infernal	Arg	CCT
chr6	6929798	6929879	-	tRNAscan/ BLAST/ Infernal	Ser	AGA
chr6	6934882	6934963	-	tRNAscan/ BLAST/ Infernal	Ser	AGA
chr6	7798024	7798104	-	tRNAscan/ BLAST/ Infernal	Leu	AAG
chr6	7865612	7865693	-	tRNAscan/ BLAST/ Infernal	Ser	GCT
chr6	8913723	8913794	+	tRNAscan/ BLAST/ Infernal	Pro	TGG
chr6	9899322	9899403	-	tRNAscan/ BLAST/ Infernal	Ser	GCT
chr6	13099672	13099745	-	tRNAscan/ BLAST/ Infernal	Thr	AGT
chr6	13683039	13683120	-	tRNAscan/ BLAST/ Infernal	Ser	GCT
chr6	13794766	13794838	-	tRNAscan/ BLAST/ Infernal	Ala	TGC
chr6	13795067	13795139	-	tRNAscan/ BLAST/ Infernal	Ala	TGC
chr6	13795368	13795440	-	tRNAscan/ BLAST/ Infernal	Ala	TGC
chr6	13795761	13795833	-	tRNAscan/ BLAST/ Infernal	Ala	TGC
chr6	15279808	15279879	-	tRNAscan/ BLAST/ Infernal	Cys	GCA
chr6	15280508	15280579	-	tRNAscan/ BLAST/ Infernal	Cys	GCA
chr6	15280871	15280942	-	tRNAscan/ BLAST/ Infernal	Cys	GCA
chr6	17858201	17858284	+	Infernal	-	.
chr6	18012035	18012107	+	tRNAscan	Arg	CCT
chr6	18402025	18402096	-	tRNAscan/ BLAST/ Infernal	Thr	TGT
chr6	19499969	19500042	-	tRNAscan/ BLAST/ Infernal	Ile	AAT
chr6	20098993	20099064	+	tRNAscan/ BLAST/ Infernal	Asp	GTC
chr6	26397245	26397316	-	tRNAscan/ BLAST/ Infernal	Cys	GCA
chr6	26782405	26782478	-	tRNAscan/ BLAST/ Infernal	Met	CAT
chr6	31400722	31400795	+	tRNAscan/ BLAST/ Infernal	Arg	ACG
chr6	36329331	36329402	-	tRNAscan/ BLAST/ Infernal	Gly	TCC
chr7	72442	72513	+	tRNAscan/ BLAST/ Infernal	Thr	TGT
chr7	462827	462907	-	tRNAscan/ BLAST/ Infernal	Leu	CAA
chr7	530771	530851	+	tRNAscan/ BLAST/ Infernal	Leu	AAG
chr7	570428	570500	+	tRNAscan/ BLAST/ Infernal	Ala	TGC
chr7	672801	672872	-	tRNAscan/ BLAST/ Infernal	Gln	TTG
chr7	1073365	1073436	+	tRNAscan/ BLAST/ Infernal	Asp	GTC
chr7	1408586	1408657	+	tRNAscan/ BLAST/ Infernal	Pro	TGG
chr7	2107989	2108079	-	Infernal	-	.
chr7	2295869	2295949	+	tRNAscan/ BLAST/ Infernal	Leu	CAG
chr7	2551255	2551327	-	tRNAscan/ BLAST/ Infernal	Ala	TGC
chr7	2653971	2654042	-	tRNAscan/ BLAST/ Infernal	Gln	TTG
chr7	2886513	2886585	+	tRNAscan/ BLAST/ Infernal	Ala	TGC
chr7	2909244	2909317	-	tRNAscan/ BLAST/ Infernal	Asn	GTT
chr7	2989117	2989188	-	tRNAscan/ BLAST/ Infernal	Thr	CGT
chr7	3578989	3579060	-	tRNAscan/ BLAST/ Infernal	Asp	GTC
chr7	3767882	3767955	-	tRNAscan/ BLAST/ Infernal	Ile	AAT
chr7	3997782	3997853	+	tRNAscan/ BLAST/ Infernal	Trp	CCA
chr7	4547781	4547853	+	tRNAscan/ BLAST/ Infernal	Ala	TGC
chr7	5165106	5165179	+	tRNAscan/ BLAST/ Infernal	Arg	TCG
chr7	5310173	5310246	-	tRNAscan/ BLAST/ Infernal	Thr	AGT
chr7	5955447	5955528	+	tRNAscan/ BLAST/ Infernal	Ser	AGA
chr7	5955604	5955677	-	tRNAscan/ BLAST/ Infernal	Asn	GTT
chr7	6491678	6491749	+	tRNAscan/ BLAST/ Infernal	Gln	CTG
chr7	6631185	6631256	+	tRNAscan/ BLAST/ Infernal	Asp	GTC
chr7	6908075	6908146	-	tRNAscan/ BLAST/ Infernal	Glu	TTC
chr7	6999502	6999573	-	tRNAscan/ BLAST/ Infernal	Gln	CTG
chr7	7307595	7307666	+	tRNAscan/ BLAST/ Infernal	His	GTG
chr7	7535039	7535110	-	tRNAscan/ BLAST/ Infernal	Pro	CGG
chr7	7580898	7580970	-	tRNAscan/ BLAST/ Infernal	Lys	CTT
chr7	7620239	7620313	-	tRNAscan/ BLAST/ Infernal	Glu	CTC
chr7	8086955	8087028	-	tRNAscan/ BLAST/ Infernal	Ile	AAT
chr7	8087415	8087488	-	tRNAscan/ BLAST/ Infernal	Ile	AAT
chr7	8087873	8087946	-	tRNAscan/ BLAST/ Infernal	Ile	AAT
chr7	8088607	8088680	-	tRNAscan/ BLAST/ Infernal	Ile	AAT
chr7	8182037	8182108	-	tRNAscan/ BLAST/ Infernal	Glu	TTC
chr7	8624808	8624882	+	tRNAscan/ Infernal	Gly	GCC
chr7	9036140	9036212	-	tRNAscan/ BLAST/ Infernal	Lys	TTT
chr7	9245539	9245610	-	tRNAscan/ BLAST/ Infernal	Cys	GCA
chr7	9372882	9372963	-	tRNAscan/ BLAST/ Infernal	Ser	AGA
chr7	10570402	10570474	+	tRNAscan/ BLAST/ Infernal	Arg	TCT
chr7	10714351	10714423	-	tRNAscan/ BLAST/ Infernal	Ala	CGC
chr7	10911697	10911778	+	tRNAscan/ BLAST/ Infernal	Ser	GCT
chr7	11668671	11668755	+	tRNAscan/ BLAST/ Infernal	Met	CAT
chr7	11669174	11669263	+	tRNAscan/ BLAST/ Infernal	Tyr	GTA
chr7	11684453	11684525	+	tRNAscan/ BLAST/ Infernal	Glu	CTC
chr7	11869224	11869295	+	tRNAscan/ BLAST/ Infernal	Glu	TTC
chr7	11954540	11954612	+	tRNAscan/ BLAST/ Infernal	Arg	ACG
chr7	12674390	12674463	-	tRNAscan/ BLAST/ Infernal	Val	CAC
chr7	12751183	12751254	-	tRNAscan/ BLAST/ Infernal	Trp	CCA
chr7	13395309	13395379	-	tRNAscan/ BLAST/ Infernal	Gly	GCC
chr7	14404603	14404674	-	tRNAscan/ BLAST/ Infernal	Gln	TTG
chr7	14404946	14405017	-	tRNAscan/ BLAST/ Infernal	Gln	CTG
chr7	14405483	14405553	-	tRNAscan/ BLAST/ Infernal	Gln	TTG
chr7	14407292	14407363	-	tRNAscan/ BLAST/ Infernal	Arg	CCG
chr7	24428735	24428806	-	tRNAscan/ BLAST/ Infernal	Asp	GTC
chr8	637889	637961	-	tRNAscan/ BLAST/ Infernal	Arg	CCG
chr8	794564	794636	+	tRNAscan/ BLAST/ Infernal	Arg	CCT
chr8	1002742	1002823	+	tRNAscan/ BLAST/ Infernal	Ser	GCT
chr8	1241629	1241700	+	tRNAscan/ BLAST/ Infernal	Asp	GTC
chr8	1241799	1241870	+	tRNAscan/ BLAST/ Infernal	Asp	GTC
chr8	2941371	2941442	+	tRNAscan/ BLAST/ Infernal	Cys	GCA
chr8	3335560	3335644	-	tRNAscan/ BLAST/ Infernal	Met	CAT
chr8	3996924	3996995	+	tRNAscan/ BLAST/ Infernal	Trp	CCA
chr8	4635653	4635726	-	tRNAscan/ BLAST/ Infernal	Ile	AAT
chr8	4635843	4635916	-	tRNAscan/ BLAST/ Infernal	Ile	AAT
chr8	14762397	14762469	-	tRNAscan/ BLAST/ Infernal	Met	CAT
chr8	17574653	17574732	+	Infernal	-	.
chr8	18108687	18108757	+	tRNAscan/ BLAST/ Infernal	Cys	GCA
chr8	18111296	18111369	-	tRNAscan/ BLAST/ Infernal	Asp	GTC
chr8	18111489	18111572	-	tRNAscan/ BLAST/ Infernal	Tyr	GTA
chr8	18111637	18111709	-	tRNAscan/ BLAST/ Infernal	Glu	TTC
chr8	18112474	18112545	+	tRNAscan/ BLAST/ Infernal	Thr	GGT
chr8	18116467	18116559	-	tRNAscan/ BLAST	Ser	TGA
chr8	18117376	18117446	+	tRNAscan/ BLAST/ Infernal	Gly	GCC
chr8	18117637	18117710	-	tRNAscan/ BLAST/ Infernal	Met	CAT
chr8	18125908	18125994	+	tRNAscan/ BLAST/ Infernal	Ser	GGA
chr8	18127261	18127333	-	tRNAscan/ BLAST/ Infernal	Thr	TGT
chr8	18129037	18129109	+	tRNAscan/ BLAST/ Infernal	Phe	GAA
chr8	18133360	18133432	+	tRNAscan/ BLAST/ Infernal	Met	CAT
chr8	22791122	22791205	-	tRNAscan/ BLAST/ Infernal	Leu	CAA
chr8	23448901	23448973	-	tRNAscan/ BLAST/ Infernal	Phe	GAA
chr8	24131358	24131430	+	tRNAscan/ BLAST/ Infernal	Phe	GAA
chr8	26009209	26009280	+	tRNAscan/ BLAST/ Infernal	Trp	CCA
chr8	26032227	26032319	+	tRNAscan/ Infernal	Ser	TGA
chr8	26504299	26504371	+	tRNAscan	Arg	CCT
chr8	28116773	28116843	-	tRNAscan/ BLAST/ Infernal	Gly	GCC
chr8	28499478	28499550	-	tRNAscan/ BLAST/ Infernal	Lys	CTT
chr8	28923222	28923302	-	tRNAscan/ BLAST/ Infernal	Leu	AAG
chr8	28984622	28984693	-	tRNAscan/ BLAST/ Infernal	Gly	TCC
chr8	29182003	29182076	+	tRNAscan/ BLAST/ Infernal	Val	AAC
chr8	29617578	29617649	-	tRNAscan/ BLAST/ Infernal	Asp	GTC
chr8	29622955	29623028	-	tRNAscan/ BLAST/ Infernal	Val	CAC
chr8	30113131	30113203	+	tRNAscan/ BLAST/ Infernal	Ala	AGC
chr8	30203978	30204049	+	tRNAscan/ Infernal	Thr	TGT
chr8	30386548	30386619	-	tRNAscan/ BLAST/ Infernal	Met	CAT
chr8	30538446	30538518	-	tRNAscan	Arg	TCT
chr8	30758064	30758136	+	tRNAscan/ BLAST/ Infernal	Ala	CGC
chr8	30990201	30990271	-	tRNAscan/ BLAST/ Infernal	Gly	CCC
chr8	31098980	31099053	-	tRNAscan/ BLAST/ Infernal	Val	AAC
chr8	31263466	31263548	-	tRNAscan/ BLAST/ Infernal	Leu	TAA
chr9	521973	522053	+	tRNAscan/ BLAST/ Infernal	Leu	CAG
chr9	1210715	1210787	+	tRNAscan/ BLAST/ Infernal	Phe	GAA
chr9	4746607	4746679	-	tRNAscan/ BLAST/ Infernal	Glu	CTC
chr9	7102267	7102339	-	tRNAscan/ BLAST/ Infernal	Lys	TTT
chr9	11061130	11061217	-	tRNAscan/ Infernal	Ser	GCT
chr9	12134526	12134606	-	tRNAscan/ BLAST/ Infernal	Leu	CAA
chr9	19946035	19946107	+	tRNAscan/ BLAST/ Infernal	Arg	TCT
chr10	557622	557694	-	tRNAscan/ BLAST/ Infernal	Glu	CTC
chr10	986794	986865	+	tRNAscan/ BLAST/ Infernal	Glu	TTC
chr10	1139609	1139692	+	tRNAscan/ BLAST/ Infernal	Leu	CAA
chr10	1289879	1289960	-	tRNAscan/ BLAST/ Infernal	Ser	TGA
chr10	1580297	1580369	-	tRNAscan/ BLAST/ Infernal	Glu	CTC
chr10	2069135	2069207	-	tRNAscan/ BLAST/ Infernal	Ala	AGC
chr10	2155701	2155772	+	tRNAscan/ BLAST/ Infernal	Met	CAT
chr10	2155873	2155945	+	tRNAscan/ BLAST/ Infernal	Ala	TGC
chr10	2219320	2219392	+	tRNAscan/ BLAST/ Infernal	Lys	TTT
chr10	2228818	2228889	+	tRNAscan/ BLAST/ Infernal	Glu	TTC
chr10	2448563	2448634	-	tRNAscan/ BLAST/ Infernal	Asp	GTC
chr10	3235334	3235406	+	tRNAscan/ BLAST/ Infernal	Arg	CCT
chr10	3944779	3944850	-	tRNAscan/ BLAST/ Infernal	Pro	TGG
chr10	3961362	3961435	-	tRNAscan/ BLAST/ Infernal	Thr	AGT
chr10	4966194	4966265	-	tRNAscan/ BLAST/ Infernal	Trp	CCA
chr10	5974638	5974722	+	tRNAscan/ BLAST/ Infernal	Met	CAT
chr10	5999610	5999702	+	tRNAscan/ BLAST/ Infernal	Tyr	GTA
chr10	6216656	6216728	-	tRNAscan/ BLAST/ Infernal	Lys	CTT
chr10	7450016	7450086	-	tRNAscan/ BLAST/ Infernal	Cys	GCA
chr10	8759039	8759122	+	BLAST/ Infernal	Tyr	GTA
chr10	9107667	9107759	-	tRNAscan/ BLAST	Ser	TGA
chr10	9108576	9108646	+	tRNAscan/ BLAST/ Infernal	Gly	GCC
chr10	9108837	9108910	-	tRNAscan/ BLAST/ Infernal	Met	CAT
chr10	20809686	20809770	-	tRNAscan/ BLAST/ Infernal	Met	CAT
chr10	20809831	20809915	-	tRNAscan/ BLAST/ Infernal	Met	CAT
chr10	21994699	21994771	-	tRNAscan/ BLAST/ Infernal	Phe	GAA
chr10	21994944	21995016	-	tRNAscan/ BLAST/ Infernal	Phe	GAA
chr10	21996319	21996391	-	tRNAscan/ BLAST/ Infernal	Phe	GAA
chr10	24680197	24680270	-	tRNAscan/ BLAST/ Infernal	Thr	AGT
chr10	24721965	24722036	-	tRNAscan/ BLAST/ Infernal	Pro	AGG
chr10	26056268	26056341	-	tRNAscan/ BLAST/ Infernal	Asn	GTT
chr10	26682506	26682587	-	tRNAscan/ BLAST/ Infernal	Ser	GCT
chr10	26874383	26874456	-	Infernal	Lys	TTT
chr11	2354272	2354358	+	tRNAscan/ BLAST/ Infernal	Ser	GGA
chr11	2709168	2709241	+	tRNAscan/ BLAST/ Infernal	Pro	TGG
chr11	2709401	2709474	+	tRNAscan/ BLAST/ Infernal	Trp	CCA
chr11	2723780	2723852	-	tRNAscan/ BLAST/ Infernal	Met	CAT
chr11	2728103	2728175	-	tRNAscan/ BLAST/ Infernal	Phe	GAA
chr11	2729879	2729951	+	tRNAscan/ BLAST/ Infernal	Thr	TGT
chr11	2731218	2731304	-	tRNAscan/ BLAST/ Infernal	Ser	GGA
chr11	2739502	2739575	+	tRNAscan/ BLAST/ Infernal	Met	CAT
chr11	2739766	2739836	-	tRNAscan/ BLAST/ Infernal	Gly	GCC
chr11	2740653	2740745	+	tRNAscan/ BLAST	Ser	TGA
chr11	2744667	2744738	-	tRNAscan/ BLAST/ Infernal	Thr	GGT
chr11	2745493	2745564	+	tRNAscan/ BLAST/ Infernal	Thr	GGT
chr11	2749486	2749578	-	tRNAscan/ BLAST	Ser	TGA
chr11	2750395	2750465	+	tRNAscan/ BLAST/ Infernal	Gly	GCC
chr11	2750656	2750729	-	tRNAscan/ BLAST/ Infernal	Met	CAT
chr11	2758927	2759013	+	tRNAscan/ BLAST/ Infernal	Ser	GGA
chr11	2888846	2888918	+	tRNAscan/ BLAST/ Infernal	Lys	TTT
chr11	6961128	6961200	+	tRNAscan/ BLAST/ Infernal	Ala	AGC
chr11	25453111	25453196	+	tRNAscan/ BLAST/ Infernal	Tyr	GTA
chr11	25890485	25890566	+	tRNAscan/ BLAST/ Infernal	Ser	AGA
chr11	26434573	26434656	+	Infernal	-	.
chr11	28063830	28063903	+	tRNAscan/ BLAST/ Infernal	Ile	AAT
chr11	28490639	28490710	+	tRNAscan/ BLAST/ Infernal	His	GTG
chr11	28840846	28840918	-	tRNAscan/ BLAST/ Infernal	Val	TAC
chr11	28985634	28985705	+	tRNAscan/ BLAST/ Infernal	Asp	GTC
chr11	29119098	29119169	+	tRNAscan/ BLAST/ Infernal	Thr	CGT
chr11	29136655	29136727	-	tRNAscan/ BLAST/ Infernal	Arg	ACG
chr11	29136749	29136820	-	tRNAscan/ BLAST/ Infernal	Cys	GCA
chr11	29174456	29174529	-	tRNAscan/ BLAST/ Infernal	Asn	GTT
chr11	30345181	30345253	-	tRNAscan/ BLAST/ Infernal	Ala	AGC
chr11	31252851	31252922	+	tRNAscan/ BLAST/ Infernal	Gly	TCC
chr11	31586737	31586809	+	tRNAscan/ BLAST/ Infernal	Lys	TTT
chr11	32238206	32238278	+	tRNAscan/ BLAST/ Infernal	Arg	ACG
chr11	32353388	32353459	+	tRNAscan/ BLAST/ Infernal	Thr	TGT
chr11	32783910	32783982	-	tRNAscan/ BLAST/ Infernal	Lys	CTT
chr11	32798690	32798772	+	tRNAscan/ BLAST/ Infernal	Leu	TAA
chr11	32975263	32975343	-	tRNAscan/ BLAST/ Infernal	Leu	AAG
chr11	33381964	33382035	+	tRNAscan/ BLAST/ Infernal	Gln	TTG

## Sheet: T5
Final rRNA candidates = 51
Id	start	end	str.	Approach	Data
chr1	10327926	10328028	+	BLAST	SSU
chr1	10328287	10328401	+	BLAST/ Infernal/ RNAmmer	5.8s
chr1	18843524	18843623	+	Infernal	5s
chr1	21317021	21317287	+	Infernal	SSU
chr2	24660896	24661040	+	Infernal/ RNAmmer	5s
chr3	29533336	29533494	-	Infernal/ RNAmmer	5s
chr3	29533407	29533494	-	BLAST	5.8s
chr3	30639560	30639672	-	RNAmmer	5.8s
chr4	634051	634353	-	Infernal	SSU
chr4	14858233	14858358	-	BLAST	-
chr4	14880806	14880921	+	BLAST/ Infernal/ RNAmmer	5s
chr4	14881339	14881426	+	BLAST/ Infernal/ RNAmmer	5.8s
chr4	14882402	14882517	+	BLAST/ Infernal/ RNAmmer	5s
chr4	17178683	17178800	-	BLAST/ Infernal/ RNAmmer	5s
chr4	17179214	17179329	-	BLAST/ Infernal/ RNAmmer	5s
chr5	6325374	6325456	+	BLAST	-
chr5	6326220	6326501	+	Infernal	LSU
chr5	13646513	13646667	+	BLAST	5.8s
chr6	21835759	21835870	-	Infernal	5s
chr7	6334940	6335058	+	Infernal/ RNAmmer	5s
chr7	12809986	12810296	-	Infernal	SSU
chr8	18544912	18545055	-	Infernal	5.8s
chr8	18547059	18548334	+	Infernal	LSU
chr8	19585791	19585898	+	Infernal/ RNAmmer	5s
chr9	10314207	10314322	+	BLAST/ Infernal/ RNAmmer	5s
chr9	10314740	10314827	+	BLAST/ Infernal/ RNAmmer	5.8s
chr9	10315803	10315918	+	BLAST/ Infernal/ RNAmmer	5s
chr9	10316336	10316423	+	BLAST/ Infernal/ RNAmmer	5.8s
chr9	10317399	10317514	+	BLAST/ Infernal/ RNAmmer	5s
chr10	22907286	22907401	-	BLAST	SSU
chr11	753592	753709	-	BLAST/ Infernal/ RNAmmer	5s
chr11	754123	754241	-	BLAST/ Infernal/ RNAmmer	5s
chr11	754655	754773	-	BLAST/ Infernal/ RNAmmer	5s
chr11	755187	755305	-	BLAST/ Infernal/ RNAmmer	5s
chr11	755719	755837	-	BLAST/ Infernal/ RNAmmer	5s
chr11	756251	756369	-	BLAST/ Infernal/ RNAmmer	5s
chr11	756783	756901	-	BLAST/ Infernal/ RNAmmer	5s
chr11	757315	757433	-	BLAST/ Infernal/ RNAmmer	5s
chr11	757847	757965	-	BLAST/ Infernal/ RNAmmer	5s
chr11	758379	758497	-	BLAST/ Infernal/ RNAmmer	5s
chr11	758911	759029	-	BLAST/ Infernal/ RNAmmer	5s
chr11	759443	759561	-	BLAST/ Infernal/ RNAmmer	5s
chr11	759975	760093	-	BLAST/ Infernal/ RNAmmer	5s
chr11	760507	760625	-	BLAST/ Infernal/ RNAmmer	5s
chr11	761039	761157	-	BLAST/ Infernal/ RNAmmer	5s
chr11	761571	761689	-	BLAST/ Infernal/ RNAmmer	5s
chr11	762103	762221	-	BLAST/ Infernal/ RNAmmer	5s
chr11	762635	762753	-	BLAST/ Infernal/ RNAmmer	5s
chr11	763167	763285	-	BLAST/ Infernal/ RNAmmer	5s
chr11	763699	763817	-	BLAST/ Infernal/ RNAmmer	5s
chr11	21394795	21394911	-	Infernal	5s

## Sheet: T6
Final miRNA precursor = 88						Blue colored sequences were identified in this study.
Id	start	end	str.	name	Author
chr1	24017140	24017249	-	ccp-miR403	Fernandes-Brum et al., 2017
chr1	24017142	24017255	+	ccp-miR403a	Fernandes-Brum et al., 2017
chr1	29319096	29319258	+	ccp-miR172d-2,	Fernandes-Brum et al., 2017
chr1	32829582	32829745	+	ccp-miR390	Fernandes-Brum et al., 2017
chr1	32829582	32829745	-	ccp-miR390a-1	Fernandes-Brum et al., 2017
chr1	33446219	33446413	-	MIR319-1	Lemos et al., 2018
chr1	33446228	33446405	+	ccp-miR319-1	Fernandes-Brum et al., 2017
chr1	35945445	35945532	-	ccp-miR167-5	Fernandes-Brum et al., 2017
chr1	35954231	35954325	-	ccp-miR167-1,	Fernandes-Brum et al., 2017
chr2	4029367	4029559	-	MIR159	Lemos et al., 2018/ Guedes et al., 2018
chr2	4029379	4029551	-	ccp-miR319c-2	Fernandes-Brum et al., 2017
chr2	5587560	5587699	-	ccp-miR393a	Fernandes-Brum et al., 2017
chr2	6092599	6092774	-	ccp-miR172-1	Fernandes-Brum et al., 2017
chr2	6092599	6092774	+	ccp-miR172d-1,	Fernandes-Brum et al., 2017
chr2	8974709	8974816	+	ccp-miR172-2,	Fernandes-Brum et al., 2017
chr2	8974715	8974810	-	ccp-miR172-3	Fernandes-Brum et al., 2017
chr2	13862017	13862175	-	ccp-miR399f	Fernandes-Brum et al., 2017
chr2	13865584	13865687	+	ccp-miR399-2	Fernandes-Brum et al., 2017
chr2	13865584	13865687	-	ccp-miR399-5	Fernandes-Brum et al., 2017
chr2	13889186	13889326	-	ccp-miR399-6,	Fernandes-Brum et al., 2017
chr2	13906321	13906411	+	ccp-miR399-1	Fernandes-Brum et al., 2017
chr2	13915821	13915936	+	ccp-miR399-3	Fernandes-Brum et al., 2017
chr2	13918946	13919084	-	ccp-miR399-4	Fernandes-Brum et al., 2017
chr2	34102348	34102475	-	ccp-miR398	Fernandes-Brum et al., 2017
chr2	34102348	34102475	+	ccp-miR398b	Fernandes-Brum et al., 2017
chr2	34102358	34102467	+	miR398,PREC-G	Guedes et al., 2018
chr2	36665766	36665844	-	ccp-miR167a	Fernandes-Brum et al., 2017
chr2	47655449	47655564	-	ccp-miR164-3	Fernandes-Brum et al., 2017
chr2	47655449	47655564	+	ccp-miR164c	Fernandes-Brum et al., 2017
chr2	49819163	49819329	+	ccp-miR408	Fernandes-Brum et al., 2017
chr2	49819185	49819304	-	miR408,PREC-G	Guedes et al., 2018
chr2	54112346	54112487	+	ccp-miR828a,	Fernandes-Brum et al., 2017
chr3	3324027	3324098	+	ccp-miR167-3,	Fernandes-Brum et al., 2017
chr3	3950532	3950687	-	ccp-miR7122a,	Fernandes-Brum et al., 2017
chr4	723581	723695	+	ccp-miR164-1,	Fernandes-Brum et al., 2017
chr4	723588	723687	-	ccp-miR164-2	Fernandes-Brum et al., 2017
chr4	3379786	3379888	-	ccp-miR396-2,	Fernandes-Brum et al., 2017
chr4	3379786	3379888	+	ccp-miR396b-1	Fernandes-Brum et al., 2017
chr4	4652782	4652878	-	ccp-miR171-6	Fernandes-Brum et al., 2017
chr4	4652784	4652876	+	ccp-miR171-5	Fernandes-Brum et al., 2017
chr4	5038386	5038578	-	ccp-miR319c-1,	Fernandes-Brum et al., 2017
chr4	5047095	5047282	-	ccp-miR159a	Fernandes-Brum et al., 2017
chr4	5161806	5161889	-	ccp-miR157,	Fernandes-Brum et al., 2017
chr4	6151819	6151993	+	ccp-miR162a	Fernandes-Brum et al., 2017
chr5	18036729	18036830	-	ccp-miR171b-2	Fernandes-Brum et al., 2017
chr5	18036735	18036824	+	ccp-miR171-9	Fernandes-Brum et al., 2017
chr5	18097399	18097497	+	MIR171_1	Lemos et al., 2018
chr5	18097410	18097485	+	ccp-miR171-7,	Fernandes-Brum et al., 2017
chr5	24196320	24196417	-	ccp-miR160a-1,	Fernandes-Brum et al., 2017
chr5	26533034	26533140	-	ccp-miR397a-1	Fernandes-Brum et al., 2017
chr5	26533041	26533141	+	ccp-miR397a-3	Fernandes-Brum et al., 2017
chr6	718637	718813	+	ccp-miR390a-2	Fernandes-Brum et al., 2017
chr6	1734988	1735064	+	ccp-miR2111	Fernandes-Brum et al., 2017
chr6	3344235	3344462	+	ccp-miR530	Fernandes-Brum et al., 2017
chr6	5768093	5768290	-	ccp-miR166-4	Fernandes-Brum et al., 2017
chr6	6505948	6506102	+	ccp-miR396a	Fernandes-Brum et al., 2017
chr6	6513957	6514096	-	MIR396	Lemos et al., 2018
chr6	6513958	6514096	+	ccp-miR396-1	Fernandes-Brum et al., 2017
chr6	6553651	6553755	+	ccp-miR171-11	Fernandes-Brum et al., 2017
chr6	6553653	6553754	-	ccp-miR171-10	Fernandes-Brum et al., 2017
chr7	1961562	1961715	-	ccp-miR3627-2	Fernandes-Brum et al., 2017
chr7	2455308	2455465	+	ccp-miR169-1	Fernandes-Brum et al., 2017
chr7	6213187	6213288	-	ccp-miR157a-1	Fernandes-Brum et al., 2017
chr7	7331848	7331980	-	MIR169_5	Lemos et al., 2018
chr7	8354901	8355046	+	ccp-miR171-1,	Fernandes-Brum et al., 2017
chr7	8354901	8355046	+	ccp-miR171-1	Fernandes-Brum et al., 2017
chr7	8354908	8355038	-	miR171-3	Lemos et al., 2018
chr8	6480115	6480260	+	ccp-miR168a	Fernandes-Brum et al., 2017
chr8	30318340	30318522	+	MIR159	Lemos et al., 2018
chr8	30318341	30318522	-	ccp-miR319a-3	Fernandes-Brum et al., 2017
chr8	30572644	30572749	+	ccp-miR477i-2	Fernandes-Brum et al., 2017
chr8	31212095	31212273	+	ccp-miR166-3,	Fernandes-Brum et al., 2017
chr9	1285009	1285159	-	ccp-miR171b-1,	Fernandes-Brum et al., 2017
chr9	1285045	1285122	+	ccp-miR171-8	Fernandes-Brum et al., 2017
chr9	1683434	1683517	+	ccp-miR160,	Fernandes-Brum et al., 2017
chr9	20573213	20573328	+	mir-395	Lemos et al., 2018
chr10	765119	765281	+	ccp-miR394	Fernandes-Brum et al., 2017
chr10	844792	844960	+	ccp-miR171-3,	Fernandes-Brum et al., 2017
chr10	10853657	10853772	+	chr10;10853657;10853772+,	Lemos et al., 2018
chr11	193544	193636	+	ccp-miR408b	Fernandes-Brum et al., 2017
chr11	26328965	26329154	-	ccp-miR319a-2,	Fernandes-Brum et al., 2017
chr11	26816042	26816187	-	ccp-miR482a-2,	Fernandes-Brum et al., 2017
chr11	26897301	26897477	-	ccp-miR482a-4,	Fernandes-Brum et al., 2017
chr11	26937225	26937400	-	ccp-miR482a-5,	Fernandes-Brum et al., 2017
chr11	26937500	26937668	+	ccp-miR482b-1,	Fernandes-Brum et al., 2017/ Guedes et al., 2018
chr11	26964580	26964757	-	ccp-miR482a-3,	Fernandes-Brum et al., 2017
chr11	30224783	30224892	-	mir-395	Lemos et al., 2018/ Guedes et al., 2018
chr11	30226770	30226861	-	mir-395	Lemos et al., 2018/ Guedes et al., 2018

## Sheet: T7
Final mature miRNAs = 174							Blue colored sequences were identified in this study.
Id	start	end	str.	name	sequence	Author
chr1	24017151	24017172	-	ccp-miR403-3p	UUAGAUUCACGCACAAACUCGU	Fernandes-Brum et al., 2017
chr1	24017156	24017177	+	ccp-miR403a-5p	UUUGUGCGUGAAUCUAACGGCU	Fernandes-Brum et al., 2017
chr1	24017221	24017242	-	ccp-miR403-5p	GUUUGUGCGUGAAUCUAACGCU	Fernandes-Brum et al., 2017
chr1	24017226	24017247	+	ccp-miR403a-3p	UAGAUUCACGCACAAACCUGAA	Fernandes-Brum et al., 2017
chr1	29319115	29319139	+	ccp-miR172d-2-5p	UGUAGCAUCAUCAAGAUUCACAUGC	Fernandes-Brum et al., 2017
chr1	29319219	29319242	+	ccp-miR172d-2-3p	GAGAAUCUUGAUGAUGCUGCAUCG	Fernandes-Brum et al., 2017
chr1	32829600	32829621	-	ccp-miR390a-1-3p	CGCUAUCCCUCCUGAGCUUUAC	Fernandes-Brum et al., 2017
chr1	32829604	32829625	+	ccp-miR390-5p	AGCUCAGGAGGGAUAGCGCCAU	Fernandes-Brum et al., 2017
chr1	32829704	32829725	-	ccp-miR390a-1-5p	AAACUCAGGAUGGAUAGCGCCA	Fernandes-Brum et al., 2017
chr1	32829708	32829729	+	ccp-miR390-3p	GCUAUCCAUCCUGAGUUUUACG	Fernandes-Brum et al., 2017
chr1	33446225	33446247	-	miR319-1-3p	GACUGAAGAAAGCUCCCUCGUAU	Lemos et al., 2018
chr1	33446234	33446255	+	ccp-miR319-1-5p	AGCUUUCUUCAGUCCACUCAUG	Fernandes-Brum et al., 2017
chr1	33446384	33446405	-	miR319-1-5p	AAGGGAGCUCCCUUCAGUCCAA	Lemos et al., 2018
chr1	33446385	33446406	+	ccp-miR319-1-3p	UGGACUGAAGGGAGCUCCCUUU	Fernandes-Brum et al., 2017
chr1	35945499	35945520	-	ccp-miR167-5-5p	GAAGCUGCCAACACGAUCUUAA	Fernandes-Brum et al., 2017
chr1	35945524	35945545	-	ccp-miR167-5-3p	AUGAAAUUGUGGGCCAUUAGCA	Fernandes-Brum et al., 2017
chr1	35954238	35954261	-	ccp-miR167-1-3p	GGUCAUGCUCUGACAGCCUCACUC	Fernandes-Brum et al., 2017
chr1	35954294	35954315	-	ccp-miR167-1-5p	UGAAGCUGCCAGCAUGAUCUAU	Fernandes-Brum et al., 2017
chr2	4029378	4029399	-	ccp-miR319c-2-3p	CUUGGACUGAAGGGAGCUCCCU	Fernandes-Brum et al., 2017
chr2	4029425	4029447	-	miR-159-1-3p	GGUUGAGUGAAUGAUGCGGGAGA	Lemos et al., 2018
chr2	4029477	4029498	-	miR-159-1-5p	CCGACUCAUUCACUUAACCACU	Lemos et al., 2018
chr2	4029527	4029548	-	ccp-miR319c-2-5p	AGAGCUUCCUUCAGCCCACUCA	Fernandes-Brum et al., 2017
chr2	5587565	5587586	-	ccp-miR393a-3p	AUCAUGCUAUCCUUUUGGAUAC	Fernandes-Brum et al., 2017
chr2	5587678	5587699	-	ccp-miR393a-5p	CAAAGGGAUCGCAUUGAUCCUA	Fernandes-Brum et al., 2017
chr2	6092599	6092620	+	ccp-miR172-1-3p	UAUAGCCAUUCAUUGCUGCUGC	Fernandes-Brum et al., 2017
chr2	6092613	6092637	-	ccp-miR172d-1-3p	GGAAUCUUGAUGAUGCUGCAGCAGC	Fernandes-Brum et al., 2017
chr2	6092620	6092641	+	ccp-miR172-1-5p	CAGCAUCAUCAAGAUUCCCGAA	Fernandes-Brum et al., 2017
chr2	6092732	6092756	-	ccp-miR172d-1-5p	GUGGAGCAUCAUCAAGAUUCACGAA	Fernandes-Brum et al., 2017
chr2	8974716	8974737	-	ccp-miR172-3-3p	UGAAUCUUGAUGAUGCCGCACC	Fernandes-Brum et al., 2017
chr2	8974720	8974743	+	ccp-miR172-2-5p	CGGCAUCAUCAAGAUUCACACACA	Fernandes-Brum et al., 2017
chr2	8974789	8974813	+	ccp-miR172-2-3p	GAAUCUUGAUGAUGCUGCAUCAGCA	Fernandes-Brum et al., 2017
chr2	8974810	8974830	-	ccp-miR172-3-5p	GUUCUCGAGUUACUGAUUGCU	Fernandes-Brum et al., 2017
chr2	13862029	13862050	-	ccp-miR399f-3p	UGCCAAAGGAGAUUUGCCCGGC	Fernandes-Brum et al., 2017
chr2	13862139	13862160	-	ccp-miR399f-5p	GGGCAACUACUCCUUUGGCAGG	Fernandes-Brum et al., 2017
chr2	13865592	13865613	-	ccp-miR399-5-3p	UGCCAAAGGAGAAUCACACUGU	Fernandes-Brum et al., 2017
chr2	13865596	13865617	+	ccp-miR399-2-5p	UGUGAUUCUCCUUUGGCAUGAA	Fernandes-Brum et al., 2017
chr2	13865659	13865680	+	ccp-miR399-2-3p	GCCAAAGGAGAAUUGCCCUGCC	Fernandes-Brum et al., 2017
chr2	13865684	13865705	-	ccp-miR399-5-5p	GUUGAAAUGAACUGUGAGAGCG	Fernandes-Brum et al., 2017
chr2	13889197	13889218	-	ccp-miR399-6-3p	UGCCAAAGGAGAUUUGUCCCGC	Fernandes-Brum et al., 2017
chr2	13889290	13889312	-	ccp-miR399-6-5p	GGGCAACUAGUCCUCUGGCAGAA	Fernandes-Brum et al., 2017
chr2	13906331	13906352	+	ccp-miR399-1-5p	AUAGCGAUUCUCCUUUGUCAAG	Fernandes-Brum et al., 2017
chr2	13906382	13906403	+	ccp-miR399-1-3p	GCCAAAGGAGAAUUGCUCUGUC	Fernandes-Brum et al., 2017
chr2	13915848	13915869	+	ccp-miR399-3-5p	AGGGCCGUUCUCCUUUGGCAGA	Fernandes-Brum et al., 2017
chr2	13915910	13915931	+	ccp-miR399-3-3p	GCCAAAGGAGAAUUGCCCUGCC	Fernandes-Brum et al., 2017
chr2	13918962	13918983	-	ccp-miR399-4-3p	UGCCAAAGGAGAUUUGCCCCGC	Fernandes-Brum et al., 2017
chr2	13919042	13919064	-	ccp-miR399-4-5p	GGCAAAUACUCCUUUGGCAGGCA	Fernandes-Brum et al., 2017
chr2	34102369	34102390	+	ccp-miR398b-5p	GGGCAACAUGAGAACACAUAUG	Fernandes-Brum et al., 2017
chr2	34102434	34102455	-	ccp-miR398-5p	GGGGCGACCUGAGAACACAUUG	Fernandes-Brum et al., 2017
chr2	34102436	34102457	+	miR398,MAt-G	UGUGUUCUCAGGUCGCCCCUG	Guedes et al., 2018
chr2	34102438	34102459	+	ccp-miR398b-3p	GUGUUCUCAGGUCGCCCCUGCA	Fernandes-Brum et al., 2017
chr2	34102474	34102495	-	ccp-miR398-3p	UGUUUUCUUGCCAGAACUUUGC	Fernandes-Brum et al., 2017
chr2	36665769	36665790	-	ccp-miR167a-3p	AGAUCAUGCGGUAGUUUCACCU	Fernandes-Brum et al., 2017
chr2	36665817	36665839	-	ccp-miR167a-5p	UGAAGCUGCCAGCAUGAUCUGAU	Fernandes-Brum et al., 2017
chr2	47655466	47655487	-	ccp-mir164-3-3p	CACGUGCUCCCCUUCUCCAACA	Fernandes-Brum et al., 2017
chr2	47655470	47655491	+	ccp-miR164c-5p	GGAGAAGGGGAGCACGUGCAGA	Fernandes-Brum et al., 2017
chr2	47655522	47655544	-	ccp-mir164-3-5p	UGGAGAAGCAGGGCACGUGCAAG	Fernandes-Brum et al., 2017
chr2	47655527	47655548	+	ccp-miR164c-3p	ACGUGCCCUGCUUCUCCAACAA	Fernandes-Brum et al., 2017
chr2	49819194	49819215	-	miR408,MAt-G	GUGCACUGCCUCUUCCCUGGC	Guedes et al., 2018
chr2	49819198	49819219	+	ccp-miR408-5p	AGGGAAGAGGCAGUGCACGGAA	Fernandes-Brum et al., 2017
chr2	49819278	49819299	+	ccp-miR408-3p	GCUCUGCCUCGUCCCCGUCUGU	Fernandes-Brum et al., 2017
chr2	54112353	54112375	+	ccp-miR828a-5p	CUUGCUCAAAUGAGUAUUCCACG	Fernandes-Brum et al., 2017
chr2	54112463	54112485	+	ccp-miR828a-3p	GAUACUCAUUUGAACAAGAUGCU	Fernandes-Brum et al., 2017
chr3	3324029	3324051	+	ccp-miR167-3-3p	GAAGCUGCCAGCAUGAUCUAAAC	Fernandes-Brum et al., 2017
chr3	3324080	3324100	+	ccp-miR167-3-5p	AUCAUGUGGUAGCUUCACCUG	Fernandes-Brum et al., 2017
chr3	3950549	3950570	-	ccp-miR7122a-3p	CCGCGUUUCUUUGUAUGAAGAG	Fernandes-Brum et al., 2017
chr3	3950644	3950666	-	ccp-miR7122a-5p	UUAUACAGAGAAACCGCGGUUGU	Fernandes-Brum et al., 2017
chr4	723601	723622	-	ccp-miR164-2-3p	CAUGUGCCCUGAUCCUCCAUCU	Fernandes-Brum et al., 2017
chr4	723605	723627	+	ccp-miR164-1-5p	GGAGGAUCAGGGCACAUGCAAAA	Fernandes-Brum et al., 2017
chr4	723652	723673	-	ccp-miR164-2-5p	UGGAGAAGCAGGGCACAUGCCA	Fernandes-Brum et al., 2017
chr4	723656	723677	+	ccp-miR164-1-3p	AUGUGCCCUGCUUCUCCACCUU	Fernandes-Brum et al., 2017
chr4	3379795	3379816	-	ccp-miR396-2-3p	GUUCAAGAAAGCUGUGGAAAAG	Fernandes-Brum et al., 2017
chr4	3379799	3379820	+	ccp-miR396b-1-5p	UCCACAGCUUUCUUGAACUUCU	Fernandes-Brum et al., 2017
chr4	3379844	3379869	-	Ccp-miR396-2-5p	GCUUUCUUGAGCUUCUUGAUUAGCUC	Fernandes-Brum et al., 2017
chr4	3379859	3379880	+	ccp-miR396b-1-3p	CUCAAGAAAGCUGCGGGAAAAC	Fernandes-Brum et al., 2017
chr4	4652790	4652811	-	ccp-miR171-6-3p	UGAUUGAACCGGACCAAUAUCU	Fernandes-Brum et al., 2017
chr4	4652791	4652812	+	ccp-miR171-5-5p	GAUAUUGGUCCGGUUCAAUCAC	Fernandes-Brum et al., 2017
chr4	4652849	4652869	-	ccp-miR171-6-5p	GAUAUUGGCGCGGCUCAAUCA	Fernandes-Brum et al., 2017
chr4	4652850	4652871	+	ccp-miR171-5-3p	GAUUGAGCCGCGCCAAUAUCGC	Fernandes-Brum et al., 2017
chr4	5038394	5038415	-	ccp-miR319c-1-3p	UUGGACUGAAGGGUUUCCUUCA	Fernandes-Brum et al., 2017
chr4	5038564	5038585	-	ccp-miR319c-1-5p	UCCAACCAAGAUGGUUGGGGUG	Fernandes-Brum et al., 2017
chr4	5047101	5047122	-	ccp-miR159a-3p	UUUGGAUUGAAGGGAGCUCUAC	Fernandes-Brum et al., 2017
chr4	5047254	5047275	-	ccp-miR159a-5p	GAGCUCCUUGAAGUCCAAUAGA	Fernandes-Brum et al., 2017
chr4	5161805	5161824	-	ccp-miR157-3p	GCUCUCUAUGCUUCUGUCAU	Fernandes-Brum et al., 2017
chr4	5161868	5161889	-	ccp-miR157-5p	UUGACAGAAGAUAGAGAGCACA	Fernandes-Brum et al., 2017
chr4	6151846	6151868	+	ccp-miR162a-5p	GGAGGCAGCGGUUCAUCGAUCUG	Fernandes-Brum et al., 2017
chr4	6151938	6151959	+	ccp-miR162a-3p	CGAUAAACCUCUGCAUCCAGCG	Fernandes-Brum et al., 2017
chr5	18036733	18036754	-	ccp-miR171b-2-3p	UUGAGGCGCAUCAAUACCUCUU	Fernandes-Brum et al., 2017
chr5	18036737	18036758	+	ccp-miR171-9-5p	GGUAUUGAUGCGCCUCAAUCUU	Fernandes-Brum et al., 2017
chr5	18036801	18036821	-	ccp-miR171b-2-5p	GAUAUUGACGCGGCUCAAUCA	Fernandes-Brum et al., 2017
chr5	18036802	18036823	+	ccp-miR171-9-3p	GAUUGAGCCGCGUCAAUAUCUC	Fernandes-Brum et al., 2017
chr5	18097410	18097431	+	miR171-2-5p	AUAUUGGUGCGGUUCAAUGGCA	Lemos et al., 2018
chr5	18097412	18097433	+	ccp-miR171-7-5p	AUUGGUGCGGUUCAAUGGCAAA	Fernandes-Brum et al., 2017
chr5	18097464	18097485	+	miR171-2-3p	UCUAUUGAGCCGUGCCAAUAUC	Lemos et al., 2018
chr5	18097469	18097487	+	ccp-miR171-7-3p	UGAGCCGUGCCAAUAUCAC	Fernandes-Brum et al., 2017
chr5	24196324	24196345	-	ccp-miR160a-1-3p	GCAUCAGAGGAGUCAGGCAGGC	Fernandes-Brum et al., 2017
chr5	24196414	24196437	-	ccp-miR160a-1-5p	UCCAAAUAAAUGCAGGCAGAAAUG	Fernandes-Brum et al., 2017
chr5	26533048	26533069	-	ccp-miR397a-1-3p	UCUGCGCUGCACCCAAUCAUGU	Fernandes-Brum et al., 2017
chr5	26533054	26533075	+	ccp-miR397a-3-5p	UUGGGUGCAGCGCAGAUGAAUC	Fernandes-Brum et al., 2017
chr5	26533112	26533133	+	ccp-miR397a-3-3p	AUCAACGCUGCACUCAAUGAUA	Fernandes-Brum et al., 2017
chr5	26533137	26533158	-	ccp-miR397a-1-5p	GAAAAAUCAUCGAAGAGAUUAA	Fernandes-Brum et al., 2017
chr6	718658	718679	+	ccp-miR390a-2-5p	AGCUCAGGAUGGAUAGCGCUGU	Fernandes-Brum et al., 2017
chr6	718776	718797	+	ccp-miR390a-2-3p	GCUAUCCCUCCUGAGCUUCACG	Fernandes-Brum et al., 2017
chr6	1734993	1735014	+	ccp-miR2111-5p	AAUCUGCAUCCUGAGGUUUAGA	Fernandes-Brum et al., 2017
chr6	1735045	1735066	+	ccp-miR2111-3p	CCUCAGGAUACAGAUUACCUCG	Fernandes-Brum et al., 2017
chr6	3344244	3344265	+	ccp-miR530-5p	CUGCAUUUGCACCUGCACCUGG	Fernandes-Brum et al., 2017
chr6	3344434	3344454	+	ccp-miR530-3p	GGUGCAGAUGCUGAUGCAGAC	Fernandes-Brum et al., 2017
chr6	5768248	5768269	-	ccp-miR166-4-5p	AAUGAAGUUUGAUCCAAGAUCC	Fernandes-Brum et al., 2017
chr6	5768272	5768293	-	ccp-miR166-4-3p	GGAAAAGGGAAAGAGGGCGUCU	Fernandes-Brum et al., 2017
chr6	6505979	6506000	+	ccp-miR396a-5p	UCCACAGCUUUCUUGAACUGCA	Fernandes-Brum et al., 2017
chr6	6506068	6506089	+	ccp-miR396a-3p	UUCAAUAAAGCUGUGGGAUGAU	Fernandes-Brum et al., 2017
chr6	6513965	6513985	-	miR396-3p	UUCAAGGAAGCUGUGGGAAGA	Lemos et al., 2018
chr6	6513969	6513990	+	ccp-miR396-1-5p	CCCACAGCUUCCUUGAACUUCA	Fernandes-Brum et al., 2017
chr6	6514066	6514086	-	miR396-5p	UUCCACAGCUUUCUUGAACUU	Lemos et al., 2018
chr6	6514069	6514090	+	ccp-miR396-1-3p	UUCAAGAAAGCUGUGGAAAAGC	Fernandes-Brum et al., 2017
chr6	6553659	6553680	-	ccp-miR171-10-3p	AGAUUGAGCCGCGCCAAUAUCA	Fernandes-Brum et al., 2017
chr6	6553661	6553682	+	ccp-miR171-11-5p	AUAUUGGCGCGGCUCAAUCUGA	Fernandes-Brum et al., 2017
chr6	6553723	6553744	-	ccp-miR171-10-5p	UAUUGGUGAGGUUCAAUCCGAA	Fernandes-Brum et al., 2017
chr6	6553728	6553749	+	ccp-miR171-11-3p	AUUGAACCUCACCAAUAUCGCU	Fernandes-Brum et al., 2017
chr7	1961580	1961602	-	ccp-miR3627-2-3p	GGUGCCAUUCCUCCUGCGACACG	Fernandes-Brum et al., 2017
chr7	1961671	1961693	-	ccp-miR3627-2-5p	UGUCGCAGGAGCAAUGGCGCUUG	Fernandes-Brum et al., 2017
chr7	2455354	2455375	+	ccp-miR169-1-5p	AGCCAAGGAUGACUUGCCGGUG	Fernandes-Brum et al., 2017
chr7	2455410	2455431	+	ccp-miR169-1-3p	GCAAGUUGUUAUUGGCUACAUC	Fernandes-Brum et al., 2017
chr7	6213190	6213212	-	ccp-miR157a-1-3p	GCUCUCUAGUCUUCUGUCAUCAC	Fernandes-Brum et al., 2017
chr7	6213259	6213280	-	ccp-miR157a-1-5p	UUGACAGAAGAUAGAGAGCACA	Fernandes-Brum et al., 2017
chr7	7331864	7331885	-	miR169-3p	GGCAAGUCAUCCUUGGCUACCA	Lemos et al., 2018
chr7	7331940	7331960	-	miR169-5p	UAGCCAAGGAGACUUCCUGGC	Lemos et al., 2018
chr7	8354919	8354940	-	ccp-miR171-2-3p	UGAGUGAACCAGGCCAAUAUCG	Fernandes-Brum et al., 2017
chr7	8354919	8354940	-	miR171-3-3p	UGAGUGAACCAGGCCAAUAUCG	Fernandes-Brum et al., 2017
chr7	8354923	8354944	+	ccp-miR171-1-5p	AUUGGCCUGGUUCACUCAGACA	Fernandes-Brum et al., 2017
chr7	8355005	8355026	-	miR171-3-5p	UAUUGGCACGGCUCAAUCAGAU	Fernandes-Brum et al., 2017
chr7	8355007	8355028	-	ccp-miR171-2-5p	GAUAUUGGCACGGCUCAAUCAG	Fernandes-Brum et al., 2017
chr7	8355009	8355030	+	ccp-miR171-1-3p	GAUUGAGCCGUGCCAAUAUCUU	Fernandes-Brum et al., 2017
chr8	6480138	6480159	+	ccp-miR168a-5p	CGCUUGGUGCAGGUCGGGAACU	Fernandes-Brum et al., 2017
chr8	6480221	6480242	+	ccp-miR168a-3p	CCGCCUUGCAUCAACUGAAUCA	Fernandes-Brum et al., 2017
chr8	30318348	30318369	-	ccp-miR319a-3-3p	UUGGACUGAAGGGAGCUCCCUU	Fernandes-Brum et al., 2017
chr8	30318348	30318370	+	miR319-2-5p	AAGGGAGCUCCCUUCAGUCCAAG	Lemos et al., 2018
chr8	30318488	30318509	-	ccp-miR319a-3-5p	AGAGCUUUCUUCAGUCCACUCA	Fernandes-Brum et al., 2017
chr8	30318491	30318513	+	miR319-2-3p	GUGGACUGAAGAAAGCUCUCUUU	Lemos et al., 2018
chr8	30572662	30572683	+	ccp-miR477i-2-5p	CUCUCCCUCAAGGGCUUCCGAU	Fernandes-Brum et al., 2017
chr8	30572714	30572735	+	ccp-miR477i-2-3p	AGGCGCUUGGGGAGAGUGGAUA	Fernandes-Brum et al., 2017
chr8	31212117	31212138	+	ccp-miR166-3-5p	GAAUGUUGUCUGGUGCGAGGCC	Fernandes-Brum et al., 2017
chr8	31212258	31212275	+	ccp-miR166-3-3p	CGGACCAGGCUUCAUUCC	Fernandes-Brum et al., 2017
chr9	1285043	1285064	-	ccp-miR171b-1-3p	UAAUUGAACCGCACCAAUAUCC	Fernandes-Brum et al., 2017
chr9	1285047	1285068	+	ccp-miR171-8-5p	AUUGGUGCGGUUCAAUUAGAAA	Fernandes-Brum et al., 2017
chr9	1285103	1285124	+	ccp-miR171-8-3p	GAUUGAGCCGUGCCAAUAUCAC	Fernandes-Brum et al., 2017
chr9	1285153	1285174	-	ccp-miR171b-1-5p	UGUAACAAGCAGAGAAAUGUUG	Fernandes-Brum et al., 2017
chr9	1683436	1683459	+	ccp-miR160-5p	GCCUGGCUCCCUGUAUGCCAUUUG	Fernandes-Brum et al., 2017
chr9	1683498	1683519	+	ccp-miR160-3p	CGUAUGAGGAGCCAUGCAUACA	Fernandes-Brum et al., 2017
chr9	20573221	20573243	+	miR395-2-5p	UAGAGUUCCCUCGAACACUUCAC	Lemos et al., 2018
chr9	20573297	20573319	+	miR395-2-3p	ACUGAAGUGUUUGGGGGAACUCC	Lemos et al., 2018
chr10	765146	765168	+	ccp-miR394-5p	UGGCAUUCUGUCCACCUCCAUAU	Fernandes-Brum et al., 2017
chr10	765238	765258	+	ccp-miR394-3p	GGUGGGCAUACUGCCAACUGA	Fernandes-Brum et al., 2017
chr10	844808	844830	+	ccp-miR171-3-5p	GUGAUAUUGGUCCGGUUCACUCG	Fernandes-Brum et al., 2017
chr10	844922	844943	+	ccp-miR171-3-3p	GAUUGAGCCGUGCCAAUAUCUU	Fernandes-Brum et al., 2017
chr10	10853663	10853684	+	nmiR-2-5p	GGCUAAACCCUCGUCCUGUCUG	Lemos et al., 2018
chr10	10853741	10853762	+	nmiR-2-3p	CAGACAGGACGAGGGUUUAGCC	Lemos et al., 2018
chr11	193555	193576	+	ccp-miR408b-5p	CAGGGAAGAGGAACAGCAUAUG	Fernandes-Brum et al., 2017
chr11	193609	193630	+	ccp-miR408b-3p	GCUUUUCCCUUUUCCCUCUCUC	Fernandes-Brum et al., 2017
chr11	26329132	26329154	-	ccp-miR319a-2-5p	AGGAGCUCUCUCCAGUCCAGUCC	Fernandes-Brum et al., 2017
chr11	26329135	26329155	-	ccp-miR319a-2-3p	AAGGAGCUCUCUCCAGUCCAG	Fernandes-Brum et al., 2017
chr11	26816080	26816102	-	ccp-miR482a-2-3p	UUUCCUAGCCCGCCCAUUCCUAU	Fernandes-Brum et al., 2017
chr11	26816132	26816154	-	ccp-miR482a-2-5p	GAAGUUUUGGGAAUGGGCUGCUA	Fernandes-Brum et al., 2017
chr11	26897342	26897364	-	ccp-miR482a-4-3p	UCUUCCCUAGUCCUCCCAUCCCG	Fernandes-Brum et al., 2017
chr11	26897410	26897432	-	ccp-miR482a-4-5p	GAUGGGUGACUCGGGCAGAUUUG	Fernandes-Brum et al., 2017
chr11	26937266	26937288	-	ccp-miR482a-5-3p	UCUUCCCUAGUCCUCCCAUCCCG	Fernandes-Brum et al., 2017
chr11	26937333	26937355	-	ccp-miR482a-5-5p	GAUGGGUGACUGGGGAAGGUUUG	Fernandes-Brum et al., 2017
chr11	26937536	26937557	+	ccp-miR482b-1-5p	GAAUGGGAGGACUGGGAAAGAA	Fernandes-Brum et al., 2017
chr11	26937613	26937635	+	ccp-miR482b-1-3p	UUCCCAAACCUCCCAUUUCCUCU	Fernandes-Brum et al., 2017
chr11	26964621	26964643	-	ccp-miR482a-3-3p	UCUUCCCUAGUCCUCCCAUCCCG	Fernandes-Brum et al., 2017
chr11	26964690	26964712	-	ccp-miR482a-3-5p	GAUGGGUGACCGGGGAAGAUUUG	Fernandes-Brum et al., 2017
chr11	30224791	30224812	-	miR395-3-3p	UGAAGUGUUUGGGGGAACUCCC	Lemos et al., 2018
chr11	30224862	30224883	-	miR395-3-5p	AGAGUUCCCUUGAACACUUCAC	Lemos et al., 2018
chr11	30226775	30226797	-	miR395-4-3p	AAGUGUUUGGGGGAACUCCCGGG	Lemos et al., 2018
chr11	30226831	30226853	-	miR395-4-5p	UAGAGUUCCCCUGACCGCUUCAU	Lemos et al., 2018

## Sheet: T8
miRNA_Acc.	Target_Acc.	Expectation	UPE$	miRNA_start	miRNA_end	Target_start	Target_end	miRNA_aligned_fragment	Target_aligned_fragment	Inhibition	Target_Desc.	Multiplicity
ccp-miR159a-3p	Cc04_g06650	0.0	-1.0	1	22	703	724	UUUGGAUUGAAGGGAGCUCUAC	GUAGAGCUCCCUUCAAUCCAAA	Cleavage		1
ccp-miR159a-5p	Cc04_g06650	0.0	-1.0	1	22	856	877	GAGCUCCUUGAAGUCCAAUAGA	UCUAUUGGACUUCAAGGAGCUC	Cleavage		1
ccp-miR160-5p	Cc01_g11020	0.0	-1.0	1	24	1304	1327	GCCUGGCUCCCUGUAUGCCAUUUG	CUGCAGGCAUACAGGGAGCCAGGC	Cleavage		1
ccp-miR160-5p	Cc02_g11300	0.0	-1.0	1	24	1881	1904	GCCUGGCUCCCUGUAUGCCAUUUG	CUGCAGGCAUACAGGGAGCCAGGC	Cleavage		1
ccp-miR171-5-3p	Cc02_g24390	0.0	-1.0	1	22	1429	1450	GAUUGAGCCGCGCCAAUAUCGC	GGGAUAUUGGCGCGGCUCAAUC	Cleavage		1
ccp-miR171-5-3p	Cc08_g12670	0.0	-1.0	1	22	1946	1967	GAUUGAGCCGCGCCAAUAUCGC	GGGAUAUUGGCGCGGCUCAAUC	Cleavage		1
ccp-miR396-1-3p	Cc06_g08100	0.0	-1.0	1	22	301	322	UUCAAGAAAGCUGUGGAAAAGC	GCUUUUCCACAGCUUUCUUGAA	Cleavage		1
ccp-miR396-1-5p	Cc06_g08100	0.0	-1.0	1	22	401	422	CCCACAGCUUCCUUGAACUUCA	UGAAGUUCAAGGAAGCUGUGGG	Cleavage		1
ccp-miR396-2-3p	Cc06_g08100	0.0	-1.0	1	22	302	323	GUUCAAGAAAGCUGUGGAAAAG	CUUUUCCACAGCUUUCUUGAAC	Cleavage		1
ccp-miR397a-1-3p	Cc05_g12780	0.0	-1.0	1	22	2903	2924	UCUGCGCUGCACCCAAUCAUGU	ACAUGAUUGGGUGCAGCGCAGA	Cleavage		1
ccp-miR397a-1-5p	Cc05_g12780	0.0	-1.0	1	22	2992	3013	GAAAAAUCAUCGAAGAGAUUAA	UUAAUCUCUUCGAUGAUUUUUC	Cleavage		1
ccp-miR399-4-3p	Cc02_g13390	0.0	-1.0	1	22	276	297	UGCCAAAGGAGAUUUGCCCCGC	CUGGGGCAAAUCUCCUUUGGCA	Cleavage		2
ccp-miR399-4-3p	Cc02_g13390	0.0	-1.0	1	22	221	242	UGCCAAAGGAGAUUUGCCCCGC	AUUGGGCAAAUCUCCUUUGGCA	Cleavage		2
ccp-miR399f-3p	Cc02_g13390	0.0	-1.0	1	22	221	242	UGCCAAAGGAGAUUUGCCCGGC	AUUGGGCAAAUCUCCUUUGGCA	Cleavage		2
ccp-miR399f-3p	Cc02_g13390	0.0	-1.0	1	22	276	297	UGCCAAAGGAGAUUUGCCCGGC	CUGGGGCAAAUCUCCUUUGGCA	Cleavage		2
ccp-miR7122a-3p	Cc03_g04930	0.0	-1.0	1	22	3865	3886	CCGCGUUUCUUUGUAUGAAGAG	CUCUUCAUACAAAGAAACGCGG	Cleavage		1
ccp-miR7122a-5p	Cc03_g04930	0.0	-1.0	1	23	3960	3982	UUAUACAGAGAAACCGCGGUUGU	ACAACCGCGGUUUCUCUGUAUAA	Cleavage		1
ccp-miR828a-3p	Cc02_g39620	0.0	-1.0	1	23	1277	1299	GAUACUCAUUUGAACAAGAUGCU	AGCAUCUUGUUCAAAUGAGUAUC	Cleavage		1
ccp-miR828a-5p	Cc02_g39620	0.0	-1.0	1	23	1387	1409	CUUGCUCAAAUGAGUAUUCCACG	CGUGGAAUACUCAUUUGAGCAAG	Cleavage		1
ccp-miR160-5p	Cc06_g03950	0.5	-1.0	1	24	2158	2181	GCCUGGCUCCCUGUAUGCCAUUUG	CUGCUGGCAUGCAGGGAGCCAGGC	Cleavage		1
ccp-miR164-2-5p	Cc05_g11720	0.5	-1.0	1	22	700	721	UGGAGAAGCAGGGCACAUGCCA	GAGCAUGUGCCCUGUUUCUCCA	Cleavage		1
ccp-miR171-1-3p	Cc02_g24390	0.5	-1.0	1	22	1429	1450	GAUUGAGCCGUGCCAAUAUCUU	GGGAUAUUGGCGCGGCUCAAUC	Cleavage		1
ccp-miR171-1-3p	Cc08_g12670	0.5	-1.0	1	22	1946	1967	GAUUGAGCCGUGCCAAUAUCUU	GGGAUAUUGGCGCGGCUCAAUC	Cleavage		1
ccp-miR171-3-3p	Cc02_g24390	0.5	-1.0	1	22	1429	1450	GAUUGAGCCGUGCCAAUAUCUU	GGGAUAUUGGCGCGGCUCAAUC	Cleavage		1
ccp-miR171-3-3p	Cc08_g12670	0.5	-1.0	1	22	1946	1967	GAUUGAGCCGUGCCAAUAUCUU	GGGAUAUUGGCGCGGCUCAAUC	Cleavage		1
ccp-miR171-8-3p	Cc02_g24390	0.5	-1.0	1	22	1429	1450	GAUUGAGCCGUGCCAAUAUCAC	GGGAUAUUGGCGCGGCUCAAUC	Cleavage		1
ccp-miR171-8-3p	Cc08_g12670	0.5	-1.0	1	22	1946	1967	GAUUGAGCCGUGCCAAUAUCAC	GGGAUAUUGGCGCGGCUCAAUC	Cleavage		1
ccp-miR171-9-3p	Cc02_g24390	0.5	-1.0	1	22	1429	1450	GAUUGAGCCGCGUCAAUAUCUC	GGGAUAUUGGCGCGGCUCAAUC	Cleavage		1
ccp-miR171-9-3p	Cc08_g12670	0.5	-1.0	1	22	1946	1967	GAUUGAGCCGCGUCAAUAUCUC	GGGAUAUUGGCGCGGCUCAAUC	Cleavage		1
ccp-miR172-2-3p	Cc07_g06200	0.5	-1.0	1	25	1821	1845	GAAUCUUGAUGAUGCUGCAUCAGCA	CACUGCUGCAGCAUCAUCAGGAUUC	Cleavage		1
ccp-miR172-2-3p	Cc09_g02450	0.5	-1.0	1	25	1521	1545	GAAUCUUGAUGAUGCUGCAUCAGCA	UCCUUCUGCAGCAUCAUCAGGAUUC	Cleavage		2
ccp-miR172-2-3p	Cc01_g11840	0.5	-1.0	1	25	1871	1895	GAAUCUUGAUGAUGCUGCAUCAGCA	UUCAACUGCAGCAUCAUCAGGAUUC	Cleavage		1
ccp-miR172d-1-3p	Cc07_g06200	0.5	-1.0	1	25	1822	1846	GGAAUCUUGAUGAUGCUGCAGCAGC	ACUGCUGCAGCAUCAUCAGGAUUCC	Cleavage		1
ccp-miR172d-2-3p	Cc09_g02450	0.5	-1.0	1	24	1524	1547	GAGAAUCUUGAUGAUGCUGCAUCG	UUCUGCAGCAUCAUCAGGAUUCUC	Cleavage		2
ccp-miR172d-2-3p	Cc01_g11840	0.5	-1.0	1	24	1874	1897	GAGAAUCUUGAUGAUGCUGCAUCG	AACUGCAGCAUCAUCAGGAUUCUC	Cleavage		1
ccp-miR2111-5p	Cc07_g00750	0.5	-1.0	1	22	1384	1405	AAUCUGCAUCCUGAGGUUUAGA	GAAGAACCUCAGGAUGCAGAUU	Cleavage		1
ccp-miR319a-3-3p	Cc04_g07150	0.5	-1.0	1	22	830	851	UUGGACUGAAGGGAGCUCCCUU	AGAGGAGCUCCCUUCGGUCCAA	Cleavage		1
ccp-miR319c-2-3p	Cc04_g07150	0.5	-1.0	1	22	831	852	CUUGGACUGAAGGGAGCUCCCU	GAGGAGCUCCCUUCGGUCCAAG	Cleavage		1
ccp-miR398b-3p	Cc11_g12340	0.5	-1.0	1	22	451	472	GUGUUCUCAGGUCGCCCCUGCA	CAAAGGGGUGACCUGAGAACAC	Cleavage		1
ccp-miR399-6-3p	Cc02_g13390	0.5	-1.0	1	22	276	297	UGCCAAAGGAGAUUUGUCCCGC	CUGGGGCAAAUCUCCUUUGGCA	Cleavage		2
ccp-miR399-6-3p	Cc02_g13390	0.5	-1.0	1	22	221	242	UGCCAAAGGAGAUUUGUCCCGC	AUUGGGCAAAUCUCCUUUGGCA	Cleavage		2
ccp-miR530-5p	Cc03_g04860	0.5	-1.0	1	22	424	445	CUGCAUUUGCACCUGCACCUGG	UCUGGUGCAGGUGUAAAUGCAG	Cleavage		1
miR398-mat-G	Cc11_g12340	0.5	-1.0	1	21	453	473	UGUGUUCUCAGGUCGCCCCUG	AAGGGGUGACCUGAGAACACA	Cleavage		1
ccp-miR157-5p	Cc11_g15480	1.0	-1.0	1	22	1077	1098	UUGACAGAAGAUAGAGAGCACA	UGUGUUCUCUAUUUUCUGUCAA	Cleavage		1
ccp-miR157a-1-5p	Cc11_g15480	1.0	-1.0	1	22	1077	1098	UUGACAGAAGAUAGAGAGCACA	UGUGUUCUCUAUUUUCUGUCAA	Cleavage		1
ccp-miR159a-3p	Cc03_g14760	1.0	-1.0	1	22	2515	2536	UUUGGAUUGAAGGGAGCUCUAC	UUUGAGCUUCUUUCAAUCCAAA	Cleavage		1
ccp-miR164-2-5p	Cc05_g15960	1.0	-1.0	1	22	607	628	UGGAGAAGCAGGGCACAUGCCA	GAGCAAGUGCCCUGCUUCUCCA	Cleavage		2
ccp-miR169-3-5p	Cc04_g01480	1.0	-1.0	1	21	1531	1551	CAGCCAAGGAUGACUUGCCGG	GUGGGAAGUCAUCCUUGGCUG	Cleavage		1
ccp-miR171-10-3p	Cc02_g24390	1.0	-1.0	1	22	1430	1451	AGAUUGAGCCGCGCCAAUAUCA	GGAUAUUGGCGCGGCUCAAUCA	Cleavage		1
ccp-miR171-10-3p	Cc08_g12670	1.0	-1.0	1	22	1947	1968	AGAUUGAGCCGCGCCAAUAUCA	GGAUAUUGGCGCGGCUCAAUCA	Cleavage		1
ccp-miR172d-1-3p	Cc09_g02450	1.0	-1.0	1	25	1522	1546	GGAAUCUUGAUGAUGCUGCAGCAGC	CCUUCUGCAGCAUCAUCAGGAUUCU	Cleavage		1
ccp-miR172d-1-3p	Cc01_g11840	1.0	-1.0	1	25	1872	1896	GGAAUCUUGAUGAUGCUGCAGCAGC	UCAACUGCAGCAUCAUCAGGAUUCU	Cleavage		1
ccp-miR172d-1-5p	Cc04_g04080	1.0	-1.0	1	25	301	325	GUGGAGCAUCAUCAAGAUUCACGAA	UCUAGAAAUCUUGAUGAUGCUCCAA	Cleavage		1
ccp-miR393a-3p	Cc07_g11260	1.0	-1.0	1	22	3356	3377	AUCAUGCUAUCCUUUUGGAUAC	AAUUCCAAAGGGAUAGCGUGAU	Cleavage		1
ccp-miR396a-5p	Cc06_g08100	1.0	-1.0	1	22	401	422	UCCACAGCUUUCUUGAACUGCA	UGAAGUUCAAGGAAGCUGUGGG	Cleavage		1
ccp-miR396b-1-5p	Cc06_g08100	1.0	-1.0	1	22	401	422	UCCACAGCUUUCUUGAACUUCU	UGAAGUUCAAGGAAGCUGUGGG	Cleavage		1
ccp-miR828a-5p	Cc04_g01360	1.0	-1.0	1	23	429	451	CUUGCUCAAAUGAGUAUUCCACG	ACUGGAAUUCUCAUUUGAGCAAG	Cleavage		1
ccp-miR828a-5p	Cc08_g12180	1.0	-1.0	1	23	2961	2983	CUUGCUCAAAUGAGUAUUCCACG	ACUGGAAUUCUCAUUUGAGCAAG	Cleavage		1
ccp-miR845b-5p	Cc00_g00870	1	-1	1	21	435	455	UCAAUUGGUAUCAGAGCUUGG	:::::::::::::::::::	GCAAGCUCUGAUACCAAUUGU	Cleavage		1
ccp-miR9752-3p	Cc02_g11410	1	-1	1	21	99	119	CUUCUUCAUUUUCCUGUUAUG	.:::.::::.:::::::::::	UAUAGCAGGGAAAUGAAGAAG	Cleavage		1
ccp-mir164-3-5p	Cc05_g11720	1.0	-1.0	1	23	699	721	UGGAGAAGCAGGGCACGUGCAAG	AGAGCAUGUGCCCUGUUUCUCCA	Cleavage		1
ccp-mir164-3-5p	Cc05_g15960	1.0	-1.0	1	23	606	628	UGGAGAAGCAGGGCACGUGCAAG	CGAGCAAGUGCCCUGCUUCUCCA	Cleavage		2
miR396-3p-MEU	Cc06_g08100	1.0	-1.0	1	21	302	322	UUCAAGGAAGCUGUGGGAAGA	CUUUUCCACAGCUUUCUUGAA	Cleavage		1
miR396-5p-MEU	Cc06_g08100	1.0	-1.0	1	21	403	423	UUCCACAGCUUUCUUGAACUU	AAGUUCAAGGAAGCUGUGGGA	Cleavage		1
ccp-miR156-5p	Cc02_g24550	1.5	-1.0	1	21	956	976	ACAGAAGAGAGUGAGCACACA	GAUGUGCUCUCUCUCUUCUGU	Cleavage		1
ccp-miR156-5p	Cc06_g23710	1.5	-1.0	1	21	1352	1372	ACAGAAGAGAGUGAGCACACA	CAUGUGCUCUCUCUCUUCUGU	Cleavage		1
ccp-miR157-5p	Cc06_g23710	1.5	-1.0	1	22	1354	1375	UUGACAGAAGAUAGAGAGCACA	UGUGCUCUCUCUCUUCUGUCAA	Cleavage		1
ccp-miR157-5p	Cc11_g16990	1.5	-1.0	1	22	1348	1369	UUGACAGAAGAUAGAGAGCACA	CGUGCUCUCUCUCUUCUGUCAA	Cleavage		1
ccp-miR157-5p	Cc00_g14640	1.5	-1.0	1	22	1455	1476	UUGACAGAAGAUAGAGAGCACA	CGUGCUCUCUCUCUUCUGUCAA	Cleavage		1
ccp-miR157-5p	Cc11_g11740	1.5	-1.0	1	22	1292	1313	UUGACAGAAGAUAGAGAGCACA	AGUGCUCUCUCUCUUCUGUCAA	Cleavage		1
ccp-miR157-5p	Cc02_g13600	1.5	-1.0	1	22	737	758	UUGACAGAAGAUAGAGAGCACA	UAUGCUCUCUCUCUUCUGUCAA	Cleavage		1
ccp-miR157a-1-5p	Cc06_g23710	1.5	-1.0	1	22	1354	1375	UUGACAGAAGAUAGAGAGCACA	UGUGCUCUCUCUCUUCUGUCAA	Cleavage		1
ccp-miR157a-1-5p	Cc11_g16990	1.5	-1.0	1	22	1348	1369	UUGACAGAAGAUAGAGAGCACA	CGUGCUCUCUCUCUUCUGUCAA	Cleavage		1
ccp-miR157a-1-5p	Cc00_g14640	1.5	-1.0	1	22	1455	1476	UUGACAGAAGAUAGAGAGCACA	CGUGCUCUCUCUCUUCUGUCAA	Cleavage		1
ccp-miR157a-1-5p	Cc11_g11740	1.5	-1.0	1	22	1292	1313	UUGACAGAAGAUAGAGAGCACA	AGUGCUCUCUCUCUUCUGUCAA	Cleavage		1
ccp-miR157a-1-5p	Cc02_g13600	1.5	-1.0	1	22	737	758	UUGACAGAAGAUAGAGAGCACA	UAUGCUCUCUCUCUUCUGUCAA	Cleavage		1
ccp-miR159a-3p	Cc01_g07440	1.5	-1.0	1	22	1326	1347	UUUGGAUUGAAGGGAGCUCUAC	CUGGAGCUCCCUUCACUCCAAA	Cleavage		1
ccp-miR159a-3p	Cc04_g07150	1.5	-1.0	1	22	831	852	UUUGGAUUGAAGGGAGCUCUAC	GAGGAGCUCCCUUCGGUCCAAG	Cleavage		1
ccp-miR159a-3p	Cc05_g13920	1.5	-1.0	1	22	1294	1315	UUUGGAUUGAAGGGAGCUCUAC	GCAGAGCCCCCUUCAGUCCAAA	Cleavage		1
ccp-miR159a-3p	Cc00_g32840	1.5	-1.0	1	22	1185	1206	UUUGGAUUGAAGGGAGCUCUAC	UUUGAGCUUCUUUCAAUCCAGA	Cleavage		1
ccp-miR164-2-5p	Cc03_g06610	1.5	-1.0	1	22	1037	1058	UGGAGAAGCAGGGCACAUGCCA	CUGCAUGUGCCUUGCUUCUCCU	Cleavage		1
ccp-miR164-2-5p	Cc03_g06640	1.5	-1.0	1	22	1097	1118	UGGAGAAGCAGGGCACAUGCCA	CUGCAUGUGCCUUGCUUCUCCU	Cleavage		1
ccp-miR164-2-5p	Cc03_g06590	1.5	-1.0	1	22	1100	1121	UGGAGAAGCAGGGCACAUGCCA	CUGCAUGUGCCUUGCUUCUCCU	Cleavage		1
ccp-miR164-2-5p	Cc03_g06650	1.5	-1.0	1	22	1199	1220	UGGAGAAGCAGGGCACAUGCCA	CCGCAUGUGCCUUGCUUCUCCU	Cleavage		1
ccp-miR164-2-5p	Cc03_g06600	1.5	-1.0	1	22	1199	1220	UGGAGAAGCAGGGCACAUGCCA	CCGCAUGUGCCUUGCUUCUCCU	Cleavage		1
ccp-miR164-2-5p	Cc03_g06700	1.5	-1.0	1	22	1316	1337	UGGAGAAGCAGGGCACAUGCCA	CUGCAUGUGCCUUGCUUCUCCU	Cleavage		1
ccp-miR164-2-5p	Cc03_g06660	1.5	-1.0	1	22	1520	1541	UGGAGAAGCAGGGCACAUGCCA	CUGCAUGUGCCUUGCUUCUCCU	Cleavage		1
ccp-miR164-2-5p	Cc03_g06680	1.5	-1.0	1	22	1840	1861	UGGAGAAGCAGGGCACAUGCCA	CUGCAUGUGCCUUGCUUCUCCU	Cleavage		1
ccp-miR166-4-3p	Cc03_g12570	1.5	-1.0	1	22	190	211	GGAAAAGGGAAAGAGGGCGUCU	AAUCGUCCUCUUUCCUUUUUCU	Cleavage		2
ccp-miR169-1-5p	Cc04_g01480	1.5	-1.0	1	22	1529	1550	AGCCAAGGAUGACUUGCCGGUG	AAGUGGGAAGUCAUCCUUGGCU	Cleavage		1
ccp-miR171-7-3p	Cc02_g24390	1.5	-1.0	1	19	1429	1447	UGAGCCGUGCCAAUAUCAC	GGGAUAUUGGCGCGGCUCA	Cleavage		1
ccp-miR171-7-3p	Cc08_g12670	1.5	-1.0	1	19	1946	1964	UGAGCCGUGCCAAUAUCAC	GGGAUAUUGGCGCGGCUCA	Cleavage		1
ccp-miR172d-1-3p	Cc02_g22390	1.5	-1.0	1	25	347	371	GGAAUCUUGAUGAUGCUGCAGCAGC	UCAUCAGCAUCAUCAUCAAGGUUCC	Cleavage		1
ccp-miR319-1-3p	Cc04_g07150	1.5	-1.0	1	22	829	850	UGGACUGAAGGGAGCUCCCUUU	AAGAGGAGCUCCCUUCGGUCCA	Cleavage		1
ccp-miR319-1-5p	Cc00_g02180	1.5	-1.0	1	22	792	813	AGCUUUCUUCAGUCCACUCAUG	AAAGGGUGCACUGAAGAAAGCU	Cleavage		1
ccp-miR319-1-5p	Cc09_g04880	1.5	-1.0	1	22	838	859	AGCUUUCUUCAGUCCACUCAUG	AAAGGGUGCACUGAAGAAAGCU	Cleavage		1
ccp-miR319a-3-3p	Cc01_g07440	1.5	-1.0	1	22	1325	1346	UUGGACUGAAGGGAGCUCCCUU	GCUGGAGCUCCCUUCACUCCAA	Cleavage		1
ccp-miR319c-1-3p	Cc05_g08060	1.5	-1.0	1	22	1639	1660	UUGGACUGAAGGGUUUCCUUCA	AGAGGGAACCCCUUCAGUCCAA	Cleavage		1
ccp-miR394-5p	Cc11_g17010	1.5	-1.0	1	23	1229	1251	UGGCAUUCUGUCCACCUCCAUAU	GGAAGGAGGUUGACAGAAUGCCA	Cleavage		1
ccp-miR396-1-5p	Cc10_g04820	1.5	-1.0	1	22	777	798	CCCACAGCUUCCUUGAACUUCA	CAAAGAUCAGGGAAGCUGUGGG	Cleavage		1
ccp-miR396a-3p	Cc01_g03960	1.5	-1.0	1	22	635	656	UUCAAUAAAGCUGUGGGAUGAU	CUGAUCCUACAGUUUUGUUGAA	Cleavage		1
ccp-miR397a-3-5p	Cc00_g19320	1.5	-1.0	1	22	497	518	UUGGGUGCAGCGCAGAUGAAUC	AAGUCAUCUGUGUUGCACUCAA	Cleavage		1
ccp-miR399-1-5p	Cc08_g11860	1.5	-1.0	1	22	1157	1178	AUAGCGAUUCUCCUUUGUCAAG	UCCGACCAAGGAGAAUCGCUGU	Cleavage		1
ccp-miR399-4-3p	Cc02_g22540	1.5	-1.0	1	22	1231	1252	UGCCAAAGGAGAUUUGCCCCGC	AUCUGGCAAAUCUCUUUUGGCA	Cleavage		1
ccp-miR399-6-3p	Cc11_g08330	1.5	-1.0	1	22	1779	1800	UGCCAAAGGAGAUUUGUCCCGC	CAGGGACAAGUUUCUUUUGGCA	Cleavage		1
ccp-miR399f-3p	Cc02_g22540	1.5	-1.0	1	22	1231	1252	UGCCAAAGGAGAUUUGCCCGGC	AUCUGGCAAAUCUCUUUUGGCA	Cleavage		1
ccp-miR403-3p	Cc09_g06770	1.5	-1.0	1	22	3697	3718	UUAGAUUCACGCACAAACUCGU	AGGAGUUUGUACGUGAAUCUAA	Cleavage		1
ccp-miR408b-3p	Cc00_g29160	1.5	-1.0	1	22	51	72	GCUUUUCCCUUUUCCCUCUCUC	GGGGGAGGAAAAAGGGAAAAGC	Cleavage		2
ccp-miR477i-2-5p	Cc02_g26280	1.5	-1.0	1	22	575	596	CUCUCCCUCAAGGGCUUCCGAU	AAGGGAAGCCAUUGAGGGAGAG	Cleavage		1
ccp-miR482a-3-3p	Cc00_g23300	1.5	-1.0	1	23	144	166	UCUUCCCUAGUCCUCCCAUCCCG	UGGAAUGGGAGGACUAGGGAAAA	Cleavage		1
ccp-miR482a-4-3p	Cc00_g23300	1.5	-1.0	1	23	144	166	UCUUCCCUAGUCCUCCCAUCCCG	UGGAAUGGGAGGACUAGGGAAAA	Cleavage		1
ccp-miR482a-5-3p	Cc00_g23300	1.5	-1.0	1	23	144	166	UCUUCCCUAGUCCUCCCAUCCCG	UGGAAUGGGAGGACUAGGGAAAA	Cleavage		1
ccp-miR482b-1-3p	Cc05_g13720	1.5	-1.0	1	23	504	526	UUCCCAAACCUCCCAUUUCCUCU	CUAAGGAAUAGGAGGUUUGGGAA	Cleavage		1
ccp-mir164-3-5p	Cc04_g16290	1.5	-1.0	1	23	648	670	UGGAGAAGCAGGGCACGUGCAAG	UGGCCACGUGCACUGCUUCUCCA	Cleavage		1
miR319-1-3p-MEU	Cc02_g17300	1.5	-1.0	1	23	3222	3244	GACUGAAGAAAGCUCCCUCGUAU	GUUAGGGGGAGUUUUCUUCAGUU	Cleavage		1
miR395-1-3p-MEU	Cc10_g10360	1.5	-1.0	1	21	1943	1963	ACUGAAGUGUUUGGGGGAACU	AAUUCUUCCAAACAUUUCAGU	Cleavage		1
miR395-2-3p-MEU	Cc10_g10360	1.5	-1.0	1	23	1941	1963	ACUGAAGUGUUUGGGGGAACUCC	UGAAUUCUUCCAAACAUUUCAGU	Cleavage		1
miR395-3-3p-MEU	Cc07_g15540	1.5	-1.0	1	22	101	122	UGAAGUGUUUGGGGGAACUCCC	CUCAGUUCCCCCAAACUCUUCA	Cleavage		1
miR396-5p-MEU	Cc09_g09000	1.5	-1.0	1	21	319	339	UUCCACAGCUUUCUUGAACUU	UUGUUCAAGAAAGCUGAGGAA	Cleavage		1
ccp-miR9752-3p	Cc04_g02540	1.5	-1	1	21	134	154	CUUCUUCAUUUUCCUGUUAUG	::: ::::::.:::::::::	AAUACCAGGAAGAUGAAGAAG	Cleavage		1
ccp-miR156-3p	Cc02_g15790	2.0	-1.0	1	22	1998	2019	CUCACUCUCUAUCUGUCACCCC	GAUGUUGCAGAUAGGGAGUGAG	Cleavage		1
ccp-miR157-3p	Cc00_g19880	2.0	-1.0	1	20	666	685	GCUCUCUAUGCUUCUGUCAU	CUGGCAAGAGCAUAGAGAGC	Cleavage		1
ccp-miR157a-1-3p	Cc05_g09340	2.0	-1.0	1	23	184	206	GCUCUCUAGUCUUCUGUCAUCAC	UGUCUGAGAGAAGGCUGGAGAGC	Cleavage		1
ccp-miR159a-3p	Cc08_g12080	2.0	-1.0	1	22	102	123	UUUGGAUUGAAGGGAGCUCUAC	CUGGAGCUCCAUUCGAUCCAAA	Cleavage		1
ccp-miR159a-3p	Cc01_g13090	2.0	-1.0	1	22	283	304	UUUGGAUUGAAGGGAGCUCUAC	CUGGAGCUCCCUUCACUUCAAA	Cleavage		1
ccp-miR159a-3p	Cc02_g24840	2.0	-1.0	1	22	120	141	UUUGGAUUGAAGGGAGCUCUAC	CUGGAGCUCCAUUCGAUCCAAA	Cleavage		2
ccp-miR159a-3p	Cc00_g15430	2.0	-1.0	1	22	1608	1629	UUUGGAUUGAAGGGAGCUCUAC	UUUGAGCUUUUUUCAAUCCAGA	Cleavage		1
ccp-miR159a-3p	Cc04_g03940	2.0	-1.0	1	22	1919	1940	UUUGGAUUGAAGGGAGCUCUAC	GAUGGGUUCUCUUUAAUCCAAA	Cleavage		1
ccp-miR159a-3p	Cc00_g25690	2.0	-1.0	1	22	1893	1914	UUUGGAUUGAAGGGAGCUCUAC	UUUGAGCAUCUUUCAAUCCAAA	Cleavage		1
ccp-miR159a-3p	Cc06_g19740	2.0	-1.0	1	22	1824	1845	UUUGGAUUGAAGGGAGCUCUAC	UUUGAGCCUCUUUCAAUCCAAA	Cleavage		1
ccp-miR160a-1-3p	Cc07_g13300	2.0	-1.0	1	22	1295	1316	GCAUCAGAGGAGUCAGGCAGGC	AGAUGUUUGAUUUCUCUGAUGC	Cleavage		1
ccp-miR160a-1-3p	Cc06_g07870	2.0	-1.0	1	22	2101	2122	GCAUCAGAGGAGUCAGGCAGGC	CAAUGCCUAAUUUCUCUGAUGC	Cleavage		1
ccp-miR164-1-5p	Cc05_g11720	2.0	-1.0	1	23	698	720	GGAGGAUCAGGGCACAUGCAAAA	AAGAGCAUGUGCCCUGUUUCUCC	Cleavage		1
ccp-miR164-1-5p	Cc01_g13060	2.0	-1.0	1	23	412	434	GGAGGAUCAGGGCACAUGCAAAA	CCCAGCAUGUUCCCUGAUCCUCU	Cleavage		1
ccp-miR166-4-3p	Cc05_g14830	2.0	-1.0	1	22	1251	1272	GGAAAAGGGAAAGAGGGCGUCU	UGGCGCCCUCUUUUUCUUUUUU	Cleavage		1
ccp-miR166-4-3p	Cc01_g11910	2.0	-1.0	1	22	2035	2056	GGAAAAGGGAAAGAGGGCGUCU	AUCUGUUCUCUUUUCCUUUUCC	Cleavage		1
ccp-miR167-2-3p	Cc01_g20800	2	-1	1	24	327	350	AUCAUGCUGGCAGCUUCAACUGAU	:::: ::.::::::::::.:	CGUUGUUGCAGUUGCCAGCAUGGU	Cleavage		1
ccp-miR167-5-5p	Cc08_g01310	2.0	-1.0	1	22	2023	2044	GAAGCUGCCAACACGAUCUUAA	CACAGCUUGUGUUGGCAGCUUU	Cleavage		1
ccp-miR169-1-5p	Cc00_g19380	2.0	-1.0	1	22	1301	1322	AGCCAAGGAUGACUUGCCGGUG	ACUUGGCAAUUCAUCCUUGGCU	Cleavage		1
ccp-miR169-2-5p	Cc00_g19380	2.0	-1.0	1	21	1301	1321	GCCAAGGAUGACUUGCCGAUG	ACUUGGCAAUUCAUCCUUGGC	Cleavage		1
ccp-miR169-3-5p	Cc00_g19380	2.0	-1.0	1	21	1303	1323	CAGCCAAGGAUGACUUGCCGG	UUGGCAAUUCAUCCUUGGCUU	Cleavage		1
ccp-miR171-1-3p	Cc08_g15610	2.0	-1.0	1	22	3524	3545	GAUUGAGCCGUGCCAAUAUCUU	GAUAUAUUGGCAUGGCUCUAUC	Cleavage		1
ccp-miR171-10-5p	Cc07_g03010	2.0	-1.0	1	22	1751	1772	UAUUGGUGAGGUUCAAUCCGAA	GCUGGAUUGAGCUUCACCAAUU	Cleavage		1
ccp-miR171-11-3p	Cc08_g10660	2.0	-1.0	1	22	1614	1635	AUUGAACCUCACCAAUAUCGCU	CAAAAUAUUGGUGGGGUUUAAU	Cleavage		1
ccp-miR171-3-3p	Cc08_g15610	2.0	-1.0	1	22	3524	3545	GAUUGAGCCGUGCCAAUAUCUU	GAUAUAUUGGCAUGGCUCUAUC	Cleavage		1
ccp-miR171-7-5p	Cc01_g14000	2.0	-1.0	1	22	342	363	AUUGGUGCGGUUCAAUGGCAAA	AUUCCCAUUGAACCGCGCCAGU	Cleavage		1
ccp-miR171-8-3p	Cc08_g15610	2.0	-1.0	1	22	3524	3545	GAUUGAGCCGUGCCAAUAUCAC	GAUAUAUUGGCAUGGCUCUAUC	Cleavage		1
ccp-miR171-9-5p	Cc01_g08050	2.0	-1.0	1	22	2146	2167	GGUAUUGAUGCGCCUCAAUCUU	UUGAUUGAGGUGCAUCGAUGUC	Cleavage		1
ccp-miR172-1-3p	Cc06_g19450	2.0	-1.0	1	22	425	446	UAUAGCCAUUCAUUGCUGCUGC	AUAGCAGCAAUUAAUGGCUAUG	Translation		1
ccp-miR172-1-3p	Cc00_g34910	2.0	-1.0	1	22	965	986	UAUAGCCAUUCAUUGCUGCUGC	AUAGCAGCAAUUAAUGGCUAUG	Translation		1
ccp-miR172-1-3p	Cc02_g17370	2.0	-1.0	1	22	1308	1329	UAUAGCCAUUCAUUGCUGCUGC	GAUGCAACAGUGGAUGGCUAUA	Cleavage		1
ccp-miR172-1-5p	Cc06_g02350	2.0	-1.0	1	22	1039	1060	CAGCAUCAUCAAGAUUCCCGAA	UUAGGAAAUUUUGGUGAUGCUG	Cleavage		1
ccp-miR172-2-3p	Cc06_g21970	2.0	-1.0	1	25	549	573	GAAUCUUGAUGAUGCUGCAUCAGCA	AACUUUUGCAGCAUCCUUAAGAUUC	Translation		1
ccp-miR172-2-3p	Cc01_g16800	2.0	-1.0	1	25	172	196	GAAUCUUGAUGAUGCUGCAUCAGCA	AACUUCUUCAGCAUUGUCAAGAUUC	Cleavage		1
ccp-miR172d-1-3p	Cc06_g21970	2.0	-1.0	1	25	550	574	GGAAUCUUGAUGAUGCUGCAGCAGC	ACUUUUGCAGCAUCCUUAAGAUUCC	Translation		1
ccp-miR172d-1-5p	Cc00_g35870	2.0	-1.0	1	25	61	85	GUGGAGCAUCAUCAAGAUUCACGAA	AGACAGAAACUUGAUGAUGCUCUGC	Cleavage		1
ccp-miR172d-1-5p	Cc09_g04890	2.0	-1.0	1	25	1288	1312	GUGGAGCAUCAUCAAGAUUCACGAA	AGACAGAAACUUGAUGAUGCUCUGC	Cleavage		1
ccp-miR172d-1-5p	Cc00_g04080	2.0	-1.0	1	25	43	67	GUGGAGCAUCAUCAAGAUUCACGAA	GGUGACAAUCUUGAUGAUGCUCUGA	Cleavage		2
ccp-miR172d-1-5p	Cc06_g07240	2.0	-1.0	1	25	3039	3063	GUGGAGCAUCAUCAAGAUUCACGAA	AGUGGUGGUCUUGAUGAUGCUCCAA	Cleavage		1
ccp-miR172d-2-3p	Cc07_g06200	2.0	-1.0	1	24	1824	1847	GAGAAUCUUGAUGAUGCUGCAUCG	UGCUGCAGCAUCAUCAGGAUUCCC	Cleavage		1
ccp-miR172d-2-3p	Cc02_g34000	2.0	-1.0	1	24	6	29	GAGAAUCUUGAUGAUGCUGCAUCG	CAAUUCAGCAUCAUCAUGGUUCUC	Cleavage		1
ccp-miR172d-2-5p	Cc11_g02160	2.0	-1.0	1	25	1176	1200	UGUAGCAUCAUCAAGAUUCACAUGC	UUCGAGGAAUCUUGAGGAUGCUGCA	Translation		1
ccp-miR172d-2-5p	Cc06_g22000	2.0	-1.0	1	25	1483	1507	UGUAGCAUCAUCAAGAUUCACAUGC	UUCGAGGAAUCUUGAGGAUGCUGCA	Translation		1
ccp-miR172d-2-5p	Cc01_g18680	2.0	-1.0	1	25	2004	2028	UGUAGCAUCAUCAAGAUUCACAUGC	GCCAAAGGAUGUUGAUGAUGCUGCA	Cleavage		1
ccp-miR319a-3-3p	Cc01_g13090	2.0	-1.0	1	22	282	303	UUGGACUGAAGGGAGCUCCCUU	ACUGGAGCUCCCUUCACUUCAA	Cleavage		1
ccp-miR319a-3-3p	Cc05_g13920	2.0	-1.0	1	22	1293	1314	UUGGACUGAAGGGAGCUCCCUU	AGCAGAGCCCCCUUCAGUCCAA	Cleavage		1
ccp-miR319c-1-3p	Cc02_g14410	2.0	-1.0	1	22	935	956	UUGGACUGAAGGGUUUCCUUCA	ACAGGGAACCCCUUCAGUCCAG	Cleavage		1
ccp-miR319c-2-3p	Cc05_g13920	2.0	-1.0	1	22	1294	1315	CUUGGACUGAAGGGAGCUCCCU	GCAGAGCCCCCUUCAGUCCAAA	Cleavage		1
ccp-miR3627-2-3p	Cc02_g34630	2.0	-1.0	1	23	1124	1146	GGUGCCAUUCCUCCUGCGACACG	GUAUUUGCAGGAGAAAUGGCACC	Translation		1
ccp-miR390-3p	Cc01_g13840	2.0	-1.0	1	22	1563	1583	GCUAUCCAUCCUGAGUUUUACG	UGGAAAAC-CAGGAUGGAUAGC	Cleavage		1
ccp-miR390-5p	Cc02_g15910	2.0	-1.0	1	22	723	744	AGCUCAGGAGGGAUAGCGCCAU	CUGGAGCUGUCCCUUCUGAGCU	Cleavage		1
ccp-miR393a-5p	Cc07_g01170	2.0	-1.0	1	22	1816	1837	CAAAGGGAUCGCAUUGAUCCUA	AUGAAACAAUGCGAUCCCUUUG	Cleavage		1
ccp-miR394-5p	Cc04_g00510	2.0	-1.0	1	23	2557	2579	UGGCAUUCUGUCCACCUCCAUAU	CCAAAGAGGUGGACGGAAUGCUA	Cleavage		1
ccp-miR396-1-3p	Cc02_g19710	2.0	-1.0	1	22	159	180	UUCAAGAAAGCUGUGGAAAAGC	CAUUUUCCAUAGCUUUCUUGGU	Cleavage		1
ccp-miR396-2-3p	Cc02_g17780	2.0	-1.0	1	22	426	447	GUUCAAGAAAGCUGUGGAAAAG	GAUUUCCAGGGUUUUCUUGAAC	Cleavage		1
ccp-miR396-2-3p	Cc03_g09150	2.0	-1.0	1	22	131	152	GUUCAAGAAAGCUGUGGAAAAG	GCCCUUCACAGCUUUCUUGAGC	Cleavage		1
ccp-miR396a-5p	Cc04_g00510	2.0	-1.0	1	22	274	295	UCCACAGCUUUCUUGAACUGCA	AUUAGUUCAAGGAAACUGUGGA	Cleavage		1
ccp-miR396b-1-5p	Cc04_g00510	2.0	-1.0	1	22	274	295	UCCACAGCUUUCUUGAACUUCU	AUUAGUUCAAGGAAACUGUGGA	Cleavage		1
ccp-miR397a-1-5p	Cc00_g04380	2.0	-1.0	1	22	584	605	GAAAAAUCAUCGAAGAGAUUAA	GGAUUUUCUUUGAUGAUUUUUC	Cleavage		1
ccp-miR398-3p	Cc06_g07390	2.0	-1.0	1	22	1746	1767	UGUUUUCUUGCCAGAACUUUGC	UCAAGGUUCUGGCAAGAAAAGA	Cleavage		1
ccp-miR398b-3p	Cc06_g02470	2	-1	1	21	2100	2120	UGUUCUCAGGUCGCCCCUGCA	::::::.:: :::::::::	ACCAGGGGUGAACUGAGAACA	Translation		1
ccp-miR399-1-3p	Cc11_g08910	2.0	-1.0	1	22	1971	1992	GCCAAAGGAGAAUUGCUCUGUC	GCUGGAGCGAUUCUCCUUUGGA	Cleavage		1
ccp-miR399-1-5p	Cc00_g35300	2.0	-1.0	1	22	418	439	AUAGCGAUUCUCCUUUGUCAAG	UUAGAUAAAGGAGAAUCGUUAG	Cleavage		1
ccp-miR399-1-5p	Cc00_g35230	2.0	-1.0	1	22	469	490	AUAGCGAUUCUCCUUUGUCAAG	UUAGAUAAAGGAGAAUCGUUAG	Cleavage		1
ccp-miR399-1-5p	Cc00_g16150	2.0	-1.0	1	22	1240	1261	AUAGCGAUUCUCCUUUGUCAAG	UUAGAUAAAGGAGAAUCGUUAG	Cleavage		1
ccp-miR399-1-5p	Cc10_g03830	2.0	-1.0	1	22	2288	2309	AUAGCGAUUCUCCUUUGUCAAG	UUAGAUAAAGGAGAAUCGUUAG	Cleavage		1
ccp-miR399-2-3p	Cc02_g13390	2.0	-1.0	1	22	275	296	GCCAAAGGAGAAUUGCCCUGCC	UCUGGGGCAAAUCUCCUUUGGC	Cleavage		2
ccp-miR399-3-3p	Cc02_g13390	2.0	-1.0	1	22	275	296	GCCAAAGGAGAAUUGCCCUGCC	UCUGGGGCAAAUCUCCUUUGGC	Cleavage		2
ccp-miR399-3-5p	Cc03_g06250	2.0	-1.0	1	22	1673	1694	AGGGCCGUUCUCCUUUGGCAGA	CCUGCCAGAGGAGGAUGGUCCU	Cleavage		1
ccp-miR399-6-3p	Cc02_g22540	2.0	-1.0	1	22	1231	1252	UGCCAAAGGAGAUUUGUCCCGC	AUCUGGCAAAUCUCUUUUGGCA	Cleavage		1
ccp-miR403-3p	Cc01_g07560	2.0	-1.0	1	22	259	280	UUAGAUUCACGCACAAACUCGU	UAUAAUCUGUGCGUGAAUCUAA	Cleavage		1
ccp-miR408b-3p	Cc01_g05700	2.0	-1.0	1	22	974	995	GCUUUUCCCUUUUCCCUCUCUC	GGGAGGGGGAAGAGGGAAAGGU	Cleavage		1
ccp-miR408b-3p	Cc09_g06820	2.0	-1.0	1	22	1208	1229	GCUUUUCCCUUUUCCCUCUCUC	AUGAGAGGGAAAAAGGAAAAGU	Cleavage		1
ccp-miR408b-3p	Cc04_g16230	2.0	-1.0	1	22	522	543	GCUUUUCCCUUUUCCCUCUCUC	CGGAGCGGGGAAAGGGAAAGGC	Cleavage		1
ccp-miR408b-3p	Cc02_g07670	2.0	-1.0	1	22	1173	1194	GCUUUUCCCUUUUCCCUCUCUC	UUGAGUGGGAAAAGGGAAAAGG	Cleavage		1
ccp-miR408b-3p	Cc00_g08750	2.0	-1.0	1	22	51	72	GCUUUUCCCUUUUCCCUCUCUC	GCAAGAAGGAAAAGGGAAAAGG	Cleavage		2
ccp-miR477i-2-5p	Cc05_g04510	2.0	-1.0	1	22	3435	3456	CUCUCCCUCAAGGGCUUCCGAU	CGAGGAAGCCUUUGAGGGGGAA	Cleavage		1
ccp-miR482a-2-3p	Cc00_g35040	2.0	-1.0	1	23	619	641	UUUCCUAGCCCGCCCAUUCCUAU	GUAGGAAUGGGCGGGAUAGGGAA	Cleavage		1
ccp-miR482a-2-5p	Cc08_g00190	2.0	-1.0	1	23	2170	2192	GAAGUUUUGGGAAUGGGCUGCUA	UCUCAGUGCAUUCCCAAAACUUU	Cleavage		1
ccp-miR482a-2-5p	Cc00_g19450	2.0	-1.0	1	23	1636	1658	GAAGUUUUGGGAAUGGGCUGCUA	AGGGAAUUCAUUCCCAAAACUUC	Cleavage		1
ccp-miR482a-3-3p	Cc02_g33080	2.0	-1.0	1	23	366	388	UCUUCCCUAGUCCUCCCAUCCCG	GGGGAUGGGAGGGCUCGGGAAGA	Cleavage		1
ccp-miR482a-3-3p	Cc07_g09980	2.0	-1.0	1	23	561	583	UCUUCCCUAGUCCUCCCAUCCCG	UGGAAUGGGAGGAGUGGGGAAGA	Translation		1
ccp-miR482a-3-3p	Cc00_g31080	2.0	-1.0	1	23	411	433	UCUUCCCUAGUCCUCCCAUCCCG	GGGAAUGGGGGGACUCGGGAAGA	Cleavage		1
ccp-miR482a-3-3p	Cc11_g04950	2.0	-1.0	1	23	321	343	UCUUCCCUAGUCCUCCCAUCCCG	GGGAAUGGGGGGACUCGGGAAGA	Cleavage		1
ccp-miR482a-3-3p	Cc11_g05380	2.0	-1.0	1	23	423	445	UCUUCCCUAGUCCUCCCAUCCCG	GGGAAUGGGAGGGCUCGGGAAGA	Cleavage		1
ccp-miR482a-3-3p	Cc00_g08250	2.0	-1.0	1	23	375	397	UCUUCCCUAGUCCUCCCAUCCCG	GGGAAUGGGGGGACUCGGGAAGA	Cleavage		1
ccp-miR482a-3-3p	Cc00_g28130	2.0	-1.0	1	23	585	607	UCUUCCCUAGUCCUCCCAUCCCG	GGGAAUGGGGGGACUCGGGAAGA	Cleavage		1
ccp-miR482a-3-3p	Cc11_g03400	2.0	-1.0	1	23	582	604	UCUUCCCUAGUCCUCCCAUCCCG	GGGAAUGGGGGGACUCGGGAAGA	Cleavage		1
ccp-miR482a-3-3p	Cc00_g08260	2.0	-1.0	1	19	1	19	UCUUCCCUAGUCCUCCCAU	AUGGGGGGACUUGGGAAGA	Cleavage		1
ccp-miR482a-3-3p	Cc00_g15940	2.0	-1.0	1	19	1	19	UCUUCCCUAGUCCUCCCAU	AUGGGGGGACUCGGGAAGA	Cleavage		1
ccp-miR482a-3-3p	Cc11_g11060	2.0	-1.0	1	23	525	547	UCUUCCCUAGUCCUCCCAUCCCG	UAACACGGGAGGAUUGGGGAAGA	Cleavage		1
ccp-miR482a-3-5p	Cc02_g24000	2.0	-1.0	1	23	45	67	GAUGGGUGACCGGGGAAGAUUUG	CAGCUCUUCCCGGGUCAUCCAUC	Cleavage		1
ccp-miR482a-3-5p	Cc01_g21840	2.0	-1.0	1	23	2117	2139	GAUGGGUGACCGGGGAAGAUUUG	GUAUUCUUCCCUGGUCAUUCAUU	Cleavage		1
ccp-miR482a-3-5p	Cc02_g17590	2.0	-1.0	1	23	163	185	GAUGGGUGACCGGGGAAGAUUUG	UGUUUCCUCCCCGGUCAUCUAUC	Cleavage		1
ccp-miR482a-4-3p	Cc02_g33080	2.0	-1.0	1	23	366	388	UCUUCCCUAGUCCUCCCAUCCCG	GGGGAUGGGAGGGCUCGGGAAGA	Cleavage		1
ccp-miR482a-4-3p	Cc07_g09980	2.0	-1.0	1	23	561	583	UCUUCCCUAGUCCUCCCAUCCCG	UGGAAUGGGAGGAGUGGGGAAGA	Translation		1
ccp-miR482a-4-3p	Cc00_g31080	2.0	-1.0	1	23	411	433	UCUUCCCUAGUCCUCCCAUCCCG	GGGAAUGGGGGGACUCGGGAAGA	Cleavage		1
ccp-miR482a-4-3p	Cc11_g04950	2.0	-1.0	1	23	321	343	UCUUCCCUAGUCCUCCCAUCCCG	GGGAAUGGGGGGACUCGGGAAGA	Cleavage		1
ccp-miR482a-4-3p	Cc11_g05380	2.0	-1.0	1	23	423	445	UCUUCCCUAGUCCUCCCAUCCCG	GGGAAUGGGAGGGCUCGGGAAGA	Cleavage		1
ccp-miR482a-4-3p	Cc00_g08250	2.0	-1.0	1	23	375	397	UCUUCCCUAGUCCUCCCAUCCCG	GGGAAUGGGGGGACUCGGGAAGA	Cleavage		1
ccp-miR482a-4-3p	Cc00_g28130	2.0	-1.0	1	23	585	607	UCUUCCCUAGUCCUCCCAUCCCG	GGGAAUGGGGGGACUCGGGAAGA	Cleavage		1
ccp-miR482a-4-3p	Cc11_g03400	2.0	-1.0	1	23	582	604	UCUUCCCUAGUCCUCCCAUCCCG	GGGAAUGGGGGGACUCGGGAAGA	Cleavage		1
ccp-miR482a-4-3p	Cc00_g08260	2.0	-1.0	1	19	1	19	UCUUCCCUAGUCCUCCCAU	AUGGGGGGACUUGGGAAGA	Cleavage		1
ccp-miR482a-4-3p	Cc00_g15940	2.0	-1.0	1	19	1	19	UCUUCCCUAGUCCUCCCAU	AUGGGGGGACUCGGGAAGA	Cleavage		1
ccp-miR482a-4-3p	Cc11_g11060	2.0	-1.0	1	23	525	547	UCUUCCCUAGUCCUCCCAUCCCG	UAACACGGGAGGAUUGGGGAAGA	Cleavage		1
ccp-miR482a-4-5p	Cc02_g24000	2.0	-1.0	1	23	45	67	GAUGGGUGACUCGGGCAGAUUUG	CAGCUCUUCCCGGGUCAUCCAUC	Cleavage		1
ccp-miR482a-5-3p	Cc02_g33080	2.0	-1.0	1	23	366	388	UCUUCCCUAGUCCUCCCAUCCCG	GGGGAUGGGAGGGCUCGGGAAGA	Cleavage		1
ccp-miR482a-5-3p	Cc07_g09980	2.0	-1.0	1	23	561	583	UCUUCCCUAGUCCUCCCAUCCCG	UGGAAUGGGAGGAGUGGGGAAGA	Translation		1
ccp-miR482a-5-3p	Cc00_g31080	2.0	-1.0	1	23	411	433	UCUUCCCUAGUCCUCCCAUCCCG	GGGAAUGGGGGGACUCGGGAAGA	Cleavage		1
ccp-miR482a-5-3p	Cc11_g04950	2.0	-1.0	1	23	321	343	UCUUCCCUAGUCCUCCCAUCCCG	GGGAAUGGGGGGACUCGGGAAGA	Cleavage		1
ccp-miR482a-5-3p	Cc11_g05380	2.0	-1.0	1	23	423	445	UCUUCCCUAGUCCUCCCAUCCCG	GGGAAUGGGAGGGCUCGGGAAGA	Cleavage		1
ccp-miR482a-5-3p	Cc00_g08250	2.0	-1.0	1	23	375	397	UCUUCCCUAGUCCUCCCAUCCCG	GGGAAUGGGGGGACUCGGGAAGA	Cleavage		1
ccp-miR482a-5-3p	Cc00_g28130	2.0	-1.0	1	23	585	607	UCUUCCCUAGUCCUCCCAUCCCG	GGGAAUGGGGGGACUCGGGAAGA	Cleavage		1
ccp-miR482a-5-3p	Cc11_g03400	2.0	-1.0	1	23	582	604	UCUUCCCUAGUCCUCCCAUCCCG	GGGAAUGGGGGGACUCGGGAAGA	Cleavage		1
ccp-miR482a-5-3p	Cc00_g08260	2.0	-1.0	1	19	1	19	UCUUCCCUAGUCCUCCCAU	AUGGGGGGACUUGGGAAGA	Cleavage		1
ccp-miR482a-5-3p	Cc00_g15940	2.0	-1.0	1	19	1	19	UCUUCCCUAGUCCUCCCAU	AUGGGGGGACUCGGGAAGA	Cleavage		1
ccp-miR482a-5-3p	Cc11_g11060	2.0	-1.0	1	23	525	547	UCUUCCCUAGUCCUCCCAUCCCG	UAACACGGGAGGAUUGGGGAAGA	Cleavage		1
ccp-miR482a-5-5p	Cc02_g08180	2.0	-1.0	1	23	759	781	GAUGGGUGACUGGGGAAGGUUUG	GAAGCCUUUCCUAGUCGCCCAUU	Cleavage		1
ccp-miR482a-5-5p	Cc08_g08530	2.0	-1.0	1	23	457	479	GAUGGGUGACUGGGGAAGGUUUG	UCGUCCAUUUCCAGUCACCCAUC	Cleavage		1
ccp-miR482b-1-3p	Cc00_g24870	2.0	-1.0	1	23	618	640	UUCCCAAACCUCCCAUUUCCUCU	AACUGGAAUGGGUGGUUUGGGAA	Translation		1
ccp-miR530-3p	Cc11_g17040	2.0	-1.0	1	21	114	134	GGUGCAGAUGCUGAUGCAGAC	AUCUGCAUCUGCAUCUGCAUC	Cleavage		2
ccp-miR530-3p	Cc08_g14220	2.0	-1.0	1	21	961	981	GGUGCAGAUGCUGAUGCAGAC	CUCUGCAUCAUCAUCUGCACU	Translation		1
ccp-miR530-3p	Cc00_g19640	2.0	-1.0	1	21	2927	2947	GGUGCAGAUGCUGAUGCAGAC	GGCUGGAUUAGCAUCUGCAUC	Cleavage		1
ccp-miR530-5p	Cc04_g06060	2.0	-1.0	1	22	372	393	CUGCAUUUGCACCUGCACCUGG	GAAGGUGCAGGUGCAGGUGCAA	Cleavage		1
ccp-miR828a-5p	Cc02_g17830	2.0	-1.0	1	23	1416	1438	CUUGCUCAAAUGAGUAUUCCACG	GAAAAGAUGCUCAUUUGAGCAAG	Cleavage		1
ccp-mir164-3-5p	Cc03_g06610	2.0	-1.0	1	23	1036	1058	UGGAGAAGCAGGGCACGUGCAAG	GCUGCAUGUGCCUUGCUUCUCCU	Cleavage		1
ccp-mir164-3-5p	Cc03_g06640	2.0	-1.0	1	23	1096	1118	UGGAGAAGCAGGGCACGUGCAAG	GCUGCAUGUGCCUUGCUUCUCCU	Cleavage		1
ccp-mir164-3-5p	Cc03_g06590	2.0	-1.0	1	23	1099	1121	UGGAGAAGCAGGGCACGUGCAAG	GCUGCAUGUGCCUUGCUUCUCCU	Cleavage		1
ccp-mir164-3-5p	Cc03_g06700	2.0	-1.0	1	23	1315	1337	UGGAGAAGCAGGGCACGUGCAAG	GCUGCAUGUGCCUUGCUUCUCCU	Cleavage		1
ccp-mir164-3-5p	Cc03_g06660	2.0	-1.0	1	23	1519	1541	UGGAGAAGCAGGGCACGUGCAAG	GCUGCAUGUGCCUUGCUUCUCCU	Cleavage		1
ccp-mir164-3-5p	Cc03_g06680	2.0	-1.0	1	23	1839	1861	UGGAGAAGCAGGGCACGUGCAAG	GCUGCAUGUGCCUUGCUUCUCCU	Cleavage		1
ccp-mir164-3-5p	Cc03_g06650	2.0	-1.0	1	23	1198	1220	UGGAGAAGCAGGGCACGUGCAAG	GCCGCAUGUGCCUUGCUUCUCCU	Cleavage		1
ccp-mir164-3-5p	Cc03_g06600	2.0	-1.0	1	23	1198	1220	UGGAGAAGCAGGGCACGUGCAAG	GCCGCAUGUGCCUUGCUUCUCCU	Cleavage		1
miR-159-1-3p-MEU	Cc03_g10820	2.0	-1.0	1	23	336	358	GGUUGAGUGAAUGAUGCGGGAGA	AACCCCUUAUCAUUCACUCAAUC	Cleavage		1
miR319-1-3p-MEU	Cc04_g01670	2.0	-1.0	1	23	1124	1146	GACUGAAGAAAGCUCCCUCGUAU	UAACGAGGAAGUUUUCUUCAGUU	Cleavage		1
miR319-1-5p-MEU	Cc09_g06490	2.0	-1.0	1	22	688	709	AAGGGAGCUCCCUUCAGUCCAA	UGGGAUUGAAGGGAGCUCCCAU	Cleavage		1
miR319-2-5p-MEU	Cc09_g06490	2.0	-1.0	1	23	687	709	AAGGGAGCUCCCUUCAGUCCAAG	AUGGGAUUGAAGGGAGCUCCCAU	Cleavage		1
miR395-3-3p-MEU	Cc03_g04380	2.0	-1.0	1	22	677	698	UGAAGUGUUUGGGGGAACUCCC	CUGAGUUCCUCCAAACUCUUCA	Cleavage		1
miR395-3-3p-MEU	Cc06_g20520	2.0	-1.0	1	22	1666	1687	UGAAGUGUUUGGGGGAACUCCC	AUCAGUUCCCCCAAAUACCUCA	Cleavage		1
miR395-4-3p-MEU	Cc02_g08710	2.0	-1.0	1	23	1035	1057	AAGUGUUUGGGGGAACUCCCGGG	UGAUGGAGUUCCUCCAAAAACUU	Cleavage		1
miR395-4-5p-MEU	Cc01_g06010	2.0	-1.0	1	23	612	634	UAGAGUUCCCCUGACCGCUUCAU	GGGAAGUGGACAGGGGAACUCUG	Cleavage		1
miR396-3p-MEU	Cc01_g14880	2.0	-1.0	1	21	2209	2229	UUCAAGGAAGCUGUGGGAAGA	GCUUACCGCAGCUUCCUUGGA	Cleavage		1
miR396-3p-MEU	Cc07_g19350	2.0	-1.0	1	21	187	207	UUCAAGGAAGCUGUGGGAAGA	CUUUUCUGUAGCUUCCUUGAA	Cleavage		1
miR396-5p-MEU	Cc04_g00510	2.0	-1.0	1	21	276	296	UUCCACAGCUUUCUUGAACUU	UAGUUCAAGGAAACUGUGGAA	Cleavage		1
miR396-5p-MEU	Cc09_g08870	2.0	-1.0	1	21	130	150	UUCCACAGCUUUCUUGAACUU	UUGUUCAAGAAGGCUGCGGAA	Cleavage		1
ccp-miR9752-3p	Cc00_g21900	2	-1	1	21	193	213	CUUCUUCAUUUUCCUGUUAUG	:::.::: ::::::::::::	GAUAGCAGAAAAAUGAAGAAG	Cleavage		1
ccp-miR9752-3p	Cc04_g14280	2	-1	1	21	1397	1417	CUUCUUCAUUUUCCUGUUAUG	::::::::.:::: :::::	AUUAACAGGAGAAUGCAGAAG	Cleavage		1
ccp-miR9752-3p	Cc10_g11970	2	-1	1	21	1453	1473	CUUCUUCAUUUUCCUGUUAUG	:. :::::::.::::::::	AUUGUCAGGAAAGUGAAGAAG	Cleavage		1
ccp-miR9752-3p	Cc02_g02490	2	-1	1	21	1320	1340	CUUCUUCAUUUUCCUGUUAUG	: : :::::::::::::::	GUUCAGAGGAAAAUGAAGAAG	Cleavage		1
ccp-miR156-3p	Cc04_g04420	2.5	-1.0	1	22	248	269	CUCACUCUCUAUCUGUCACCCC	UGUGUGACAAAUGGAGAGUGGG	Cleavage		1
ccp-miR156-5p	Cc02_g13600	2.5	-1.0	1	21	735	755	ACAGAAGAGAGUGAGCACACA	UGUAUGCUCUCUCUCUUCUGU	Cleavage		1
ccp-miR156-5p	Cc05_g11850	2.5	-1.0	1	21	995	1015	ACAGAAGAGAGUGAGCACACA	UAGUUGCUUACUCUCUUCUGU	Cleavage		1
ccp-miR156-5p	Cc11_g17130	2.5	-1.0	1	21	1050	1070	ACAGAAGAGAGUGAGCACACA	AUCGUGCUCUCUCUCUUCUGU	Cleavage		1
ccp-miR156-5p	Cc11_g16990	2.5	-1.0	1	21	1346	1366	ACAGAAGAGAGUGAGCACACA	CUCGUGCUCUCUCUCUUCUGU	Cleavage		1
ccp-miR156-5p	Cc00_g14640	2.5	-1.0	1	21	1453	1473	ACAGAAGAGAGUGAGCACACA	GUCGUGCUCUCUCUCUUCUGU	Cleavage		1
ccp-miR156-5p	Cc11_g11740	2.5	-1.0	1	21	1290	1310	ACAGAAGAGAGUGAGCACACA	GUAGUGCUCUCUCUCUUCUGU	Cleavage		1
ccp-miR156-5p	Cc05_g07500	2.5	-1.0	1	21	1025	1045	ACAGAAGAGAGUGAGCACACA	CAUUUGCUCUCUCUCUUCUGU	Cleavage		1
ccp-miR157-5p	Cc02_g24550	2.5	-1.0	1	22	958	979	UUGACAGAAGAUAGAGAGCACA	UGUGCUCUCUCUCUUCUGUCAU	Cleavage		1
ccp-miR157-5p	Cc11_g17130	2.5	-1.0	1	22	1052	1073	UUGACAGAAGAUAGAGAGCACA	CGUGCUCUCUCUCUUCUGUCAU	Cleavage		1
ccp-miR157-5p	Cc05_g07500	2.5	-1.0	1	22	1027	1048	UUGACAGAAGAUAGAGAGCACA	UUUGCUCUCUCUCUUCUGUCAU	Cleavage		1
ccp-miR157-5p	Cc07_g01140	2.5	-1.0	1	22	596	617	UUGACAGAAGAUAGAGAGCACA	UGCGCUCUCUCUUUUCUGUCGA	Cleavage		1
ccp-miR157-5p	Cc10_g16130	2.5	-1.0	1	22	1128	1149	UUGACAGAAGAUAGAGAGCACA	CCAGCAUUCUAUCUUCUGUCAC	Cleavage		1
ccp-miR157-5p	Cc05_g11320	2.5	-1.0	1	22	165	186	UUGACAGAAGAUAGAGAGCACA	UUGCCUCUGUAUUUUCUGUCAA	Cleavage		1
ccp-miR157a-1-3p	Cc06_g03440	2.5	-1.0	1	23	11	33	GCUCUCUAGUCUUCUGUCAUCAC	AAGGUGACUGGAGACUGGAGAGU	Cleavage		1
ccp-miR157a-1-3p	Cc04_g12530	2.5	-1.0	1	23	199	221	GCUCUCUAGUCUUCUGUCAUCAC	GGAUUGAUGGAAGAUUGGAGGGC	Cleavage		1
ccp-miR157a-1-5p	Cc02_g24550	2.5	-1.0	1	22	958	979	UUGACAGAAGAUAGAGAGCACA	UGUGCUCUCUCUCUUCUGUCAU	Cleavage		1
ccp-miR157a-1-5p	Cc11_g17130	2.5	-1.0	1	22	1052	1073	UUGACAGAAGAUAGAGAGCACA	CGUGCUCUCUCUCUUCUGUCAU	Cleavage		1
ccp-miR157a-1-5p	Cc05_g07500	2.5	-1.0	1	22	1027	1048	UUGACAGAAGAUAGAGAGCACA	UUUGCUCUCUCUCUUCUGUCAU	Cleavage		1
ccp-miR157a-1-5p	Cc07_g01140	2.5	-1.0	1	22	596	617	UUGACAGAAGAUAGAGAGCACA	UGCGCUCUCUCUUUUCUGUCGA	Cleavage		1
ccp-miR157a-1-5p	Cc10_g16130	2.5	-1.0	1	22	1128	1149	UUGACAGAAGAUAGAGAGCACA	CCAGCAUUCUAUCUUCUGUCAC	Cleavage		1
ccp-miR157a-1-5p	Cc05_g11320	2.5	-1.0	1	22	165	186	UUGACAGAAGAUAGAGAGCACA	UUGCCUCUGUAUUUUCUGUCAA	Cleavage		1
ccp-miR159a-3p	Cc07_g11950	2.5	-1.0	1	22	2625	2646	UUUGGAUUGAAGGGAGCUCUAC	GUGGAGCUGUUUUCGAUCCAAA	Cleavage		1
ccp-miR159a-3p	Cc05_g09780	2.5	-1.0	1	22	1780	1801	UUUGGAUUGAAGGGAGCUCUAC	GUCGAGUUCUCUUUAAUUCAGA	Cleavage		1
ccp-miR159a-3p	Cc05_g11450	2.5	-1.0	1	22	163	184	UUUGGAUUGAAGGGAGCUCUAC	AUGGAGCCCCCUUCAAACCAAA	Cleavage		1
ccp-miR159a-3p	Cc00_g32210	2.5	-1.0	1	22	1857	1878	UUUGGAUUGAAGGGAGCUCUAC	UUUGAGCCUCUUUCAAUCCAGA	Cleavage		1
ccp-miR159a-5p	Cc02_g22630	2.5	-1.0	1	22	1454	1475	GAGCUCCUUGAAGUCCAAUAGA	UUGGUUGGAUUUCAAGAAGCUC	Cleavage		1
ccp-miR159a-5p	Cc01_g20090	2.5	-1.0	1	22	1365	1386	GAGCUCCUUGAAGUCCAAUAGA	AAAUUUGGACUUUGAGGAGCUU	Cleavage		1
ccp-miR159a-5p	Cc10_g05770	2.5	-1.0	1	22	959	980	GAGCUCCUUGAAGUCCAAUAGA	GUGAUGGGAUUUCAAGGAGUUU	Cleavage		1
ccp-miR159a-5p	Cc03_g13660	2.5	-1.0	1	22	1421	1442	GAGCUCCUUGAAGUCCAAUAGA	AGAAUAUGAUUUCAAGGAGCUC	Cleavage		1
ccp-miR160-3p	Cc11_g16830	2.5	-1.0	1	22	2115	2136	CGUAUGAGGAGCCAUGCAUACA	AUAAUGCAUGUUUUCUCAUACG	Cleavage		2
ccp-miR160a-1-3p	Cc03_g09900	2.5	-1.0	1	22	320	341	GCAUCAGAGGAGUCAGGCAGGC	CCCUGCUUGAUACCUCUGAUGC	Translation		1
ccp-miR160a-1-5p	Cc00_g17960	2.5	-1.0	1	24	456	479	UCCAAAUAAAUGCAGGCAGAAAUG	GGACGCUGCUUGCGGUUAUUUGGA	Translation		1
ccp-miR162a-3p	Cc06_g20480	2.5	-1.0	1	22	1392	1413	CGAUAAACCUCUGCAUCCAGCG	GCAUGGAUGUGGAGGUUUGUCU	Cleavage		1
ccp-miR164-1-5p	Cc03_g06610	2.5	-1.0	1	23	1035	1057	GGAGGAUCAGGGCACAUGCAAAA	GGCUGCAUGUGCCUUGCUUCUCC	Cleavage		1
ccp-miR164-1-5p	Cc03_g06640	2.5	-1.0	1	23	1095	1117	GGAGGAUCAGGGCACAUGCAAAA	GGCUGCAUGUGCCUUGCUUCUCC	Cleavage		1
ccp-miR164-1-5p	Cc03_g06590	2.5	-1.0	1	23	1098	1120	GGAGGAUCAGGGCACAUGCAAAA	GGCUGCAUGUGCCUUGCUUCUCC	Cleavage		1
ccp-miR164-1-5p	Cc03_g06700	2.5	-1.0	1	23	1314	1336	GGAGGAUCAGGGCACAUGCAAAA	GGCUGCAUGUGCCUUGCUUCUCC	Cleavage		1
ccp-miR164-1-5p	Cc03_g06660	2.5	-1.0	1	23	1518	1540	GGAGGAUCAGGGCACAUGCAAAA	GGCUGCAUGUGCCUUGCUUCUCC	Cleavage		1
ccp-miR164-1-5p	Cc03_g06710	2.5	-1.0	1	23	1433	1455	GGAGGAUCAGGGCACAUGCAAAA	GGCUGCAUGUUUCCUGAUUCUCC	Cleavage		1
ccp-miR164-1-5p	Cc03_g06680	2.5	-1.0	1	23	1838	1860	GGAGGAUCAGGGCACAUGCAAAA	GGCUGCAUGUGCCUUGCUUCUCC	Cleavage		1
ccp-miR164-1-5p	Cc03_g06650	2.5	-1.0	1	23	1197	1219	GGAGGAUCAGGGCACAUGCAAAA	GGCCGCAUGUGCCUUGCUUCUCC	Cleavage		1
ccp-miR164-1-5p	Cc03_g06600	2.5	-1.0	1	23	1197	1219	GGAGGAUCAGGGCACAUGCAAAA	GGCCGCAUGUGCCUUGCUUCUCC	Cleavage		1
ccp-miR164-2-3p	Cc05_g10130	2.5	-1.0	1	22	919	940	CAUGUGCCCUGAUCCUCCAUCU	AGAUGGACGAUCAGGGGACAUG	Cleavage		1
ccp-miR164-2-5p	Cc00_g29790	2.5	-1.0	1	22	70	91	UGGAGAAGCAGGGCACAUGCCA	CAACAUGUGCCAUGUUUCUUCA	Translation		1
ccp-miR164-2-5p	Cc02_g16120	2.5	-1.0	1	22	70	91	UGGAGAAGCAGGGCACAUGCCA	CAACAUGUGCCAUGUUUCUUCA	Translation		1
ccp-miR164-2-5p	Cc04_g16290	2.5	-1.0	1	22	649	670	UGGAGAAGCAGGGCACAUGCCA	GGCCACGUGCACUGCUUCUCCA	Cleavage		1
ccp-miR164-2-5p	Cc06_g17590	2.5	-1.0	1	22	2351	2372	UGGAGAAGCAGGGCACAUGCCA	GGAAAUGAGCCCUGCUUCUUCA	Cleavage		1
ccp-miR164-2-5p	Cc10_g16430	2.5	-1.0	1	22	48	69	UGGAGAAGCAGGGCACAUGCCA	CCACAAGUGCCUUGUUUCUUCA	Cleavage		1
ccp-miR164-2-5p	Cc05_g14310	2.5	-1.0	1	22	13	33	UGGAGAAGCAGGGCACAUGCCA	GAUCAUG-GUCCUGCUUCUCCA	Cleavage		1
ccp-miR164c-5p	Cc02_g37530	2.5	-1.0	1	22	448	469	GGAGAAGGGGAGCACGUGCAGA	GAAGCCUGUGUUCCUCUUCUCC	Cleavage		1
ccp-miR166-3-5p	Cc00_g10000	2.5	-1.0	1	22	289	310	GAAUGUUGUCUGGUGCGAGGCC	GCUUUUGCAUCAGAUAACGUUC	Cleavage		1
ccp-miR166-4-3p	Cc06_g18600	2.5	-1.0	1	22	1035	1056	GGAAAAGGGAAAGAGGGCGUCU	AGACGCCCUCUUGUCUUUUUCC	Translation		1
ccp-miR166-4-3p	Cc04_g02360	2.5	-1.0	1	22	287	308	GGAAAAGGGAAAGAGGGCGUCU	CAACGCCCUUUUUUUUUUUUCU	Cleavage		1
ccp-miR166-4-3p	Cc07_g09170	2.5	-1.0	1	22	863	884	GGAAAAGGGAAAGAGGGCGUCU	UUACACCCUUUUUUCUUUUUCC	Cleavage		1
ccp-miR166-4-3p	Cc02_g15010	2.5	-1.0	1	22	110	131	GGAAAAGGGAAAGAGGGCGUCU	CCCUCCCCUCUUUCCCUUUUUC	Cleavage		1
ccp-miR166-4-3p	Cc03_g10260	2.5	-1.0	1	22	79	100	GGAAAAGGGAAAGAGGGCGUCU	UAAUCCCUUCUUUCCUUUUUCC	Cleavage		1
ccp-miR166-4-3p	Cc06_g15870	2.5	-1.0	1	22	1076	1097	GGAAAAGGGAAAGAGGGCGUCU	UAUCGUUUUCUUUUCCUUUUUC	Cleavage		1
ccp-miR166-4-3p	Cc06_g02490	2.5	-1.0	1	22	803	824	GGAAAAGGGAAAGAGGGCGUCU	CUUCGUCCUCUUCCUCUUUUCC	Translation		1
ccp-miR166-4-3p	Cc00_g22880	2.5	-1.0	1	22	1742	1763	GGAAAAGGGAAAGAGGGCGUCU	UUGCCUUCUUUUUCCCUUUUCC	Cleavage		1
ccp-miR166-4-3p	Cc11_g16720	2.5	-1.0	1	22	5378	5399	GGAAAAGGGAAAGAGGGCGUCU	UAUCUCCCUCUUUACCUUUUCC	Cleavage		1
ccp-miR166-4-3p	Cc07_g07970	2.5	-1.0	1	22	1069	1090	GGAAAAGGGAAAGAGGGCGUCU	UAUCUCUCUCUUUCCCUUUUUU	Cleavage		1
ccp-miR166-4-3p	Cc02_g02320	2.5	-1.0	1	22	133	154	GGAAAAGGGAAAGAGGGCGUCU	UCUCUCUUUCUUUCCUUUUUCC	Cleavage		1
ccp-miR166-4-3p	Cc08_g04080	2.5	-1.0	1	22	298	319	GGAAAAGGGAAAGAGGGCGUCU	CAUCUCCCUCUUUCUUUUUUUC	Cleavage		1
ccp-miR166-4-5p	Cc08_g16500	2.5	-1.0	1	22	1690	1711	AAUGAAGUUUGAUCCAAGAUCC	AUCAUUUGCAUCAAACUUCAUU	Cleavage		1
ccp-miR167-1-3p	Cc01_g06880	2.5	-1.0	1	24	449	471	GGUCAUGCUCUGACAGCCUCACUC	AUGCUAGGCU-UCAGAGCAUGACU	Cleavage		1
ccp-miR167-1-5p	Cc03_g11920	2.5	-1.0	1	22	325	346	UGAAGCUGCCAGCAUGAUCUAU	UGUGGUUAUGCUAGCAGCUUCA	Translation		2
ccp-miR167-1-5p	Cc03_g11570	2.5	-1.0	1	22	292	313	UGAAGCUGCCAGCAUGAUCUAU	UGUGGUUAUGCUAGCAGCUUCA	Translation		2
ccp-miR167-1-5p	Cc03_g12140	2.5	-1.0	1	22	397	418	UGAAGCUGCCAGCAUGAUCUAU	UGUGGUUAUGCUAGCAGCUUCA	Translation		2
ccp-miR167-1-5p	Cc00_g03550	2.5	-1.0	1	22	406	427	UGAAGCUGCCAGCAUGAUCUAU	UGUGGUUAUGCUAGCAGCUUCA	Translation		2
ccp-miR167-1-5p	Cc00_g03560	2.5	-1.0	1	22	493	514	UGAAGCUGCCAGCAUGAUCUAU	UGUGGUUAUGCUAGCAGCUUCA	Translation		2
ccp-miR167-1-5p	Cc08_g10510	2.5	-1.0	1	22	675	696	UGAAGCUGCCAGCAUGAUCUAU	GCAAAUGAUGCUGGUAGCUUCA	Cleavage		1
ccp-miR167-3-3p	Cc09_g08740	2.5	-1.0	1	23	3517	3539	GAAGCUGCCAGCAUGAUCUAAAC	UUUGAGAUCAGGCUGGCAGCUUG	Cleavage		1
ccp-miR167-3-3p	Cc05_g00510	2.5	-1.0	1	23	2555	2577	GAAGCUGCCAGCAUGAUCUAAAC	UCAGAGAUCAGGCUGGCAGCUUG	Cleavage		1
ccp-miR167-3-3p	Cc07_g12410	2.5	-1.0	1	23	3134	3156	GAAGCUGCCAGCAUGAUCUAAAC	UCAAAGAUCAGGCUGGCAGCUUG	Cleavage		1
ccp-miR167-3-3p	Cc08_g10510	2.5	-1.0	1	23	673	695	GAAGCUGCCAGCAUGAUCUAAAC	AAGCAAAUGAUGCUGGUAGCUUC	Cleavage		1
ccp-miR167-3-5p	Cc01_g12290	2.5	-1.0	1	21	1199	1219	AUCAUGUGGUAGCUUCACCUG	AAGGUGAGGUUGCCACGUGGU	Cleavage		1
ccp-miR167-5-3p	Cc06_g20310	2.5	-1.0	1	22	82	103	AUGAAAUUGUGGGCCAUUAGCA	AAUUAAUGAUUCAUAAUUUCAU	Cleavage		1
ccp-miR167-5-5p	Cc04_g05970	2.5	-1.0	1	22	2454	2475	GAAGCUGCCAACACGAUCUUAA	GGGUGGUCGUGUUGGUAGCUUU	Cleavage		1
ccp-miR167a-3p	Cc06_g04410	2.5	-1.0	1	22	1074	1095	AGAUCAUGCGGUAGUUUCACCU	CCCUGAAGCUACUGCAUGUUCU	Cleavage		1
ccp-miR167a-5p	Cc08_g10510	2.5	-1.0	1	23	674	696	UGAAGCUGCCAGCAUGAUCUGAU	AGCAAAUGAUGCUGGUAGCUUCA	Cleavage		1
ccp-miR167a-5p	Cc03_g11920	2.5	-1.0	1	23	324	346	UGAAGCUGCCAGCAUGAUCUGAU	UUGUGGUUAUGCUAGCAGCUUCA	Translation		1
ccp-miR167a-5p	Cc03_g11570	2.5	-1.0	1	23	291	313	UGAAGCUGCCAGCAUGAUCUGAU	UUGUGGUUAUGCUAGCAGCUUCA	Translation		1
ccp-miR167a-5p	Cc03_g12140	2.5	-1.0	1	23	396	418	UGAAGCUGCCAGCAUGAUCUGAU	UUGUGGUUAUGCUAGCAGCUUCA	Translation		1
ccp-miR167a-5p	Cc00_g03550	2.5	-1.0	1	23	405	427	UGAAGCUGCCAGCAUGAUCUGAU	UUGUGGUUAUGCUAGCAGCUUCA	Translation		1
ccp-miR167a-5p	Cc00_g03560	2.5	-1.0	1	23	492	514	UGAAGCUGCCAGCAUGAUCUGAU	UUGUGGUUAUGCUAGCAGCUUCA	Translation		1
ccp-miR168a-5p	Cc04_g00050	2.5	-1.0	1	22	1832	1853	CGCUUGGUGCAGGUCGGGAACU	AAAUUUCAGCCUGCACCAAGCG	Cleavage		1
ccp-miR169-1-5p	Cc08_g01380	2.5	-1.0	1	22	2261	2282	AGCCAAGGAUGACUUGCCGGUG	AUUUGGCAGGACAUCCUUGGCU	Cleavage		1
ccp-miR169-1-5p	Cc01_g20910	2.5	-1.0	1	22	1201	1222	AGCCAAGGAUGACUUGCCGGUG	UUGCAGCAAGUCAUCUUUGGCA	Cleavage		1
ccp-miR169-2-3p	Cc05_g02150	2.5	-1.0	1	21	274	294	CAAGUUGUCUUUGGCUACAUU	AAGGUAGCCAAAGACAAAUUG	Cleavage		1
ccp-miR169-2-3p	Cc02_g25530	2.5	-1.0	1	21	2388	2408	CAAGUUGUCUUUGGCUACAUU	AGGGUACUCAAAGACAACUUG	Cleavage		1
ccp-miR169-2-3p	Cc08_g03110	2.5	-1.0	1	21	694	714	CAAGUUGUCUUUGGCUACAUU	GCUGCAGCCAAAGACGACUUC	Cleavage		1
ccp-miR169-2-3p	Cc04_g04670	2.5	-1.0	1	21	139	159	CAAGUUGUCUUUGGCUACAUU	UUUGAAGCCAAAGGUAGCUUG	Cleavage		1
ccp-miR169-2-3p	Cc06_g21270	2.5	-1.0	1	21	553	573	CAAGUUGUCUUUGGCUACAUU	CUUGUUUCCAAAGACAGCUUG	Cleavage		1
ccp-miR169-2-5p	Cc08_g01380	2.5	-1.0	1	21	2261	2281	GCCAAGGAUGACUUGCCGAUG	AUUUGGCAGGACAUCCUUGGC	Translation		1
ccp-miR169-2-5p	Cc04_g01480	2.5	-1.0	1	21	1529	1549	GCCAAGGAUGACUUGCCGAUG	AAGUGGGAAGUCAUCCUUGGC	Cleavage		1
ccp-miR169-2-5p	Cc01_g20910	2.5	-1.0	1	21	1201	1221	GCCAAGGAUGACUUGCCGAUG	UUGCAGCAAGUCAUCUUUGGC	Cleavage		1
ccp-miR169-3-3p	Cc01_g20450	2.5	-1.0	1	21	1309	1329	GGCAAGUUGUCCUUGGCUACG	UAUGACCAAGGGCAGCUUGCC	Cleavage		1
ccp-miR169-3-5p	Cc00_g18240	2.5	-1.0	1	21	3143	3163	CAGCCAAGGAUGACUUGCCGG	UUGGCAACACAUCCUUGGCUG	Cleavage		1
ccp-miR169-3-5p	Cc07_g04310	2.5	-1.0	1	21	1681	1701	CAGCCAAGGAUGACUUGCCGG	GGGGCAAGUCAUUCUCGGUUG	Cleavage		1
ccp-miR169-3-5p	Cc02_g28060	2.5	-1.0	1	21	1234	1254	CAGCCAAGGAUGACUUGCCGG	CAGGCAAUUCAUUCUUGGCUU	Cleavage		1
ccp-miR169-3-5p	Cc06_g06710	2.5	-1.0	1	21	1267	1287	CAGCCAAGGAUGACUUGCCGG	AAGGCAACUCAUUCUUGGCUU	Cleavage		1
ccp-miR171-10-3p	Cc00_g26340	2.5	-1.0	1	22	1731	1752	AGAUUGAGCCGCGCCAAUAUCA	CACUACUCGCGCGGCUUAAUCU	Cleavage		1
ccp-miR171-10-5p	Cc00_g16930	2.5	-1.0	1	22	256	277	UAUUGGUGAGGUUCAAUCCGAA	AACAGGUUGAACCUUACUAAUA	Cleavage		1
ccp-miR171-10-5p	Cc05_g15790	2.5	-1.0	1	22	3362	3383	UAUUGGUGAGGUUCAAUCCGAA	CCUGGGUUGAACCUCUCCAAUG	Cleavage		1
ccp-miR171-10-5p	Cc04_g04750	2.5	-1.0	1	22	289	310	UAUUGGUGAGGUUCAAUCCGAA	GGUGGAUGGAACAUCACCAAUA	Translation		2
ccp-miR171-11-3p	Cc01_g06780	2.5	-1.0	1	22	1189	1210	AUUGAACCUCACCAAUAUCGCU	GAUGAUGAUGGUGAGGUUCAAA	Cleavage		1
ccp-miR171-2-3p	Cc00_g32330	2.5	-1.0	1	22	52	73	UGAGUGAACCAGGCCAAUAUCG	ACAUAUUUGCUUGGUUUACUCG	Cleavage		1
ccp-miR171-2-5p	Cc08_g06900	2.5	-1.0	1	22	293	314	GAUAUUGGCACGGCUCAAUCAG	ACAAUUGGGCCUUGCUAAUAUC	Translation		1
ccp-miR171-5-5p	Cc02_g06960	2.5	-1.0	1	22	278	299	GAUAUUGGUCCGGUUCAAUCAC	AGCAUUCAACUGGACUAGUAUC	Cleavage		1
ccp-miR171-9-5p	Cc01_g07920	2.5	-1.0	1	22	2032	2053	GGUAUUGAUGCGCCUCAAUCUU	AAGAUUGAGGUGCGUCAGUGUC	Cleavage		1
ccp-miR171-9-5p	Cc01_g08110	2.5	-1.0	1	22	2563	2584	GGUAUUGAUGCGCCUCAAUCUU	UUGAUUGAGGUGCAUCGAUGUU	Cleavage		2
ccp-miR171-9-5p	Cc09_g07580	2.5	-1.0	1	22	260	281	GGUAUUGAUGCGCCUCAAUCUU	UCAAUUGGAGCGCAUCAAUGUC	Cleavage		1
ccp-miR172-1-3p	Cc11_g12390	2.5	-1.0	1	22	1891	1912	UAUAGCCAUUCAUUGCUGCUGC	GCUGCACUAGUGAAUGGCUGUA	Cleavage		1
ccp-miR172-1-5p	Cc10_g12890	2.5	-1.0	1	22	643	664	CAGCAUCAUCAAGAUUCCCGAA	ACUGGGAAUCUGGAUGAUGCUA	Translation		2
ccp-miR172-1-5p	Cc00_g13960	2.5	-1.0	1	22	799	820	CAGCAUCAUCAAGAUUCCCGAA	UGUGGGAGUUUGGAUGAUGCUG	Translation		1
ccp-miR172-1-5p	Cc10_g05800	2.5	-1.0	1	22	780	801	CAGCAUCAUCAAGAUUCCCGAA	AUAAGGAAUCUUGAUGUUGCUG	Cleavage		1
ccp-miR172-1-5p	Cc05_g15020	2.5	-1.0	1	22	9165	9186	CAGCAUCAUCAAGAUUCCCGAA	GGUGGGAAUAUUGGUGAUGUUG	Cleavage		1
ccp-miR172-1-5p	Cc02_g21190	2.5	-1.0	1	22	1	22	CAGCAUCAUCAAGAUUCCCGAA	AUGGGGAACAUUGAUGAUGCUG	Cleavage		1
ccp-miR172-1-5p	Cc07_g08410	2.5	-1.0	1	22	2560	2581	CAGCAUCAUCAAGAUUCCCGAA	CUAGGUGAUCUUGGUGAUGUUG	Cleavage		1
ccp-miR172-1-5p	Cc04_g10640	2.5	-1.0	1	22	679	700	CAGCAUCAUCAAGAUUCCCGAA	GGAGGAAAUCUUGUUGAUGCUG	Cleavage		1
ccp-miR172-1-5p	Cc04_g04580	2.5	-1.0	1	22	2886	2907	CAGCAUCAUCAAGAUUCCCGAA	AAAGGGAAGCUUGAAGAUGCUG	Cleavage		1
ccp-miR172-1-5p	Cc10_g08380	2.5	-1.0	1	22	6689	6710	CAGCAUCAUCAAGAUUCCCGAA	CAAGAGAAUCUUGAUGAUGAUG	Cleavage		1
ccp-miR172-1-5p	Cc09_g07090	2.5	-1.0	1	22	1034	1055	CAGCAUCAUCAAGAUUCCCGAA	AUGGGAAACUUUGAUGAUGCUG	Cleavage		1
ccp-miR172-2-3p	Cc08_g09580	2.5	-1.0	1	25	3227	3251	GAAUCUUGAUGAUGCUGCAUCAGCA	GAAUGAUGAAGCAGCAUCAAGAUUC	Cleavage		1
ccp-miR172-2-3p	Cc02_g22390	2.5	-1.0	1	25	346	370	GAAUCUUGAUGAUGCUGCAUCAGCA	AUCAUCAGCAUCAUCAUCAAGGUUC	Cleavage		1
ccp-miR172-2-5p	Cc07_g14610	2.5	-1.0	1	24	818	841	CGGCAUCAUCAAGAUUCACACACA	UGGCUGUGAAACUUGAUGAUGCUC	Cleavage		2
ccp-miR172-2-5p	Cc02_g31770	2.5	-1.0	1	24	133	156	CGGCAUCAUCAAGAUUCACACACA	UGAUGGUGGGUCUUGAUGCUGCCG	Cleavage		1
ccp-miR172-3-3p	Cc07_g06200	2.5	-1.0	1	22	1825	1846	UGAAUCUUGAUGAUGCCGCACC	GCUGCAGCAUCAUCAGGAUUCC	Cleavage		1
ccp-miR172-3-3p	Cc09_g02450	2.5	-1.0	1	22	1525	1546	UGAAUCUUGAUGAUGCCGCACC	UCUGCAGCAUCAUCAGGAUUCU	Cleavage		1
ccp-miR172-3-3p	Cc01_g11840	2.5	-1.0	1	22	1875	1896	UGAAUCUUGAUGAUGCCGCACC	ACUGCAGCAUCAUCAGGAUUCU	Cleavage		1
ccp-miR172-3-3p	Cc06_g04100	2.5	-1.0	1	22	1696	1717	UGAAUCUUGAUGAUGCCGCACC	AAUAGGGCAUCAUCAAGAUUUA	Cleavage		1
ccp-miR172-3-5p	Cc06_g01340	2.5	-1.0	1	21	937	957	GUUCUCGAGUUACUGAUUGCU	CUUAAUCAGUGGCUUGAGGAC	Cleavage		1
ccp-miR172d-1-3p	Cc08_g09580	2.5	-1.0	1	25	3228	3252	GGAAUCUUGAUGAUGCUGCAGCAGC	AAUGAUGAAGCAGCAUCAAGAUUCC	Cleavage		1
ccp-miR172d-1-3p	Cc02_g09970	2.5	-1.0	1	25	2114	2138	GGAAUCUUGAUGAUGCUGCAGCAGC	UGAAGAGCAGAAUCAUCAAGAUGCC	Cleavage		1
ccp-miR172d-1-5p	Cc07_g19030	2.5	-1.0	1	25	247	271	GUGGAGCAUCAUCAAGAUUCACGAA	GUCGUCAGUCUUGAUGAUGCUCUGA	Cleavage		1
ccp-miR172d-1-5p	Cc07_g19040	2.5	-1.0	1	25	247	271	GUGGAGCAUCAUCAAGAUUCACGAA	GUCGACAGUCUUGAUGAUGCUCUGA	Cleavage		1
ccp-miR172d-1-5p	Cc04_g10350	2.5	-1.0	1	25	604	628	GUGGAGCAUCAUCAAGAUUCACGAA	AUCCGGAAUCUUCAUGAUGCUCUAU	Cleavage		1
ccp-miR172d-1-5p	Cc00_g04090	2.5	-1.0	1	25	223	247	GUGGAGCAUCAUCAAGAUUCACGAA	AUUGACAGUCUUGAUGAUGCUCUGA	Cleavage		1
ccp-miR172d-1-5p	Cc00_g04050	2.5	-1.0	1	25	296	320	GUGGAGCAUCAUCAAGAUUCACGAA	AUUGACAGUCUUGAUGAUGCUCUGA	Cleavage		1
ccp-miR172d-1-5p	Cc03_g05480	2.5	-1.0	1	25	577	601	GUGGAGCAUCAUCAAGAUUCACGAA	AGCUGGAAUCUUGAUGAGGUUCCAU	Cleavage		1
ccp-miR172d-1-5p	Cc06_g00680	2.5	-1.0	1	25	3046	3070	GUGGAGCAUCAUCAAGAUUCACGAA	AGUCUAAAUCCUGGUGAUGCUCCAA	Cleavage		1
ccp-miR172d-1-5p	Cc03_g01500	2.5	-1.0	1	25	2076	2100	GUGGAGCAUCAUCAAGAUUCACGAA	GUAUUUGGCUUUGAUGAUGCUCCAC	Cleavage		1
ccp-miR172d-2-3p	Cc07_g09330	2.5	-1.0	1	24	1446	1469	GAGAAUCUUGAUGAUGCUGCAUCG	GCAUACAACAUCAUCAGGGUUUUC	Cleavage		1
ccp-miR172d-2-3p	Cc09_g09350	2.5	-1.0	1	24	196	219	GAGAAUCUUGAUGAUGCUGCAUCG	GCAUCAAACAUCAUCAGGAUUCUC	Cleavage		1
ccp-miR172d-2-3p	Cc02_g15810	2.5	-1.0	1	24	160	183	GAGAAUCUUGAUGAUGCUGCAUCG	CACCGCCGCCUCAUCAAGAUUUUC	Cleavage		1
ccp-miR172d-2-3p	Cc04_g11330	2.5	-1.0	1	24	1664	1687	GAGAAUCUUGAUGAUGCUGCAUCG	AUAAAGAGCUUCAUCAAGGUUCUC	Cleavage		2
ccp-miR172d-2-3p	Cc07_g00550	2.5	-1.0	1	24	33	56	GAGAAUCUUGAUGAUGCUGCAUCG	AUCAUCAUCAUCAUCAAGAUGCUC	Cleavage		1
ccp-miR172d-2-3p	Cc01_g21590	2.5	-1.0	1	24	1759	1782	GAGAAUCUUGAUGAUGCUGCAUCG	AAAGACAGGAUCAUUAAGAUUUUU	Cleavage		1
ccp-miR172d-2-3p	Cc03_g10250	2.5	-1.0	1	24	405	428	GAGAAUCUUGAUGAUGCUGCAUCG	AUCAUCAUCUUCAUCAAGAUUCUU	Cleavage		1
ccp-miR172d-2-5p	Cc07_g13260	2.5	-1.0	1	25	348	372	UGUAGCAUCAUCAAGAUUCACAUGC	UGAUUUGAAGCCUGAUGAUGCUACG	Cleavage		1
ccp-miR172d-2-5p	Cc00_g01310	2.5	-1.0	1	25	1151	1175	UGUAGCAUCAUCAAGAUUCACAUGC	GCAACAGGAUCUUGUUGAUGCUGCA	Translation		1
ccp-miR172d-2-5p	Cc02_g06590	2.5	-1.0	1	25	396	420	UGUAGCAUCAUCAAGAUUCACAUGC	CUACAAGGAUCUUGAUGAUUCUAUA	Cleavage		1
ccp-miR172d-2-5p	Cc09_g00270	2.5	-1.0	1	25	1123	1147	UGUAGCAUCAUCAAGAUUCACAUGC	CACAGCAGAGCUUGAUGAUGCUACA	Cleavage		1
ccp-miR172d-2-5p	Cc02_g21560	2.5	-1.0	1	25	1384	1408	UGUAGCAUCAUCAAGAUUCACAUGC	UAUGGAGAAUCAUGAUGAUACUACA	Cleavage		1
ccp-miR2111-3p	Cc05_g10460	2.5	-1.0	1	22	355	376	CCUCAGGAUACAGAUUACCUCG	UUUGGUGAUCUGUUUCUUGAGG	Cleavage		1
ccp-miR2111-3p	Cc02_g36420	2.5	-1.0	1	22	5221	5242	CCUCAGGAUACAGAUUACCUCG	GCAUGUAUUCUGUAUUCUGAGG	Cleavage		1
ccp-miR2111-5p	Cc07_g14070	2.5	-1.0	1	22	1962	1983	AAUCUGCAUCCUGAGGUUUAGA	AGAAAAACUCAGGAUGGAGAUU	Cleavage		1
ccp-miR319-1-3p	Cc05_g13360	2.5	-1.0	1	22	32	53	UGGACUGAAGGGAGCUCCCUUU	ACUGGGAGUUUCUUUCAGUUUA	Cleavage		1
ccp-miR319-1-3p	Cc00_g15650	2.5	-1.0	1	22	271	292	UGGACUGAAGGGAGCUCCCUUU	UCUGGCGGUUCUCUUCAGUCCA	Cleavage		1
ccp-miR319-1-5p	Cc00_g11790	2.5	-1.0	1	22	2579	2600	AGCUUUCUUCAGUCCACUCAUG	UAAAAGUGGAUUGGAGAGAGCU	Cleavage		1
ccp-miR319-1-5p	Cc05_g14310	2.5	-1.0	1	22	1008	1029	AGCUUUCUUCAGUCCACUCAUG	UGCGAGUGGAUUCAAGAGAGCU	Translation		1
ccp-miR319-1-5p	Cc09_g06510	2.5	-1.0	1	22	487	508	AGCUUUCUUCAGUCCACUCAUG	GUAUAGAGGGCUGAAGAAAGCU	Cleavage		1
ccp-miR319-1-5p	Cc06_g08820	2.5	-1.0	1	22	1461	1482	AGCUUUCUUCAGUCCACUCAUG	UGAUAAUGGACUGAAGAAAGUU	Cleavage		1
ccp-miR319-1-5p	Cc08_g02320	2.5	-1.0	1	22	1086	1107	AGCUUUCUUCAGUCCACUCAUG	GGAGAGUGAAUUGGAGAGAGCU	Cleavage		1
ccp-miR319a-2-3p	Cc08_g12040	2.5	-1.0	1	21	576	596	AAGGAGCUCUCUCCAGUCCAG	AUGAGCUGGAGAGGGCUUCUU	Cleavage		1
ccp-miR319a-2-3p	Cc07_g06640	2.5	-1.0	1	21	688	708	AAGGAGCUCUCUCCAGUCCAG	GAGGAUUUGAGGGAGCUCUUU	Cleavage		1
ccp-miR319a-2-5p	Cc00_g28260	2.5	-1.0	1	23	1326	1348	AGGAGCUCUCUCCAGUCCAGUCC	GAGGUGGACUGGAGAGAUUUCUU	Cleavage		1
ccp-miR319a-2-5p	Cc08_g12040	2.5	-1.0	1	23	573	595	AGGAGCUCUCUCCAGUCCAGUCC	AUCAUGAGCUGGAGAGGGCUUCU	Cleavage		1
ccp-miR319a-3-3p	Cc04_g06650	2.5	-1.0	1	22	702	723	UUGGACUGAAGGGAGCUCCCUU	UGUAGAGCUCCCUUCAAUCCAA	Cleavage		1
ccp-miR319a-3-5p	Cc06_g08820	2.5	-1.0	1	22	1463	1484	AGAGCUUUCUUCAGUCCACUCA	AUAAUGGACUGAAGAAAGUUCC	Cleavage		1
ccp-miR319a-3-5p	Cc00_g35360	2.5	-1.0	1	22	248	269	AGAGCUUUCUUCAGUCCACUCA	AUAGUGGAAUGAGGGAAGUUCU	Cleavage		1
ccp-miR319a-3-5p	Cc00_g22610	2.5	-1.0	1	22	1588	1609	AGAGCUUUCUUCAGUCCACUCA	AUAGUGGAAUGAGGGAAGUUCU	Cleavage		1
ccp-miR319a-3-5p	Cc11_g09240	2.5	-1.0	1	22	59	80	AGAGCUUUCUUCAGUCCACUCA	UCUCUGGACUGAAGAAGGCUCA	Cleavage		1
ccp-miR319a-3-5p	Cc06_g09730	2.5	-1.0	1	22	840	861	AGAGCUUUCUUCAGUCCACUCA	CAAGGGGAUUGGGGAAAGCUCU	Cleavage		1
ccp-miR319a-3-5p	Cc02_g14010	2.5	-1.0	1	22	314	335	AGAGCUUUCUUCAGUCCACUCA	GCAUUGGGGUGAAGAAAGCUCU	Cleavage		1
ccp-miR319a-3-5p	Cc05_g12510	2.5	-1.0	1	22	505	526	AGAGCUUUCUUCAGUCCACUCA	AAGUUGGGGUGAAGAAAGCUCU	Cleavage		1
ccp-miR319a-3-5p	Cc11_g12420	2.5	-1.0	1	22	208	229	AGAGCUUUCUUCAGUCCACUCA	AUUGUAGAAUGGAGAAAGCUCU	Cleavage		1
ccp-miR319c-1-3p	Cc11_g07490	2.5	-1.0	1	22	3023	3044	UUGGACUGAAGGGUUUCCUUCA	UUUUGGGAAUCCUUCAGUUCAA	Cleavage		1
ccp-miR319c-1-5p	Cc00_g26520	2.5	-1.0	1	22	605	626	UCCAACCAAGAUGGUUGGGGUG	GAUUCCAACCAUUUUGGUUGAA	Cleavage		1
ccp-miR319c-1-5p	Cc07_g08910	2.5	-1.0	1	22	1168	1189	UCCAACCAAGAUGGUUGGGGUG	ACUCCUGACUGUCUUGGUUGGG	Cleavage		1
ccp-miR319c-2-3p	Cc01_g07440	2.5	-1.0	1	22	1326	1347	CUUGGACUGAAGGGAGCUCCCU	CUGGAGCUCCCUUCACUCCAAA	Cleavage		1
ccp-miR319c-2-3p	Cc04_g06650	2.5	-1.0	1	22	703	724	CUUGGACUGAAGGGAGCUCCCU	GUAGAGCUCCCUUCAAUCCAAA	Cleavage		1
ccp-miR319c-2-3p	Cc01_g12330	2.5	-1.0	1	22	392	413	CUUGGACUGAAGGGAGCUCCCU	CUUGAGUUCCCUUUAGGCCAAG	Cleavage		1
ccp-miR319c-2-3p	Cc01_g18010	2.5	-1.0	1	22	997	1018	CUUGGACUGAAGGGAGCUCCCU	AUUGAGAUUCCUUCAGUUCGAG	Cleavage		1
ccp-miR3627-2-3p	Cc06_g20740	2.5	-1.0	1	23	248	270	GGUGCCAUUCCUCCUGCGACACG	CGGGUCGCAGGAGGAAAGGCAUU	Cleavage		1
ccp-miR3627-2-3p	Cc02_g22130	2.5	-1.0	1	23	1053	1075	GGUGCCAUUCCUCCUGCGACACG	CAGUUCCCAGGAGGAAUUGCACC	Cleavage		1
ccp-miR3627-2-5p	Cc01_g05360	2.5	-1.0	1	23	1204	1226	UGUCGCAGGAGCAAUGGCGCUUG	AUGGCACCAUUGCUCUUGCGACC	Cleavage		1
ccp-miR390-3p	Cc02_g18360	2.5	-1.0	1	22	4644	4665	GCUAUCCAUCCUGAGUUUUACG	AUCAAAAUUCAGGAUUGAUAGU	Cleavage		1
ccp-miR390-5p	Cc01_g01370	2.5	-1.0	1	22	340	361	AGCUCAGGAGGGAUAGCGCCAU	AUUGCACAAUCUCUCCUGAGCU	Cleavage		1
ccp-miR390a-2-3p	Cc07_g13840	2.5	-1.0	1	22	404	425	GCUAUCCCUCCUGAGCUUCACG	UAAGAAGUCCAGGAGGGAUAGA	Cleavage		1
ccp-miR390a-2-3p	Cc09_g10100	2.5	-1.0	1	22	1396	1417	GCUAUCCCUCCUGAGCUUCACG	UUGGAAGAGCAGGAGGGGUAGC	Cleavage		1
ccp-miR393a-3p	Cc02_g21180	2.5	-1.0	1	22	1371	1392	AUCAUGCUAUCCUUUUGGAUAC	AAAUCCAAAGGGACAGUAUGAU	Cleavage		1
ccp-miR393a-5p	Cc01_g20300	2.5	-1.0	1	22	1824	1845	CAAAGGGAUCGCAUUGAUCCUA	UGGAGACAAUGCGAUCCCUUUG	Cleavage		1
ccp-miR394-5p	Cc05_g12020	2.5	-1.0	1	23	1015	1036	UGGCAUUCUGUCCACCUCCAUAU	UCCUGGAG-UGGGCAGAAUGCCA	Cleavage		1
ccp-miR396-1-3p	Cc02_g17780	2.5	-1.0	1	22	425	446	UUCAAGAAAGCUGUGGAAAAGC	GGAUUUCCAGGGUUUUCUUGAA	Cleavage		2
ccp-miR396-1-3p	Cc02_g22380	2.5	-1.0	1	22	212	233	UUCAAGAAAGCUGUGGAAAAGC	CGUUCUUCCCAGCUUUCUUGAA	Cleavage		1
ccp-miR396-1-5p	Cc04_g00510	2.5	-1.0	1	22	274	295	CCCACAGCUUCCUUGAACUUCA	AUUAGUUCAAGGAAACUGUGGA	Cleavage		1
ccp-miR396-1-5p	Cc01_g18610	2.5	-1.0	1	22	808	829	CCCACAGCUUCCUUGAACUUCA	AGCAGCUCAAGGAAGCUGUGCG	Cleavage		1
ccp-miR396-1-5p	Cc08_g00030	2.5	-1.0	1	22	325	346	CCCACAGCUUCCUUGAACUUCA	AACAGCUCAAGGAAGCUGGGGG	Cleavage		1
ccp-miR396-2-3p	Cc02_g19710	2.5	-1.0	1	22	160	181	GUUCAAGAAAGCUGUGGAAAAG	AUUUUCCAUAGCUUUCUUGGUC	Cleavage		1
ccp-miR396-2-3p	Cc08_g06830	2.5	-1.0	1	22	847	868	GUUCAAGAAAGCUGUGGAAAAG	GAAUUUCAAAGUUUUCUUGAGC	Cleavage		2
ccp-miR396a-3p	Cc07_g00220	2.5	-1.0	1	22	1122	1143	UUCAAUAAAGCUGUGGGAUGAU	CUUAUUCCACAGCUUUGUUGGC	Cleavage		1
ccp-miR396a-3p	Cc04_g10110	2.5	-1.0	1	22	182	203	UUCAAUAAAGCUGUGGGAUGAU	AAUAUCGUGCAGCUUUAUUGAG	Cleavage		1
ccp-miR396a-5p	Cc09_g09000	2.5	-1.0	1	22	317	338	UCCACAGCUUUCUUGAACUGCA	GCUUGUUCAAGAAAGCUGAGGA	Cleavage		1
ccp-miR396a-5p	Cc03_g04610	2.5	-1.0	1	22	260	281	UCCACAGCUUUCUUGAACUGCA	GGGAGUUUAAGAAGGCUGAGGA	Cleavage		1
ccp-miR396a-5p	Cc02_g08710	2.5	-1.0	1	22	1205	1226	UCCACAGCUUUCUUGAACUGCA	GCAAGUUUAAGGAAGCUGAGGA	Cleavage		1
ccp-miR396a-5p	Cc08_g06780	2.5	-1.0	1	22	4632	4653	UCCACAGCUUUCUUGAACUGCA	GUUAGUUAAAGAGGGUUGUGGA	Cleavage		1
ccp-miR396a-5p	Cc03_g11820	2.5	-1.0	1	22	3565	3586	UCCACAGCUUUCUUGAACUGCA	ACCAGACUAAGAAAGCUGUGGA	Cleavage		1
ccp-miR396a-5p	Cc01_g21980	2.5	-1.0	1	22	929	950	UCCACAGCUUUCUUGAACUGCA	GAGAAUUCAAGAAAGCUGUGUA	Cleavage		1
ccp-miR396a-5p	Cc10_g04820	2.5	-1.0	1	22	777	798	UCCACAGCUUUCUUGAACUGCA	CAAAGAUCAGGGAAGCUGUGGG	Cleavage		1
ccp-miR396b-1-3p	Cc06_g08100	2.5	-1.0	1	22	301	322	CUCAAGAAAGCUGCGGGAAAAC	GCUUUUCCACAGCUUUCUUGAA	Cleavage		1
ccp-miR396b-1-5p	Cc03_g04610	2.5	-1.0	1	22	260	281	UCCACAGCUUUCUUGAACUUCU	GGGAGUUUAAGAAGGCUGAGGA	Cleavage		1
ccp-miR396b-1-5p	Cc02_g08710	2.5	-1.0	1	22	1205	1226	UCCACAGCUUUCUUGAACUUCU	GCAAGUUUAAGGAAGCUGAGGA	Cleavage		1
ccp-miR396b-1-5p	Cc10_g04820	2.5	-1.0	1	22	777	798	UCCACAGCUUUCUUGAACUUCU	CAAAGAUCAGGGAAGCUGUGGG	Cleavage		1
ccp-miR396b-1-5p	Cc09_g09000	2.5	-1.0	1	22	317	338	UCCACAGCUUUCUUGAACUUCU	GCUUGUUCAAGAAAGCUGAGGA	Cleavage		1
ccp-miR396b-1-5p	Cc08_g06780	2.5	-1.0	1	22	4632	4653	UCCACAGCUUUCUUGAACUUCU	GUUAGUUAAAGAGGGUUGUGGA	Cleavage		1
ccp-miR397a-1-5p	Cc09_g09590	2.5	-1.0	1	22	891	912	GAAAAAUCAUCGAAGAGAUUAA	UGCAUUUCUUCGAUGGCUUUUC	Cleavage		1
ccp-miR397a-3-3p	Cc11_g12940	2.5	-1.0	1	22	664	685	AUCAACGCUGCACUCAAUGAUA	UUUCAUCGAGUGCAACGUUGAU	Cleavage		1
ccp-miR397a-3-5p	Cc08_g01160	2.5	-1.0	1	22	885	906	UUGGGUGCAGCGCAGAUGAAUC	UAGUCAUUUGUGCUGCAUCCAU	Cleavage		1
ccp-miR398-3p	Cc06_g21640	2.5	-1.0	1	22	437	458	UGUUUUCUUGCCAGAACUUUGC	ACAGAGUUUUGGCAGGGAGACA	Cleavage		1
ccp-miR398-3p	Cc09_g04630	2.5	-1.0	1	22	630	651	UGUUUUCUUGCCAGAACUUUGC	GCCAGGUUUUGGCAAGGGAGCA	Cleavage		1
ccp-miR398-3p	Cc07_g20880	2.5	-1.0	1	22	178	199	UGUUUUCUUGCCAGAACUUUGC	AAAAAUUUCUGGCAAGAAAAUU	Cleavage		1
ccp-miR398-3p	Cc02_g38850	2.5	-1.0	1	22	860	881	UGUUUUCUUGCCAGAACUUUGC	GAGGAGUUCUGGCAAGGAAAAA	Cleavage		2
ccp-miR398-3p	Cc07_g15380	2.5	-1.0	1	22	208	229	UGUUUUCUUGCCAGAACUUUGC	UUGAACUUCAGGCAAGAAAACA	Cleavage		1
ccp-miR398-3p	Cc10_g08510	2.5	-1.0	1	22	2144	2165	UGUUUUCUUGCCAGAACUUUGC	AUCUGGUUCUGGCAAGAAGGCA	Cleavage		1
ccp-miR398-3p	Cc07_g19910	2.5	-1.0	1	22	386	406	UGUUUUCUUGCCAGAACUUUGC	UUGGAGU-CUGGCAAGAAAACA	Cleavage		1
ccp-miR398-3p	Cc00_g18460	2.5	-1.0	1	22	1675	1696	UGUUUUCUUGCCAGAACUUUGC	UGGAGAUUGUGGCAAGAAAACA	Cleavage		1
ccp-miR398b-3p	Cc06_g08270	2.5	-1.0	1	22	254	276	GUGUUCUCAGGUCG-CCCCUGCA	GGCAGGGGUCGACUUGAGAACAC	Cleavage		1
ccp-miR398b-3p	Cc06_g02470	2.5	-1.0	1	22	2100	2121	GUGUUCUCAGGUCGCCCCUGCA	ACCAGGGGUGAACUGAGAACAU	Translation		1
ccp-miR399-1-3p	Cc02_g13390	2.5	-1.0	1	22	275	296	GCCAAAGGAGAAUUGCUCUGUC	UCUGGGGCAAAUCUCCUUUGGC	Cleavage		2
ccp-miR399-1-3p	Cc01_g06520	2.5	-1.0	1	22	4373	4394	GCCAAAGGAGAAUUGCUCUGUC	UAAAAAGCUAUUCUUCUUUGGC	Cleavage		1
ccp-miR399-2-3p	Cc02_g13390	2.5	-1.0	1	22	220	241	GCCAAAGGAGAAUUGCCCUGCC	CAUUGGGCAAAUCUCCUUUGGC	Cleavage		2
ccp-miR399-3-3p	Cc02_g13390	2.5	-1.0	1	22	220	241	GCCAAAGGAGAAUUGCCCUGCC	CAUUGGGCAAAUCUCCUUUGGC	Cleavage		2
ccp-miR399-4-3p	Cc05_g07830	2.5	-1.0	1	22	586	607	UGCCAAAGGAGAUUUGCCCCGC	GAGGGGAAAAUUUCCUUUGGCU	Cleavage		1
ccp-miR399-4-3p	Cc11_g08330	2.5	-1.0	1	22	1779	1800	UGCCAAAGGAGAUUUGCCCCGC	CAGGGACAAGUUUCUUUUGGCA	Cleavage		1
ccp-miR399-4-3p	Cc11_g04700	2.5	-1.0	1	22	910	931	UGCCAAAGGAGAUUUGCCCCGC	UUCUGGCGAAUUUCUUUUGGCA	Cleavage		1
ccp-miR399-4-5p	Cc00_g14400	2.5	-1.0	1	23	520	542	GGCAAAUACUCCUUUGGCAGGCA	UUGUUGCAAAAGGAGGAUUUGCC	Cleavage		1
ccp-miR399-5-3p	Cc10_g06710	2.5	-1.0	1	22	887	908	UGCCAAAGGAGAAUCACACUGU	AAAGUCUGAUUCUCGUUUGGCA	Cleavage		1
ccp-miR399-5-5p	Cc07_g01120	2.5	-1.0	1	22	1090	1111	GUUGAAAUGAACUGUGAGAGCG	UUUUCUCAUAAUUCAUUUCAGC	Cleavage		1
ccp-miR399-6-5p	Cc04_g09260	2.5	-1.0	1	23	582	604	GGGCAACUAGUCCUCUGGCAGAA	UAAAGUCAGAGGGUUGGUUGCUC	Cleavage		1
ccp-miR399f-3p	Cc11_g04700	2.5	-1.0	1	22	910	931	UGCCAAAGGAGAUUUGCCCGGC	UUCUGGCGAAUUUCUUUUGGCA	Cleavage		1
ccp-miR399f-3p	Cc05_g07830	2.5	-1.0	1	22	586	607	UGCCAAAGGAGAUUUGCCCGGC	GAGGGGAAAAUUUCCUUUGGCU	Cleavage		1
ccp-miR399f-3p	Cc11_g08330	2.5	-1.0	1	22	1779	1800	UGCCAAAGGAGAUUUGCCCGGC	CAGGGACAAGUUUCUUUUGGCA	Cleavage		1
ccp-miR403-3p	Cc02_g33600	2.5	-1.0	1	22	2413	2434	UUAGAUUCACGCACAAACUCGU	GCAAAUUUGUGGGUGAAUCUAA	Translation		1
ccp-miR403a-5p	Cc11_g09050	2.5	-1.0	1	22	678	699	UUUGUGCGUGAAUCUAACGGCU	CGACAUUAUAUUCACGCACAAG	Cleavage		1
ccp-miR408-3p	Cc11_g14920	2.5	-1.0	1	22	276	297	GCUCUGCCUCGUCCCCGUCUGU	GAGGACGAGGACGAGGCGGAGG	Cleavage		1
ccp-miR408b-3p	Cc08_g07220	2.5	-1.0	1	22	133	154	GCUUUUCCCUUUUCCCUCUCUC	GAGGGAGGGAAGGGGGAAGAGU	Cleavage		1
ccp-miR408b-3p	Cc01_g16510	2.5	-1.0	1	22	355	376	GCUUUUCCCUUUUCCCUCUCUC	GAGAGAGAGAAAAGGGAGGAGU	Cleavage		2
ccp-miR408b-3p	Cc02_g07580	2.5	-1.0	1	22	119	140	GCUUUUCCCUUUUCCCUCUCUC	CAGAGAGGGAAAGGGGAGGAGA	Cleavage		1
ccp-miR408b-3p	Cc08_g05340	2.5	-1.0	1	22	1092	1112	GCUUUUCCCUUUUCCCUCUCUC	GGGAGAGG-AAAAGGGAAGAGC	Cleavage		2
ccp-miR408b-3p	Cc02_g27010	2.5	-1.0	1	22	441	462	GCUUUUCCCUUUUCCCUCUCUC	GGCAGAGGGAAAGGGGAAGGGG	Cleavage		1
ccp-miR408b-3p	Cc04_g06780	2.5	-1.0	1	22	768	789	GCUUUUCCCUUUUCCCUCUCUC	AUGAGAGAGAGAAGGGAAAAGA	Cleavage		1
ccp-miR408b-3p	Cc07_g14050	2.5	-1.0	1	22	975	996	GCUUUUCCCUUUUCCCUCUCUC	GCAAGGGGGAGAAGGGAAAGGG	Cleavage		1
ccp-miR408b-3p	Cc11_g09530	2.5	-1.0	1	22	718	739	GCUUUUCCCUUUUCCCUCUCUC	CGAGGAGGGAAAAAGGAAGAGC	Cleavage		1
ccp-miR408b-3p	Cc00_g13540	2.5	-1.0	1	22	2533	2554	GCUUUUCCCUUUUCCCUCUCUC	AGCAGAAGGGAAAGGGAAAAGG	Cleavage		1
ccp-miR408b-5p	Cc02_g12360	2.5	-1.0	1	22	1537	1558	CAGGGAAGAGGAACAGCAUAUG	UUUGGGCUGUUCCUCUUCUUUG	Cleavage		1
ccp-miR408b-5p	Cc08_g05640	2.5	-1.0	1	22	1432	1453	CAGGGAAGAGGAACAGCAUAUG	GCUAUGUUAUUCUUCUUCUCUG	Cleavage		1
ccp-miR408b-5p	Cc11_g05100	2.5	-1.0	1	22	915	936	CAGGGAAGAGGAACAGCAUAUG	AAGGUGUUGUUUUUCUUCUCUG	Cleavage		1
ccp-miR477i-2-5p	Cc11_g16400	2.5	-1.0	1	22	699	720	CUCUCCCUCAAGGGCUUCCGAU	CUUACAAGCCUUUGAGGGAGAG	Cleavage		1
ccp-miR477i-2-5p	Cc01_g19160	2.5	-1.0	1	22	717	738	CUCUCCCUCAAGGGCUUCCGAU	AGAAGAGGCUUUUGAGGGAGAG	Cleavage		1
ccp-miR482a-2-3p	Cc06_g01290	2.5	-1.0	1	23	530	552	UUUCCUAGCCCGCCCAUUCCUAU	GGGGGAAUGGGCGGGAUGGGAGA	Cleavage		1
ccp-miR482a-2-5p	Cc06_g13670	2.5	-1.0	1	23	692	714	GAAGUUUUGGGAAUGGGCUGCUA	CAGUGGGCCAUUUUCAAAACUUC	Cleavage		1
ccp-miR482a-2-5p	Cc00_g01770	2.5	-1.0	1	23	296	318	GAAGUUUUGGGAAUGGGCUGCUA	AAGAAACCCUUUCCCAAAAUUUC	Cleavage		1
ccp-miR482a-2-5p	Cc00_g07770	2.5	-1.0	1	23	430	452	GAAGUUUUGGGAAUGGGCUGCUA	CGGGAAUUCAUUCCCAAAGCUUC	Cleavage		1
ccp-miR482a-2-5p	Cc04_g04850	2.5	-1.0	1	23	174	196	GAAGUUUUGGGAAUGGGCUGCUA	GCAAAUCCCAUUUCCAAGAUUUC	Cleavage		1
ccp-miR482a-3-3p	Cc03_g07200	2.5	-1.0	1	23	633	655	UCUUCCCUAGUCCUCCCAUCCCG	UGGGAUGGGGGGUCUGGGGAAGA	Translation		1
ccp-miR482a-3-3p	Cc00_g22940	2.5	-1.0	1	23	2155	2177	UCUUCCCUAGUCCUCCCAUCCCG	UCCAAUGGAAGGAUUAGGGAGGG	Cleavage		1
ccp-miR482a-4-3p	Cc03_g07200	2.5	-1.0	1	23	633	655	UCUUCCCUAGUCCUCCCAUCCCG	UGGGAUGGGGGGUCUGGGGAAGA	Translation		1
ccp-miR482a-4-3p	Cc00_g22940	2.5	-1.0	1	23	2155	2177	UCUUCCCUAGUCCUCCCAUCCCG	UCCAAUGGAAGGAUUAGGGAGGG	Cleavage		1
ccp-miR482a-4-5p	Cc10_g05950	2.5	-1.0	1	23	43	65	GAUGGGUGACUCGGGCAGAUUUG	AGGAUCUUCUCGAGUCAUCCAUU	Cleavage		1
ccp-miR482a-5-3p	Cc03_g07200	2.5	-1.0	1	23	633	655	UCUUCCCUAGUCCUCCCAUCCCG	UGGGAUGGGGGGUCUGGGGAAGA	Translation		1
ccp-miR482a-5-3p	Cc00_g22940	2.5	-1.0	1	23	2155	2177	UCUUCCCUAGUCCUCCCAUCCCG	UCCAAUGGAAGGAUUAGGGAGGG	Cleavage		1
ccp-miR482a-5-5p	Cc00_g04680	2.5	-1.0	1	23	1404	1426	GAUGGGUGACUGGGGAAGGUUUG	CGAACUUUCCCUGGUCACCCAUG	Cleavage		1
ccp-miR482a-5-5p	Cc11_g01710	2.5	-1.0	1	23	1067	1089	GAUGGGUGACUGGGGAAGGUUUG	GGGUCCUUCCACAGUCACCCAUG	Cleavage		1
ccp-miR482a-5-5p	Cc00_g02250	2.5	-1.0	1	23	12	34	GAUGGGUGACUGGGGAAGGUUUG	CCUCCUUUCCUCAGUCUCCCAUC	Cleavage		1
ccp-miR482b-1-3p	Cc06_g04620	2.5	-1.0	1	23	175	197	UUCCCAAACCUCCCAUUUCCUCU	GGUGGACGUAGGAGGUUUGGGAA	Cleavage		1
ccp-miR482b-1-3p	Cc06_g11740	2.5	-1.0	1	23	1620	1642	UUCCCAAACCUCCCAUUUCCUCU	UAAUGAGGUGGGAGGUAUGGGAA	Cleavage		1
ccp-miR482b-1-3p	Cc02_g04600	2.5	-1.0	1	23	2389	2411	UUCCCAAACCUCCCAUUUCCUCU	GCACGAAGUGGGGGGGUUGGGAA	Cleavage		1
ccp-miR482b-1-3p	Cc03_g06330	2.5	-1.0	1	23	850	872	UUCCCAAACCUCCCAUUUCCUCU	UUAUGGGAUGGGAGGUUUGGGCA	Cleavage		1
ccp-miR482b-1-3p	Cc03_g12990	2.5	-1.0	1	23	840	862	UUCCCAAACCUCCCAUUUCCUCU	AGUUCAAAGGGGAGGUUUGGGAG	Cleavage		1
ccp-miR482b-1-5p	Cc01_g09760	2.5	-1.0	1	22	1710	1731	GAAUGGGAGGACUGGGAAAGAA	GAUUUUUCCAGUCCUAUCAUUC	Cleavage		2
ccp-miR530-3p	Cc10_g03680	2.5	-1.0	1	21	2461	2481	GGUGCAGAUGCUGAUGCAGAC	GUCUGCAUUGGCAUCUACACC	Cleavage		1
ccp-miR530-3p	Cc01_g08850	2.5	-1.0	1	21	404	424	GGUGCAGAUGCUGAUGCAGAC	UUCAGCAUCAGCAUCGGCACC	Cleavage		1
ccp-miR530-3p	Cc11_g14880	2.5	-1.0	1	21	3278	3298	GGUGCAGAUGCUGAUGCAGAC	CUGUGCAUCAUCAUCUGCACC	Translation		1
ccp-miR530-3p	Cc02_g24740	2.5	-1.0	1	21	795	815	GGUGCAGAUGCUGAUGCAGAC	GGCUUCAUCAGCGUCUGCAUU	Cleavage		3
ccp-miR530-5p	Cc07_g16310	2.5	-1.0	1	22	1398	1419	CUGCAUUUGCACCUGCACCUGG	CUAAGUGCAGGAGCAAAUGCAG	Translation		1
ccp-miR7122a-3p	Cc07_g10240	2.5	-1.0	1	22	75	96	CCGCGUUUCUUUGUAUGAAGAG	UUUUUCGUUCAAAGAAGCGUGG	Cleavage		1
ccp-miR7122a-5p	Cc00_g31710	2.5	-1.0	1	23	588	610	UUAUACAGAGAAACCGCGGUUGU	AGUGGCGCGGUUUCUGUGUAUAA	Cleavage		1
ccp-miR7122a-5p	Cc01_g07870	2.5	-1.0	1	23	588	610	UUAUACAGAGAAACCGCGGUUGU	AGUGGCGCGGUUUCUGUGUAUAA	Cleavage		1
ccp-miR7122a-5p	Cc10_g12840	2.5	-1.0	1	23	1189	1211	UUAUACAGAGAAACCGCGGUUGU	CUUUUCAUGGUUUUUCUGUAUAA	Cleavage		1
ccp-miR828a-3p	Cc05_g15650	2.5	-1.0	1	23	1039	1061	GAUACUCAUUUGAACAAGAUGCU	UUGAUUUUGUUCAAAUGAUUAUU	Cleavage		1
ccp-miR828a-3p	Cc09_g10850	2.5	-1.0	1	23	254	276	GAUACUCAUUUGAACAAGAUGCU	GUCUUCUUGUUCGAAUGACUAUU	Cleavage		1
ccp-miR828a-3p	Cc07_g14820	2.5	-1.0	1	23	765	787	GAUACUCAUUUGAACAAGAUGCU	GAAUUCUUCUUCAGAUGAGUGUU	Cleavage		1
ccp-mir164-3-5p	Cc10_g16430	2.5	-1.0	1	23	47	69	UGGAGAAGCAGGGCACGUGCAAG	GCCACAAGUGCCUUGUUUCUUCA	Cleavage		1
ccp-mir164-3-5p	Cc01_g21280	2.5	-1.0	1	23	279	301	UGGAGAAGCAGGGCACGUGCAAG	CGCCCACCUCCUCUGCUUCUCCA	Cleavage		1
miR-159-1-3p-MEU	Cc06_g02660	2.5	-1.0	1	23	816	838	GGUUGAGUGAAUGAUGCGGGAGA	AUUGUCGCAUCAUUUACACAACC	Cleavage		1
miR-159-1-3p-MEU	Cc02_g23100	2.5	-1.0	1	23	375	397	GGUUGAGUGAAUGAUGCGGGAGA	UUCACUGCAUCAUUCGCUAAACC	Cleavage		1
miR-159-1-3p-MEU	Cc08_g12690	2.5	-1.0	1	23	26	48	GGUUGAGUGAAUGAUGCGGGAGA	GCAAGCUCAUCAUUCACUCAAUC	Cleavage		1
miR-159-1-5p-MEU	Cc11_g10970	2.5	-1.0	1	22	2503	2524	CCGACUCAUUCACUUAACCACU	ACUGUUUCAGUGAAUGAGUUGG	Cleavage		1
miR169-3p-MEU	Cc03_g05550	2.5	-1.0	1	22	833	854	GGCAAGUCAUCCUUGGCUACCA	CAGUGAUCAAGGAUGAUUUGCC	Cleavage		1
miR169-3p-MEU	Cc04_g10060	2.5	-1.0	1	22	3439	3460	GGCAAGUCAUCCUUGGCUACCA	UAUUAGCCAAGGAAGAUUUGUC	Cleavage		1
miR171-3-3p	Cc00_g32330	2.5	-1.0	1	22	52	73	UGAGUGAACCAGGCCAAUAUCG	ACAUAUUUGCUUGGUUUACUCG	Cleavage		1
miR171-3-5p	Cc11_g08760	2.5	-1.0	1	22	3632	3653	UAUUGGCACGGCUCAAUCAGAU	AGAUGAUUGAGUUGUGUCGAUG	Cleavage		1
miR319-1-5p-MEU	Cc04_g07150	2.5	-1.0	1	22	1063	1084	AAGGGAGCUCCCUUCAGUCCAA	UUGGACUGAAGGGAGCUCCCCG	Cleavage		1
miR319-2-5p-MEU	Cc04_g07150	2.5	-1.0	1	23	1062	1084	AAGGGAGCUCCCUUCAGUCCAAG	AUUGGACUGAAGGGAGCUCCCCG	Cleavage		1
miR395-1-3p-MEU	Cc05_g06670	2.5	-1.0	1	21	411	431	ACUGAAGUGUUUGGGGGAACU	GCUUCCCUCAAGCACUUCAAU	Cleavage		1
miR395-1-3p-MEU	Cc05_g08250	2.5	-1.0	1	21	839	859	ACUGAAGUGUUUGGGGGAACU	GAUUUCCCUAAGCAUUUUAGU	Cleavage		2
miR395-1-3p-MEU	Cc00_g00990	2.5	-1.0	1	21	979	999	ACUGAAGUGUUUGGGGGAACU	CAUUCCUUCAAACAAUUCAGU	Cleavage		1
miR395-2-3p-MEU	Cc05_g06670	2.5	-1.0	1	23	409	431	ACUGAAGUGUUUGGGGGAACUCC	CUGCUUCCCUCAAGCACUUCAAU	Cleavage		1
miR395-2-3p-MEU	Cc05_g08250	2.5	-1.0	1	23	837	859	ACUGAAGUGUUUGGGGGAACUCC	UUGAUUUCCCUAAGCAUUUUAGU	Cleavage		2
miR395-2-3p-MEU	Cc00_g00990	2.5	-1.0	1	23	977	999	ACUGAAGUGUUUGGGGGAACUCC	UUCAUUCCUUCAAACAAUUCAGU	Cleavage		1
miR395-2-5p-MEU	Cc11_g02720	2.5	-1.0	1	23	95	117	UAGAGUUCCCUCGAACACUUCAC	UGGCGGUGAUUGAGGGAACUCUG	Cleavage		1
miR395-2-5p-MEU	Cc03_g00480	2.5	-1.0	1	23	2579	2601	UAGAGUUCCCUCGAACACUUCAC	AGGCAAUGUUCGAGGGAAUUCUU	Cleavage		1
miR395-3-3p-MEU	Cc10_g10360	2.5	-1.0	1	22	1940	1961	UGAAGUGUUUGGGGGAACUCCC	CUGAAUUCUUCCAAACAUUUCA	Cleavage		1
miR395-3-3p-MEU	Cc00_g01590	2.5	-1.0	1	22	1478	1499	UGAAGUGUUUGGGGGAACUCCC	CCAUGUUGCCUCAAACACUUCA	Cleavage		1
miR395-3-5p-MEU	Cc00_g15940	2.5	-1.0	1	22	2577	2598	AGAGUUCCCUUGAACACUUCAC	AUGUAGUGUUCAAGUGAACUCU	Cleavage		1
miR395-3-5p-MEU	Cc10_g02200	2.5	-1.0	1	22	1148	1169	AGAGUUCCCUUGAACACUUCAC	GUCACGUUUUCAAGGGAAUUCU	Cleavage		1
miR395-3-5p-MEU	Cc02_g13640	2.5	-1.0	1	22	1536	1557	AGAGUUCCCUUGAACACUUCAC	AUAUAGUGCUUAAGGGAACUCU	Cleavage		1
miR395-4-3p-MEU	Cc02_g29280	2.5	-1.0	1	23	331	353	AAGUGUUUGGGGGAACUCCCGGG	CUGUGGAUUUCUCUCAAGCACUU	Cleavage		1
miR396-5p-MEU	Cc03_g04610	2.5	-1.0	1	21	262	282	UUCCACAGCUUUCUUGAACUU	GAGUUUAAGAAGGCUGAGGAA	Cleavage		1
miR396-5p-MEU	Cc10_g04820	2.5	-1.0	1	21	779	799	UUCCACAGCUUUCUUGAACUU	AAGAUCAGGGAAGCUGUGGGA	Cleavage		1
miR398-mat-G	Cc06_g08270	2.5	-1.0	1	21	256	277	UGUGUUCUCAGGUCG-CCCCUG	CAGGGGUCGACUUGAGAACACA	Cleavage		1
miR408-mat-G	Cc02_g22330	2.5	-1.0	1	21	65	85	GUGCACUGCCUCUUCCCUGGC	CCCAGGGAAGAUGCAGUGCAA	Translation		1
miR408-mat-G	Cc01_g17140	2.5	-1.0	1	21	8	28	GUGCACUGCCUCUUCCCUGGC	UGCAGGGAAGAAGCAGUGCAA	Translation		1
ccp-miR156-3p	Cc02_g30400	3.0	-1.0	1	22	1887	1908	CUCACUCUCUAUCUGUCACCCC	GAGGUAAUGGAUAGGGAGUGGG	Cleavage		1
ccp-miR156-5p	Cc00_g04830	3.0	-1.0	1	21	1881	1901	ACAGAAGAGAGUGAGCACACA	CAUGUGUUCACUCUCUUCCGA	Cleavage		1
ccp-miR156-5p	Cc05_g15330	3.0	-1.0	1	21	108	128	ACAGAAGAGAGUGAGCACACA	CUUGGGCUCAUUCUCUUUUGA	Cleavage		1
ccp-miR156-5p	Cc07_g01140	3.0	-1.0	1	21	594	614	ACAGAAGAGAGUGAGCACACA	UAUGCGCUCUCUCUUUUCUGU	Cleavage		1
ccp-miR156-5p	Cc07_g07780	3.0	-1.0	1	21	67	87	ACAGAAGAGAGUGAGCACACA	CUUUUGUUUGCUUUCUUCUGU	Cleavage		2
ccp-miR156-5p	Cc04_g15370	3.0	-1.0	1	21	613	633	ACAGAAGAGAGUGAGCACACA	CUUGUGAUUGCUUUCUUUUGU	Cleavage		1
ccp-miR156-5p	Cc06_g21110	3.0	-1.0	1	21	572	592	ACAGAAGAGAGUGAGCACACA	CAUAUCUUCAUUCUCUUCUGU	Cleavage		1
ccp-miR156-5p	Cc06_g13000	3.0	-1.0	1	21	450	470	ACAGAAGAGAGUGAGCACACA	GCUCUCUUCAUUCUCUUCUGU	Cleavage		1
ccp-miR157-3p	Cc11_g12030	3.0	-1.0	1	20	647	666	GCUCUCUAUGCUUCUGUCAU	AAGACAGAAGUAUGGAGAGG	Cleavage		1
ccp-miR157-3p	Cc00_g18240	3.0	-1.0	1	20	1485	1504	GCUCUCUAUGCUUCUGUCAU	UUGACGGAAGUAGAGAGGGC	Cleavage		1
ccp-miR157-3p	Cc04_g07290	3.0	-1.0	1	20	336	355	GCUCUCUAUGCUUCUGUCAU	CUGCCAAGAGUAUAGAGAGC	Cleavage		1
ccp-miR157-5p	Cc00_g17180	3.0	-1.0	1	22	3323	3344	UUGACAGAAGAUAGAGAGCACA	UAUACUCUCUAUCUUCUGUUGU	Cleavage		1
ccp-miR157-5p	Cc05_g09430	3.0	-1.0	1	22	735	756	UUGACAGAAGAUAGAGAGCACA	AGGGCUCUCUAUCUUCUUUUAU	Cleavage		1
ccp-miR157-5p	Cc01_g00740	3.0	-1.0	1	22	339	360	UUGACAGAAGAUAGAGAGCACA	CCCUUUAUCUAUUUUCUGUCAA	Cleavage		1
ccp-miR157-5p	Cc02_g29160	3.0	-1.0	1	22	4128	4149	UUGACAGAAGAUAGAGAGCACA	GGGGCUUUAUGUUUUCUGUCGA	Cleavage		1
ccp-miR157-5p	Cc11_g10460	3.0	-1.0	1	22	3	24	UUGACAGAAGAUAGAGAGCACA	UACGCUAUCGAUCUUCUGUUAA	Cleavage		1
ccp-miR157a-1-3p	Cc05_g09940	3.0	-1.0	1	23	509	531	GCUCUCUAGUCUUCUGUCAUCAC	AUGCUGAUGGAAGAUUAGGGAGA	Cleavage		1
ccp-miR157a-1-3p	Cc04_g00630	3.0	-1.0	1	23	713	735	GCUCUCUAGUCUUCUGUCAUCAC	AACCUUACAGAGGAUUAGAGAGA	Cleavage		1
ccp-miR157a-1-3p	Cc07_g02110	3.0	-1.0	1	23	1004	1026	GCUCUCUAGUCUUCUGUCAUCAC	GCUUUGAUCGGAGGCUGGAGAGC	Cleavage		1
ccp-miR157a-1-3p	Cc03_g01280	3.0	-1.0	1	23	1313	1335	GCUCUCUAGUCUUCUGUCAUCAC	GCACUGAUUGGAGACUGGAGGGC	Cleavage		1
ccp-miR157a-1-3p	Cc09_g03300	3.0	-1.0	1	23	70	92	GCUCUCUAGUCUUCUGUCAUCAC	UCAUUUAUGGAAGAUUGGAGAGC	Cleavage		1
ccp-miR157a-1-5p	Cc00_g17180	3.0	-1.0	1	22	3323	3344	UUGACAGAAGAUAGAGAGCACA	UAUACUCUCUAUCUUCUGUUGU	Cleavage		1
ccp-miR157a-1-5p	Cc05_g09430	3.0	-1.0	1	22	735	756	UUGACAGAAGAUAGAGAGCACA	AGGGCUCUCUAUCUUCUUUUAU	Cleavage		1
ccp-miR157a-1-5p	Cc01_g00740	3.0	-1.0	1	22	339	360	UUGACAGAAGAUAGAGAGCACA	CCCUUUAUCUAUUUUCUGUCAA	Cleavage		1
ccp-miR157a-1-5p	Cc02_g29160	3.0	-1.0	1	22	4128	4149	UUGACAGAAGAUAGAGAGCACA	GGGGCUUUAUGUUUUCUGUCGA	Cleavage		1
ccp-miR157a-1-5p	Cc11_g10460	3.0	-1.0	1	22	3	24	UUGACAGAAGAUAGAGAGCACA	UACGCUAUCGAUCUUCUGUUAA	Cleavage		1
ccp-miR159a-3p	Cc01_g03630	3.0	-1.0	1	22	1306	1327	UUUGGAUUGAAGGGAGCUCUAC	CCUCUGCUUCCUUCAAUCCAGA	Cleavage		1
ccp-miR159a-3p	Cc00_g13300	3.0	-1.0	1	22	77	98	UUUGGAUUGAAGGGAGCUCUAC	CUCAAGCUCCCUUCAACCCGAA	Cleavage		1
ccp-miR159a-3p	Cc00_g13170	3.0	-1.0	1	22	1596	1617	UUUGGAUUGAAGGGAGCUCUAC	UUUGAGCUUCCUUCAGUCCGCA	Cleavage		1
ccp-miR159a-3p	Cc00_g13150	3.0	-1.0	1	22	828	849	UUUGGAUUGAAGGGAGCUCUAC	UUUGAGCCUCUUUCAAUCCAAC	Cleavage		1
ccp-miR159a-3p	Cc07_g02320	3.0	-1.0	1	22	1783	1804	UUUGGAUUGAAGGGAGCUCUAC	AUUGAGCUAUCUUCACUCCAAA	Cleavage		2
ccp-miR159a-3p	Cc00_g22090	3.0	-1.0	1	22	1623	1644	UUUGGAUUGAAGGGAGCUCUAC	UUUGAGCCUUUUUCAAUCCGAA	Cleavage		1
ccp-miR159a-3p	Cc02_g25990	3.0	-1.0	1	22	349	370	UUUGGAUUGAAGGGAGCUCUAC	AAUGGGCUGUUUUCAGUCCAAA	Cleavage		1
ccp-miR159a-5p	Cc01_g07280	3.0	-1.0	1	22	315	336	GAGCUCCUUGAAGUCCAAUAGA	AGGCUUGGGCUUCAGGGAGCUG	Cleavage		1
ccp-miR159a-5p	Cc08_g00250	3.0	-1.0	1	22	1132	1153	GAGCUCCUUGAAGUCCAAUAGA	AAUACUGGACUUCUAGGAGUUC	Cleavage		1
ccp-miR159a-5p	Cc11_g05050	3.0	-1.0	1	22	492	513	GAGCUCCUUGAAGUCCAAUAGA	AUUAUUGCUUUUUAAGGAGCUC	Cleavage		1
ccp-miR159a-5p	Cc05_g03140	3.0	-1.0	1	22	2106	2127	GAGCUCCUUGAAGUCCAAUAGA	UAAAUUGGACUUGAAGGAGAUC	Translation		1
ccp-miR159a-5p	Cc11_g02960	3.0	-1.0	1	22	1191	1212	GAGCUCCUUGAAGUCCAAUAGA	UGAAUUGGGCUUCAUGGAGUUU	Cleavage		1
ccp-miR159a-5p	Cc09_g00020	3.0	-1.0	1	22	496	517	GAGCUCCUUGAAGUCCAAUAGA	UACAGUGGACUUCGAGGGGCUA	Cleavage		1
ccp-miR159a-5p	Cc08_g15450	3.0	-1.0	1	22	2112	2133	GAGCUCCUUGAAGUCCAAUAGA	AAGCUUAGAUUUCAAGGAGCUU	Cleavage		1
ccp-miR159a-5p	Cc02_g26510	3.0	-1.0	1	22	2118	2139	GAGCUCCUUGAAGUCCAAUAGA	AGCAUUGCACAUUAAGGAGCUC	Cleavage		1
ccp-miR159a-5p	Cc04_g03000	3.0	-1.0	1	22	1751	1772	GAGCUCCUUGAAGUCCAAUAGA	GAAACUGCACUUCAAGGAGCUG	Cleavage		1
ccp-miR159a-5p	Cc11_g07670	3.0	-1.0	1	22	2674	2695	GAGCUCCUUGAAGUCCAAUAGA	UGCACUGAGCUUCAAGGAGUUC	Cleavage		1
ccp-miR160-3p	Cc08_g11750	3.0	-1.0	1	22	1259	1280	CGUAUGAGGAGCCAUGCAUACA	GGUAUGCAUGGCUUCUUGUGCC	Cleavage		1
ccp-miR160-3p	Cc00_g10640	3.0	-1.0	1	22	348	369	CGUAUGAGGAGCCAUGCAUACA	UAAAUGCAUGGCUCAUCACACG	Cleavage		1
ccp-miR160-3p	Cc06_g16580	3.0	-1.0	1	22	2811	2832	CGUAUGAGGAGCCAUGCAUACA	CAGAUGCAUGGCUUCACAUGUG	Cleavage		1
ccp-miR160a-1-3p	Cc01_g19440	3.0	-1.0	1	22	1871	1892	GCAUCAGAGGAGUCAGGCAGGC	GCUUGCUUGCUUCUUCUGAUGC	Cleavage		1
ccp-miR160a-1-3p	Cc01_g01000	3.0	-1.0	1	22	1864	1885	GCAUCAGAGGAGUCAGGCAGGC	UCCUGCUUGAUUCCUUUGCUGC	Cleavage		1
ccp-miR160a-1-3p	Cc06_g06780	3.0	-1.0	1	22	600	621	GCAUCAGAGGAGUCAGGCAGGC	GUUUUCCUGAUUCCUCUCAUGC	Cleavage		1
ccp-miR160a-1-3p	Cc00_g08140	3.0	-1.0	1	22	346	367	GCAUCAGAGGAGUCAGGCAGGC	GCGUGCCUGAAUCCUCUGAUCC	Cleavage		1
ccp-miR160a-1-3p	Cc02_g20590	3.0	-1.0	1	22	2558	2579	GCAUCAGAGGAGUCAGGCAGGC	AUCUUCUUGACUCCUCUGGUGA	Cleavage		1
ccp-miR160a-1-3p	Cc09_g03080	3.0	-1.0	1	22	4264	4285	GCAUCAGAGGAGUCAGGCAGGC	AGCUGCCUGUCUCCGCUGAUGC	Cleavage		1
ccp-miR160a-1-3p	Cc03_g03740	3.0	-1.0	1	22	4384	4405	GCAUCAGAGGAGUCAGGCAGGC	CUCUUUCUGAUUCUUCUGGUGC	Cleavage		1
ccp-miR160a-1-3p	Cc07_g08040	3.0	-1.0	1	22	1389	1410	GCAUCAGAGGAGUCAGGCAGGC	UACUGCGUGACUUAUCUGAUGC	Cleavage		1
ccp-miR160a-1-3p	Cc11_g01610	3.0	-1.0	1	22	1274	1295	GCAUCAGAGGAGUCAGGCAGGC	AUAUGCCUUUCUUCUCUGAUGC	Cleavage		1
ccp-miR160a-1-3p	Cc00_g21830	3.0	-1.0	1	22	1289	1310	GCAUCAGAGGAGUCAGGCAGGC	AGAUACUUGACUUUUCUGGUGC	Cleavage		1
ccp-miR160a-1-3p	Cc04_g06730	3.0	-1.0	1	22	548	569	GCAUCAGAGGAGUCAGGCAGGC	CAUUCCAUGACUUCUCUGAUGU	Cleavage		1
ccp-miR160a-1-3p	Cc00_g28020	3.0	-1.0	1	22	304	325	GCAUCAGAGGAGUCAGGCAGGC	ACGUCCCUUAUUCCUCUGAUGU	Cleavage		1
ccp-miR160a-1-5p	Cc11_g16720	3.0	-1.0	1	24	4490	4513	UCCAAAUAAAUGCAGGCAGAAAUG	CAAGUUUGUUUGUAUUUAUUUGGC	Cleavage		1
ccp-miR160a-1-5p	Cc02_g17890	3.0	-1.0	1	24	866	889	UCCAAAUAAAUGCAGGCAGAAAUG	UGAAAUUGCCUGUAUUUGGUUGGA	Cleavage		1
ccp-miR162a-3p	Cc11_g07660	3.0	-1.0	1	22	1833	1854	CGAUAAACCUCUGCAUCCAGCG	CAUUGGAAGCACAGGUUUGUCG	Translation		1
ccp-miR162a-5p	Cc01_g08410	3.0	-1.0	1	23	1258	1280	GGAGGCAGCGGUUCAUCGAUCUG	AAUAUUGAUGAGCCACUGCUUCC	Cleavage		1
ccp-miR162a-5p	Cc02_g04620	3.0	-1.0	1	23	2341	2363	GGAGGCAGCGGUUCAUCGAUCUG	CCAAUUGCUAAACUGCUGCCUCC	Cleavage		1
ccp-miR162a-5p	Cc08_g01740	3.0	-1.0	1	23	523	545	GGAGGCAGCGGUUCAUCGAUCUG	UUAGUUAAUGAGCUGCUGCCUUC	Cleavage		2
ccp-miR164-1-3p	Cc07_g17350	3.0	-1.0	1	22	2385	2406	AUGUGCCCUGCUUCUCCACCUU	UAAGUUGAGAAGCGGGUCACAU	Cleavage		1
ccp-miR164-1-5p	Cc01_g21580	3.0	-1.0	1	23	273	294	GGAGGAUCAGGGCACAUGCAAAA	UCUUGCAUG-GUUCUGAUCCUCC	Cleavage		1
ccp-miR164-1-5p	Cc05_g15960	3.0	-1.0	1	23	605	627	GGAGGAUCAGGGCACAUGCAAAA	ACGAGCAAGUGCCCUGCUUCUCC	Cleavage		1
ccp-miR164-2-3p	Cc07_g13720	3.0	-1.0	1	22	1770	1791	CAUGUGCCCUGAUCCUCCAUCU	UCUGGGAGGAUUAGGGCAUAUU	Cleavage		1
ccp-miR164-2-5p	Cc04_g00400	3.0	-1.0	1	22	2553	2574	UGGAGAAGCAGGGCACAUGCCA	UGUCAUGUGUUUUGCUUCUCAA	Cleavage		1
ccp-miR164-2-5p	Cc02_g14410	3.0	-1.0	1	22	15	36	UGGAGAAGCAGGGCACAUGCCA	UGAUCUGUGCUUUGCUUCUUCA	Cleavage		1
ccp-miR164-2-5p	Cc00_g17220	3.0	-1.0	1	22	1187	1207	UGGAGAAGCAGGGCACAUGCCA	CAGCAUG-GUCCUGCUUUUCCA	Cleavage		1
ccp-miR164-2-5p	Cc04_g05730	3.0	-1.0	1	22	257	278	UGGAGAAGCAGGGCACAUGCCA	UCACAUGUUCUCUGCUUCGCCA	Cleavage		1
ccp-miR164-2-5p	Cc10_g01760	3.0	-1.0	1	22	972	993	UGGAGAAGCAGGGCACAUGCCA	AGACAUUAGUCCUGCUUCUCUA	Cleavage		1
ccp-miR164-2-5p	Cc08_g12040	3.0	-1.0	1	22	316	337	UGGAGAAGCAGGGCACAUGCCA	UCUCAUGCCUUCUGCUUCUCCA	Cleavage		1
ccp-miR164c-3p	Cc08_g02550	3.0	-1.0	1	22	970	991	ACGUGCCCUGCUUCUCCAACAA	CCAUGGGGGAAGCAGGGCAGGU	Cleavage		1
ccp-miR164c-3p	Cc07_g09240	3.0	-1.0	1	22	911	932	ACGUGCCCUGCUUCUCCAACAA	UCAUUGAAGAAGCAGGGUAAGU	Cleavage		1
ccp-miR164c-5p	Cc11_g10100	3.0	-1.0	1	22	1261	1282	GGAGAAGGGGAGCACGUGCAGA	AAUGCACGUGCUGCUUUUCUUC	Translation		1
ccp-miR164c-5p	Cc10_g01610	3.0	-1.0	1	22	2836	2857	GGAGAAGGGGAGCACGUGCAGA	CCUGCAAUUGCUUCCCUUCUUC	Cleavage		1
ccp-miR164c-5p	Cc07_g06440	3.0	-1.0	1	22	477	498	GGAGAAGGGGAGCACGUGCAGA	AUUGCACUUGUUCUUCUUCUUC	Cleavage		1
ccp-miR164c-5p	Cc09_g02020	3.0	-1.0	1	22	2152	2173	GGAGAAGGGGAGCACGUGCAGA	UGUGCAUCUGUUCUUCUUCUCC	Cleavage		1
ccp-miR164c-5p	Cc01_g12510	3.0	-1.0	1	22	828	849	GGAGAAGGGGAGCACGUGCAGA	AGAGCAUGUCUUCCCUUUCUCC	Cleavage		1
ccp-miR164c-5p	Cc07_g13970	3.0	-1.0	1	22	312	333	GGAGAAGGGGAGCACGUGCAGA	CGAGCACGAGCUCUCCUUUUCG	Cleavage		1
ccp-miR166-3-5p	Cc06_g15920	3.0	-1.0	1	22	871	892	GAAUGUUGUCUGGUGCGAGGCC	CUCUUUGCACUAGAUGAUAUUC	Cleavage		1
ccp-miR166-3-5p	Cc02_g06680	3.0	-1.0	1	22	2224	2245	GAAUGUUGUCUGGUGCGAGGCC	GAUCUCAAACCAGGCAAUAUUC	Cleavage		2
ccp-miR166-3-5p	Cc01_g11930	3.0	-1.0	1	22	1564	1585	GAAUGUUGUCUGGUGCGAGGCC	AAGCUCCCCCUAGACGACAUUC	Cleavage		1
ccp-miR166-4-3p	Cc09_g10580	3.0	-1.0	1	22	685	706	GGAAAAGGGAAAGAGGGCGUCU	AGGCCUUCUCUUUUCCUUUUUC	Cleavage		3
ccp-miR166-4-3p	Cc06_g07810	3.0	-1.0	1	22	177	198	GGAAAAGGGAAAGAGGGCGUCU	GGGCGUUUCCUUUUCCUUUUCC	Cleavage		1
ccp-miR166-4-3p	Cc01_g15560	3.0	-1.0	1	22	246	267	GGAAAAGGGAAAGAGGGCGUCU	CAAUGCUCUCUUCCCCUUUUUC	Translation		1
ccp-miR166-4-3p	Cc05_g00550	3.0	-1.0	1	22	2853	2874	GGAAAAGGGAAAGAGGGCGUCU	GGUCGUUCUUUUUCCUUUUUCA	Cleavage		2
ccp-miR166-4-3p	Cc06_g12080	3.0	-1.0	1	22	334	355	GGAAAAGGGAAAGAGGGCGUCU	ACAAGCCCUCUUUUUCUUUUCA	Cleavage		1
ccp-miR166-4-3p	Cc09_g05220	3.0	-1.0	1	22	368	389	GGAAAAGGGAAAGAGGGCGUCU	AGCCCCCUUUUUUUCUUUUUCC	Cleavage		1
ccp-miR166-4-3p	Cc04_g00940	3.0	-1.0	1	22	1113	1134	GGAAAAGGGAAAGAGGGCGUCU	AAACCCCCUCUUUCUCCUUUCC	Cleavage		1
ccp-miR166-4-3p	Cc01_g10680	3.0	-1.0	1	22	591	612	GGAAAAGGGAAAGAGGGCGUCU	AUAUGUCCAUUUUUCCUUUUCC	Cleavage		1
ccp-miR166-4-3p	Cc02_g26430	3.0	-1.0	1	22	21	42	GGAAAAGGGAAAGAGGGCGUCU	AGCUACUCUCUUUUCCUUUUCU	Cleavage		1
ccp-miR166-4-3p	Cc07_g08070	3.0	-1.0	1	22	339	360	GGAAAAGGGAAAGAGGGCGUCU	UUGCGCCCUCUUUUCUUUUCUC	Cleavage		1
ccp-miR166-4-3p	Cc01_g21560	3.0	-1.0	1	22	1234	1255	GGAAAAGGGAAAGAGGGCGUCU	CCUCCCCCUCCUUCCUUUUUCC	Cleavage		2
ccp-miR166-4-3p	Cc04_g13400	3.0	-1.0	1	22	260	281	GGAAAAGGGAAAGAGGGCGUCU	UCUUUCUCUCUUUUCCUUUUCC	Cleavage		1
ccp-miR166-4-3p	Cc03_g00050	3.0	-1.0	1	22	291	312	GGAAAAGGGAAAGAGGGCGUCU	UUAUCCUUUCUUUCCUUUUUCC	Cleavage		1
ccp-miR166-4-3p	Cc11_g03550	3.0	-1.0	1	22	2304	2325	GGAAAAGGGAAAGAGGGCGUCU	CCUCGCCCUCUUUCUCUUAUCG	Cleavage		1
ccp-miR166-4-3p	Cc05_g02140	3.0	-1.0	1	22	921	942	GGAAAAGGGAAAGAGGGCGUCU	CGCCGCCUUCUUUUCAUUUUUC	Cleavage		2
ccp-miR166-4-3p	Cc02_g18450	3.0	-1.0	1	22	2109	2130	GGAAAAGGGAAAGAGGGCGUCU	CACUGUCUUUUUUUCCUUUUUC	Cleavage		1
ccp-miR166-4-3p	Cc07_g11130	3.0	-1.0	1	22	2138	2159	GGAAAAGGGAAAGAGGGCGUCU	UUCUGUCUUUUUUUUCUUUUCC	Cleavage		1
ccp-miR166-4-3p	Cc06_g14860	3.0	-1.0	1	22	68	89	GGAAAAGGGAAAGAGGGCGUCU	UCUUGUCCUUUUUCCCAUUUCC	Cleavage		1
ccp-miR166-4-3p	Cc08_g00070	3.0	-1.0	1	22	245	266	GGAAAAGGGAAAGAGGGCGUCU	UCUUGCUUUCUUUUUUUUUUCC	Cleavage		1
ccp-miR166-4-3p	Cc09_g07440	3.0	-1.0	1	22	36	57	GGAAAAGGGAAAGAGGGCGUCU	UCUUGUUCUUUUUCCUUUUUUC	Cleavage		1
ccp-miR166-4-3p	Cc04_g03490	3.0	-1.0	1	22	39	60	GGAAAAGGGAAAGAGGGCGUCU	CCUCGCUCUCUUUCCAUUUUUU	Cleavage		1
ccp-miR166-4-3p	Cc02_g17500	3.0	-1.0	1	22	51	72	GGAAAAGGGAAAGAGGGCGUCU	UCUCGCCCUCUUUUUUUUCUCC	Cleavage		1
ccp-miR166-4-3p	Cc07_g11180	3.0	-1.0	1	22	2794	2815	GGAAAAGGGAAAGAGGGCGUCU	UUGUGCCCCCUUUUUUUUUUCC	Cleavage		1
ccp-miR166-4-3p	Cc06_g07420	3.0	-1.0	1	22	893	914	GGAAAAGGGAAAGAGGGCGUCU	UCACGUACCCUUUCCUUUUUCC	Cleavage		1
ccp-miR166-4-3p	Cc01_g03290	3.0	-1.0	1	22	161	182	GGAAAAGGGAAAGAGGGCGUCU	UUCCCUCCUUUUUCCCUUUUCA	Cleavage		1
ccp-miR166-4-3p	Cc04_g01980	3.0	-1.0	1	22	375	396	GGAAAAGGGAAAGAGGGCGUCU	UCUCUCCCUCUUUUCUUUUUCG	Cleavage		1
ccp-miR166-4-3p	Cc07_g01870	3.0	-1.0	1	22	447	468	GGAAAAGGGAAAGAGGGCGUCU	GUGAGCCCAUUUUUCCUUUUCC	Cleavage		1
ccp-miR166-4-3p	Cc01_g21370	3.0	-1.0	1	22	369	390	GGAAAAGGGAAAGAGGGCGUCU	GCCUGUGCUCUUUUCUUUUUCC	Cleavage		1
ccp-miR166-4-5p	Cc02_g04510	3.0	-1.0	1	22	364	385	AAUGAAGUUUGAUCCAAGAUCC	GGCUGUUGGACUAAACUUCAUU	Cleavage		1
ccp-miR166-4-5p	Cc03_g04310	3.0	-1.0	1	22	698	719	AAUGAAGUUUGAUCCAAGAUCC	AUAUGUUGGAUUGGAUUUCAUU	Cleavage		1
ccp-miR166-4-5p	Cc03_g02430	3.0	-1.0	1	22	642	663	AAUGAAGUUUGAUCCAAGAUCC	GCUUCUUGGAACAAACUUUAUC	Cleavage		1
ccp-miR166-4-5p	Cc03_g13490	3.0	-1.0	1	22	1104	1124	AAUGAAGUUUGAUCCAAGAUCC	UUGUCUUGGAUCAA-CUUCAUU	Cleavage		1
ccp-miR166-4-5p	Cc04_g16550	3.0	-1.0	1	22	1037	1058	AAUGAAGUUUGAUCCAAGAUCC	CAUUCUUGAGUCAAGCUUCAUC	Cleavage		1
ccp-miR166-4-5p	Cc03_g01790	3.0	-1.0	1	22	1657	1678	AAUGAAGUUUGAUCCAAGAUCC	UGUUUAUGGAUUAAGCUUUAUU	Cleavage		1
ccp-miR166-4-5p	Cc07_g10230	3.0	-1.0	1	22	1525	1546	AAUGAAGUUUGAUCCAAGAUCC	AGUUCUUGAAGCAAAUUUCAUU	Cleavage		1
ccp-miR167-1-3p	Cc06_g03180	3.0	-1.0	1	24	854	877	GGUCAUGCUCUGACAGCCUCACUC	UUCAGAUGUUGUUGGAGCAUGAUC	Cleavage		1
ccp-miR167-1-5p	Cc09_g03270	3.0	-1.0	1	22	1918	1939	UGAAGCUGCCAGCAUGAUCUAU	AAAGAUUAUGCUGGUGGCUACA	Cleavage		1
ccp-miR167-1-5p	Cc01_g16410	3.0	-1.0	1	22	2325	2346	UGAAGCUGCCAGCAUGAUCUAU	CGAGGUUAUGCUGGCUGUUUCA	Cleavage		1
ccp-miR167-1-5p	Cc03_g11890	3.0	-1.0	1	22	397	418	UGAAGCUGCCAGCAUGAUCUAU	UGUGGUUAUGCUAGUAGCUUCA	Translation		2
ccp-miR167-3-3p	Cc01_g16410	3.0	-1.0	1	23	2323	2345	GAAGCUGCCAGCAUGAUCUAAAC	GGCGAGGUUAUGCUGGCUGUUUC	Cleavage		1
ccp-miR167-3-3p	Cc09_g03270	3.0	-1.0	1	23	1916	1938	GAAGCUGCCAGCAUGAUCUAAAC	AAAAAGAUUAUGCUGGUGGCUAC	Cleavage		1
ccp-miR167-3-3p	Cc08_g01310	3.0	-1.0	1	23	2022	2044	GAAGCUGCCAGCAUGAUCUAAAC	UCACAGCUUGUGUUGGCAGCUUU	Cleavage		1
ccp-miR167-3-5p	Cc01_g16040	3.0	-1.0	1	21	577	597	AUCAUGUGGUAGCUUCACCUG	AAGGUGAAGCAACUAUGUGAU	Translation		1
ccp-miR167-3-5p	Cc02_g29050	3.0	-1.0	1	21	61	81	AUCAUGUGGUAGCUUCACCUG	CUGGUGAAGCUGCUGCUUGAU	Cleavage		1
ccp-miR167-3-5p	Cc01_g20860	3.0	-1.0	1	21	433	453	AUCAUGUGGUAGCUUCACCUG	CUGCUGAAGAUGCCACAUGAU	Cleavage		1
ccp-miR167-3-5p	Cc07_g10380	3.0	-1.0	1	21	1433	1453	AUCAUGUGGUAGCUUCACCUG	UUGGUUAAGUUAUUAUAUGAU	Cleavage		1
ccp-miR167-5-3p	Cc01_g07770	3.0	-1.0	1	22	1831	1852	AUGAAAUUGUGGGCCAUUAGCA	UGGUAAGGGUCCAUGAUUUUAU	Cleavage		1
ccp-miR167-5-3p	Cc09_g08470	3.0	-1.0	1	22	1290	1311	AUGAAAUUGUGGGCCAUUAGCA	AAAUAAUGGCCCACUGUUUCAA	Cleavage		1
ccp-miR167-5-3p	Cc00_g10640	3.0	-1.0	1	22	2098	2119	AUGAAAUUGUGGGCCAUUAGCA	AUAUAAUGGCGCACAAUGUCAU	Cleavage		1
ccp-miR167-5-3p	Cc05_g10010	3.0	-1.0	1	22	115	136	AUGAAAUUGUGGGCCAUUAGCA	AUUUUGUGGCCAACAAUUUCAU	Translation		1
ccp-miR167-5-3p	Cc00_g19780	3.0	-1.0	1	22	32	53	AUGAAAUUGUGGGCCAUUAGCA	AGAUGAUUGCCCGUGAUUUCAU	Cleavage		1
ccp-miR167-5-3p	Cc10_g05930	3.0	-1.0	1	22	1448	1469	AUGAAAUUGUGGGCCAUUAGCA	AAAUAAUGCUCCGCAAUUUCAA	Cleavage		1
ccp-miR167-5-3p	Cc10_g15010	3.0	-1.0	1	22	4337	4358	AUGAAAUUGUGGGCCAUUAGCA	ACAUAAUGUUUCAUAAUUUUAU	Cleavage		1
ccp-miR167-5-5p	Cc08_g09860	3.0	-1.0	1	22	2921	2942	GAAGCUGCCAACACGAUCUUAA	AUGACCUCUUGUUGGCAGCUUC	Cleavage		1
ccp-miR167-5-5p	Cc02_g37880	3.0	-1.0	1	22	86	107	GAAGCUGCCAACACGAUCUUAA	UGGACAGUGUGUUGGCAGCUUU	Cleavage		1
ccp-miR167a-3p	Cc05_g14470	3.0	-1.0	1	22	786	807	AGAUCAUGCGGUAGUUUCACCU	GGUUGGAACUACUGCAAGGUCU	Cleavage		1
ccp-miR167a-3p	Cc10_g10850	3.0	-1.0	1	22	377	398	AGAUCAUGCGGUAGUUUCACCU	AACUGAAACUCUCGUAUGAUUU	Cleavage		1
ccp-miR167a-3p	Cc06_g12410	3.0	-1.0	1	22	3113	3134	AGAUCAUGCGGUAGUUUCACCU	GCUUGGAACUGGUGCAUGAUCU	Translation		1
ccp-miR167a-3p	Cc03_g08380	3.0	-1.0	1	22	3149	3170	AGAUCAUGCGGUAGUUUCACCU	UUAUGGAACUACUGUAUGAGCU	Cleavage		1
ccp-miR167a-3p	Cc11_g04250	3.0	-1.0	1	22	1829	1850	AGAUCAUGCGGUAGUUUCACCU	UGUUGGCAUUGCUGCAUGAUCU	Cleavage		1
ccp-miR167a-5p	Cc01_g16410	3.0	-1.0	1	23	2324	2346	UGAAGCUGCCAGCAUGAUCUGAU	GCGAGGUUAUGCUGGCUGUUUCA	Cleavage		1
ccp-miR167a-5p	Cc09_g03270	3.0	-1.0	1	23	1917	1939	UGAAGCUGCCAGCAUGAUCUGAU	AAAAGAUUAUGCUGGUGGCUACA	Cleavage		1
ccp-miR167a-5p	Cc03_g11890	3.0	-1.0	1	23	396	418	UGAAGCUGCCAGCAUGAUCUGAU	UUGUGGUUAUGCUAGUAGCUUCA	Translation		1
ccp-miR168a-3p	Cc09_g00560	3.0	-1.0	1	22	2212	2233	CCGCCUUGCAUCAACUGAAUCA	AGAUGCAGUUGAUGCAUGGUGG	Cleavage		1
ccp-miR168a-5p	Cc04_g08880	3.0	-1.0	1	22	546	567	CGCUUGGUGCAGGUCGGGAACU	AGUUCCCGAGCUGCAUCAAGCA	Cleavage		1
ccp-miR168a-5p	Cc03_g06340	3.0	-1.0	1	22	2449	2470	CGCUUGGUGCAGGUCGGGAACU	UUAUCCCGACUUGCAUUGAGCA	Cleavage		1
ccp-miR168a-5p	Cc07_g04150	3.0	-1.0	1	22	3915	3936	CGCUUGGUGCAGGUCGGGAACU	AUCUUUCGACCUGCACCAAUUG	Cleavage		2
ccp-miR169-1-3p	Cc02_g25580	3.0	-1.0	1	22	346	367	GCAAGUUGUUAUUGGCUACAUC	CGUGUAGCGGAUAGCAGCUUGU	Cleavage		1
ccp-miR169-1-3p	Cc04_g00430	3.0	-1.0	1	22	1666	1687	GCAAGUUGUUAUUGGCUACAUC	CUUGAAGUCAGUAAUAACUUGU	Cleavage		1
ccp-miR169-1-3p	Cc10_g06710	3.0	-1.0	1	22	900	921	GCAAGUUGUUAUUGGCUACAUC	CGUUUGGCAAAUAAUAACUUGC	Cleavage		1
ccp-miR169-1-3p	Cc00_g28070	3.0	-1.0	1	22	1195	1216	GCAAGUUGUUAUUGGCUACAUC	UCUUUGGCAAAUAACAGCUUGC	Cleavage		2
ccp-miR169-1-3p	Cc09_g06890	3.0	-1.0	1	22	1198	1219	GCAAGUUGUUAUUGGCUACAUC	UCUUUGGCAAAUAACAGCUUGC	Cleavage		2
ccp-miR169-1-3p	Cc00_g26830	3.0	-1.0	1	22	1654	1675	GCAAGUUGUUAUUGGCUACAUC	UCUUUGGCAAAUAACAGCUUGC	Cleavage		2
ccp-miR169-1-3p	Cc09_g06830	3.0	-1.0	1	22	250	271	GCAAGUUGUUAUUGGCUACAUC	UCUUUGGCAAAUAACAGCUUGC	Cleavage		3
ccp-miR169-1-3p	Cc09_g06850	3.0	-1.0	1	22	3853	3874	GCAAGUUGUUAUUGGCUACAUC	UCUUUGGCAAAUAACAGCUUGC	Cleavage		3
ccp-miR169-1-3p	Cc05_g04680	3.0	-1.0	1	22	753	774	GCAAGUUGUUAUUGGCUACAUC	UCAGUGACCAAUGACAACUUGA	Cleavage		1
ccp-miR169-1-5p	Cc02_g28060	3.0	-1.0	1	22	1232	1253	AGCCAAGGAUGACUUGCCGGUG	CUCAGGCAAUUCAUUCUUGGCU	Cleavage		1
ccp-miR169-1-5p	Cc06_g06710	3.0	-1.0	1	22	1265	1286	AGCCAAGGAUGACUUGCCGGUG	AAAAGGCAACUCAUUCUUGGCU	Cleavage		1
ccp-miR169-1-5p	Cc03_g02470	3.0	-1.0	1	22	1499	1520	AGCCAAGGAUGACUUGCCGGUG	CUUCAGCGAGUCACCCUUGGCU	Cleavage		1
ccp-miR169-1-5p	Cc02_g37430	3.0	-1.0	1	22	309	330	AGCCAAGGAUGACUUGCCGGUG	CUACUGCAAGUCUUCCUUGGUU	Translation		1
ccp-miR169-1-5p	Cc01_g14140	3.0	-1.0	1	22	1256	1277	AGCCAAGGAUGACUUGCCGGUG	GAACUGCUAGUCAUUUUUGGCU	Cleavage		1
ccp-miR169-2-3p	Cc01_g07510	3.0	-1.0	1	21	2404	2424	CAAGUUGUCUUUGGCUACAUU	GAUGUAGCUGAAGACUAUUUG	Cleavage		1
ccp-miR169-2-3p	Cc05_g11650	3.0	-1.0	1	21	3595	3615	CAAGUUGUCUUUGGCUACAUU	GAUGUGGCCAGAGGCAUCUUG	Cleavage		1
ccp-miR169-2-3p	Cc06_g08270	3.0	-1.0	1	21	390	410	CAAGUUGUCUUUGGCUACAUU	CAUGUGGUCGGGGACAGCUUG	Cleavage		1
ccp-miR169-2-3p	Cc04_g08530	3.0	-1.0	1	21	1391	1411	CAAGUUGUCUUUGGCUACAUU	CAUGUAGCCAAGGAGGAUUUG	Cleavage		1
ccp-miR169-2-3p	Cc06_g23820	3.0	-1.0	1	21	1018	1038	CAAGUUGUCUUUGGCUACAUU	UGGGUAGCUGAAGACGGCUUG	Cleavage		1
ccp-miR169-2-3p	Cc06_g14050	3.0	-1.0	1	21	183	203	CAAGUUGUCUUUGGCUACAUU	UUUGUAGCCAUGGAUGACUUG	Translation		1
ccp-miR169-2-3p	Cc10_g10240	3.0	-1.0	1	21	408	428	CAAGUUGUCUUUGGCUACAUU	UAUGUUACUAAAGAUAACUUG	Cleavage		1
ccp-miR169-2-3p	Cc02_g08870	3.0	-1.0	1	21	2408	2428	CAAGUUGUCUUUGGCUACAUU	UUUGCAGCCAGAGAUAACUUC	Cleavage		1
ccp-miR169-2-3p	Cc10_g08230	3.0	-1.0	1	21	2111	2131	CAAGUUGUCUUUGGCUACAUU	GUUAUGGUUAGAGACAACUUG	Cleavage		1
ccp-miR169-2-3p	Cc04_g11710	3.0	-1.0	1	21	142	162	CAAGUUGUCUUUGGCUACAUU	GCUGUUGGCAAAGAUGACUUG	Cleavage		1
ccp-miR169-2-5p	Cc08_g07230	3.0	-1.0	1	21	2501	2521	GCCAAGGAUGACUUGCCGAUG	AGUUGGCAAGUCAACCUUGGA	Cleavage		1
ccp-miR169-2-5p	Cc03_g02470	3.0	-1.0	1	21	1499	1519	GCCAAGGAUGACUUGCCGAUG	CUUCAGCGAGUCACCCUUGGC	Cleavage		1
ccp-miR169-3-3p	Cc04_g10060	3.0	-1.0	1	21	3440	3460	GGCAAGUUGUCCUUGGCUACG	AUUAGCCAAGGAAGAUUUGUC	Cleavage		1
ccp-miR169-3-5p	Cc08_g01380	3.0	-1.0	1	21	2263	2283	CAGCCAAGGAUGACUUGCCGG	UUGGCAGGACAUCCUUGGCUA	Cleavage		1
ccp-miR169-3-5p	Cc03_g02470	3.0	-1.0	1	21	1501	1521	CAGCCAAGGAUGACUUGCCGG	UCAGCGAGUCACCCUUGGCUG	Translation		1
ccp-miR169-3-5p	Cc01_g20910	3.0	-1.0	1	21	1203	1223	CAGCCAAGGAUGACUUGCCGG	GCAGCAAGUCAUCUUUGGCAG	Cleavage		1
ccp-miR169-3-5p	Cc01_g14140	3.0	-1.0	1	21	1258	1278	CAGCCAAGGAUGACUUGCCGG	ACUGCUAGUCAUUUUUGGCUG	Cleavage		1
ccp-miR169-3-5p	Cc11_g06580	3.0	-1.0	1	21	1452	1472	CAGCCAAGGAUGACUUGCCGG	UGGGCUAGUCAUUCUUGCCUG	Cleavage		1
ccp-miR169-3-5p	Cc00_g11560	3.0	-1.0	1	21	166	186	CAGCCAAGGAUGACUUGCCGG	AAGGCAAUUCAACUUUGGCUG	Translation		1
ccp-miR169-3-5p	Cc02_g05980	3.0	-1.0	1	21	3279	3299	CAGCCAAGGAUGACUUGCCGG	GGGGCAAUCCAUCCUUGGUUG	Cleavage		1
ccp-miR171-1-3p	Cc06_g17240	3.0	-1.0	1	22	1008	1029	GAUUGAGCCGUGCCAAUAUCUU	UUAAUGUUGGCAUUGCUCAAUU	Cleavage		1
ccp-miR171-1-3p	Cc01_g11980	3.0	-1.0	1	22	1309	1330	GAUUGAGCCGUGCCAAUAUCUU	GACAAAUUGGCAGGGCUCAAUU	Translation		1
ccp-miR171-1-3p	Cc01_g08000	3.0	-1.0	1	22	961	982	GAUUGAGCCGUGCCAAUAUCUU	CAUAGGUUUGCACGGCUUAAUC	Cleavage		1
ccp-miR171-10-3p	Cc10_g10660	3.0	-1.0	1	22	1149	1170	AGAUUGAGCCGCGCCAAUAUCA	GCAUCUUGGUGUGGCUCAGUUU	Cleavage		1
ccp-miR171-10-5p	Cc06_g03420	3.0	-1.0	1	22	1328	1349	UAUUGGUGAGGUUCAAUCCGAA	CUUGUGUUGAAGCUCACCAAUA	Translation		1
ccp-miR171-10-5p	Cc00_g34440	3.0	-1.0	1	22	76	97	UAUUGGUGAGGUUCAAUCCGAA	AACAGAUUGAACCUCACAAAUG	Cleavage		1
ccp-miR171-10-5p	Cc06_g10830	3.0	-1.0	1	22	247	268	UAUUGGUGAGGUUCAAUCCGAA	UAUAGCUUGAACUUCACCAAUG	Cleavage		1
ccp-miR171-10-5p	Cc11_g12510	3.0	-1.0	1	22	1146	1167	UAUUGGUGAGGUUCAAUCCGAA	UGGAGAUUCAACUUCAUCAAUA	Cleavage		1
ccp-miR171-10-5p	Cc06_g11180	3.0	-1.0	1	22	1190	1211	UAUUGGUGAGGUUCAAUCCGAA	UGAUGCUUGAACUUCAUCAAUA	Cleavage		1
ccp-miR171-10-5p	Cc04_g03090	3.0	-1.0	1	22	87	108	UAUUGGUGAGGUUCAAUCCGAA	GAAGGCUUGAACUUUGCCAGUA	Cleavage		1
ccp-miR171-11-5p	Cc11_g08750	3.0	-1.0	1	22	3726	3747	AUAUUGGCGCGGCUCAAUCUGA	GAUGAUUGAGUUGCGUCAAUGC	Cleavage		1
ccp-miR171-2-3p	Cc11_g00790	3.0	-1.0	1	22	2368	2389	UGAGUGAACCAGGCCAAUAUCG	CGUUGUUGGUUUGGUUUGCUUA	Cleavage		1
ccp-miR171-2-3p	Cc05_g11270	3.0	-1.0	1	22	3585	3606	UGAGUGAACCAGGCCAAUAUCG	CAAUAUUGUCCUGGUUAAUUCA	Cleavage		1
ccp-miR171-2-3p	Cc06_g20680	3.0	-1.0	1	22	24	45	UGAGUGAACCAGGCCAAUAUCG	AUGUAUUGGCUUGGGUCACUUG	Cleavage		1
ccp-miR171-2-3p	Cc02_g39090	3.0	-1.0	1	22	185	206	UGAGUGAACCAGGCCAAUAUCG	AUGUUUUGGCUUGGUUCGUUUA	Cleavage		1
ccp-miR171-2-3p	Cc10_g13030	3.0	-1.0	1	22	2915	2936	UGAGUGAACCAGGCCAAUAUCG	AAAUAAUUGUUUGGUUCACUCA	Cleavage		1
ccp-miR171-2-5p	Cc04_g09230	3.0	-1.0	1	22	2368	2389	GAUAUUGGCACGGCUCAAUCAG	AUGAUUUAGCUUUGCCAAUAUC	Translation		1
ccp-miR171-2-5p	Cc01_g10640	3.0	-1.0	1	22	499	520	GAUAUUGGCACGGCUCAAUCAG	ACUUUUGUGUCGUGCCAAUAUU	Cleavage		1
ccp-miR171-3-3p	Cc06_g17240	3.0	-1.0	1	22	1008	1029	GAUUGAGCCGUGCCAAUAUCUU	UUAAUGUUGGCAUUGCUCAAUU	Cleavage		1
ccp-miR171-3-3p	Cc01_g11980	3.0	-1.0	1	22	1309	1330	GAUUGAGCCGUGCCAAUAUCUU	GACAAAUUGGCAGGGCUCAAUU	Translation		1
ccp-miR171-3-3p	Cc01_g08000	3.0	-1.0	1	22	961	982	GAUUGAGCCGUGCCAAUAUCUU	CAUAGGUUUGCACGGCUUAAUC	Cleavage		1
ccp-miR171-3-5p	Cc02_g13700	3.0	-1.0	1	23	830	852	GUGAUAUUGGUCCGGUUCACUCG	GACCUGAACCGGGCCGAUGUUAA	Cleavage		1
ccp-miR171-3-5p	Cc00_g33220	3.0	-1.0	1	23	1605	1627	GUGAUAUUGGUCCGGUUCACUCG	UUAUUGAAUCGGACCGAUGCCAC	Cleavage		1
ccp-miR171-3-5p	Cc04_g12450	3.0	-1.0	1	23	801	823	GUGAUAUUGGUCCGGUUCACUCG	CUAAUGAGACGGACCAAUAUGAC	Cleavage		1
ccp-miR171-3-5p	Cc06_g00500	3.0	-1.0	1	23	1291	1314	GUGAUAUUGGUCCG-GUUCACUCG	UCCUUGAACUCGGACCAGUAUCAU	Cleavage		1
ccp-miR171-3-5p	Cc06_g04250	3.0	-1.0	1	23	467	489	GUGAUAUUGGUCCGGUUCACUCG	UUCCUGGAAUGGGCCAAUAUUAC	Cleavage		1
ccp-miR171-5-3p	Cc08_g10660	3.0	-1.0	1	22	1615	1636	GAUUGAGCCGCGCCAAUAUCGC	AAAAUAUUGGUGGGGUUUAAUC	Translation		1
ccp-miR171-5-3p	Cc10_g10660	3.0	-1.0	1	22	1148	1169	GAUUGAGCCGCGCCAAUAUCGC	UGCAUCUUGGUGUGGCUCAGUU	Cleavage		1
ccp-miR171-5-5p	Cc01_g12910	3.0	-1.0	1	22	520	541	GAUAUUGGUCCGGUUCAAUCAC	AGUUUUGAACUGGUCCAAUAUC	Cleavage		1
ccp-miR171-5-5p	Cc00_g33220	3.0	-1.0	1	22	1604	1625	GAUAUUGGUCCGGUUCAAUCAC	AUUAUUGAAUCGGACCGAUGCC	Cleavage		1
ccp-miR171-5-5p	Cc01_g13210	3.0	-1.0	1	22	745	766	GAUAUUGGUCCGGUUCAAUCAC	CGAACUGAUUCGGAUCAAUAUC	Cleavage		1
ccp-miR171-6-3p	Cc00_g08660	3.0	-1.0	1	22	3598	3619	UGAUUGAACCGGACCAAUAUCU	ACAUAUUGUUUCGGUUCACUCA	Cleavage		1
ccp-miR171-6-3p	Cc01_g18050	3.0	-1.0	1	22	1088	1109	UGAUUGAACCGGACCAAUAUCU	GUUAAUUGGUCUGCUUCAAUCA	Cleavage		1
ccp-miR171-6-5p	Cc08_g06900	3.0	-1.0	1	21	294	314	GAUAUUGGCGCGGCUCAAUCA	CAAUUGGGCCUUGCUAAUAUC	Translation		1
ccp-miR171-7-3p	Cc02_g11920	3.0	-1.0	1	19	454	472	UGAGCCGUGCCAAUAUCAC	UUGAUAUUGGCUUGGCUCA	Cleavage		1
ccp-miR171-7-3p	Cc07_g09180	3.0	-1.0	1	19	646	664	UGAGCCGUGCCAAUAUCAC	GUGAUACUGGGACGGCUCA	Cleavage		1
ccp-miR171-7-5p	Cc01_g17520	3.0	-1.0	1	22	439	460	AUUGGUGCGGUUCAAUGGCAAA	CUUGUUAUUGAACUGGACCAAU	Cleavage		1
ccp-miR171-7-5p	Cc05_g02360	3.0	-1.0	1	22	1194	1215	AUUGGUGCGGUUCAAUGGCAAA	AAUGUCAUUGAGCCGUAUCAAG	Cleavage		1
ccp-miR171-7-5p	Cc06_g08540	3.0	-1.0	1	22	97	118	AUUGGUGCGGUUCAAUGGCAAA	UUAGCAAUUGAUCCGUACCAAU	Translation		1
ccp-miR171-7-5p	Cc02_g32350	3.0	-1.0	1	22	77	97	AUUGGUGCGGUUCAAUGGCAAA	CAUGCCAU-GAAUCGUACCAAU	Cleavage		1
ccp-miR171-8-3p	Cc06_g17240	3.0	-1.0	1	22	1008	1029	GAUUGAGCCGUGCCAAUAUCAC	UUAAUGUUGGCAUUGCUCAAUU	Cleavage		1
ccp-miR171-8-3p	Cc01_g11980	3.0	-1.0	1	22	1309	1330	GAUUGAGCCGUGCCAAUAUCAC	GACAAAUUGGCAGGGCUCAAUU	Translation		1
ccp-miR171-8-3p	Cc01_g08000	3.0	-1.0	1	22	961	982	GAUUGAGCCGUGCCAAUAUCAC	CAUAGGUUUGCACGGCUUAAUC	Cleavage		1
ccp-miR171-8-5p	Cc01_g14000	3.0	-1.0	1	22	342	363	AUUGGUGCGGUUCAAUUAGAAA	AUUCCCAUUGAACCGCGCCAGU	Cleavage		1
ccp-miR171-8-5p	Cc04_g00730	3.0	-1.0	1	22	2063	2084	AUUGGUGCGGUUCAAUUAGAAA	UGUCUAAUAGAACCGUAUCAAG	Cleavage		1
ccp-miR171-8-5p	Cc02_g06080	3.0	-1.0	1	22	716	737	AUUGGUGCGGUUCAAUUAGAAA	CUGCUGUUUGAACUGCACCGGU	Cleavage		1
ccp-miR171-9-5p	Cc01_g07940	3.0	-1.0	1	22	3820	3841	GGUAUUGAUGCGCCUCAAUCUU	AUGAUUGAGGUGCGUCACUGCC	Cleavage		1
ccp-miR171-9-5p	Cc01_g08120	3.0	-1.0	1	22	2299	2320	GGUAUUGAUGCGCCUCAAUCUU	UUGAUUGCGGUGCAUCGAUGUC	Cleavage		1
ccp-miR171-9-5p	Cc05_g09210	3.0	-1.0	1	22	532	553	GGUAUUGAUGCGCCUCAAUCUU	GAAGUGGAGGUGUAUCAAUAUC	Cleavage		1
ccp-miR171b-1-5p	Cc03_g03060	3.0	-1.0	1	22	605	626	UGUAACAAGCAGAGAAAUGUUG	GUACAUUGCUCUGCUUGUCAUA	Cleavage		1
ccp-miR171b-1-5p	Cc06_g09720	3.0	-1.0	1	22	420	441	UGUAACAAGCAGAGAAAUGUUG	CUUCAUGUUUCUGCUGGUUACA	Cleavage		1
ccp-miR171b-1-5p	Cc10_g11460	3.0	-1.0	1	22	2404	2425	UGUAACAAGCAGAGAAAUGUUG	UUCUAUUUAUUUGCUUGUUGCG	Cleavage		1
ccp-miR171b-2-3p	Cc08_g13540	3.0	-1.0	1	22	2264	2285	UUGAGGCGCAUCAAUACCUCUU	ACAAGGCGUUGAUGUGCCUUAG	Cleavage		2
ccp-miR171b-2-3p	Cc01_g09530	3.0	-1.0	1	22	6758	6779	UUGAGGCGCAUCAAUACCUCUU	UGCAGGACUUGGUGUGCCUCAA	Cleavage		1
ccp-miR171b-2-5p	Cc01_g07920	3.0	-1.0	1	21	2033	2053	GAUAUUGACGCGGCUCAAUCA	AGAUUGAGGUGCGUCAGUGUC	Cleavage		1
ccp-miR171b-2-5p	Cc01_g06720	3.0	-1.0	1	21	441	461	GAUAUUGACGCGGCUCAAUCA	GGAUGGAGCUGCAUCAAUAUC	Cleavage		1
ccp-miR172-1-3p	Cc05_g11570	3.0	-1.0	1	22	1008	1029	UAUAGCCAUUCAUUGCUGCUGC	GAAGUAGCAAUGAAAGGCUAUU	Cleavage		1
ccp-miR172-1-3p	Cc04_g04730	3.0	-1.0	1	22	382	403	UAUAGCCAUUCAUUGCUGCUGC	AUAGCAGCUGGGAAUGGCUAUA	Cleavage		1
ccp-miR172-1-3p	Cc00_g14930	3.0	-1.0	1	22	718	739	UAUAGCCAUUCAUUGCUGCUGC	GUCGAGGCAGUGAAUGGUUAUG	Cleavage		1
ccp-miR172-1-3p	Cc11_g17260	3.0	-1.0	1	22	2560	2581	UAUAGCCAUUCAUUGCUGCUGC	AGUGCAACAAUGAAUGGCUUUG	Cleavage		1
ccp-miR172-1-5p	Cc04_g08180	3.0	-1.0	1	22	976	997	CAGCAUCAUCAAGAUUCCCGAA	GUCAGGAAGCUUGAUGGUGUUG	Cleavage		1
ccp-miR172-1-5p	Cc08_g10740	3.0	-1.0	1	22	1352	1373	CAGCAUCAUCAAGAUUCCCGAA	CUGCCAAAUCUUGAUGAUGCUG	Cleavage		1
ccp-miR172-1-5p	Cc04_g04890	3.0	-1.0	1	22	1215	1236	CAGCAUCAUCAAGAUUCCCGAA	UCUGGGAAUAUUGUUGAUGCUG	Cleavage		1
ccp-miR172-1-5p	Cc09_g06610	3.0	-1.0	1	22	1182	1203	CAGCAUCAUCAAGAUUCCCGAA	UCACAGGAUCUUGAUGAUGUUG	Cleavage		1
ccp-miR172-1-5p	Cc10_g06290	3.0	-1.0	1	22	694	715	CAGCAUCAUCAAGAUUCCCGAA	CUUGGUGUUCUUGGUGAUGCUG	Cleavage		1
ccp-miR172-1-5p	Cc01_g16960	3.0	-1.0	1	22	709	730	CAGCAUCAUCAAGAUUCCCGAA	AAUAGGAAUUUUGGUGGUGUUG	Cleavage		1
ccp-miR172-1-5p	Cc04_g07810	3.0	-1.0	1	22	554	575	CAGCAUCAUCAAGAUUCCCGAA	AAGAGGAAUCUGGAUGAUGUUG	Translation		1
ccp-miR172-1-5p	Cc02_g34430	3.0	-1.0	1	22	316	337	CAGCAUCAUCAAGAUUCCCGAA	AGUGGGAGGCUUGAUGGUGCUC	Cleavage		1
ccp-miR172-1-5p	Cc11_g11480	3.0	-1.0	1	22	2338	2359	CAGCAUCAUCAAGAUUCCCGAA	GUUAGGAAGCUUGAUGGUGUUG	Cleavage		1
ccp-miR172-1-5p	Cc06_g07240	3.0	-1.0	1	22	3039	3060	CAGCAUCAUCAAGAUUCCCGAA	AGUGGUGGUCUUGAUGAUGCUC	Cleavage		1
ccp-miR172-1-5p	Cc04_g04080	3.0	-1.0	1	22	301	322	CAGCAUCAUCAAGAUUCCCGAA	UCUAGAAAUCUUGAUGAUGCUC	Cleavage		1
ccp-miR172-1-5p	Cc05_g07490	3.0	-1.0	1	22	730	751	CAGCAUCAUCAAGAUUCCCGAA	GAUGGUAAUCUUGAUGAUGUCG	Cleavage		1
ccp-miR172-1-5p	Cc03_g00800	3.0	-1.0	1	22	1345	1366	CAGCAUCAUCAAGAUUCCCGAA	GGUGGGGCUAUUGAUGAUGCUG	Cleavage		1
ccp-miR172-1-5p	Cc05_g00360	3.0	-1.0	1	22	1864	1885	CAGCAUCAUCAAGAUUCCCGAA	GACGAGGACUUUGAUGAUGCUG	Cleavage		1
ccp-miR172-1-5p	Cc02_g31330	3.0	-1.0	1	22	1618	1639	CAGCAUCAUCAAGAUUCCCGAA	GAUGGGAGGCUUGAUGAGGCUG	Cleavage		2
ccp-miR172-1-5p	Cc08_g09000	3.0	-1.0	1	22	1964	1985	CAGCAUCAUCAAGAUUCCCGAA	GCCCAGAAACUUGAUGAUGCUG	Cleavage		1
ccp-miR172-1-5p	Cc06_g07910	3.0	-1.0	1	22	1765	1786	CAGCAUCAUCAAGAUUCCCGAA	AUGGGGAACCGUGAUGAUGUUG	Cleavage		1
ccp-miR172-1-5p	Cc06_g20500	3.0	-1.0	1	22	334	355	CAGCAUCAUCAAGAUUCCCGAA	GGUGGCGGCCUUGAUGAUGCUG	Cleavage		1
ccp-miR172-1-5p	Cc07_g14610	3.0	-1.0	1	22	820	841	CAGCAUCAUCAAGAUUCCCGAA	GCUGUGAAACUUGAUGAUGCUC	Cleavage		1
ccp-miR172-1-5p	Cc07_g08780	3.0	-1.0	1	22	1153	1174	CAGCAUCAUCAAGAUUCCCGAA	CCUGAGAUUCUUGAUGGUGUUG	Cleavage		1
ccp-miR172-1-5p	Cc07_g15350	3.0	-1.0	1	22	1273	1294	CAGCAUCAUCAAGAUUCCCGAA	GCUGGCAGGUUUGAUGAUGCUG	Cleavage		1
ccp-miR172-2-3p	Cc02_g34000	3.0	-1.0	1	25	3	27	GAAUCUUGAUGAUGCUGCAUCAGCA	GGACAAUUCAGCAUCAUCAUGGUUC	Cleavage		1
ccp-miR172-2-3p	Cc00_g35320	3.0	-1.0	1	25	322	346	GAAUCUUGAUGAUGCUGCAUCAGCA	AUUCACUGUAGCAUUAUUAAGGUUG	Cleavage		1
ccp-miR172-2-3p	Cc09_g10710	3.0	-1.0	1	25	658	682	GAAUCUUGAUGAUGCUGCAUCAGCA	AUUCACUGUAGCAUUAUUAAGGUUG	Cleavage		1
ccp-miR172-2-3p	Cc06_g04100	3.0	-1.0	1	25	1692	1716	GAAUCUUGAUGAUGCUGCAUCAGCA	AAAUAAUAGGGCAUCAUCAAGAUUU	Cleavage		1
ccp-miR172-2-3p	Cc05_g09150	3.0	-1.0	1	25	1319	1343	GAAUCUUGAUGAUGCUGCAUCAGCA	AUCUUUUGCAUCAUCAGCAAGAUUU	Cleavage		1
ccp-miR172-2-5p	Cc09_g08230	3.0	-1.0	1	24	2317	2340	CGGCAUCAUCAAGAUUCACACACA	AUUGUUUGACUCUUGAUGAUGUUG	Cleavage		1
ccp-miR172-2-5p	Cc00_g22940	3.0	-1.0	1	24	1373	1396	CGGCAUCAUCAAGAUUCACACACA	AGUCUGUUAAUCUUGAUGAUGGUG	Cleavage		1
ccp-miR172-2-5p	Cc01_g10290	3.0	-1.0	1	24	3483	3506	CGGCAUCAUCAAGAUUCACACACA	AGUCUGUUAAUCUUGAUGAUGGUG	Cleavage		1
ccp-miR172-2-5p	Cc01_g20460	3.0	-1.0	1	24	1029	1052	CGGCAUCAUCAAGAUUCACACACA	UUGAUGUGAGUCUUGAUUGUGCUG	Cleavage		1
ccp-miR172-2-5p	Cc06_g08360	3.0	-1.0	1	24	341	364	CGGCAUCAUCAAGAUUCACACACA	AAGCGGUGAAUUUGGAUGAUGUUG	Translation		1
ccp-miR172-2-5p	Cc02_g35410	3.0	-1.0	1	24	240	263	CGGCAUCAUCAAGAUUCACACACA	UGAUGGUGGGUCUUGAUGCUGCUG	Cleavage		1
ccp-miR172-2-5p	Cc02_g14100	3.0	-1.0	1	24	776	799	CGGCAUCAUCAAGAUUCACACACA	GAUAUGAGAUUUUUGGUGAUGCCG	Cleavage		1
ccp-miR172-2-5p	Cc07_g05020	3.0	-1.0	1	24	814	837	CGGCAUCAUCAAGAUUCACACACA	AGGAUAUGGAACUUGAUGAUGCUG	Cleavage		1
ccp-miR172-2-5p	Cc04_g13010	3.0	-1.0	1	24	1128	1151	CGGCAUCAUCAAGAUUCACACACA	AGGAUAUGGAACUUGAUGAUGCUG	Cleavage		1
ccp-miR172-2-5p	Cc07_g02680	3.0	-1.0	1	24	1304	1327	CGGCAUCAUCAAGAUUCACACACA	CUGAUGAUGAUCUUGAUGAUGCUG	Cleavage		1
ccp-miR172-2-5p	Cc03_g07040	3.0	-1.0	1	24	1172	1195	CGGCAUCAUCAAGAUUCACACACA	ACACUGUGAUCCUUGAUGGUGCUG	Cleavage		2
ccp-miR172-2-5p	Cc10_g08380	3.0	-1.0	1	24	6687	6710	CGGCAUCAUCAAGAUUCACACACA	UGCAAGAGAAUCUUGAUGAUGAUG	Cleavage		1
ccp-miR172-3-3p	Cc01_g16800	3.0	-1.0	1	22	176	197	UGAAUCUUGAUGAUGCCGCACC	UCUUCAGCAUUGUCAAGAUUCA	Cleavage		1
ccp-miR172-3-3p	Cc10_g11510	3.0	-1.0	1	22	737	758	UGAAUCUUGAUGAUGCCGCACC	UUAGCCAUAUCAUCAAGGUUCA	Cleavage		1
ccp-miR172-3-3p	Cc00_g14950	3.0	-1.0	1	22	991	1012	UGAAUCUUGAUGAUGCCGCACC	GCAGUUGCUUCAUCAAGAUUUA	Cleavage		1
ccp-miR172-3-3p	Cc06_g23450	3.0	-1.0	1	22	1736	1757	UGAAUCUUGAUGAUGCCGCACC	CUAGCCAUAUCAUCAAGGUUCA	Cleavage		1
ccp-miR172-3-5p	Cc11_g16410	3.0	-1.0	1	21	818	838	GUUCUCGAGUUACUGAUUGCU	UGUAAUCAGUCAUUUGAGAAC	Translation		1
ccp-miR172-3-5p	Cc00_g34680	3.0	-1.0	1	21	1014	1034	GUUCUCGAGUUACUGAUUGCU	UUCAAUUGGUAACUUGAGUAC	Cleavage		2
ccp-miR172-3-5p	Cc00_g31790	3.0	-1.0	1	21	726	746	GUUCUCGAGUUACUGAUUGCU	UUCAAUUGGUAACUUGAGUAC	Cleavage		1
ccp-miR172-3-5p	Cc00_g20650	3.0	-1.0	1	21	1443	1463	GUUCUCGAGUUACUGAUUGCU	UUCAAUUGGUAACUUGAGUAC	Cleavage		5
ccp-miR172-3-5p	Cc03_g10610	3.0	-1.0	1	21	309	329	GUUCUCGAGUUACUGAUUGCU	UUCAAUUGGUAACUUGAGUAC	Cleavage		1
ccp-miR172-3-5p	Cc03_g10640	3.0	-1.0	1	21	1989	2009	GUUCUCGAGUUACUGAUUGCU	UUCAAUUGGUAACUUGAGUAC	Cleavage		6
ccp-miR172-3-5p	Cc00_g05230	3.0	-1.0	1	21	870	890	GUUCUCGAGUUACUGAUUGCU	UUCAAUUGGUAACUUGAGUAC	Cleavage		1
ccp-miR172-3-5p	Cc03_g10620	3.0	-1.0	1	21	666	686	GUUCUCGAGUUACUGAUUGCU	UUCAAUUGGUAACUUGAGUAC	Cleavage		1
ccp-miR172-3-5p	Cc00_g05290	3.0	-1.0	1	21	1026	1046	GUUCUCGAGUUACUGAUUGCU	UUCAAUUGGUAACUUGAGUAC	Cleavage		2
ccp-miR172-3-5p	Cc00_g21310	3.0	-1.0	1	21	612	632	GUUCUCGAGUUACUGAUUGCU	UUCAAUUGGUAACUUGAGCAC	Cleavage		3
ccp-miR172d-1-3p	Cc01_g16800	3.0	-1.0	1	25	173	197	GGAAUCUUGAUGAUGCUGCAGCAGC	ACUUCUUCAGCAUUGUCAAGAUUCA	Cleavage		1
ccp-miR172d-1-5p	Cc00_g07300	3.0	-1.0	1	25	144	168	GUGGAGCAUCAUCAAGAUUCACGAA	GAUGUGAAUCUAUAUGAUGUUCCAC	Cleavage		1
ccp-miR172d-1-5p	Cc10_g11160	3.0	-1.0	1	25	321	345	GUGGAGCAUCAUCAAGAUUCACGAA	UUUGUAAAGGUUGAUGAUGUUCCAU	Cleavage		1
ccp-miR172d-1-5p	Cc05_g14730	3.0	-1.0	1	25	135	159	GUGGAGCAUCAUCAAGAUUCACGAA	UUAGCGCAUCUUGAUGAUGAUCCAU	Cleavage		1
ccp-miR172d-1-5p	Cc09_g04450	3.0	-1.0	1	25	1396	1420	GUGGAGCAUCAUCAAGAUUCACGAA	UAUGUGAAAACUGAUGAUGCUCCAC	Cleavage		1
ccp-miR172d-1-5p	Cc01_g17230	3.0	-1.0	1	25	906	930	GUGGAGCAUCAUCAAGAUUCACGAA	CGUUUGAUUCUUGAUGAUGUUUUGC	Cleavage		1
ccp-miR172d-1-5p	Cc05_g15180	3.0	-1.0	1	25	1350	1374	GUGGAGCAUCAUCAAGAUUCACGAA	UUUGGUAGUCUGGAUGAUGCUUCAG	Cleavage		1
ccp-miR172d-1-5p	Cc06_g18310	3.0	-1.0	1	25	517	541	GUGGAGCAUCAUCAAGAUUCACGAA	UUUGGAAAUCAUGAUGAUGCACCAU	Cleavage		1
ccp-miR172d-1-5p	Cc11_g11810	3.0	-1.0	1	25	478	502	GUGGAGCAUCAUCAAGAUUCACGAA	CUUCAGAAUUUUGAUGAAGCUUUAC	Cleavage		1
ccp-miR172d-1-5p	Cc07_g19010	3.0	-1.0	1	25	317	341	GUGGAGCAUCAUCAAGAUUCACGAA	GUCAACAGUCUUGAUGAUGCUUUGA	Cleavage		1
ccp-miR172d-1-5p	Cc07_g18960	3.0	-1.0	1	25	265	289	GUGGAGCAUCAUCAAGAUUCACGAA	GUCAACAGUCUUGAUGAUGCUUUGA	Cleavage		1
ccp-miR172d-1-5p	Cc11_g14600	3.0	-1.0	1	25	6048	6072	GUGGAGCAUCAUCAAGAUUCACGAA	UCUCCUUAUCUUGAUGACGCUUCAC	Cleavage		1
ccp-miR172d-1-5p	Cc01_g15410	3.0	-1.0	1	25	1749	1773	GUGGAGCAUCAUCAAGAUUCACGAA	ACUUCUAAUCUAGAUGAUGCUCUGG	Cleavage		1
ccp-miR172d-2-3p	Cc07_g04240	3.0	-1.0	1	24	607	630	GAGAAUCUUGAUGAUGCUGCAUCG	AUAUCCGACAUUAUCAAGGUUUUC	Cleavage		1
ccp-miR172d-2-3p	Cc02_g15050	3.0	-1.0	1	24	693	716	GAGAAUCUUGAUGAUGCUGCAUCG	GAAUACAGCAACUUCAAGGUUCUC	Cleavage		1
ccp-miR172d-2-3p	Cc06_g20370	3.0	-1.0	1	24	374	397	GAGAAUCUUGAUGAUGCUGCAUCG	UGAAACAGCAGCAGCAAGAUUCUU	Translation		1
ccp-miR172d-2-3p	Cc08_g13820	3.0	-1.0	1	24	641	664	GAGAAUCUUGAUGAUGCUGCAUCG	AUGUUCAGCUUUAUCAAGAUGCUC	Cleavage		1
ccp-miR172d-2-3p	Cc06_g10510	3.0	-1.0	1	24	1048	1071	GAGAAUCUUGAUGAUGCUGCAUCG	GUACUAGGCUUCAUCAAGAUUUUC	Cleavage		1
ccp-miR172d-2-3p	Cc07_g05500	3.0	-1.0	1	24	1071	1094	GAGAAUCUUGAUGAUGCUGCAUCG	UAGUUGAGCACCAUCAAGGUUUUC	Cleavage		1
ccp-miR172d-2-3p	Cc09_g00200	3.0	-1.0	1	24	1014	1037	GAGAAUCUUGAUGAUGCUGCAUCG	GACCUUAGCACUAUCGAGAUUCUU	Cleavage		1
ccp-miR172d-2-5p	Cc08_g16170	3.0	-1.0	1	25	2597	2621	UGUAGCAUCAUCAAGAUUCACAUGC	UGUCUUGAAUCUUGAGGAUGCUAUU	Translation		1
ccp-miR172d-2-5p	Cc10_g12890	3.0	-1.0	1	25	642	666	UGUAGCAUCAUCAAGAUUCACAUGC	AACUGGGAAUCUGGAUGAUGCUAGA	Cleavage		2
ccp-miR172d-2-5p	Cc02_g35800	3.0	-1.0	1	25	1359	1383	UGUAGCAUCAUCAAGAUUCACAUGC	GCAGGAUGAACUUGAUGAUGCUAUA	Cleavage		1
ccp-miR172d-2-5p	Cc04_g04890	3.0	-1.0	1	25	1214	1238	UGUAGCAUCAUCAAGAUUCACAUGC	UUCUGGGAAUAUUGUUGAUGCUGCA	Translation		1
ccp-miR172d-2-5p	Cc07_g03990	3.0	-1.0	1	25	1879	1903	UGUAGCAUCAUCAAGAUUCACAUGC	AUUAUUGUAUUUUGAUGAUCCUACA	Cleavage		1
ccp-miR172d-2-5p	Cc11_g13420	3.0	-1.0	1	25	771	795	UGUAGCAUCAUCAAGAUUCACAUGC	AUUAGCUGGUUUUGAUGAUGCUAUA	Cleavage		1
ccp-miR172d-2-5p	Cc04_g07810	3.0	-1.0	1	25	553	577	UGUAGCAUCAUCAAGAUUCACAUGC	AAAGAGGAAUCUGGAUGAUGUUGUA	Cleavage		1
ccp-miR2111-3p	Cc10_g07730	3.0	-1.0	1	22	1667	1688	CCUCAGGAUACAGAUUACCUCG	CUUGGUAAUCUGAGUCCUGAGA	Translation		1
ccp-miR2111-3p	Cc06_g07830	3.0	-1.0	1	22	2213	2234	CCUCAGGAUACAGAUUACCUCG	GCGGGUUAUUUGGAUCCUGAGG	Translation		1
ccp-miR2111-5p	Cc11_g01590	3.0	-1.0	1	22	45	66	AAUCUGCAUCCUGAGGUUUAGA	CAUAGAACUCAGGAUGUGGGUU	Cleavage		1
ccp-miR2111-5p	Cc04_g07020	3.0	-1.0	1	22	4360	4381	AAUCUGCAUCCUGAGGUUUAGA	UCCAAACCGUGGGAUGUAGGUU	Cleavage		1
ccp-miR2111-5p	Cc11_g01580	3.0	-1.0	1	22	384	405	AAUCUGCAUCCUGAGGUUUAGA	CAUAGAACUCAGGAUGUGGGUU	Cleavage		1
ccp-miR2111-5p	Cc06_g18460	3.0	-1.0	1	22	695	716	AAUCUGCAUCCUGAGGUUUAGA	GGAAGAUUUCAGGGUGCAGAUG	Cleavage		1
ccp-miR2111-5p	Cc10_g12800	3.0	-1.0	1	22	1812	1833	AAUCUGCAUCCUGAGGUUUAGA	GCAGAGGCUCAGGAUGCAGAUA	Cleavage		1
ccp-miR2111-5p	Cc07_g07560	3.0	-1.0	1	22	237	258	AAUCUGCAUCCUGAGGUUUAGA	AUCGAAAUUCAGGAUGCGGGUU	Cleavage		2
ccp-miR319-1-3p	Cc01_g13090	3.0	-1.0	1	22	281	302	UGGACUGAAGGGAGCUCCCUUU	AACUGGAGCUCCCUUCACUUCA	Cleavage		1
ccp-miR319-1-3p	Cc00_g13170	3.0	-1.0	1	22	1594	1615	UGGACUGAAGGGAGCUCCCUUU	AUUUUGAGCUUCCUUCAGUCCG	Cleavage		1
ccp-miR319-1-3p	Cc08_g00310	3.0	-1.0	1	22	33	54	UGGACUGAAGGGAGCUCCCUUU	GCCGGGAUCUCCGUUCAGUUCA	Translation		1
ccp-miR319-1-5p	Cc03_g04660	3.0	-1.0	1	22	540	561	AGCUUUCUUCAGUCCACUCAUG	CCUGAGUGCGCUGAAGAAAGUG	Cleavage		1
ccp-miR319-1-5p	Cc05_g05870	3.0	-1.0	1	22	24	45	AGCUUUCUUCAGUCCACUCAUG	CAAAAGUGGAUUGAAGAAAGGU	Cleavage		1
ccp-miR319-1-5p	Cc11_g04630	3.0	-1.0	1	22	984	1005	AGCUUUCUUCAGUCCACUCAUG	CAAGAUUGGGUUGGAGAGAGCU	Cleavage		1
ccp-miR319-1-5p	Cc10_g09690	3.0	-1.0	1	22	1303	1324	AGCUUUCUUCAGUCCACUCAUG	UGGGAGUGGACUGGAAAAGGUU	Cleavage		1
ccp-miR319-1-5p	Cc02_g32790	3.0	-1.0	1	22	93	114	AGCUUUCUUCAGUCCACUCAUG	UCGGAGAGGACUGAAGAGAGUG	Cleavage		1
ccp-miR319-1-5p	Cc04_g07150	3.0	-1.0	1	22	1058	1079	AGCUUUCUUCAGUCCACUCAUG	GCCCAUUGGACUGAAGGGAGCU	Cleavage		1
ccp-miR319-1-5p	Cc01_g07510	3.0	-1.0	1	22	192	213	AGCUUUCUUCAGUCCACUCAUG	UGAGAGUGUACUGAGGAAGGCA	Cleavage		1
ccp-miR319-1-5p	Cc01_g14910	3.0	-1.0	1	22	3204	3225	AGCUUUCUUCAGUCCACUCAUG	UAAGAAUGUGCUGGAGAAAGCU	Cleavage		1
ccp-miR319a-2-3p	Cc11_g09400	3.0	-1.0	1	21	516	536	AAGGAGCUCUCUCCAGUCCAG	AUGGGCUGCAGAGGGCUUCUU	Cleavage		1
ccp-miR319a-2-3p	Cc11_g09460	3.0	-1.0	1	21	1835	1855	AAGGAGCUCUCUCCAGUCCAG	AUGGGCUGCAGAGGGCUUCUU	Cleavage		1
ccp-miR319a-2-3p	Cc11_g09430	3.0	-1.0	1	21	735	755	AAGGAGCUCUCUCCAGUCCAG	AUGGGCUGCAGAGGGCUUCUU	Cleavage		1
ccp-miR319a-2-3p	Cc01_g14910	3.0	-1.0	1	21	3209	3229	AAGGAGCUCUCUCCAGUCCAG	AUGUGCUGGAGAAAGCUCCUU	Cleavage		1
ccp-miR319a-2-3p	Cc08_g00640	3.0	-1.0	1	21	271	291	AAGGAGCUCUCUCCAGUCCAG	UUUGGCAGGAGAGAGCUCUUU	Cleavage		1
ccp-miR319a-2-3p	Cc10_g04740	3.0	-1.0	1	21	1562	1582	AAGGAGCUCUCUCCAGUCCAG	GAGGACAGCAGAGAGCUCUUU	Cleavage		1
ccp-miR319a-2-3p	Cc07_g07080	3.0	-1.0	1	21	740	760	AAGGAGCUCUCUCCAGUCCAG	AAGAACUGGAAGGAGCUCCUU	Translation		1
ccp-miR319a-2-5p	Cc10_g09150	3.0	-1.0	1	23	580	602	AGGAGCUCUCUCCAGUCCAGUCC	CCCCUGGACUGGAGAGAGUUCAG	Cleavage		1
ccp-miR319a-2-5p	Cc04_g07150	3.0	-1.0	1	23	1060	1082	AGGAGCUCUCUCCAGUCCAGUCC	CCAUUGGACUGAAGGGAGCUCCC	Cleavage		1
ccp-miR319a-2-5p	Cc02_g05540	3.0	-1.0	1	23	638	660	AGGAGCUCUCUCCAGUCCAGUCC	CAGCUGGGCUGGGGAGGGCACCU	Cleavage		1
ccp-miR319a-2-5p	Cc01_g14910	3.0	-1.0	1	23	3206	3228	AGGAGCUCUCUCCAGUCCAGUCC	AGAAUGUGCUGGAGAAAGCUCCU	Cleavage		1
ccp-miR319a-2-5p	Cc00_g11790	3.0	-1.0	1	23	2581	2603	AGGAGCUCUCUCCAGUCCAGUCC	AAAGUGGAUUGGAGAGAGCUGCA	Cleavage		1
ccp-miR319a-2-5p	Cc08_g00640	3.0	-1.0	1	23	268	290	AGGAGCUCUCUCCAGUCCAGUCC	UUAUUUGGCAGGAGAGAGCUCUU	Cleavage		1
ccp-miR319a-2-5p	Cc11_g09400	3.0	-1.0	1	23	513	535	AGGAGCUCUCUCCAGUCCAGUCC	UUUAUGGGCUGCAGAGGGCUUCU	Cleavage		1
ccp-miR319a-2-5p	Cc11_g09460	3.0	-1.0	1	23	1832	1854	AGGAGCUCUCUCCAGUCCAGUCC	UUUAUGGGCUGCAGAGGGCUUCU	Cleavage		1
ccp-miR319a-2-5p	Cc10_g03710	3.0	-1.0	1	23	1020	1042	AGGAGCUCUCUCCAGUCCAGUCC	GAGGUGGACUGGAGGGAUUUCUU	Cleavage		1
ccp-miR319a-2-5p	Cc11_g09430	3.0	-1.0	1	23	732	754	AGGAGCUCUCUCCAGUCCAGUCC	UUUAUGGGCUGCAGAGGGCUUCU	Cleavage		1
ccp-miR319a-2-5p	Cc10_g07160	3.0	-1.0	1	23	2454	2476	AGGAGCUCUCUCCAGUCCAGUCC	CUAAUGAACUGGAGGGGGCUCCC	Cleavage		1
ccp-miR319a-3-3p	Cc05_g08060	3.0	-1.0	1	22	1640	1660	UUGGACUGAAGGGAGCUCCCUU	GAGGGAAC-CCCUUCAGUCCAA	Cleavage		1
ccp-miR319a-3-3p	Cc02_g16080	3.0	-1.0	1	22	678	699	UUGGACUGAAGGGAGCUCCCUU	UAAAUAGCUUCUUUCAGUCCAA	Cleavage		1
ccp-miR319a-3-3p	Cc00_g13170	3.0	-1.0	1	22	1595	1616	UUGGACUGAAGGGAGCUCCCUU	UUUUGAGCUUCCUUCAGUCCGC	Cleavage		1
ccp-miR319a-3-3p	Cc00_g16810	3.0	-1.0	1	22	1374	1395	UUGGACUGAAGGGAGCUCCCUU	UGUGGAGCUUCCUUUAGCUCAA	Cleavage		1
ccp-miR319a-3-3p	Cc07_g15340	3.0	-1.0	1	22	381	402	UUGGACUGAAGGGAGCUCCCUU	AUUGGUGGUCCUUUCAGUCUAA	Cleavage		1
ccp-miR319a-3-5p	Cc05_g14310	3.0	-1.0	1	22	1010	1031	AGAGCUUUCUUCAGUCCACUCA	CGAGUGGAUUCAAGAGAGCUUU	Cleavage		1
ccp-miR319a-3-5p	Cc04_g07150	3.0	-1.0	1	22	1060	1081	AGAGCUUUCUUCAGUCCACUCA	CCAUUGGACUGAAGGGAGCUCC	Cleavage		1
ccp-miR319a-3-5p	Cc07_g06930	3.0	-1.0	1	22	424	445	AGAGCUUUCUUCAGUCCACUCA	CAUCAGGAUUGAAGGAAGCUCU	Cleavage		1
ccp-miR319a-3-5p	Cc00_g28260	3.0	-1.0	1	22	1326	1347	AGAGCUUUCUUCAGUCCACUCA	GAGGUGGACUGGAGAGAUUUCU	Cleavage		1
ccp-miR319a-3-5p	Cc04_g00400	3.0	-1.0	1	22	1653	1674	AGAGCUUUCUUCAGUCCACUCA	AAAACGGAUUGAAGAAAGUUCU	Cleavage		1
ccp-miR319a-3-5p	Cc07_g02900	3.0	-1.0	1	22	1394	1415	AGAGCUUUCUUCAGUCCACUCA	ACCGUGGGCUGAAGAAAGCGCC	Cleavage		1
ccp-miR319a-3-5p	Cc03_g08520	3.0	-1.0	1	22	3027	3048	AGAGCUUUCUUCAGUCCACUCA	GUUGUGGAUUGCAGAAGGCUUU	Translation		1
ccp-miR319a-3-5p	Cc02_g02420	3.0	-1.0	1	22	95	116	AGAGCUUUCUUCAGUCCACUCA	AAAGACGACUGGAGAAGGCUCU	Cleavage		1
ccp-miR319a-3-5p	Cc11_g09220	3.0	-1.0	1	22	90	112	AGAGCUUUCUUCAG-UCCACUCA	GCUCUGGAGCUGAAGAAAGCUCU	Cleavage		1
ccp-miR319a-3-5p	Cc01_g04520	3.0	-1.0	1	22	714	735	AGAGCUUUCUUCAGUCCACUCA	AUGGUGUAUUGAAGAAAGAUCU	Cleavage		1
ccp-miR319a-3-5p	Cc07_g13450	3.0	-1.0	1	22	1001	1022	AGAGCUUUCUUCAGUCCACUCA	GCCGUGGGAUAAAGAAAGCUCU	Cleavage		1
ccp-miR319a-3-5p	Cc11_g07040	3.0	-1.0	1	22	526	546	AGAGCUUUCUUCAGUCCACUCA	AUGGUGGA-UGAAGGAAGCUUU	Cleavage		1
ccp-miR319c-1-3p	Cc04_g10640	3.0	-1.0	1	22	471	492	UUGGACUGAAGGGUUUCCUUCA	UGAAGGAACCCUUUCAGUCUAC	Cleavage		1
ccp-miR319c-1-3p	Cc05_g11430	3.0	-1.0	1	22	901	922	UUGGACUGAAGGGUUUCCUUCA	AGAGGGGACCCCUUCAGUCCAU	Cleavage		1
ccp-miR319c-1-3p	Cc01_g10460	3.0	-1.0	1	22	6	27	UUGGACUGAAGGGUUUCCUUCA	CGGAGGGAACUUUUCAGUUUAG	Cleavage		1
ccp-miR319c-1-3p	Cc06_g03750	3.0	-1.0	1	22	1032	1053	UUGGACUGAAGGGUUUCCUUCA	CCAAGGAACUCCUUUAGUUCAG	Cleavage		1
ccp-miR319c-1-3p	Cc08_g00280	3.0	-1.0	1	22	2138	2159	UUGGACUGAAGGGUUUCCUUCA	ACGAGGGAGCCUUUCUGUCCAA	Cleavage		1
ccp-miR319c-1-3p	Cc06_g02540	3.0	-1.0	1	22	646	667	UUGGACUGAAGGGUUUCCUUCA	GCUUGGAAACCUUUCAAUCCAA	Cleavage		1
ccp-miR319c-1-5p	Cc00_g28260	3.0	-1.0	1	22	2148	2169	UCCAACCAAGAUGGUUGGGGUG	AGCCUCAACCAUCUUGGUUCGU	Cleavage		1
ccp-miR319c-1-5p	Cc04_g16800	3.0	-1.0	1	22	31	52	UCCAACCAAGAUGGUUGGGGUG	AAUUCUAACUAUCUUGAUUGGA	Cleavage		1
ccp-miR319c-1-5p	Cc02_g31930	3.0	-1.0	1	22	1045	1066	UCCAACCAAGAUGGUUGGGGUG	UUCCUCAGCCAUUGUGGUUGGA	Cleavage		2
ccp-miR319c-1-5p	Cc02_g31950	3.0	-1.0	1	22	1051	1072	UCCAACCAAGAUGGUUGGGGUG	UUCCUCAGCCAUUGUGGUUGGA	Cleavage		2
ccp-miR319c-1-5p	Cc02_g19520	3.0	-1.0	1	22	1609	1630	UCCAACCAAGAUGGUUGGGGUG	UGCACCCACUAUCUUGGUUGGG	Cleavage		1
ccp-miR319c-1-5p	Cc11_g16740	3.0	-1.0	1	22	1122	1143	UCCAACCAAGAUGGUUGGGGUG	GCUUCCAAUUAUCUUGGUUUGA	Cleavage		1
ccp-miR319c-1-5p	Cc01_g06050	3.0	-1.0	1	22	1005	1026	UCCAACCAAGAUGGUUGGGGUG	GUUCUCAUCCUUCUUGGUUGGA	Cleavage		1
ccp-miR319c-1-5p	Cc01_g06030	3.0	-1.0	1	22	1293	1314	UCCAACCAAGAUGGUUGGGGUG	GUUCUCAUCCUUCUUGGUUGGA	Cleavage		1
ccp-miR319c-1-5p	Cc03_g03600	3.0	-1.0	1	22	839	860	UCCAACCAAGAUGGUUGGGGUG	UCUCCGAACAGUCUUGGUUGGA	Cleavage		1
ccp-miR319c-2-3p	Cc01_g13090	3.0	-1.0	1	22	283	304	CUUGGACUGAAGGGAGCUCCCU	CUGGAGCUCCCUUCACUUCAAA	Cleavage		1
ccp-miR319c-2-3p	Cc02_g16080	3.0	-1.0	1	22	679	700	CUUGGACUGAAGGGAGCUCCCU	AAAUAGCUUCUUUCAGUCCAAU	Cleavage		1
ccp-miR319c-2-3p	Cc06_g05460	3.0	-1.0	1	22	1097	1118	CUUGGACUGAAGGGAGCUCCCU	CUCAAGCUUCCUUUAGUUCGAG	Cleavage		1
ccp-miR319c-2-5p	Cc01_g13360	3.0	-1.0	1	22	1434	1455	AGAGCUUCCUUCAGCCCACUCA	UGUGUCGGCUGAAGGAAGUGCU	Cleavage		1
ccp-miR319c-2-5p	Cc05_g11560	3.0	-1.0	1	22	1851	1873	AGAGCUUCCUUCAGCC-CACUCA	CAGGUGCGGUUGAAGGGAGCUCU	Cleavage		1
ccp-miR319c-2-5p	Cc00_g35360	3.0	-1.0	1	22	248	269	AGAGCUUCCUUCAGCCCACUCA	AUAGUGGAAUGAGGGAAGUUCU	Cleavage		1
ccp-miR319c-2-5p	Cc00_g22610	3.0	-1.0	1	22	1588	1609	AGAGCUUCCUUCAGCCCACUCA	AUAGUGGAAUGAGGGAAGUUCU	Cleavage		1
ccp-miR3627-2-3p	Cc06_g14560	3.0	-1.0	1	23	1579	1601	GGUGCCAUUCCUCCUGCGACACG	GAUGUCGCAGAAGGAAUGGCAUA	Cleavage		1
ccp-miR3627-2-3p	Cc05_g11330	3.0	-1.0	1	23	64	86	GGUGCCAUUCCUCCUGCGACACG	GCCGUCGCCGCAGGAAUGGUACC	Cleavage		1
ccp-miR3627-2-3p	Cc06_g16200	3.0	-1.0	1	23	506	528	GGUGCCAUUCCUCCUGCGACACG	CAUCUCGAAGGAGGAAAGGCAUC	Cleavage		1
ccp-miR3627-2-3p	Cc02_g06960	3.0	-1.0	1	23	1084	1106	GGUGCCAUUCCUCCUGCGACACG	CGAUACACAGGAGGAAUGGUGCC	Cleavage		1
ccp-miR3627-2-3p	Cc01_g14100	3.0	-1.0	1	23	2528	2550	GGUGCCAUUCCUCCUGCGACACG	AAAUUUCCAGGAGGCAUGGCACC	Cleavage		1
ccp-miR3627-2-5p	Cc10_g11980	3.0	-1.0	1	23	111	133	UGUCGCAGGAGCAAUGGCGCUUG	UGGCCGCCAUUGCUACUGCUACA	Cleavage		1
ccp-miR390-3p	Cc07_g01360	3.0	-1.0	1	22	506	527	GCUAUCCAUCCUGAGUUUUACG	CUAACAACUUGGGAUGGAUAGG	Cleavage		1
ccp-miR390-3p	Cc06_g17100	3.0	-1.0	1	22	4185	4206	GCUAUCCAUCCUGAGUUUUACG	ACAGAACCUCAGGAUGGAUGGG	Cleavage		1
ccp-miR390-3p	Cc10_g05700	3.0	-1.0	1	22	1472	1493	GCUAUCCAUCCUGAGUUUUACG	UACAAAACACAGGAUGGAUGUC	Cleavage		1
ccp-miR390-5p	Cc11_g07430	3.0	-1.0	1	22	920	941	AGCUCAGGAGGGAUAGCGCCAU	CUGGCACAAUUCCUUCUGAGCU	Cleavage		1
ccp-miR390-5p	Cc10_g14980	3.0	-1.0	1	22	1541	1562	AGCUCAGGAGGGAUAGCGCCAU	ACGGGGCUAUCCCUCCUGAAUU	Cleavage		1
ccp-miR390-5p	Cc03_g13750	3.0	-1.0	1	22	37	58	AGCUCAGGAGGGAUAGCGCCAU	CCGGCGCUCUUUCUUCUGAGUU	Cleavage		1
ccp-miR390a-1-3p	Cc05_g13220	3.0	-1.0	1	22	3340	3361	CGCUAUCCCUCCUGAGCUUUAC	GAAAAGCUCAGCAGGGGUAGCA	Translation		1
ccp-miR390a-1-3p	Cc03_g00490	3.0	-1.0	1	22	730	751	CGCUAUCCCUCCUGAGCUUUAC	GAAAAGCUCAGGUAGGAUAGCG	Translation		2
ccp-miR390a-1-5p	Cc01_g13380	3.0	-1.0	1	22	175	196	AAACUCAGGAUGGAUAGCGCCA	UGUUGCUAUUCAUUCUCAGUUU	Cleavage		1
ccp-miR390a-1-5p	Cc02_g38340	3.0	-1.0	1	22	174	195	AAACUCAGGAUGGAUAGCGCCA	AGGCACUUUCCAUUCUGGGUUU	Cleavage		1
ccp-miR390a-1-5p	Cc11_g03910	3.0	-1.0	1	22	1994	2015	AAACUCAGGAUGGAUAGCGCCA	ACUUGUUAUCUAUCUUGAGUUC	Cleavage		1
ccp-miR390a-1-5p	Cc00_g22990	3.0	-1.0	1	22	23	44	AAACUCAGGAUGGAUAGCGCCA	UUUUGUUAUUCAUGCUGAGUUU	Cleavage		1
ccp-miR390a-1-5p	Cc00_g25360	3.0	-1.0	1	22	1313	1334	AAACUCAGGAUGGAUAGCGCCA	GGCUGCUUUUCAUUUUGAGUUU	Cleavage		1
ccp-miR390a-1-5p	Cc10_g05630	3.0	-1.0	1	22	1791	1812	AAACUCAGGAUGGAUAGCGCCA	GCACGCCGUCUAUUUUGAGUUU	Cleavage		1
ccp-miR390a-2-3p	Cc03_g00490	3.0	-1.0	1	22	470	491	GCUAUCCCUCCUGAGCUUCACG	UCGAUAGCUCAGGAGGGAUAGA	Cleavage		2
ccp-miR390a-2-3p	Cc03_g04010	3.0	-1.0	1	22	809	830	GCUAUCCCUCCUGAGCUUCACG	GAAGAAGUUCAGUAGGGAUAGG	Translation		1
ccp-miR390a-2-3p	Cc05_g13220	3.0	-1.0	1	22	3339	3360	GCUAUCCCUCCUGAGCUUCACG	AGAAAAGCUCAGCAGGGGUAGC	Translation		1
ccp-miR393a-3p	Cc10_g09700	3.0	-1.0	1	22	3937	3958	AUCAUGCUAUCCUUUUGGAUAC	ACAUCAAAAAGGUUGGCAUGAU	Translation		1
ccp-miR393a-3p	Cc02_g23540	3.0	-1.0	1	22	2915	2936	AUCAUGCUAUCCUUUUGGAUAC	AAUCUCGAAAGGAUGGCAUGGU	Cleavage		1
ccp-miR393a-3p	Cc08_g04350	3.0	-1.0	1	22	1535	1556	AUCAUGCUAUCCUUUUGGAUAC	UGGUCAAAAAGGAUGGCAUUAU	Cleavage		1
ccp-miR393a-3p	Cc10_g09230	3.0	-1.0	1	22	687	708	AUCAUGCUAUCCUUUUGGAUAC	UGCUCCCACAGGGUGGCAUGAU	Cleavage		1
ccp-miR393a-5p	Cc08_g03650	3.0	-1.0	1	22	71	92	CAAAGGGAUCGCAUUGAUCCUA	AUGGAUGGAUGCGGUUCUUUUG	Cleavage		1
ccp-miR393a-5p	Cc08_g03640	3.0	-1.0	1	22	83	104	CAAAGGGAUCGCAUUGAUCCUA	AUGGAUGGAUGCGGUUCUUUUG	Cleavage		1
ccp-miR393a-5p	Cc03_g14240	3.0	-1.0	1	22	83	104	CAAAGGGAUCGCAUUGAUCCUA	AUGGAUGGAUGCGGUUCUUUUG	Cleavage		1
ccp-miR393a-5p	Cc02_g19390	3.0	-1.0	1	22	430	451	CAAAGGGAUCGCAUUGAUCCUA	GCUGAUCAAUGUGAGUUCUUUG	Cleavage		1
ccp-miR393a-5p	Cc06_g21920	3.0	-1.0	1	22	191	212	CAAAGGGAUCGCAUUGAUCCUA	ACAGAUCUAUGCCAUCCUUUUG	Translation		1
ccp-miR394-3p	Cc06_g06530	3.0	-1.0	1	21	263	283	GGUGGGCAUACUGCCAACUGA	AAAGUUGGCAGUAUGUUCCCU	Cleavage		1
ccp-miR394-5p	Cc07_g17350	3.0	-1.0	1	23	2146	2168	UGGCAUUCUGUCCACCUCCAUAU	UAAAGGAGUUGAACAGAAUGCCG	Cleavage		1
ccp-miR394-5p	Cc04_g08900	3.0	-1.0	1	23	144	166	UGGCAUUCUGUCCACCUCCAUAU	GCUAGGAGCUGGGCAGAAUGCAA	Cleavage		1
ccp-miR394-5p	Cc05_g11360	3.0	-1.0	1	23	998	1020	UGGCAUUCUGUCCACCUCCAUAU	CUUCGGAGAUGGACAGGAUGACA	Cleavage		2
ccp-miR394-5p	Cc07_g18690	3.0	-1.0	1	23	2309	2331	UGGCAUUCUGUCCACCUCCAUAU	UCUAGGAGGAGGAAAGAGUGCCA	Translation		1
ccp-miR396-1-3p	Cc07_g19350	3.0	-1.0	1	22	186	207	UUCAAGAAAGCUGUGGAAAAGC	UCUUUUCUGUAGCUUCCUUGAA	Cleavage		1
ccp-miR396-1-3p	Cc11_g11330	3.0	-1.0	1	22	1809	1830	UUCAAGAAAGCUGUGGAAAAGC	CUUUCUUCAUGGCUUUCUUGGA	Cleavage		1
ccp-miR396-1-3p	Cc02_g27840	3.0	-1.0	1	22	856	877	UUCAAGAAAGCUGUGGAAAAGC	UUUUUUUUUCAGUUUUUUUGAA	Cleavage		2
ccp-miR396-1-3p	Cc03_g09150	3.0	-1.0	1	22	130	151	UUCAAGAAAGCUGUGGAAAAGC	AGCCCUUCACAGCUUUCUUGAG	Cleavage		1
ccp-miR396-1-3p	Cc05_g08070	3.0	-1.0	1	22	2271	2292	UUCAAGAAAGCUGUGGAAAAGC	UGUUUGGCGUAGCUUUCUUGAA	Cleavage		1
ccp-miR396-1-3p	Cc06_g20820	3.0	-1.0	1	22	233	254	UUCAAGAAAGCUGUGGAAAAGC	ACAUUGCCAUAGUUUUCUUGAU	Cleavage		1
ccp-miR396-1-3p	Cc01_g17470	3.0	-1.0	1	22	625	646	UUCAAGAAAGCUGUGGAAAAGC	UCAUUUGCGCACCUUUCUUGAA	Translation		1
ccp-miR396-1-3p	Cc02_g18640	3.0	-1.0	1	22	1331	1352	UUCAAGAAAGCUGUGGAAAAGC	AGCUUGCCAUGGCUUUUUUGGA	Cleavage		1
ccp-miR396-1-5p	Cc08_g14860	3.0	-1.0	1	22	1116	1137	CCCACAGCUUCCUUGAACUUCA	AGAAGUUCGUGGAGGUUGUGGG	Cleavage		1
ccp-miR396-1-5p	Cc01_g09730	3.0	-1.0	1	22	265	286	CCCACAGCUUCCUUGAACUUCA	UUAAGUUCAAGGAGGGUGUGGU	Cleavage		1
ccp-miR396-1-5p	Cc02_g08710	3.0	-1.0	1	22	1205	1226	CCCACAGCUUCCUUGAACUUCA	GCAAGUUUAAGGAAGCUGAGGA	Cleavage		1
ccp-miR396-1-5p	Cc01_g16900	3.0	-1.0	1	22	2058	2079	CCCACAGCUUCCUUGAACUUCA	UUGUGUUCAAGGGAGCUUUGGG	Cleavage		1
ccp-miR396-1-5p	Cc00_g17360	3.0	-1.0	1	22	947	968	CCCACAGCUUCCUUGAACUUCA	AACUGUUUAAGGAAACUGUGGG	Cleavage		1
ccp-miR396-1-5p	Cc00_g25510	3.0	-1.0	1	22	38	59	CCCACAGCUUCCUUGAACUUCA	ACAAAUUGAAGGAAGCUGUGGU	Cleavage		1
ccp-miR396-1-5p	Cc10_g07110	3.0	-1.0	1	22	952	973	CCCACAGCUUCCUUGAACUUCA	ACGAGGUUAAGGAAUCUGUGGG	Cleavage		1
ccp-miR396-2-3p	Cc02_g18640	3.0	-1.0	1	22	1332	1353	GUUCAAGAAAGCUGUGGAAAAG	GCUUGCCAUGGCUUUUUUGGAC	Cleavage		1
ccp-miR396-2-3p	Cc08_g06940	3.0	-1.0	1	22	1242	1263	GUUCAAGAAAGCUGUGGAAAAG	AGCAUCGGCAGCUUUCUUGGAC	Cleavage		1
ccp-miR396-2-3p	Cc00_g09030	3.0	-1.0	1	22	798	819	GUUCAAGAAAGCUGUGGAAAAG	AGCAUCGGCAGCUUUCUUGGAC	Cleavage		1
ccp-miR396-2-3p	Cc06_g19350	3.0	-1.0	1	22	91	112	GUUCAAGAAAGCUGUGGAAAAG	CAAUUUUAGAGCUUUCUUGGAU	Cleavage		1
ccp-miR396a-3p	Cc03_g00520	3.0	-1.0	1	22	560	581	UUCAAUAAAGCUGUGGGAUGAU	UUUGUCCGACGGUUUUAUUGAG	Cleavage		1
ccp-miR396a-3p	Cc03_g06980	3.0	-1.0	1	22	4384	4405	UUCAAUAAAGCUGUGGGAUGAU	AGCAUUCAACAGCUUUAUAGAA	Cleavage		1
ccp-miR396a-3p	Cc06_g08100	3.0	-1.0	1	22	301	322	UUCAAUAAAGCUGUGGGAUGAU	GCUUUUCCACAGCUUUCUUGAA	Cleavage		1
ccp-miR396a-3p	Cc09_g05830	3.0	-1.0	1	22	3249	3270	UUCAAUAAAGCUGUGGGAUGAU	GCAAUCUCGUGGUUUUGUUGAA	Cleavage		1
ccp-miR396a-5p	Cc02_g27300	3.0	-1.0	1	22	868	889	UCCACAGCUUUCUUGAACUGCA	AGCAUUUCAAGAAAGUUUUGGA	Cleavage		1
ccp-miR396a-5p	Cc11_g11830	3.0	-1.0	1	22	1287	1308	UCCACAGCUUUCUUGAACUGCA	UUCAGUUCAAUAAUGCUGUGGA	Cleavage		1
ccp-miR396a-5p	Cc02_g05520	3.0	-1.0	1	22	287	308	UCCACAGCUUUCUUGAACUGCA	UGACGUUCGAGAAGGCUGUGGC	Cleavage		1
ccp-miR396a-5p	Cc00_g15760	3.0	-1.0	1	22	139	160	UCCACAGCUUUCUUGAACUGCA	GCCAGUUGAAGAAAGUUCUGGA	Cleavage		1
ccp-miR396a-5p	Cc09_g08870	3.0	-1.0	1	22	128	149	UCCACAGCUUUCUUGAACUGCA	GUUUGUUCAAGAAGGCUGCGGA	Cleavage		1
ccp-miR396a-5p	Cc02_g01570	3.0	-1.0	1	22	1121	1142	UCCACAGCUUUCUUGAACUGCA	GGAAGUUUAAGGAGGCUGUUGA	Cleavage		2
ccp-miR396a-5p	Cc05_g03020	3.0	-1.0	1	22	1981	2003	UCCACAGCUUUCUUGA-ACUGCA	UCCAGUGUGAAGAAAGCUGUGGA	Cleavage		1
ccp-miR396a-5p	Cc11_g10740	3.0	-1.0	1	22	218	239	UCCACAGCUUUCUUGAACUGCA	AAGAGUUCAAUGAGGUUGUGGA	Cleavage		1
ccp-miR396a-5p	Cc08_g05740	3.0	-1.0	1	22	1724	1745	UCCACAGCUUUCUUGAACUGCA	GAAAGUUUGAGAAAGUUGUGAA	Cleavage		1
ccp-miR396a-5p	Cc04_g10480	3.0	-1.0	1	22	935	956	UCCACAGCUUUCUUGAACUGCA	AAUAUUUCAAGAAAGUGGUGGA	Cleavage		1
ccp-miR396a-5p	Cc03_g12820	3.0	-1.0	1	22	1837	1858	UCCACAGCUUUCUUGAACUGCA	ACCAGACUAAGAAAGUUGUGGA	Cleavage		2
ccp-miR396a-5p	Cc03_g12800	3.0	-1.0	1	22	3301	3322	UCCACAGCUUUCUUGAACUGCA	ACCAGACUAAGAAAGUUGUGGA	Cleavage		2
ccp-miR396a-5p	Cc10_g08400	3.0	-1.0	1	22	233	254	UCCACAGCUUUCUUGAACUGCA	GAAAGUUCCAGAAAGUUGGGGA	Cleavage		1
ccp-miR396a-5p	Cc04_g11970	3.0	-1.0	1	22	1555	1576	UCCACAGCUUUCUUGAACUGCA	AAAAGUUUCAGAAAGCUGAGGA	Cleavage		1
ccp-miR396a-5p	Cc09_g10660	3.0	-1.0	1	22	1106	1127	UCCACAGCUUUCUUGAACUGCA	ACAAGUACAAGAAGGAUGUGGA	Cleavage		1
ccp-miR396a-5p	Cc06_g10270	3.0	-1.0	1	22	224	245	UCCACAGCUUUCUUGAACUGCA	GUAAGGUCAAGAAAGCUCUGGG	Cleavage		1
ccp-miR396b-1-3p	Cc01_g12170	3.0	-1.0	1	22	612	633	CUCAAGAAAGCUGCGGGAAAAC	AUUUUCUCAUAGUUUUCUUGGG	Cleavage		1
ccp-miR396b-1-3p	Cc08_g05590	3.0	-1.0	1	22	453	474	CUCAAGAAAGCUGCGGGAAAAC	UCUUUCUUGCAGCUUUCAUGGG	Cleavage		1
ccp-miR396b-1-3p	Cc01_g16290	3.0	-1.0	1	22	577	598	CUCAAGAAAGCUGCGGGAAAAC	GACCUCUCGCAGCUUUCUUGCG	Cleavage		1
ccp-miR396b-1-3p	Cc01_g11540	3.0	-1.0	1	22	1108	1129	CUCAAGAAAGCUGCGGGAAAAC	UCCUUUUUGCAGCUUUAUUGAG	Cleavage		1
ccp-miR396b-1-3p	Cc05_g09860	3.0	-1.0	1	22	755	776	CUCAAGAAAGCUGCGGGAAAAC	AUGUUCUAUCAGUUUUCUUGAG	Cleavage		1
ccp-miR396b-1-5p	Cc02_g01570	3.0	-1.0	1	22	1121	1142	UCCACAGCUUUCUUGAACUUCU	GGAAGUUUAAGGAGGCUGUUGA	Cleavage		2
ccp-miR396b-1-5p	Cc06_g14710	3.0	-1.0	1	22	1718	1739	UCCACAGCUUUCUUGAACUUCU	AGAAAAUUGAGAAAGCUGUGGA	Cleavage		1
ccp-miR396b-1-5p	Cc02_g05520	3.0	-1.0	1	22	287	308	UCCACAGCUUUCUUGAACUUCU	UGACGUUCGAGAAGGCUGUGGC	Cleavage		1
ccp-miR396b-1-5p	Cc08_g05740	3.0	-1.0	1	22	1724	1745	UCCACAGCUUUCUUGAACUUCU	GAAAGUUUGAGAAAGUUGUGAA	Cleavage		1
ccp-miR396b-1-5p	Cc11_g10740	3.0	-1.0	1	22	218	239	UCCACAGCUUUCUUGAACUUCU	AAGAGUUCAAUGAGGUUGUGGA	Cleavage		1
ccp-miR396b-1-5p	Cc02_g27300	3.0	-1.0	1	22	868	889	UCCACAGCUUUCUUGAACUUCU	AGCAUUUCAAGAAAGUUUUGGA	Cleavage		1
ccp-miR396b-1-5p	Cc04_g11970	3.0	-1.0	1	22	1555	1576	UCCACAGCUUUCUUGAACUUCU	AAAAGUUUCAGAAAGCUGAGGA	Cleavage		1
ccp-miR396b-1-5p	Cc09_g10660	3.0	-1.0	1	22	1106	1127	UCCACAGCUUUCUUGAACUUCU	ACAAGUACAAGAAGGAUGUGGA	Cleavage		1
ccp-miR396b-1-5p	Cc10_g08400	3.0	-1.0	1	22	233	254	UCCACAGCUUUCUUGAACUUCU	GAAAGUUCCAGAAAGUUGGGGA	Cleavage		1
ccp-miR396b-1-5p	Cc06_g10270	3.0	-1.0	1	22	224	245	UCCACAGCUUUCUUGAACUUCU	GUAAGGUCAAGAAAGCUCUGGG	Cleavage		1
ccp-miR396b-1-5p	Cc09_g08870	3.0	-1.0	1	22	128	149	UCCACAGCUUUCUUGAACUUCU	GUUUGUUCAAGAAGGCUGCGGA	Cleavage		1
ccp-miR396b-1-5p	Cc11_g11830	3.0	-1.0	1	22	1287	1308	UCCACAGCUUUCUUGAACUUCU	UUCAGUUCAAUAAUGCUGUGGA	Cleavage		1
ccp-miR397a-1-3p	Cc02_g29200	3.0	-1.0	1	22	593	614	UCUGCGCUGCACCCAAUCAUGU	UUUUGGUUAGGUGUAGUGCAGG	Cleavage		1
ccp-miR397a-1-5p	Cc08_g09030	3.0	-1.0	1	22	1688	1709	GAAAAAUCAUCGAAGAGAUUAA	CAAAUCUCUUCAAUGAUUCUUC	Translation		1
ccp-miR397a-1-5p	Cc11_g10110	3.0	-1.0	1	22	302	323	GAAAAAUCAUCGAAGAGAUUAA	UUCAACUUUGCGAUGAUUUUUC	Cleavage		1
ccp-miR397a-1-5p	Cc05_g14810	3.0	-1.0	1	22	367	388	GAAAAAUCAUCGAAGAGAUUAA	UUCAUUUUGUUGAUGAUUUUUU	Cleavage		1
ccp-miR397a-1-5p	Cc07_g00620	3.0	-1.0	1	22	1164	1185	GAAAAAUCAUCGAAGAGAUUAA	CUUUUUUCUUCGAUGAUGUUUC	Cleavage		1
ccp-miR397a-1-5p	Cc02_g02760	3.0	-1.0	1	22	1091	1112	GAAAAAUCAUCGAAGAGAUUAA	UAAAUCUGGUCGGUGAUUUUUU	Cleavage		1
ccp-miR397a-1-5p	Cc11_g16490	3.0	-1.0	1	22	3278	3299	GAAAAAUCAUCGAAGAGAUUAA	UGCAUCUCGUUGAUGAUUAUUC	Cleavage		1
ccp-miR397a-1-5p	Cc10_g08380	3.0	-1.0	1	22	6069	6090	GAAAAAUCAUCGAAGAGAUUAA	GCUAUGUUUUCAAUGAUUUUUC	Translation		1
ccp-miR397a-3-5p	Cc08_g05600	3.0	-1.0	1	22	2764	2785	UUGGGUGCAGCGCAGAUGAAUC	GUUUUGUUUGUGCUGCACUCAG	Cleavage		1
ccp-miR397a-3-5p	Cc03_g03580	3.0	-1.0	1	22	1697	1718	UUGGGUGCAGCGCAGAUGAAUC	CAUUUAAGUGCGCUGCAUCCAA	Cleavage		1
ccp-miR397a-3-5p	Cc02_g37680	3.0	-1.0	1	22	745	766	UUGGGUGCAGCGCAGAUGAAUC	UGUGCAUCUGCGCCGCGCCCAA	Cleavage		1
ccp-miR397a-3-5p	Cc06_g12900	3.0	-1.0	1	22	1849	1870	UUGGGUGCAGCGCAGAUGAAUC	GUUUCGUCCGUGUUGCACUCAA	Cleavage		1
ccp-miR397a-3-5p	Cc01_g14850	3.0	-1.0	1	22	4060	4081	UUGGGUGCAGCGCAGAUGAAUC	GAGUCAUCAACGCUGCACUCAA	Cleavage		1
ccp-miR397a-3-5p	Cc05_g12780	3.0	-1.0	1	22	2962	2983	UUGGGUGCAGCGCAGAUGAAUC	CCUUCAUCAACGCUGCACUCAA	Cleavage		1
ccp-miR397a-3-5p	Cc06_g02050	3.0	-1.0	1	22	2536	2557	UUGGGUGCAGCGCAGAUGAAUC	UUCUCACCUGCGCUGCGCCCUA	Cleavage		1
ccp-miR397a-3-5p	Cc05_g07250	3.0	-1.0	1	22	674	695	UUGGGUGCAGCGCAGAUGAAUC	AGAUCUUAUGUGCUGCAUCCAA	Cleavage		1
ccp-miR398-3p	Cc01_g01000	3.0	-1.0	1	22	1203	1224	UGUUUUCUUGCCAGAACUUUGC	GCAUGGUUCUGGUGAGAAAGCA	Cleavage		1
ccp-miR398-3p	Cc02_g15170	3.0	-1.0	1	22	861	882	UGUUUUCUUGCCAGAACUUUGC	CUGAAGUUUUGGCAAGAAAAGG	Cleavage		1
ccp-miR398-3p	Cc01_g10950	3.0	-1.0	1	22	146	167	UGUUUUCUUGCCAGAACUUUGC	AAGUAGUUCUGGUAAGAAGACU	Cleavage		1
ccp-miR398-3p	Cc07_g01710	3.0	-1.0	1	22	1551	1572	UGUUUUCUUGCCAGAACUUUGC	AGAAAGUUAUGUCAAGGAAACA	Translation		1
ccp-miR398-3p	Cc02_g21550	3.0	-1.0	1	22	2514	2535	UGUUUUCUUGCCAGAACUUUGC	UGGUGGUUCUGGUAAGAAAAUG	Cleavage		1
ccp-miR398-3p	Cc06_g09210	3.0	-1.0	1	22	660	681	UGUUUUCUUGCCAGAACUUUGC	UCCAAGUUCUGGAAAGACAACA	Translation		1
ccp-miR398-3p	Cc08_g03520	3.0	-1.0	1	22	1116	1137	UGUUUUCUUGCCAGAACUUUGC	UUCAGGUUCUGGCAAGGAGGUG	Cleavage		1
ccp-miR398-3p	Cc09_g02330	3.0	-1.0	1	22	2075	2096	UGUUUUCUUGCCAGAACUUUGC	GGAAACAUUUGGCGAGAAAACA	Cleavage		1
ccp-miR398-3p	Cc02_g14400	3.0	-1.0	1	22	659	680	UGUUUUCUUGCCAGAACUUUGC	AAGAAGUCCUGGCAAGGAUACA	Cleavage		1
ccp-miR398-3p	Cc11_g00800	3.0	-1.0	1	22	87	108	UGUUUUCUUGCCAGAACUUUGC	CUCAACUUCUGGUAAGAAAGCC	Cleavage		1
ccp-miR398-3p	Cc06_g12220	3.0	-1.0	1	22	180	201	UGUUUUCUUGCCAGAACUUUGC	CUCAACUUCUGGUAAGAAAGCC	Cleavage		1
ccp-miR398-3p	Cc03_g12860	3.0	-1.0	1	22	240	261	UGUUUUCUUGCCAGAACUUUGC	GAGAACUAUUGGCAAGGAAACA	Cleavage		1
ccp-miR398b-3p	Cc10_g04630	3.0	-1.0	1	22	486	507	GUGUUCUCAGGUCGCCCCUGCA	UGAAGGGGAGACUUGAGAAGAC	Cleavage		1
ccp-miR398b-3p	Cc05_g14470	3.0	-1.0	1	22	3276	3297	GUGUUCUCAGGUCGCCCCUGCA	CAUGGGGCCGGUCUGAGAAUAC	Cleavage		1
ccp-miR398b-3p	Cc06_g03480	3.0	-1.0	1	22	415	436	GUGUUCUCAGGUCGCCCCUGCA	ACAAAGGGCGACUUGAGAACUC	Cleavage		1
ccp-miR398b-3p	Cc10_g03530	3.0	-1.0	1	22	2066	2086	GUGUUCUCAGGUCGCCCCUGCA	CACAGAGG-GACCUGAGAACAC	Cleavage		1
ccp-miR398b-5p	Cc02_g30260	3.0	-1.0	1	22	5635	5656	GGGCAACAUGAGAACACAUAUG	AGUAGGUGUUUUUAUGUUGUCU	Cleavage		1
ccp-miR398b-5p	Cc08_g01450	3.0	-1.0	1	22	1174	1195	GGGCAACAUGAGAACACAUAUG	UACAUGUUUUCUCAUUUUGUCC	Cleavage		1
ccp-miR398b-5p	Cc10_g13750	3.0	-1.0	1	22	736	757	GGGCAACAUGAGAACACAUAUG	UGCAUGUGAUUUUAUGUUGUUC	Cleavage		1
ccp-miR399-1-3p	Cc02_g13390	3.0	-1.0	1	22	220	241	GCCAAAGGAGAAUUGCUCUGUC	CAUUGGGCAAAUCUCCUUUGGC	Cleavage		2
ccp-miR399-1-3p	Cc02_g37820	3.0	-1.0	1	22	2009	2030	GCCAAAGGAGAAUUGCUCUGUC	GAAGGAUCAAUUUUUUUUUGGC	Cleavage		1
ccp-miR399-1-3p	Cc02_g13370	3.0	-1.0	1	22	833	854	GCCAAAGGAGAAUUGCUCUGUC	UGUCGAGUAAUUUUCUUUUGGU	Cleavage		1
ccp-miR399-1-3p	Cc03_g11870	3.0	-1.0	1	22	334	355	GCCAAAGGAGAAUUGCUCUGUC	AAAGGAGAAAUUUUUUUUUGGC	Cleavage		1
ccp-miR399-1-3p	Cc11_g01200	3.0	-1.0	1	22	2293	2314	GCCAAAGGAGAAUUGCUCUGUC	CCAAAAGCAAUUUUCUUUUGGA	Cleavage		1
ccp-miR399-1-5p	Cc02_g33050	3.0	-1.0	1	22	1561	1582	AUAGCGAUUCUCCUUUGUCAAG	UUUGACAGAGGAGAAUCUUUGU	Cleavage		1
ccp-miR399-1-5p	Cc08_g01460	3.0	-1.0	1	22	1273	1294	AUAGCGAUUCUCCUUUGUCAAG	AUGGGCAAAAGGGAGUCGCUAU	Cleavage		1
ccp-miR399-1-5p	Cc03_g03570	3.0	-1.0	1	22	2695	2716	AUAGCGAUUCUCCUUUGUCAAG	GGAGAUGAGGGAGAAUUGUUGU	Cleavage		1
ccp-miR399-1-5p	Cc03_g05870	3.0	-1.0	1	22	2548	2569	AUAGCGAUUCUCCUUUGUCAAG	UGGGACCAGGGAGAAUUGCUAA	Cleavage		1
ccp-miR399-1-5p	Cc03_g09860	3.0	-1.0	1	22	1599	1620	AUAGCGAUUCUCCUUUGUCAAG	AAAGCUAAAGGAGAAUCGGUAU	Cleavage		1
ccp-miR399-2-3p	Cc11_g08910	3.0	-1.0	1	22	1971	1992	GCCAAAGGAGAAUUGCCCUGCC	GCUGGAGCGAUUCUCCUUUGGA	Cleavage		1
ccp-miR399-2-3p	Cc00_g22210	3.0	-1.0	1	22	839	860	GCCAAAGGAGAAUUGCCCUGCC	UCUGGGUUAAUUCUCUUUUGGU	Cleavage		1
ccp-miR399-2-3p	Cc06_g07300	3.0	-1.0	1	22	140	161	GCCAAAGGAGAAUUGCCCUGCC	CAGAGCGCGAUUCUCCUUUGUC	Cleavage		1
ccp-miR399-2-5p	Cc00_g07320	3.0	-1.0	1	22	648	669	UGUGAUUCUCCUUUGGCAUGAA	UUGAUGCUAGAGGAGGAUCUCA	Cleavage		1
ccp-miR399-2-5p	Cc08_g06810	3.0	-1.0	1	22	90	111	UGUGAUUCUCCUUUGGCAUGAA	AACAUUCCAACGGAGAGUCACA	Cleavage		2
ccp-miR399-2-5p	Cc06_g20790	3.0	-1.0	1	22	2704	2725	UGUGAUUCUCCUUUGGCAUGAA	AAAUUGUCAGAGGAGAGUUACA	Cleavage		1
ccp-miR399-2-5p	Cc11_g05630	3.0	-1.0	1	22	1464	1485	UGUGAUUCUCCUUUGGCAUGAA	CAGAUGCUGAAGGAGAGUAACA	Cleavage		1
ccp-miR399-2-5p	Cc02_g28520	3.0	-1.0	1	22	440	461	UGUGAUUCUCCUUUGGCAUGAA	UGGGUGCUAAAGGAGAAAUACA	Cleavage		1
ccp-miR399-2-5p	Cc09_g02930	3.0	-1.0	1	22	2717	2738	UGUGAUUCUCCUUUGGCAUGAA	CAAAUGCCAAAGAAGGAUUGCA	Translation		1
ccp-miR399-2-5p	Cc04_g10640	3.0	-1.0	1	22	1434	1454	UGUGAUUCUCCUUUGGCAUGAA	GCCAUGC-AAAGGAGAAUCACC	Cleavage		1
ccp-miR399-2-5p	Cc10_g04030	3.0	-1.0	1	22	490	511	UGUGAUUCUCCUUUGGCAUGAA	UGGAUGUCCGAGGAGGAUCACG	Cleavage		1
ccp-miR399-2-5p	Cc09_g10810	3.0	-1.0	1	22	1348	1369	UGUGAUUCUCCUUUGGCAUGAA	UUGAGACAAAAGGAGAAUCACA	Cleavage		1
ccp-miR399-2-5p	Cc06_g07350	3.0	-1.0	1	22	323	344	UGUGAUUCUCCUUUGGCAUGAA	GCAGUACCAAGGGAGGGUCACA	Cleavage		1
ccp-miR399-3-3p	Cc11_g08910	3.0	-1.0	1	22	1971	1992	GCCAAAGGAGAAUUGCCCUGCC	GCUGGAGCGAUUCUCCUUUGGA	Cleavage		1
ccp-miR399-3-3p	Cc00_g22210	3.0	-1.0	1	22	839	860	GCCAAAGGAGAAUUGCCCUGCC	UCUGGGUUAAUUCUCUUUUGGU	Cleavage		1
ccp-miR399-3-3p	Cc06_g07300	3.0	-1.0	1	22	140	161	GCCAAAGGAGAAUUGCCCUGCC	CAGAGCGCGAUUCUCCUUUGUC	Cleavage		1
ccp-miR399-3-5p	Cc10_g01210	3.0	-1.0	1	22	606	627	AGGGCCGUUCUCCUUUGGCAGA	GCCGCCAAAAGGGAAUGGCCUU	Cleavage		1
ccp-miR399-3-5p	Cc05_g10030	3.0	-1.0	1	22	3368	3389	AGGGCCGUUCUCCUUUGGCAGA	GAAGCCGAGGGAGAAUGGCUCA	Cleavage		1
ccp-miR399-3-5p	Cc08_g08260	3.0	-1.0	1	22	1187	1208	AGGGCCGUUCUCCUUUGGCAGA	AGAGCUGAAGGAGAAGGGCCUU	Cleavage		1
ccp-miR399-3-5p	Cc02_g12900	3.0	-1.0	1	22	598	619	AGGGCCGUUCUCCUUUGGCAGA	CCAGCAAAAGGAGAAAGGCCUU	Cleavage		1
ccp-miR399-4-5p	Cc02_g09950	3.0	-1.0	1	23	317	339	GGCAAAUACUCCUUUGGCAGGCA	CCAGUGUUAAGGAAGUAUUUGCC	Translation		1
ccp-miR399-5-3p	Cc11_g05650	3.0	-1.0	1	22	1090	1111	UGCCAAAGGAGAAUCACACUGU	GUCGUUUGAUUCUUCUAUGGCA	Cleavage		1
ccp-miR399-5-5p	Cc11_g01860	3.0	-1.0	1	22	553	574	GUUGAAAUGAACUGUGAGAGCG	GCGGCUCACAGUUCAUUCUAAC	Cleavage		1
ccp-miR399-5-5p	Cc04_g00630	3.0	-1.0	1	22	1084	1105	GUUGAAAUGAACUGUGAGAGCG	AGAUCUCAGAGUCCAUUUCAGC	Translation		1
ccp-miR399-6-3p	Cc05_g07830	3.0	-1.0	1	22	586	607	UGCCAAAGGAGAUUUGUCCCGC	GAGGGGAAAAUUUCCUUUGGCU	Cleavage		1
ccp-miR399-6-3p	Cc11_g04700	3.0	-1.0	1	22	910	931	UGCCAAAGGAGAUUUGUCCCGC	UUCUGGCGAAUUUCUUUUGGCA	Cleavage		1
ccp-miR399-6-3p	Cc02_g31340	3.0	-1.0	1	22	3384	3405	UGCCAAAGGAGAUUUGUCCCGC	UUGGAACACAUUUUCUUUGGCA	Cleavage		1
ccp-miR399-6-3p	Cc00_g03220	3.0	-1.0	1	22	909	930	UGCCAAAGGAGAUUUGUCCCGC	AUUGGAAAAUUCUCUUUUGGCA	Cleavage		1
ccp-miR399-6-5p	Cc02_g28660	3.0	-1.0	1	23	3011	3033	GGGCAACUAGUCCUCUGGCAGAA	GCUUGCCAGUGGACAAGUUGCUC	Cleavage		1
ccp-miR399f-5p	Cc05_g06720	3.0	-1.0	1	22	894	915	GGGCAACUACUCCUUUGGCAGG	CCUGCCAAAGUAGUAGUUGACC	Cleavage		1
ccp-miR399f-5p	Cc07_g10900	3.0	-1.0	1	22	2318	2339	GGGCAACUACUCCUUUGGCAGG	ACUGCAGAAGGGGUAGUUGUUC	Cleavage		1
ccp-miR399f-5p	Cc06_g21760	3.0	-1.0	1	22	127	148	GGGCAACUACUCCUUUGGCAGG	AGGUUCAAAGGAGUAGUCGCCC	Cleavage		1
ccp-miR403-3p	Cc08_g07250	3.0	-1.0	1	22	169	190	UUAGAUUCACGCACAAACUCGU	UGUGUUUUGUGUGUGAAUCUGA	Cleavage		1
ccp-miR403-3p	Cc10_g05710	3.0	-1.0	1	22	1129	1150	UUAGAUUCACGCACAAACUCGU	AGAAGUUUGCGGGUGAAUCUAA	Translation		1
ccp-miR403-3p	Cc07_g12820	3.0	-1.0	1	22	1166	1187	UUAGAUUCACGCACAAACUCGU	CUAAGGUUGUGCGUGAGUCCAA	Cleavage		1
ccp-miR403-5p	Cc02_g19130	3.0	-1.0	1	22	773	794	GUUUGUGCGUGAAUCUAACGCU	ACUGUUACAUUCAUGUAUGAAC	Cleavage		1
ccp-miR403a-3p	Cc08_g07250	3.0	-1.0	1	22	168	189	UAGAUUCACGCACAAACCUGAA	CUGUGUUUUGUGUGUGAAUCUG	Cleavage		1
ccp-miR403a-5p	Cc02_g01820	3.0	-1.0	1	22	633	654	UUUGUGCGUGAAUCUAACGGCU	UGCCUUUGGAUUUGUGCACAAA	Cleavage		1
ccp-miR403a-5p	Cc01_g02990	3.0	-1.0	1	22	173	194	UUUGUGCGUGAAUCUAACGGCU	AGUCUUCAGAUUCACGCAUAAG	Cleavage		1
ccp-miR403a-5p	Cc00_g20550	3.0	-1.0	1	22	1329	1350	UUUGUGCGUGAAUCUAACGGCU	GCUCUUUAGGUUCUCGCACAAA	Cleavage		1
ccp-miR403a-5p	Cc01_g17210	3.0	-1.0	1	22	940	961	UUUGUGCGUGAAUCUAACGGCU	UAGCGUUAUGUUUACGUAUAAA	Cleavage		1
ccp-miR408-3p	Cc09_g07900	3.0	-1.0	1	22	208	229	GCUCUGCCUCGUCCCCGUCUGU	UUGGAUGGGGAUGAGGGGGAGC	Cleavage		1
ccp-miR408-3p	Cc07_g02790	3.0	-1.0	1	22	3474	3495	GCUCUGCCUCGUCCCCGUCUGU	GAGGACGUGGGCGAGGCGGAGA	Cleavage		1
ccp-miR408-3p	Cc03_g07390	3.0	-1.0	1	22	699	720	GCUCUGCCUCGUCCCCGUCUGU	GAGGAGGUGGACGAGGCAGAGG	Cleavage		2
ccp-miR408-3p	Cc07_g05370	3.0	-1.0	1	22	354	375	GCUCUGCCUCGUCCCCGUCUGU	GAUGACGAAGAUGAGGCAGAGU	Cleavage		1
ccp-miR408-5p	Cc06_g08960	3.0	-1.0	1	22	77	98	AGGGAAGAGGCAGUGCACGGAA	GUUCGUCUACUGCUUCUUCUUU	Cleavage		1
ccp-miR408-5p	Cc08_g01130	3.0	-1.0	1	22	1901	1922	AGGGAAGAGGCAGUGCACGGAA	GCCCUUGCACUGCCUUUUCGCU	Cleavage		1
ccp-miR408-5p	Cc05_g09080	3.0	-1.0	1	22	102	123	AGGGAAGAGGCAGUGCACGGAA	UGUCUUGCACUGCCUUUUUUUU	Cleavage		1
ccp-miR408-5p	Cc09_g05370	3.0	-1.0	1	22	1244	1265	AGGGAAGAGGCAGUGCACGGAA	UGUCGUGAAUUGCUUCUUUCUU	Cleavage		1
ccp-miR408-5p	Cc07_g10480	3.0	-1.0	1	22	192	213	AGGGAAGAGGCAGUGCACGGAA	AGCCAAGCAUUGCCUCUUCUCU	Cleavage		1
ccp-miR408b-3p	Cc07_g04000	3.0	-1.0	1	22	142	163	GCUUUUCCCUUUUCCCUCUCUC	GAGAGAGGGAGAGGGGGAGAGA	Cleavage		1
ccp-miR408b-3p	Cc07_g02320	3.0	-1.0	1	22	1118	1139	GCUUUUCCCUUUUCCCUCUCUC	GAGAGAGAGAAGAGGGAAAGGG	Cleavage		4
ccp-miR408b-3p	Cc07_g09250	3.0	-1.0	1	22	330	351	GCUUUUCCCUUUUCCCUCUCUC	GGGAGAGGGAGAGGGGGAGAGA	Cleavage		2
ccp-miR408b-3p	Cc01_g03320	3.0	-1.0	1	22	312	333	GCUUUUCCCUUUUCCCUCUCUC	GGGAGAGGGAGGAGGGGAAGGG	Cleavage		3
ccp-miR408b-3p	Cc01_g16160	3.0	-1.0	1	22	697	718	GCUUUUCCCUUUUCCCUCUCUC	UAGAGGGGGGAAAGGGGGAAGG	Cleavage		1
ccp-miR408b-3p	Cc10_g05270	3.0	-1.0	1	22	608	629	GCUUUUCCCUUUUCCCUCUCUC	GAGAAAGAGAAAAGGGAAAAGA	Cleavage		1
ccp-miR408b-3p	Cc01_g09020	3.0	-1.0	1	22	631	652	GCUUUUCCCUUUUCCCUCUCUC	GAGAGUGAGAAGAGGGGAAAGC	Cleavage		1
ccp-miR408b-3p	Cc08_g12600	3.0	-1.0	1	22	694	715	GCUUUUCCCUUUUCCCUCUCUC	AAGAGGGAGAAGAGGGAAAAGG	Cleavage		2
ccp-miR408b-3p	Cc01_g01180	3.0	-1.0	1	22	276	297	GCUUUUCCCUUUUCCCUCUCUC	CAGAAAGGGGAAAGGGAAAUGC	Cleavage		1
ccp-miR408b-3p	Cc07_g17240	3.0	-1.0	1	22	968	989	GCUUUUCCCUUUUCCCUCUCUC	UAGGGGUGGAAAAGGGGGAAGC	Cleavage		1
ccp-miR408b-3p	Cc02_g12320	3.0	-1.0	1	22	538	559	GCUUUUCCCUUUUCCCUCUCUC	CAGAGAGGAAGAAUGGAAAAGC	Cleavage		1
ccp-miR408b-3p	Cc04_g06050	3.0	-1.0	1	22	765	786	GCUUUUCCCUUUUCCCUCUCUC	GUGGGAGGGAAAAGGGGAGUGC	Cleavage		1
ccp-miR408b-3p	Cc05_g11240	3.0	-1.0	1	22	286	307	GCUUUUCCCUUUUCCCUCUCUC	AGGAGGUGGAAAAGGGGAAAGA	Cleavage		2
ccp-miR408b-3p	Cc03_g10780	3.0	-1.0	1	22	161	182	GCUUUUCCCUUUUCCCUCUCUC	AGGAGAGUGAAAUGGGAAGAGC	Translation		1
ccp-miR408b-3p	Cc03_g10810	3.0	-1.0	1	22	161	182	GCUUUUCCCUUUUCCCUCUCUC	AGGAGAGUGAAAUGGGAAGAGC	Translation		1
ccp-miR408b-3p	Cc06_g22130	3.0	-1.0	1	22	118	139	GCUUUUCCCUUUUCCCUCUCUC	AAGAGAAGAAGAAGGGAAAAGU	Cleavage		1
ccp-miR408b-3p	Cc04_g03320	3.0	-1.0	1	22	1081	1102	GCUUUUCCCUUUUCCCUCUCUC	AUGAAAGGGAAGGGGGAAAAGA	Cleavage		1
ccp-miR408b-3p	Cc07_g19630	3.0	-1.0	1	22	1419	1440	GCUUUUCCCUUUUCCCUCUCUC	GAUAGAGAGAGAAGGGAAGGGU	Cleavage		1
ccp-miR408b-3p	Cc04_g08300	3.0	-1.0	1	22	2509	2530	GCUUUUCCCUUUUCCCUCUCUC	AGGUCAGGGAGGAGGGAAAAGC	Cleavage		1
ccp-miR408b-3p	Cc06_g06220	3.0	-1.0	1	22	1201	1222	GCUUUUCCCUUUUCCCUCUCUC	UGGAGGGCAAAAGGGGAAAAGC	Cleavage		1
ccp-miR408b-3p	Cc08_g12310	3.0	-1.0	1	22	5932	5953	GCUUUUCCCUUUUCCCUCUCUC	UGUUGAGGGCAAAGGGAAGAGC	Cleavage		1
ccp-miR408b-3p	Cc08_g11070	3.0	-1.0	1	22	3040	3061	GCUUUUCCCUUUUCCCUCUCUC	UGUGGAGGGGGGAGGGAAAAGA	Cleavage		2
ccp-miR408b-5p	Cc04_g07730	3.0	-1.0	1	22	284	305	CAGGGAAGAGGAACAGCAUAUG	AAUAUGUUUUUUCUUUUCUCUG	Cleavage		1
ccp-miR408b-5p	Cc06_g23540	3.0	-1.0	1	22	188	209	CAGGGAAGAGGAACAGCAUAUG	ACUAUUCUGUUCCUUUUCCUUU	Cleavage		1
ccp-miR408b-5p	Cc04_g14000	3.0	-1.0	1	22	25	46	CAGGGAAGAGGAACAGCAUAUG	CAGCUGCUGCUUCUCUUCCCUG	Cleavage		1
ccp-miR408b-5p	Cc07_g11800	3.0	-1.0	1	22	862	883	CAGGGAAGAGGAACAGCAUAUG	CUUAAGCUGUUCUUUUUUCUUG	Cleavage		2
ccp-miR408b-5p	Cc02_g00400	3.0	-1.0	1	22	107	128	CAGGGAAGAGGAACAGCAUAUG	AAACUGCUGUUCUUCUUCCUUC	Cleavage		1
ccp-miR408b-5p	Cc05_g07110	3.0	-1.0	1	22	19	40	CAGGGAAGAGGAACAGCAUAUG	CUAAUGUUGUUUCUCUUCUUUC	Cleavage		1
ccp-miR408b-5p	Cc05_g05690	3.0	-1.0	1	22	988	1009	CAGGGAAGAGGAACAGCAUAUG	UGGAUGUUGUUCCUUUUCUUUU	Cleavage		1
ccp-miR408b-5p	Cc02_g01900	3.0	-1.0	1	22	2635	2656	CAGGGAAGAGGAACAGCAUAUG	AAAGUGUUUUUUCUCUUCUCUG	Cleavage		2
ccp-miR408b-5p	Cc01_g10640	3.0	-1.0	1	22	1138	1159	CAGGGAAGAGGAACAGCAUAUG	ACAAUGAUGAUCCUCUUCUCUG	Cleavage		1
ccp-miR408b-5p	Cc08_g12490	3.0	-1.0	1	19	1	19	CAGGGAAGAGGAACAGCAU	AUGCUUUCCCUCUUCCUUG	Cleavage		1
ccp-miR408b-5p	Cc02_g28520	3.0	-1.0	1	22	2293	2314	CAGGGAAGAGGAACAGCAUAUG	UACAUGCAUUUUCUUUUCCCUG	Cleavage		1
ccp-miR477i-2-3p	Cc04_g07550	3.0	-1.0	1	22	2602	2623	AGGCGCUUGGGGAGAGUGGAUA	UGUCCUCCCUUCUCAAGCGCCU	Cleavage		1
ccp-miR477i-2-3p	Cc03_g15600	3.0	-1.0	1	22	1322	1343	AGGCGCUUGGGGAGAGUGGAUA	CUUCUAUUCUUUUCAAGCGUCU	Cleavage		1
ccp-miR477i-2-3p	Cc06_g12040	3.0	-1.0	1	22	168	189	AGGCGCUUGGGGAGAGUGGAUA	CCUCUUCCCUUCCCAAGCGCCU	Cleavage		1
ccp-miR477i-2-3p	Cc07_g07030	3.0	-1.0	1	22	660	681	AGGCGCUUGGGGAGAGUGGAUA	CUGCCAAUCUUUCCAAGCGUUU	Cleavage		1
ccp-miR477i-2-5p	Cc02_g27310	3.0	-1.0	1	22	2909	2930	CUCUCCCUCAAGGGCUUCCGAU	AUUGGCGCCUCUUGAGGGAGAG	Cleavage		1
ccp-miR477i-2-5p	Cc06_g19230	3.0	-1.0	1	22	296	317	CUCUCCCUCAAGGGCUUCCGAU	UUAAGAAGCUCAUGAGGGAGAG	Translation		1
ccp-miR477i-2-5p	Cc09_g09200	3.0	-1.0	1	22	524	545	CUCUCCCUCAAGGGCUUCCGAU	AAAUGGAGCCCUUGAGGAAGAG	Cleavage		1
ccp-miR477i-2-5p	Cc06_g19270	3.0	-1.0	1	22	1892	1913	CUCUCCCUCAAGGGCUUCCGAU	UUAAGAAGCUCAUGAGGGAGAG	Translation		1
ccp-miR477i-2-5p	Cc06_g19620	3.0	-1.0	1	22	527	548	CUCUCCCUCAAGGGCUUCCGAU	GGUGGAGGGCCUGGAGGGAGAG	Translation		2
ccp-miR477i-2-5p	Cc08_g07520	3.0	-1.0	1	22	1289	1310	CUCUCCCUCAAGGGCUUCCGAU	ACGGCAAGCCUUUGAGAGAGAG	Cleavage		1
ccp-miR477i-2-5p	Cc09_g01930	3.0	-1.0	1	22	601	622	CUCUCCCUCAAGGGCUUCCGAU	UGGGGAGGAUUUUGGGGGAGAG	Cleavage		1
ccp-miR477i-2-5p	Cc06_g00120	3.0	-1.0	1	22	10	31	CUCUCCCUCAAGGGCUUCCGAU	UGAGGCAUCUUUUGAGGGAGAG	Cleavage		1
ccp-miR482a-2-3p	Cc00_g30580	3.0	-1.0	1	23	580	602	UUUCCUAGCCCGCCCAUUCCUAU	CUUGGGAUGGGCGGAUUGGGAAA	Cleavage		1
ccp-miR482a-2-3p	Cc00_g35480	3.0	-1.0	1	23	508	530	UUUCCUAGCCCGCCCAUUCCUAU	CUUGGGAUGGGCGGAUUGGGAAA	Cleavage		1
ccp-miR482a-2-3p	Cc01_g02600	3.0	-1.0	1	23	535	557	UUUCCUAGCCCGCCCAUUCCUAU	CUUGGGAUGGGCGGAUUGGGAAA	Cleavage		1
ccp-miR482a-2-3p	Cc00_g28310	3.0	-1.0	1	23	244	266	UUUCCUAGCCCGCCCAUUCCUAU	CUUGGGAUGGGCGGAUUGGGAAA	Cleavage		1
ccp-miR482a-2-3p	Cc00_g13650	3.0	-1.0	1	23	517	539	UUUCCUAGCCCGCCCAUUCCUAU	CUUGGGAUGGGCGGAUUGGGAAA	Cleavage		1
ccp-miR482a-2-3p	Cc00_g09730	3.0	-1.0	1	23	511	533	UUUCCUAGCCCGCCCAUUCCUAU	CUUGGGAUGGGCGGAUUGGGAAA	Cleavage		1
ccp-miR482a-2-3p	Cc00_g09750	3.0	-1.0	1	23	499	521	UUUCCUAGCCCGCCCAUUCCUAU	CUUGGGAUGGGCGGAUUGGGAAA	Cleavage		1
ccp-miR482a-2-3p	Cc00_g17570	3.0	-1.0	1	23	451	473	UUUCCUAGCCCGCCCAUUCCUAU	CUUGGGAUGGGCGGAUUGGGAAA	Cleavage		1
ccp-miR482a-2-3p	Cc00_g27390	3.0	-1.0	1	23	835	857	UUUCCUAGCCCGCCCAUUCCUAU	CUUGGGAUGGGCGGAUUGGGAAA	Cleavage		1
ccp-miR482a-2-3p	Cc00_g09790	3.0	-1.0	1	23	580	602	UUUCCUAGCCCGCCCAUUCCUAU	CUUGGGAUGGGCGGAUUGGGAAA	Cleavage		1
ccp-miR482a-2-3p	Cc00_g20410	3.0	-1.0	1	23	574	596	UUUCCUAGCCCGCCCAUUCCUAU	CUUGGGAUGGGCGGAUUGGGAAA	Cleavage		1
ccp-miR482a-2-3p	Cc06_g16160	3.0	-1.0	1	23	592	614	UUUCCUAGCCCGCCCAUUCCUAU	UGUGGGAUGGGGGGGUUGGGAAA	Cleavage		1
ccp-miR482a-2-3p	Cc06_g16180	3.0	-1.0	1	23	890	912	UUUCCUAGCCCGCCCAUUCCUAU	UGUGGGAUGGGGGGGUUGGGAAA	Cleavage		1
ccp-miR482a-2-3p	Cc00_g24870	3.0	-1.0	1	23	619	641	UUUCCUAGCCCGCCCAUUCCUAU	ACUGGAAUGGGUGGUUUGGGAAA	Cleavage		1
ccp-miR482a-2-5p	Cc07_g04930	3.0	-1.0	1	23	656	678	GAAGUUUUGGGAAUGGGCUGCUA	GGGCAGCCCAUGUUCAGAACUUC	Cleavage		1
ccp-miR482a-2-5p	Cc09_g05470	3.0	-1.0	1	23	495	517	GAAGUUUUGGGAAUGGGCUGCUA	GAGUAGUUCAUUUCCCAAACUUC	Cleavage		1
ccp-miR482a-2-5p	Cc01_g19540	3.0	-1.0	1	23	1910	1932	GAAGUUUUGGGAAUGGGCUGCUA	AUGCAGCCUGUUCUCACAACUUC	Cleavage		1
ccp-miR482a-2-5p	Cc10_g15110	3.0	-1.0	1	23	47	69	GAAGUUUUGGGAAUGGGCUGCUA	GGGUAGUCCGUUCCCAAAACAUU	Cleavage		1
ccp-miR482a-2-5p	Cc02_g08350	3.0	-1.0	1	23	871	893	GAAGUUUUGGGAAUGGGCUGCUA	GGGAGGCCUAUUCCUAAAAAUUC	Cleavage		1
ccp-miR482a-2-5p	Cc08_g01730	3.0	-1.0	1	23	510	532	GAAGUUUUGGGAAUGGGCUGCUA	CCACUGCCCAUUACCAAAAUUUC	Translation		1
ccp-miR482a-2-5p	Cc11_g06500	3.0	-1.0	1	23	101	123	GAAGUUUUGGGAAUGGGCUGCUA	GACAAGCCCAUUCUUCAAAUUUC	Cleavage		1
ccp-miR482a-2-5p	Cc00_g28320	3.0	-1.0	1	23	107	129	GAAGUUUUGGGAAUGGGCUGCUA	GACAAGCCCAUUCUUCAAAUUUC	Cleavage		2
ccp-miR482a-2-5p	Cc11_g06520	3.0	-1.0	1	23	754	776	GAAGUUUUGGGAAUGGGCUGCUA	GACAAGCCCAUUCUUCAAAUUUC	Cleavage		1
ccp-miR482a-2-5p	Cc11_g02320	3.0	-1.0	1	23	2565	2587	GAAGUUUUGGGAAUGGGCUGCUA	AACAAGCUCAUUUGCAGAACUUC	Translation		1
ccp-miR482a-2-5p	Cc06_g22890	3.0	-1.0	1	23	504	526	GAAGUUUUGGGAAUGGGCUGCUA	AAAGGGUCUCUUCUCAAAACUUC	Cleavage		1
ccp-miR482a-3-3p	Cc03_g06210	3.0	-1.0	1	23	585	607	UCUUCCCUAGUCCUCCCAUCCCG	UGGGAUGGGUGGUCUGGGGAAGA	Translation		1
ccp-miR482a-3-3p	Cc00_g12170	3.0	-1.0	1	23	1497	1519	UCUUCCCUAGUCCUCCCAUCCCG	GGGGGAGGGGGGAUUGGGGAAGA	Cleavage		1
ccp-miR482a-3-3p	Cc02_g33930	3.0	-1.0	1	23	1263	1285	UCUUCCCUAGUCCUCCCAUCCCG	AGAGAUGGGAGGGUUAGGAAAGG	Cleavage		1
ccp-miR482a-3-3p	Cc02_g32490	3.0	-1.0	1	23	639	661	UCUUCCCUAGUCCUCCCAUCCCG	GGGCAUGGGAGGCAUAGGGAAGA	Translation		1
ccp-miR482a-3-3p	Cc00_g35040	3.0	-1.0	1	23	621	643	UCUUCCCUAGUCCUCCCAUCCCG	AGGAAUGGGCGGGAUAGGGAAGA	Translation		1
ccp-miR482a-3-3p	Cc10_g05860	3.0	-1.0	1	23	1207	1229	UCUUCCCUAGUCCUCCCAUCCCG	GCCGAUGGGUGGACUAUGGAGGA	Cleavage		1
ccp-miR482a-3-3p	Cc10_g01640	3.0	-1.0	1	23	6	28	UCUUCCCUAGUCCUCCCAUCCCG	AUGAAUGAGGGGGCUGGGGGAGA	Cleavage		1
ccp-miR482a-3-3p	Cc10_g15410	3.0	-1.0	1	23	716	738	UCUUCCCUAGUCCUCCCAUCCCG	GAAUAUGGCAGGACUGGAGAAGA	Cleavage		1
ccp-miR482a-3-5p	Cc00_g04680	3.0	-1.0	1	23	1404	1426	GAUGGGUGACCGGGGAAGAUUUG	CGAACUUUCCCUGGUCACCCAUG	Cleavage		1
ccp-miR482a-3-5p	Cc01_g12740	3.0	-1.0	1	23	171	193	GAUGGGUGACCGGGGAAGAUUUG	ACCUUCUUCUCCGGUCGCCGGUC	Cleavage		1
ccp-miR482a-3-5p	Cc00_g20590	3.0	-1.0	1	23	1839	1861	GAUGGGUGACCGGGGAAGAUUUG	UAUUACUUCACUGGUCAUCCAUC	Cleavage		1
ccp-miR482a-3-5p	Cc01_g20560	3.0	-1.0	1	23	1333	1355	GAUGGGUGACCGGGGAAGAUUUG	CCUCUUUUGCCUGGUCACUCAUU	Cleavage		1
ccp-miR482a-3-5p	Cc07_g00500	3.0	-1.0	1	23	355	377	GAUGGGUGACCGGGGAAGAUUUG	CUGUUCUUCGUCGGUUGCUCAUC	Cleavage		1
ccp-miR482a-4-3p	Cc03_g06210	3.0	-1.0	1	23	585	607	UCUUCCCUAGUCCUCCCAUCCCG	UGGGAUGGGUGGUCUGGGGAAGA	Translation		1
ccp-miR482a-4-3p	Cc00_g12170	3.0	-1.0	1	23	1497	1519	UCUUCCCUAGUCCUCCCAUCCCG	GGGGGAGGGGGGAUUGGGGAAGA	Cleavage		1
ccp-miR482a-4-3p	Cc02_g33930	3.0	-1.0	1	23	1263	1285	UCUUCCCUAGUCCUCCCAUCCCG	AGAGAUGGGAGGGUUAGGAAAGG	Cleavage		1
ccp-miR482a-4-3p	Cc02_g32490	3.0	-1.0	1	23	639	661	UCUUCCCUAGUCCUCCCAUCCCG	GGGCAUGGGAGGCAUAGGGAAGA	Translation		1
ccp-miR482a-4-3p	Cc00_g35040	3.0	-1.0	1	23	621	643	UCUUCCCUAGUCCUCCCAUCCCG	AGGAAUGGGCGGGAUAGGGAAGA	Translation		1
ccp-miR482a-4-3p	Cc10_g05860	3.0	-1.0	1	23	1207	1229	UCUUCCCUAGUCCUCCCAUCCCG	GCCGAUGGGUGGACUAUGGAGGA	Cleavage		1
ccp-miR482a-4-3p	Cc10_g01640	3.0	-1.0	1	23	6	28	UCUUCCCUAGUCCUCCCAUCCCG	AUGAAUGAGGGGGCUGGGGGAGA	Cleavage		1
ccp-miR482a-4-3p	Cc10_g15410	3.0	-1.0	1	23	716	738	UCUUCCCUAGUCCUCCCAUCCCG	GAAUAUGGCAGGACUGGAGAAGA	Cleavage		1
ccp-miR482a-5-3p	Cc03_g06210	3.0	-1.0	1	23	585	607	UCUUCCCUAGUCCUCCCAUCCCG	UGGGAUGGGUGGUCUGGGGAAGA	Translation		1
ccp-miR482a-5-3p	Cc00_g12170	3.0	-1.0	1	23	1497	1519	UCUUCCCUAGUCCUCCCAUCCCG	GGGGGAGGGGGGAUUGGGGAAGA	Cleavage		1
ccp-miR482a-5-3p	Cc02_g33930	3.0	-1.0	1	23	1263	1285	UCUUCCCUAGUCCUCCCAUCCCG	AGAGAUGGGAGGGUUAGGAAAGG	Cleavage		1
ccp-miR482a-5-3p	Cc02_g32490	3.0	-1.0	1	23	639	661	UCUUCCCUAGUCCUCCCAUCCCG	GGGCAUGGGAGGCAUAGGGAAGA	Translation		1
ccp-miR482a-5-3p	Cc00_g35040	3.0	-1.0	1	23	621	643	UCUUCCCUAGUCCUCCCAUCCCG	AGGAAUGGGCGGGAUAGGGAAGA	Translation		1
ccp-miR482a-5-3p	Cc10_g05860	3.0	-1.0	1	23	1207	1229	UCUUCCCUAGUCCUCCCAUCCCG	GCCGAUGGGUGGACUAUGGAGGA	Cleavage		1
ccp-miR482a-5-3p	Cc10_g01640	3.0	-1.0	1	23	6	28	UCUUCCCUAGUCCUCCCAUCCCG	AUGAAUGAGGGGGCUGGGGGAGA	Cleavage		1
ccp-miR482a-5-3p	Cc10_g15410	3.0	-1.0	1	23	716	738	UCUUCCCUAGUCCUCCCAUCCCG	GAAUAUGGCAGGACUGGAGAAGA	Cleavage		1
ccp-miR482a-5-5p	Cc02_g24000	3.0	-1.0	1	23	45	67	GAUGGGUGACUGGGGAAGGUUUG	CAGCUCUUCCCGGGUCAUCCAUC	Cleavage		1
ccp-miR482a-5-5p	Cc04_g14370	3.0	-1.0	1	23	797	819	GAUGGGUGACUGGGGAAGGUUUG	UAUACUCUUCCCAGUCAUCUAUC	Cleavage		1
ccp-miR482a-5-5p	Cc01_g07490	3.0	-1.0	1	23	1352	1374	GAUGGGUGACUGGGGAAGGUUUG	UGGUCUUUCCUCAGUCAUUUGUC	Cleavage		1
ccp-miR482a-5-5p	Cc01_g21840	3.0	-1.0	1	23	2117	2139	GAUGGGUGACUGGGGAAGGUUUG	GUAUUCUUCCCUGGUCAUUCAUU	Cleavage		1
ccp-miR482b-1-3p	Cc02_g12440	3.0	-1.0	1	23	693	715	UUCCCAAACCUCCCAUUUCCUCU	AGGGGAAAUGGAGGGUUUGGGAU	Cleavage		1
ccp-miR482b-1-3p	Cc04_g15170	3.0	-1.0	1	23	679	701	UUCCCAAACCUCCCAUUUCCUCU	UUGGGAAAUGGGAGGUGUGGGCA	Cleavage		1
ccp-miR482b-1-3p	Cc07_g11760	3.0	-1.0	1	23	641	663	UUCCCAAACCUCCCAUUUCCUCU	GUUGGGAGUGGGAGGUUUUGGGA	Cleavage		1
ccp-miR482b-1-3p	Cc06_g05600	3.0	-1.0	1	23	1467	1489	UUCCCAAACCUCCCAUUUCCUCU	UUUUGGAGUGGGGGGUAUGGGAA	Cleavage		1
ccp-miR482b-1-3p	Cc06_g16160	3.0	-1.0	1	23	591	613	UUCCCAAACCUCCCAUUUCCUCU	CUGUGGGAUGGGGGGGUUGGGAA	Cleavage		1
ccp-miR482b-1-3p	Cc06_g16180	3.0	-1.0	1	23	889	911	UUCCCAAACCUCCCAUUUCCUCU	CUGUGGGAUGGGGGGGUUGGGAA	Cleavage		1
ccp-miR482b-1-3p	Cc06_g16200	3.0	-1.0	1	23	837	859	UUCCCAAACCUCCCAUUUCCUCU	CUGUGGGAUGGGGGGCUUGGGAA	Cleavage		1
ccp-miR482b-1-3p	Cc02_g31990	3.0	-1.0	1	23	816	838	UUCCCAAACCUCCCAUUUCCUCU	ACAAGAAAGGGGAGGUGUGGGGA	Cleavage		1
ccp-miR482b-1-3p	Cc00_g20640	3.0	-1.0	1	23	2197	2219	UUCCCAAACCUCCCAUUUCCUCU	UCAAGAAUUGGGAAGUUUGGGGA	Translation		1
ccp-miR482b-1-3p	Cc01_g02500	3.0	-1.0	1	23	594	616	UUCCCAAACCUCCCAUUUCCUCU	AACAGGCAUGGGAGGGUUGGGAA	Cleavage		1
ccp-miR482b-1-3p	Cc04_g12940	3.0	-1.0	1	23	42	64	UUCCCAAACCUCCCAUUUCCUCU	AACAGGCAUGGGAGGGUUGGGAA	Cleavage		1
ccp-miR482b-1-3p	Cc05_g01650	3.0	-1.0	1	23	579	601	UUCCCAAACCUCCCAUUUCCUCU	UGUUGGCAUGGGAGGUUUAGGAA	Cleavage		1
ccp-miR482b-1-3p	Cc06_g04960	3.0	-1.0	1	23	623	645	UUCCCAAACCUCCCAUUUCCUCU	UCAAGAAAGAGGGGGUUUGGGAG	Cleavage		1
ccp-miR482b-1-5p	Cc02_g15110	3.0	-1.0	1	22	108	129	GAAUGGGAGGACUGGGAAAGAA	CUCUUUCUCAGUGUUUCCAUUC	Translation		1
ccp-miR482b-1-5p	Cc11_g09520	3.0	-1.0	1	22	1217	1238	GAAUGGGAGGACUGGGAAAGAA	UCCUUUCCCAGGCCUCCCAUGC	Translation		1
ccp-miR482b-1-5p	Cc04_g09000	3.0	-1.0	1	22	677	698	GAAUGGGAGGACUGGGAAAGAA	UCUUUUCUUGGUCCUUUUAUUC	Cleavage		1
ccp-miR482b-1-5p	Cc02_g24000	3.0	-1.0	1	22	211	232	GAAUGGGAGGACUGGGAAAGAA	GCUUUUCUCAGUCUUCCUCUUC	Cleavage		1
ccp-miR482b-1-5p	Cc10_g05590	3.0	-1.0	1	22	87	108	GAAUGGGAGGACUGGGAAAGAA	AAGAUUUUCAGUCCUUUCAUUC	Cleavage		1
ccp-miR482b-1-5p	Cc07_g05660	3.0	-1.0	1	22	163	184	GAAUGGGAGGACUGGGAAAGAA	CAAUUUCCCGGUCCUACCAUUA	Cleavage		1
ccp-miR482b-1-5p	Cc03_g02300	3.0	-1.0	1	22	261	282	GAAUGGGAGGACUGGGAAAGAA	AAAUUUCCUAGUUCUCAUAUUC	Cleavage		1
ccp-miR482b-1-5p	Cc11_g17080	3.0	-1.0	1	22	12	33	GAAUGGGAGGACUGGGAAAGAA	CUGUAUCCUAUUCCUCCCAUUC	Cleavage		1
ccp-miR530-3p	Cc02_g24740	3.0	-1.0	1	21	969	989	GGUGCAGAUGCUGAUGCAGAC	GUCUUCUUCAGCAUCUGCAUU	Cleavage		3
ccp-miR530-3p	Cc10_g14800	3.0	-1.0	1	21	2024	2044	GGUGCAGAUGCUGAUGCAGAC	CUCAGCAUCAGCAUCAGCAUC	Cleavage		1
ccp-miR530-3p	Cc03_g01010	3.0	-1.0	1	21	1683	1703	GGUGCAGAUGCUGAUGCAGAC	UUCAGCAUCAGCAUCUACGCC	Cleavage		1
ccp-miR530-3p	Cc03_g03560	3.0	-1.0	1	21	5081	5101	GGUGCAGAUGCUGAUGCAGAC	AUCAGCAUCAGCAUCAGCAUC	Cleavage		2
ccp-miR530-3p	Cc11_g13710	3.0	-1.0	1	21	1025	1045	GGUGCAGAUGCUGAUGCAGAC	AACUGCAUCUGCAUCUGCAUG	Cleavage		1
ccp-miR530-3p	Cc03_g00260	3.0	-1.0	1	21	594	614	GGUGCAGAUGCUGAUGCAGAC	GGCUGCGUCGGCCUCUGCAUC	Cleavage		1
ccp-miR530-3p	Cc08_g13800	3.0	-1.0	1	21	588	608	GGUGCAGAUGCUGAUGCAGAC	AGCUGCAUUGGCUUCUGCAUC	Cleavage		1
ccp-miR530-3p	Cc07_g03520	3.0	-1.0	1	21	2252	2272	GGUGCAGAUGCUGAUGCAGAC	UGCUGUAUCUGCAUUUGUACC	Cleavage		1
ccp-miR530-3p	Cc08_g15800	3.0	-1.0	1	21	2048	2068	GGUGCAGAUGCUGAUGCAGAC	UGUUGUAUCAGUAUCUGCAAC	Cleavage		1
ccp-miR530-3p	Cc07_g01030	3.0	-1.0	1	21	185	205	GGUGCAGAUGCUGAUGCAGAC	GCCUGCAGCAGCGUCCGCACC	Cleavage		2
ccp-miR530-3p	Cc03_g02100	3.0	-1.0	1	21	964	984	GGUGCAGAUGCUGAUGCAGAC	GCCUGCACCAGCAACUGUACC	Cleavage		1
ccp-miR530-3p	Cc08_g02300	3.0	-1.0	1	21	113	133	GGUGCAGAUGCUGAUGCAGAC	CACUGCACCAUCAUCUGCAUC	Translation		1
ccp-miR530-3p	Cc08_g12650	3.0	-1.0	1	21	81	101	GGUGCAGAUGCUGAUGCAGAC	UGUUGCAGCAGCAUCUGCAGC	Cleavage		1
ccp-miR530-3p	Cc04_g04580	3.0	-1.0	1	21	1121	1141	GGUGCAGAUGCUGAUGCAGAC	UCCUACAUCAGAAUUUGCACC	Translation		1
ccp-miR530-3p	Cc00_g04830	3.0	-1.0	1	21	1393	1413	GGUGCAGAUGCUGAUGCAGAC	GAUUUCAGCAGCAUUUGCACC	Cleavage		1
ccp-miR530-3p	Cc03_g06410	3.0	-1.0	1	21	1757	1777	GGUGCAGAUGCUGAUGCAGAC	UACUGCUGCAGCAUCUGCAUU	Cleavage		1
ccp-miR530-3p	Cc07_g18580	3.0	-1.0	1	21	2322	2342	GGUGCAGAUGCUGAUGCAGAC	UGCUGAACUAGCAUCUGCACU	Cleavage		1
ccp-miR530-5p	Cc00_g33860	3.0	-1.0	1	22	13	34	CUGCAUUUGCACCUGCACCUGG	CUAGCUGCAGGUUCAGAUGCAG	Translation		1
ccp-miR530-5p	Cc02_g36900	3.0	-1.0	1	22	1463	1484	CUGCAUUUGCACCUGCACCUGG	GAGUAUGCAGGUGCAAAUGUGG	Cleavage		1
ccp-miR530-5p	Cc01_g20150	3.0	-1.0	1	22	261	282	CUGCAUUUGCACCUGCACCUGG	UAAGGUGAGGCUGCAAAUGCAG	Cleavage		1
ccp-miR530-5p	Cc03_g05790	3.0	-1.0	1	22	357	378	CUGCAUUUGCACCUGCACCUGG	GCCGGUGCAGGUGUCGGUGCAG	Cleavage		1
ccp-miR530-5p	Cc02_g30270	3.0	-1.0	1	22	586	607	CUGCAUUUGCACCUGCACCUGG	UGGGGUGCUGGUGCAGAUACAG	Cleavage		1
ccp-miR530-5p	Cc02_g09750	3.0	-1.0	1	22	1016	1037	CUGCAUUUGCACCUGCACCUGG	UUUGAUGCGGGUCCAAAUGCAG	Translation		1
ccp-miR7122a-3p	Cc07_g09400	3.0	-1.0	1	22	1109	1130	CCGCGUUUCUUUGUAUGAAGAG	UUGUUUAUACAAAGGGACGAGG	Cleavage		1
ccp-miR7122a-3p	Cc01_g18980	3.0	-1.0	1	22	483	504	CCGCGUUUCUUUGUAUGAAGAG	GGAAUUGUACAAGGAAAUGCGG	Cleavage		1
ccp-miR7122a-3p	Cc07_g21460	3.0	-1.0	1	22	2539	2560	CCGCGUUUCUUUGUAUGAAGAG	GCUGUCAGACAAAGAAAUGUGG	Cleavage		1
ccp-miR7122a-5p	Cc11_g05970	3.0	-1.0	1	23	94	116	UUAUACAGAGAAACCGCGGUUGU	CCAGUUGUGAUUUCUCUGUAUGA	Cleavage		1
ccp-miR7122a-5p	Cc00_g08140	3.0	-1.0	1	23	636	658	UUAUACAGAGAAACCGCGGUUGU	CUUGCUACAGUUUCUCUGUAUGA	Cleavage		1
ccp-miR828a-3p	Cc07_g02740	3.0	-1.0	1	23	2067	2089	GAUACUCAUUUGAACAAGAUGCU	CUGAUUUUGUUUGAGUGGGUGUC	Cleavage		2
ccp-miR828a-3p	Cc01_g19890	3.0	-1.0	1	23	1652	1674	GAUACUCAUUUGAACAAGAUGCU	CUCGGUUUGUGCAAAUGAGUAUC	Cleavage		1
ccp-miR828a-3p	Cc01_g10870	3.0	-1.0	1	23	8781	8803	GAUACUCAUUUGAACAAGAUGCU	CCUCUUUUGUUUAAAUGGGUAGC	Cleavage		1
ccp-miR828a-3p	Cc07_g14800	3.0	-1.0	1	23	281	303	GAUACUCAUUUGAACAAGAUGCU	AUACUCUUGCUCAGAUGAGUACC	Cleavage		1
ccp-miR828a-3p	Cc09_g02340	3.0	-1.0	1	23	1540	1562	GAUACUCAUUUGAACAAGAUGCU	UUUUUUUUUUUCAAAUAAGUAUC	Cleavage		1
ccp-miR828a-3p	Cc02_g26420	3.0	-1.0	1	23	564	586	GAUACUCAUUUGAACAAGAUGCU	UGGGUAUAGUUCAAAUGGGUAUU	Cleavage		1
ccp-miR828a-3p	Cc00_g12670	3.0	-1.0	1	23	573	595	GAUACUCAUUUGAACAAGAUGCU	UGGGUAUAGUUCAAAUGGGUAUU	Cleavage		1
ccp-miR828a-5p	Cc04_g16640	3.0	-1.0	1	23	539	561	CUUGCUCAAAUGAGUAUUCCACG	ACUGGAAUACUCAUUUGAAAAAG	Cleavage		1
ccp-miR828a-5p	Cc11_g08900	3.0	-1.0	1	23	2139	2161	CUUGCUCAAAUGAGUAUUCCACG	GCUGGGAUGUUCAUUUUAGCAAG	Cleavage		1
ccp-miR828a-5p	Cc00_g21090	3.0	-1.0	1	23	1113	1134	CUUGCUCAAAUGAGUAUUCCACG	CAUGGAAUA-UCAUUUGGGUAAG	Cleavage		1
ccp-miR828a-5p	Cc02_g03890	3.0	-1.0	1	23	2300	2322	CUUGCUCAAAUGAGUAUUCCACG	GAUUGAAUACUCAUUUGAGGAGC	Cleavage		1
ccp-miR828a-5p	Cc01_g12950	3.0	-1.0	1	23	2596	2618	CUUGCUCAAAUGAGUAUUCCACG	UUCUGAGUAUUCAUUUGGGGAAG	Cleavage		1
ccp-miR828a-5p	Cc11_g09620	3.0	-1.0	1	23	221	243	CUUGCUCAAAUGAGUAUUCCACG	GAGAGAGUAUUCAUUGGAGCAGG	Cleavage		1
ccp-miR828a-5p	Cc00_g00120	3.0	-1.0	1	23	437	459	CUUGCUCAAAUGAGUAUUCCACG	UUAAGAAGAUUCAUUUGAGUAAC	Cleavage		1
ccp-miR828a-5p	Cc05_g09530	3.0	-1.0	1	23	556	578	CUUGCUCAAAUGAGUAUUCCACG	AACAGGAAACUCAUUGGAGCAAG	Cleavage		1
ccp-mir164-3-3p	Cc09_g03730	3.0	-1.0	1	22	694	715	CACGUGCUCCCCUUCUCCAACA	UUUUGGGGAGGGGGGGUGUGUG	Cleavage		1
ccp-mir164-3-5p	Cc07_g03570	3.0	-1.0	1	23	1068	1090	UGGAGAAGCAGGGCACGUGCAAG	AUCCAACGUGACCUGCUUCUCCG	Cleavage		1
ccp-mir164-3-5p	Cc02_g16120	3.0	-1.0	1	23	69	91	UGGAGAAGCAGGGCACGUGCAAG	ACAACAUGUGCCAUGUUUCUUCA	Translation		1
ccp-mir164-3-5p	Cc00_g29790	3.0	-1.0	1	23	69	91	UGGAGAAGCAGGGCACGUGCAAG	ACAACAUGUGCCAUGUUUCUUCA	Translation		1
ccp-mir164-3-5p	Cc01_g21260	3.0	-1.0	1	23	1319	1341	UGGAGAAGCAGGGCACGUGCAAG	GCGGCUCCUGCUUUGCUUCUCCA	Cleavage		1
ccp-mir164-3-5p	Cc06_g17590	3.0	-1.0	1	23	2350	2372	UGGAGAAGCAGGGCACGUGCAAG	AGGAAAUGAGCCCUGCUUCUUCA	Cleavage		1
ccp-mir164-3-5p	Cc02_g08450	3.0	-1.0	1	23	172	193	UGGAGAAGCAGGGCACGUGCAAG	CCGCCAC-UGCCCUGCUUCUCCU	Cleavage		1
miR169-3p-MEU	Cc04_g08530	3.0	-1.0	1	22	1392	1413	GGCAAGUCAUCCUUGGCUACCA	AUGUAGCCAAGGAGGAUUUGUU	Cleavage		1
miR169-3p-MEU	Cc06_g12630	3.0	-1.0	1	22	548	569	GGCAAGUCAUCCUUGGCUACCA	CCCUGGCCAAAGAUGGCUUGCU	Cleavage		1
miR169-3p-MEU	Cc00_g09200	3.0	-1.0	1	22	965	986	GGCAAGUCAUCCUUGGCUACCA	AGAUAUCCGAGGAUGACUUGGC	Cleavage		1
miR169-3p-MEU	Cc04_g11270	3.0	-1.0	1	22	2261	2282	GGCAAGUCAUCCUUGGCUACCA	AGAUAUCCGAGGAUGACUUGGC	Cleavage		1
miR169-3p-MEU	Cc03_g07240	3.0	-1.0	1	22	370	391	GGCAAGUCAUCCUUGGCUACCA	GUUUAGGCAGUGAUGACUUGCC	Cleavage		2
miR169-3p-MEU	Cc01_g16760	3.0	-1.0	1	22	638	659	GGCAAGUCAUCCUUGGCUACCA	GCUUAACCCAGGAUGGCUUGUC	Cleavage		1
miR169-5p-MEU	Cc05_g12490	3.0	-1.0	1	21	1452	1472	UAGCCAAGGAGACUUCCUGGC	AGCGGCAAGUUUCCUUGGUUG	Cleavage		1
miR171-2-3p-MEU	Cc08_g00630	3.0	-1.0	1	22	1952	1973	UCUAUUGAGCCGUGCCAAUAUC	ACAUUUGGCAUGCCUCAAUAGA	Translation		1
miR171-2-5p-MEU	Cc02_g01050	3.0	-1.0	1	22	1354	1375	AUAUUGGUGCGGUUCAAUGGCA	GAACAUCUAACCGCAUCAAUGU	Cleavage		1
miR171-3-3p	Cc11_g00790	3.0	-1.0	1	22	2368	2389	UGAGUGAACCAGGCCAAUAUCG	CGUUGUUGGUUUGGUUUGCUUA	Cleavage		1
miR171-3-3p	Cc05_g11270	3.0	-1.0	1	22	3585	3606	UGAGUGAACCAGGCCAAUAUCG	CAAUAUUGUCCUGGUUAAUUCA	Cleavage		1
miR171-3-3p	Cc06_g20680	3.0	-1.0	1	22	24	45	UGAGUGAACCAGGCCAAUAUCG	AUGUAUUGGCUUGGGUCACUUG	Cleavage		1
miR171-3-3p	Cc02_g39090	3.0	-1.0	1	22	185	206	UGAGUGAACCAGGCCAAUAUCG	AUGUUUUGGCUUGGUUCGUUUA	Cleavage		1
miR171-3-3p	Cc10_g13030	3.0	-1.0	1	22	2915	2936	UGAGUGAACCAGGCCAAUAUCG	AAAUAAUUGUUUGGUUCACUCA	Cleavage		1
miR171-3-5p	Cc04_g09230	3.0	-1.0	1	22	2366	2387	UAUUGGCACGGCUCAAUCAGAU	GGAUGAUUUAGCUUUGCCAAUA	Cleavage		1
miR319-1-3p-MEU	Cc10_g05930	3.0	-1.0	1	23	590	612	GACUGAAGAAAGCUCCCUCGUAU	AUGCUAGAGAGCUUUCUUCAGUG	Cleavage		1
miR319-1-3p-MEU	Cc03_g06420	3.0	-1.0	1	23	1970	1992	GACUGAAGAAAGCUCCCUCGUAU	UGUUGAGGGGGCUUUCUUCAGAG	Cleavage		1
miR319-1-5p-MEU	Cc06_g06640	3.0	-1.0	1	22	138	159	AAGGGAGCUCCCUUCAGUCCAA	UUGGACUAAAGGGGGUUCCCUC	Cleavage		1
miR319-1-5p-MEU	Cc10_g07160	3.0	-1.0	1	22	2457	2478	AAGGGAGCUCCCUUCAGUCCAA	AUGAACUGGAGGGGGCUCCCUC	Cleavage		1
miR319-1-5p-MEU	Cc00_g25290	3.0	-1.0	1	22	1102	1123	AAGGGAGCUCCCUUCAGUCCAA	ACUGGUUGGAGGGAGCACCCUU	Cleavage		1
miR319-1-5p-MEU	Cc05_g09160	3.0	-1.0	1	22	550	571	AAGGGAGCUCCCUUCAGUCCAA	GCUGGCUGAAGGAAGUUCCUUU	Translation		1
miR319-1-5p-MEU	Cc01_g02940	3.0	-1.0	1	22	2511	2532	AAGGGAGCUCCCUUCAGUCCAA	AUAGACUGCAGGGAGUUUCCUC	Cleavage		1
miR319-2-3p-MEU	Cc08_g01940	3.0	-1.0	1	23	2589	2610	GUGGACUGAAGAAAGCUCUCUUU	AAGUAGAG-UUUCUUCAGUUCAU	Cleavage		1
miR319-2-3p-MEU	Cc00_g13170	3.0	-1.0	1	23	1594	1616	GUGGACUGAAGAAAGCUCUCUUU	AUUUUGAGCUUCCUUCAGUCCGC	Cleavage		1
miR319-2-3p-MEU	Cc08_g01990	3.0	-1.0	1	23	287	308	GUGGACUGAAGAAAGCUCUCUUU	GAGUAGAG-UUUCUUCAGUUCAU	Cleavage		1
miR319-2-3p-MEU	Cc05_g12940	3.0	-1.0	1	23	267	289	GUGGACUGAAGAAAGCUCUCUUU	AACAAGAAAUUUCUUCAGUUCAU	Cleavage		1
miR319-2-5p-MEU	Cc06_g06640	3.0	-1.0	1	23	137	159	AAGGGAGCUCCCUUCAGUCCAAG	AUUGGACUAAAGGGGGUUCCCUC	Cleavage		1
miR319-2-5p-MEU	Cc10_g07160	3.0	-1.0	1	23	2456	2478	AAGGGAGCUCCCUUCAGUCCAAG	AAUGAACUGGAGGGGGCUCCCUC	Cleavage		1
miR319-2-5p-MEU	Cc00_g25290	3.0	-1.0	1	23	1101	1123	AAGGGAGCUCCCUUCAGUCCAAG	GACUGGUUGGAGGGAGCACCCUU	Cleavage		1
miR319-2-5p-MEU	Cc05_g09160	3.0	-1.0	1	23	549	571	AAGGGAGCUCCCUUCAGUCCAAG	AGCUGGCUGAAGGAAGUUCCUUU	Translation		1
miR319-2-5p-MEU	Cc01_g02940	3.0	-1.0	1	23	2510	2532	AAGGGAGCUCCCUUCAGUCCAAG	UAUAGACUGCAGGGAGUUUCCUC	Cleavage		1
miR395-1-3p-MEU	Cc05_g07700	3.0	-1.0	1	21	959	979	ACUGAAGUGUUUGGGGGAACU	AAUUUCCUCGAGCACUUCAGA	Cleavage		1
miR395-1-3p-MEU	Cc01_g03510	3.0	-1.0	1	21	884	904	ACUGAAGUGUUUGGGGGAACU	CUAUUUUUCAAACACUUCAGU	Cleavage		1
miR395-1-3p-MEU	Cc01_g03540	3.0	-1.0	1	21	884	904	ACUGAAGUGUUUGGGGGAACU	CUAUUUUUCAAACACUUCAGU	Cleavage		1
miR395-1-3p-MEU	Cc10_g04390	3.0	-1.0	1	21	1062	1082	ACUGAAGUGUUUGGGGGAACU	CUGUUUUUCAAACACUUCAGU	Cleavage		1
miR395-1-3p-MEU	Cc02_g04920	3.0	-1.0	1	21	1626	1646	ACUGAAGUGUUUGGGGGAACU	UUUUCCCCGAACCACUUCAGU	Translation		1
miR395-1-3p-MEU	Cc07_g10580	3.0	-1.0	1	21	142	162	ACUGAAGUGUUUGGGGGAACU	AAACCCGCCAAACACUUCAGU	Cleavage		1
miR395-2-3p-MEU	Cc05_g07700	3.0	-1.0	1	23	957	979	ACUGAAGUGUUUGGGGGAACUCC	AGAAUUUCCUCGAGCACUUCAGA	Cleavage		1
miR395-2-3p-MEU	Cc01_g03510	3.0	-1.0	1	23	882	904	ACUGAAGUGUUUGGGGGAACUCC	UACUAUUUUUCAAACACUUCAGU	Cleavage		1
miR395-2-3p-MEU	Cc01_g03540	3.0	-1.0	1	23	882	904	ACUGAAGUGUUUGGGGGAACUCC	UACUAUUUUUCAAACACUUCAGU	Cleavage		1
miR395-2-3p-MEU	Cc10_g04390	3.0	-1.0	1	23	1060	1082	ACUGAAGUGUUUGGGGGAACUCC	UACUGUUUUUCAAACACUUCAGU	Cleavage		1
miR395-2-3p-MEU	Cc02_g04920	3.0	-1.0	1	23	1624	1646	ACUGAAGUGUUUGGGGGAACUCC	UGUUUUCCCCGAACCACUUCAGU	Translation		1
miR395-2-3p-MEU	Cc07_g10580	3.0	-1.0	1	23	140	162	ACUGAAGUGUUUGGGGGAACUCC	UCAAACCCGCCAAACACUUCAGU	Cleavage		1
miR395-2-5p-MEU	Cc09_g01850	3.0	-1.0	1	23	3487	3509	UAGAGUUCCCUCGAACACUUCAC	UUGAGAUGUUCGAGGGAACUCCA	Cleavage		1
miR395-2-5p-MEU	Cc02_g13640	3.0	-1.0	1	23	1536	1558	UAGAGUUCCCUCGAACACUUCAC	AUAUAGUGCUUAAGGGAACUCUA	Cleavage		1
miR395-2-5p-MEU	Cc04_g05260	3.0	-1.0	1	23	17	39	UAGAGUUCCCUCGAACACUUCAC	AUAUGGUCUUCGAGGGAACUGUA	Cleavage		1
miR395-3-3p-MEU	Cc02_g05570	3.0	-1.0	1	22	791	812	UGAAGUGUUUGGGGGAACUCCC	GGUGGUUCAUCCAAGCACUUUA	Cleavage		1
miR395-3-3p-MEU	Cc05_g06670	3.0	-1.0	1	22	408	429	UGAAGUGUUUGGGGGAACUCCC	UCUGCUUCCCUCAAGCACUUCA	Cleavage		1
miR395-3-3p-MEU	Cc05_g07700	3.0	-1.0	1	22	956	977	UGAAGUGUUUGGGGGAACUCCC	AAGAAUUUCCUCGAGCACUUCA	Cleavage		1
miR395-3-3p-MEU	Cc02_g23600	3.0	-1.0	1	22	2276	2297	UGAAGUGUUUGGGGGAACUCCC	AAUAUUUCCUCCAAAUGCUUUA	Cleavage		2
miR395-3-3p-MEU	Cc01_g12590	3.0	-1.0	1	22	962	983	UGAAGUGUUUGGGGGAACUCCC	CUGAGUCCCUCCAAACUCUUCA	Cleavage		1
miR395-3-3p-MEU	Cc07_g15250	3.0	-1.0	1	22	1101	1122	UGAAGUGUUUGGGGGAACUCCC	AGAAGUUCUCCUGAAUACUUUG	Cleavage		1
miR395-3-3p-MEU	Cc09_g07030	3.0	-1.0	1	22	1365	1386	UGAAGUGUUUGGGGGAACUCCC	CAAAGUUCUUCUGAACACUUUG	Cleavage		1
miR395-3-3p-MEU	Cc03_g03110	3.0	-1.0	1	22	1662	1683	UGAAGUGUUUGGGGGAACUCCC	UGAAGUUGUCCCAGACACUUUG	Cleavage		1
miR395-3-3p-MEU	Cc02_g09970	3.0	-1.0	1	22	1286	1307	UGAAGUGUUUGGGGGAACUCCC	AGAAGUUCACCCAAGCAGUUCA	Cleavage		1
miR395-3-3p-MEU	Cc06_g02950	3.0	-1.0	1	22	198	219	UGAAGUGUUUGGGGGAACUCCC	CUCACUUCCCCUAAACUCUUCA	Cleavage		1
miR395-3-5p-MEU	Cc09_g01850	3.0	-1.0	1	22	3487	3508	AGAGUUCCCUUGAACACUUCAC	UUGAGAUGUUCGAGGGAACUCC	Cleavage		1
miR395-3-5p-MEU	Cc08_g09450	3.0	-1.0	1	22	1282	1303	AGAGUUCCCUUGAACACUUCAC	AUGGGGUGAUCAAGGGGGCUCU	Cleavage		1
miR395-3-5p-MEU	Cc02_g13820	3.0	-1.0	1	22	702	723	AGAGUUCCCUUGAACACUUCAC	UUGAAAUGCUCAAGGGGAUUCU	Cleavage		1
miR395-3-5p-MEU	Cc01_g06010	3.0	-1.0	1	22	612	633	AGAGUUCCCUUGAACACUUCAC	GGGAAGUGGACAGGGGAACUCU	Cleavage		1
miR395-3-5p-MEU	Cc11_g05620	3.0	-1.0	1	22	2531	2552	AGAGUUCCCUUGAACACUUCAC	GAGAAGUUUUCAAGGCAACUUU	Cleavage		1
miR395-3-5p-MEU	Cc04_g09940	3.0	-1.0	1	22	1294	1315	AGAGUUCCCUUGAACACUUCAC	CCGAAGAGUUUAAGGGAACUGU	Cleavage		1
miR395-3-5p-MEU	Cc01_g16900	3.0	-1.0	1	22	2055	2076	AGAGUUCCCUUGAACACUUCAC	AGGUUGUGUUCAAGGGAGCUUU	Cleavage		1
miR395-3-5p-MEU	Cc10_g02860	3.0	-1.0	1	22	1768	1789	AGAGUUCCCUUGAACACUUCAC	UUAAACUGUUCAAGGGAGCUUC	Cleavage		1
miR395-3-5p-MEU	Cc03_g00480	3.0	-1.0	1	22	2579	2600	AGAGUUCCCUUGAACACUUCAC	AGGCAAUGUUCGAGGGAAUUCU	Cleavage		1
miR395-3-5p-MEU	Cc04_g03850	3.0	-1.0	1	22	1268	1289	AGAGUUCCCUUGAACACUUCAC	GGAAAGUUUUCAUGGGAGCUCU	Translation		1
miR395-3-5p-MEU	Cc02_g10180	3.0	-1.0	1	22	3103	3124	AGAGUUCCCUUGAACACUUCAC	GCCAAGUCUACAAGGGAAUUCU	Cleavage		1
miR395-3-5p-MEU	Cc10_g09350	3.0	-1.0	1	22	977	998	AGAGUUCCCUUGAACACUUCAC	GAAAGGCAUUCAAGGGAACUUU	Cleavage		1
miR395-3-5p-MEU	Cc07_g10250	3.0	-1.0	1	22	1822	1843	AGAGUUCCCUUGAACACUUCAC	GACAUGUUUUCAAGGGAAUUUU	Cleavage		1
miR395-4-3p-MEU	Cc02_g28320	3.0	-1.0	1	23	1040	1062	AAGUGUUUGGGGGAACUCCCGGG	CUUGGGAGUUCCUUCAAAAAUUU	Cleavage		1
miR395-4-3p-MEU	Cc10_g11830	3.0	-1.0	1	23	152	174	AAGUGUUUGGGGGAACUCCCGGG	CUUGGGAGUUCCUUCAACCAUUU	Cleavage		1
miR395-4-3p-MEU	Cc02_g23600	3.0	-1.0	1	23	2180	2202	AAGUGUUUGGGGGAACUCCCGGG	UUUGGGAGUGGCCCCAAACGCUU	Cleavage		2
miR395-4-3p-MEU	Cc03_g02700	3.0	-1.0	1	23	67	89	AAGUGUUUGGGGGAACUCCCGGG	UCUCGGAGUGUCCCUAAACACUC	Cleavage		1
miR395-4-3p-MEU	Cc03_g04380	3.0	-1.0	1	23	674	696	AAGUGUUUGGGGGAACUCCCGGG	AGUCUGAGUUCCUCCAAACUCUU	Cleavage		1
miR395-4-3p-MEU	Cc02_g15820	3.0	-1.0	1	23	1148	1170	AAGUGUUUGGGGGAACUCCCGGG	UUUUGGGCUUCCCCCAGGCGCUU	Cleavage		1
miR395-4-3p-MEU	Cc08_g03270	3.0	-1.0	1	23	1003	1025	AAGUGUUUGGGGGAACUCCCGGG	UCACUGAGUGCCCUCAAACGCUU	Cleavage		1
miR395-4-3p-MEU	Cc07_g15250	3.0	-1.0	1	23	1098	1120	AAGUGUUUGGGGGAACUCCCGGG	UUGAGAAGUUCUCCUGAAUACUU	Cleavage		1
miR395-4-3p-MEU	Cc11_g14040	3.0	-1.0	1	23	1418	1440	AAGUGUUUGGGGGAACUCCCGGG	UCAAGGAGUCUUUUCAAACACUU	Cleavage		1
miR395-4-5p-MEU	Cc00_g00990	3.0	-1.0	1	23	671	692	UAGAGUUCCCCUGACCGCUUCAU	GUGAAA-GGUCAGGGGAACUCUA	Cleavage		1
miR395-4-5p-MEU	Cc06_g09260	3.0	-1.0	1	23	1310	1332	UAGAGUUCCCCUGACCGCUUCAU	AAACAUCGAUCAGGGGAGCUUUA	Cleavage		1
miR396-3p-MEU	Cc01_g12170	3.0	-1.0	1	21	613	633	UUCAAGGAAGCUGUGGGAAGA	UUUUCUCAUAGUUUUCUUGGG	Cleavage		1
miR396-3p-MEU	Cc02_g23020	3.0	-1.0	1	21	849	869	UUCAAGGAAGCUGUGGGAAGA	UUCUUCCACUGCUUCCUUGAA	Cleavage		1
miR396-3p-MEU	Cc04_g00810	3.0	-1.0	1	21	694	714	UUCAAGGAAGCUGUGGGAAGA	UUUUUAUACAGCUUCCUUGGG	Cleavage		1
miR396-3p-MEU	Cc02_g19710	3.0	-1.0	1	21	160	180	UUCAAGGAAGCUGUGGGAAGA	AUUUUCCAUAGCUUUCUUGGU	Cleavage		1
miR396-3p-MEU	Cc02_g07210	3.0	-1.0	1	21	87	107	UUCAAGGAAGCUGUGGGAAGA	CAUUUCCAUGGCCUCCUUGAA	Cleavage		1
miR396-3p-MEU	Cc03_g12030	3.0	-1.0	1	21	1180	1200	UUCAAGGAAGCUGUGGGAAGA	GAUUUUCAUAGCUCCCUUGAA	Cleavage		1
miR396-3p-MEU	Cc00_g23290	3.0	-1.0	1	21	3082	3102	UUCAAGGAAGCUGUGGGAAGA	GUGACCAACAGCUUCCUUGAA	Cleavage		1
miR396-3p-MEU	Cc07_g05900	3.0	-1.0	1	21	37	57	UUCAAGGAAGCUGUGGGAAGA	AUUCUCUGCAGCUUCCUUGGA	Cleavage		1
miR396-3p-MEU	Cc00_g09700	3.0	-1.0	1	21	1659	1679	UUCAAGGAAGCUGUGGGAAGA	AUCUCUCUCAGCUUCUUUGAA	Cleavage		1
miR396-3p-MEU	Cc05_g05530	3.0	-1.0	1	21	232	252	UUCAAGGAAGCUGUGGGAAGA	UAUUCCAACAGCUUGUUUGAA	Cleavage		1
miR396-3p-MEU	Cc02_g16230	3.0	-1.0	1	21	2052	2072	UUCAAGGAAGCUGUGGGAAGA	UAUUCCAAGAGCUUUCUUGAA	Cleavage		1
miR396-5p-MEU	Cc08_g05740	3.0	-1.0	1	21	1726	1746	UUCCACAGCUUUCUUGAACUU	AAGUUUGAGAAAGUUGUGAAA	Cleavage		1
miR396-5p-MEU	Cc06_g05390	3.0	-1.0	1	21	783	804	UUCCACA-GCUUUCUUGAACUU	CCGUUCAAGAAAGCCUGUGGAA	Cleavage		1
miR396-5p-MEU	Cc06_g12040	3.0	-1.0	1	21	665	686	UUCCACA-GCUUUCUUGAACUU	CCGUUCAAGAAAGCCUGUGGAA	Cleavage		1
miR396-5p-MEU	Cc07_g07350	3.0	-1.0	1	21	1019	1040	UUCCACA-GCUUUCUUGAACUU	UCGUUCAAGAAAGCCUGUGGAA	Cleavage		1
miR396-5p-MEU	Cc02_g00930	3.0	-1.0	1	21	825	846	UUCCACA-GCUUUCUUGAACUU	CCGUUCAAGAAAGCCUGUGGAA	Cleavage		1
miR396-5p-MEU	Cc02_g36500	3.0	-1.0	1	21	1025	1046	UUCCACA-GCUUUCUUGAACUU	GCGUUCAAGAAAGCAUGUGGAA	Cleavage		1
miR396-5p-MEU	Cc10_g07650	3.0	-1.0	1	21	1176	1197	UUCCACA-GCUUUCUUGAACUU	UCGUUCAAGAAAGCCUGUGGAA	Cleavage		1
miR396-5p-MEU	Cc00_g07430	3.0	-1.0	1	21	507	527	UUCCACAGCUUUCUUGAACUU	UGGUUCAAGAAAGCUGUUCAA	Cleavage		1
miR396-5p-MEU	Cc00_g15760	3.0	-1.0	1	21	141	161	UUCCACAGCUUUCUUGAACUU	CAGUUGAAGAAAGUUCUGGAA	Cleavage		1
miR396-5p-MEU	Cc01_g13530	3.0	-1.0	1	21	949	969	UUCCACAGCUUUCUUGAACUU	AGGGUGAAGAAGGUUGUGGAA	Cleavage		1
miR396-5p-MEU	Cc02_g13260	3.0	-1.0	1	21	1195	1215	UUCCACAGCUUUCUUGAACUU	GAGAUGGAGAAGGCUGUGGAA	Cleavage		1
miR396-5p-MEU	Cc05_g16590	3.0	-1.0	1	21	1385	1405	UUCCACAGCUUUCUUGAACUU	GAGUGGGAGGAAGCUGUGGAA	Cleavage		1
miR396-5p-MEU	Cc00_g32320	3.0	-1.0	1	21	518	538	UUCCACAGCUUUCUUGAACUU	CUGUUCAAGAGUGUUGUGGAG	Translation		1
miR396-5p-MEU	Cc05_g03020	3.0	-1.0	1	21	1983	2004	UUCCACAGCUUUCUUGA-ACUU	CAGUGUGAAGAAAGCUGUGGAA	Cleavage		1
miR396-5p-MEU	Cc11_g03060	3.0	-1.0	1	21	658	678	UUCCACAGCUUUCUUGAACUU	GGUGUGAAGAAAGCUGUGGAA	Cleavage		1
miR396-5p-MEU	Cc03_g04410	3.0	-1.0	1	21	1597	1617	UUCCACAGCUUUCUUGAACUU	GGUGUGAAGAAAGCUGUGGAA	Cleavage		1
miR396-5p-MEU	Cc08_g16430	3.0	-1.0	1	21	273	293	UUCCACAGCUUUCUUGAACUU	CCUUUUCAGGAAGCUGUGGAA	Cleavage		1
miR396-5p-MEU	Cc11_g06410	3.0	-1.0	1	21	2186	2206	UUCCACAGCUUUCUUGAACUU	GUGUUCAUGAAAGUUGUGAAA	Cleavage		1
miR398-mat-G	Cc02_g04240	3.0	-1.0	1	21	1490	1510	UGUGUUCUCAGGUCGCCCCUG	AUCGGCUGACCUGGGAACACA	Cleavage		1
nmiR-2-3p-MEU	Cc01_g10110	3.0	-1.0	1	22	1989	2010	CAGACAGGACGAGGGUUUAGCC	UUGAACACCUUCGUCUUGUCUG	Cleavage		1
nmiR-2-5p-MEU	Cc07_g07930	3.0	-1.0	1	22	2025	2046	GGCUAAACCCUCGUCCUGUCUG	AAAACAAGAUGAGGGUUUGGUU	Cleavage		1
ccp-miR156-3p	Cc10_g03720	3.5	-1.0	1	22	537	558	CUCACUCUCUAUCUGUCACCCC	CACGUGGCAGAUGGGCAGUGGG	Cleavage		1
ccp-miR156-3p	Cc07_g11090	3.5	-1.0	1	22	27	48	CUCACUCUCUAUCUGUCACCCC	CCUGUGAUAGAGAGAGAGAGAG	Translation		1
ccp-miR156-3p	Cc00_g21270	3.5	-1.0	1	22	643	664	CUCACUCUCUAUCUGUCACCCC	GAAGUUACAGAUGAAGAGUGGG	Cleavage		1
ccp-miR156-3p	Cc03_g10830	3.5	-1.0	1	22	3034	3055	CUCACUCUCUAUCUGUCACCCC	GAAGUUACAGAUGAAGAGUGGG	Cleavage		1
ccp-miR156-3p	Cc09_g04440	3.5	-1.0	1	22	275	296	CUCACUCUCUAUCUGUCACCCC	AGAGAGAGAGAGAGAGAGUGAG	Translation		3
ccp-miR156-3p	Cc01_g10900	3.5	-1.0	1	22	2576	2597	CUCACUCUCUAUCUGUCACCCC	AGAGAGAGAGAUAGAGAGGGAG	Cleavage		1
ccp-miR156-3p	Cc01_g06920	3.5	-1.0	1	22	3421	3442	CUCACUCUCUAUCUGUCACCCC	AGAGAGAGAGAUAGAGAGAGAG	Cleavage		5
ccp-miR156-3p	Cc01_g00310	3.5	-1.0	1	22	26	47	CUCACUCUCUAUCUGUCACCCC	ACUGAGAGAGAUAGAGAGAGAG	Cleavage		1
ccp-miR156-3p	Cc01_g13480	3.5	-1.0	1	22	242	263	CUCACUCUCUAUCUGUCACCCC	AAAGUGUGAGAUAGAGAGGGAG	Cleavage		1
ccp-miR156-3p	Cc00_g06770	3.5	-1.0	1	22	1577	1598	CUCACUCUCUAUCUGUCACCCC	AAAGAGAAAGAGAGAGAGUGAG	Translation		1
ccp-miR156-5p	Cc08_g05220	3.5	-1.0	1	21	1753	1773	ACAGAAGAGAGUGAGCACACA	AGUGUGUUCAUUCUCUGCUGG	Cleavage		1
ccp-miR156-5p	Cc02_g39720	3.5	-1.0	1	21	452	472	ACAGAAGAGAGUGAGCACACA	CGUGUGCUUACUCUGUUUUGC	Cleavage		1
ccp-miR156-5p	Cc04_g06880	3.5	-1.0	1	21	2438	2458	ACAGAAGAGAGUGAGCACACA	GUUUUGCUCACUCUCUUCUCC	Cleavage		1
ccp-miR156-5p	Cc11_g02470	3.5	-1.0	1	21	3230	3250	ACAGAAGAGAGUGAGCACACA	CGUGUGUCCGCUCUCUACUGU	Cleavage		1
ccp-miR156-5p	Cc06_g22050	3.5	-1.0	1	21	1758	1778	ACAGAAGAGAGUGAGCACACA	CCUGUGUUUAGUUUCUUUUGU	Translation		1
ccp-miR156-5p	Cc03_g11540	3.5	-1.0	1	21	684	704	ACAGAAGAGAGUGAGCACACA	ACUGUGUUUAUUCUCAUUUGU	Cleavage		1
ccp-miR156-5p	Cc02_g12330	3.5	-1.0	1	21	22	42	ACAGAAGAGAGUGAGCACACA	UCUCUGUUCAUUUUCUUCUGC	Cleavage		1
ccp-miR156-5p	Cc06_g09090	3.5	-1.0	1	21	1739	1759	ACAGAAGAGAGUGAGCACACA	CUAGUACUCAUUCUCUUCUGG	Cleavage		1
ccp-miR156-5p	Cc03_g08020	3.5	-1.0	1	21	1031	1051	ACAGAAGAGAGUGAGCACACA	UAUAUGUUCCUUCUCUUCUGU	Cleavage		1
ccp-miR156-5p	Cc07_g10330	3.5	-1.0	1	21	297	317	ACAGAAGAGAGUGAGCACACA	CUCGGGCUCACUCGCUUCUGU	Cleavage		1
ccp-miR156-5p	Cc07_g03610	3.5	-1.0	1	21	1760	1780	ACAGAAGAGAGUGAGCACACA	UUUGGGCUCGCUUUCUUCAGU	Cleavage		1
ccp-miR156-5p	Cc02_g32190	3.5	-1.0	1	21	2895	2915	ACAGAAGAGAGUGAGCACACA	GAUUUGUUCACUCCUUUCUGU	Cleavage		1
ccp-miR156-5p	Cc00_g11920	3.5	-1.0	1	21	2273	2293	ACAGAAGAGAGUGAGCACACA	CAUAUGUUCGCUCUCUGCUGU	Cleavage		1
ccp-miR156-5p	Cc03_g06060	3.5	-1.0	1	21	336	356	ACAGAAGAGAGUGAGCACACA	GAUGGGUUCCUUCUCUUCUGU	Cleavage		1
ccp-miR156-5p	Cc07_g14400	3.5	-1.0	1	21	545	565	ACAGAAGAGAGUGAGCACACA	AUUGUUCUUUUUCUCUUCUGU	Cleavage		1
ccp-miR156-5p	Cc02_g02810	3.5	-1.0	1	21	474	494	ACAGAAGAGAGUGAGCACACA	GUUCUAUUUAUUCUCUUCUGU	Cleavage		1
ccp-miR156-5p	Cc02_g06140	3.5	-1.0	1	21	508	527	ACAGAAGAGAGUGAGCACACA	AAUGUGC-CACUUUCUUCUGG	Cleavage		1
ccp-miR157-3p	Cc05_g06420	3.5	-1.0	1	20	491	510	GCUCUCUAUGCUUCUGUCAU	AUGACAGAACCAUAGAAGGC	Translation		1
ccp-miR157-3p	Cc06_g09640	3.5	-1.0	1	20	1553	1572	GCUCUCUAUGCUUCUGUCAU	AUGAGAGGGGCAUAGAGAAC	Cleavage		1
ccp-miR157-3p	Cc04_g14340	3.5	-1.0	1	20	4042	4061	GCUCUCUAUGCUUCUGUCAU	AUUACAGAGACAUGGAGAGC	Translation		1
ccp-miR157-3p	Cc11_g16940	3.5	-1.0	1	20	145	164	GCUCUCUAUGCUUCUGUCAU	UUGACAGAAGCAUGGCGACC	Cleavage		1
ccp-miR157-3p	Cc06_g18510	3.5	-1.0	1	20	2057	2076	GCUCUCUAUGCUUCUGUCAU	UUGACAGGAGUGAAGAGGGC	Cleavage		1
ccp-miR157-3p	Cc02_g24610	3.5	-1.0	1	20	4522	4541	GCUCUCUAUGCUUCUGUCAU	AAGAAGGAAGCAUAGAGAGG	Cleavage		1
ccp-miR157-3p	Cc07_g10740	3.5	-1.0	1	20	705	724	GCUCUCUAUGCUUCUGUCAU	AGGCCAGAGGCAUGGAGGGC	Cleavage		1
ccp-miR157-3p	Cc05_g13120	3.5	-1.0	1	20	1262	1281	GCUCUCUAUGCUUCUGUCAU	AUGUCACAAGUGUGGAGAGC	Cleavage		1
ccp-miR157-3p	Cc11_g02410	3.5	-1.0	1	20	6873	6891	GCUCUCUAUGCUUCUGUCAU	CUGAUAGAA-CAUAGAGAGC	Translation		1
ccp-miR157-3p	Cc00_g08170	3.5	-1.0	1	20	1808	1826	GCUCUCUAUGCUUCUGUCAU	AUGA-AGAAGCAUUGAGAGC	Cleavage		1
ccp-miR157-3p	Cc07_g12520	3.5	-1.0	1	20	863	883	GCUCUCUAUGCUUC-UGUCAU	UUGAUAAGAGGCAUAGGGAGC	Cleavage		1
ccp-miR157-3p	Cc11_g09880	3.5	-1.0	1	20	458	477	GCUCUCUAUGCUUCUGUCAU	CUGGGAGAGGUGUAGGGAGC	Cleavage		1
ccp-miR157-3p	Cc01_g09890	3.5	-1.0	1	20	1901	1920	GCUCUCUAUGCUUCUGUCAU	UUGUUAGAGGCAAAGAGAGC	Cleavage		1
ccp-miR157-3p	Cc01_g03570	3.5	-1.0	1	20	1382	1401	GCUCUCUAUGCUUCUGUCAU	GUAAGAGAAGCGUGGAGAGU	Cleavage		1
ccp-miR157-3p	Cc02_g25630	3.5	-1.0	1	20	618	637	GCUCUCUAUGCUUCUGUCAU	UUCAGAGAAGCAUGGAGAGA	Cleavage		1
ccp-miR157-3p	Cc10_g15010	3.5	-1.0	1	20	485	504	GCUCUCUAUGCUUCUGUCAU	UUAAGAGGAGCAUAGAGAGG	Cleavage		1
ccp-miR157-5p	Cc09_g10050	3.5	-1.0	1	22	39	60	UUGACAGAAGAUAGAGAGCACA	CUCUCUCUCUUUCUUCUGUCAU	Cleavage		1
ccp-miR157-5p	Cc00_g10070	3.5	-1.0	1	22	39	60	UUGACAGAAGAUAGAGAGCACA	CUCUCUCUCUUUCUUCUGUCAU	Cleavage		1
ccp-miR157-5p	Cc09_g00740	3.5	-1.0	1	22	125	146	UUGACAGAAGAUAGAGAGCACA	UUCUCUCUCUUUCUUCUGUCAU	Cleavage		1
ccp-miR157-5p	Cc01_g12500	3.5	-1.0	1	22	1508	1529	UUGACAGAAGAUAGAGAGCACA	AUUGUGCUUUAUUUUUUGUCAG	Cleavage		1
ccp-miR157-5p	Cc03_g12570	3.5	-1.0	1	22	2219	2240	UUGACAGAAGAUAGAGAGCACA	AAGAGUUUUUGUCUUCUGUCAA	Cleavage		1
ccp-miR157-5p	Cc11_g10360	3.5	-1.0	1	22	201	222	UUGACAGAAGAUAGAGAGCACA	CUCUCUUUCUUUCUUCUGUUAA	Cleavage		1
ccp-miR157-5p	Cc02_g38180	3.5	-1.0	1	22	257	278	UUGACAGAAGAUAGAGAGCACA	AGAGCUCUCUUUCUGCUGUUAA	Cleavage		1
ccp-miR157-5p	Cc05_g04790	3.5	-1.0	1	22	1949	1970	UUGACAGAAGAUAGAGAGCACA	UAAAUUCUCUGUCUUCUGUCUA	Cleavage		1
ccp-miR157-5p	Cc06_g13730	3.5	-1.0	1	22	638	659	UUGACAGAAGAUAGAGAGCACA	CCAACUCUUUAUCUUCUGUGGA	Cleavage		1
ccp-miR157-5p	Cc09_g10580	3.5	-1.0	1	22	78	99	UUGACAGAAGAUAGAGAGCACA	CUCCCUCUUUGUCUUUUGUUGA	Cleavage		1
ccp-miR157-5p	Cc11_g07040	3.5	-1.0	1	22	750	771	UUGACAGAAGAUAGAGAGCACA	UCUCCCCUUUAUUUUCUGUUAA	Cleavage		1
ccp-miR157-5p	Cc06_g12110	3.5	-1.0	1	22	718	738	UUGACAGAAGAUAGAGAGCACA	GGUGCUAU-UAUUUUCUGUCAA	Cleavage		1
ccp-miR157-5p	Cc01_g17360	3.5	-1.0	1	22	1592	1613	UUGACAGAAGAUAGAGAGCACA	CAAGCUCUCUAUCUUCUCUAAG	Cleavage		1
ccp-miR157-5p	Cc11_g17050	3.5	-1.0	1	22	385	406	UUGACAGAAGAUAGAGAGCACA	AUCACUCAUUGUCUUCUGUCAG	Cleavage		1
ccp-miR157-5p	Cc05_g15020	3.5	-1.0	1	22	9736	9757	UUGACAGAAGAUAGAGAGCACA	AAAGCUGUUUGUCUUCUGUUAU	Cleavage		1
ccp-miR157-5p	Cc02_g36400	3.5	-1.0	1	22	918	939	UUGACAGAAGAUAGAGAGCACA	CAAGAUCUCUAUUUUCAGUCGA	Cleavage		1
ccp-miR157a-1-3p	Cc06_g14510	3.5	-1.0	1	23	2681	2703	GCUCUCUAGUCUUCUGUCAUCAC	UGGAUGACAGUAGACUAGAUAGU	Cleavage		1
ccp-miR157a-1-3p	Cc02_g38380	3.5	-1.0	1	23	2077	2099	GCUCUCUAGUCUUCUGUCAUCAC	CUGCUGAUAGAGAAUUAGAGAGU	Translation		1
ccp-miR157a-1-3p	Cc01_g10870	3.5	-1.0	1	23	778	800	GCUCUCUAGUCUUCUGUCAUCAC	AGGGUCACAGAAGACUCGAGAGA	Cleavage		1
ccp-miR157a-1-3p	Cc02_g31560	3.5	-1.0	1	23	30	52	GCUCUCUAGUCUUCUGUCAUCAC	GCUUAGACAGAAAACUAGAGAGG	Translation		2
ccp-miR157a-1-3p	Cc08_g01420	3.5	-1.0	1	23	175	197	GCUCUCUAGUCUUCUGUCAUCAC	GCUUAGACAGAAAACUAGAGAGG	Translation		2
ccp-miR157a-1-3p	Cc10_g00260	3.5	-1.0	1	23	68	90	GCUCUCUAGUCUUCUGUCAUCAC	GAUUAGAUAGAAGAUAAGAGAGC	Cleavage		1
ccp-miR157a-1-3p	Cc04_g06780	3.5	-1.0	1	23	591	613	GCUCUCUAGUCUUCUGUCAUCAC	UUUGUGCUAGAAGGCUAGGGAGA	Cleavage		1
ccp-miR157a-1-3p	Cc07_g06220	3.5	-1.0	1	23	327	348	GCUCUCUAGUCUUCUGUCAUCAC	UGGGUGGC-GGAGAUUAGAGAGC	Cleavage		1
ccp-miR157a-1-3p	Cc07_g12680	3.5	-1.0	1	23	138	160	GCUCUCUAGUCUUCUGUCAUCAC	AGAGAGAGAGAGGACUAGAGAGG	Cleavage		1
ccp-miR157a-1-3p	Cc05_g01410	3.5	-1.0	1	23	478	500	GCUCUCUAGUCUUCUGUCAUCAC	GCUGUGAGAGAAGGCGAGAGAGU	Cleavage		2
ccp-miR157a-1-3p	Cc06_g11970	3.5	-1.0	1	23	253	275	GCUCUCUAGUCUUCUGUCAUCAC	GAAGGGGAAGAGGAUUAGAGAGC	Cleavage		1
ccp-miR157a-1-5p	Cc09_g10050	3.5	-1.0	1	22	39	60	UUGACAGAAGAUAGAGAGCACA	CUCUCUCUCUUUCUUCUGUCAU	Cleavage		1
ccp-miR157a-1-5p	Cc00_g10070	3.5	-1.0	1	22	39	60	UUGACAGAAGAUAGAGAGCACA	CUCUCUCUCUUUCUUCUGUCAU	Cleavage		1
ccp-miR157a-1-5p	Cc09_g00740	3.5	-1.0	1	22	125	146	UUGACAGAAGAUAGAGAGCACA	UUCUCUCUCUUUCUUCUGUCAU	Cleavage		1
ccp-miR157a-1-5p	Cc01_g12500	3.5	-1.0	1	22	1508	1529	UUGACAGAAGAUAGAGAGCACA	AUUGUGCUUUAUUUUUUGUCAG	Cleavage		1
ccp-miR157a-1-5p	Cc03_g12570	3.5	-1.0	1	22	2219	2240	UUGACAGAAGAUAGAGAGCACA	AAGAGUUUUUGUCUUCUGUCAA	Cleavage		1
ccp-miR157a-1-5p	Cc11_g10360	3.5	-1.0	1	22	201	222	UUGACAGAAGAUAGAGAGCACA	CUCUCUUUCUUUCUUCUGUUAA	Cleavage		1
ccp-miR157a-1-5p	Cc02_g38180	3.5	-1.0	1	22	257	278	UUGACAGAAGAUAGAGAGCACA	AGAGCUCUCUUUCUGCUGUUAA	Cleavage		1
ccp-miR157a-1-5p	Cc05_g04790	3.5	-1.0	1	22	1949	1970	UUGACAGAAGAUAGAGAGCACA	UAAAUUCUCUGUCUUCUGUCUA	Cleavage		1
ccp-miR157a-1-5p	Cc06_g13730	3.5	-1.0	1	22	638	659	UUGACAGAAGAUAGAGAGCACA	CCAACUCUUUAUCUUCUGUGGA	Cleavage		1
ccp-miR157a-1-5p	Cc09_g10580	3.5	-1.0	1	22	78	99	UUGACAGAAGAUAGAGAGCACA	CUCCCUCUUUGUCUUUUGUUGA	Cleavage		1
ccp-miR157a-1-5p	Cc11_g07040	3.5	-1.0	1	22	750	771	UUGACAGAAGAUAGAGAGCACA	UCUCCCCUUUAUUUUCUGUUAA	Cleavage		1
ccp-miR157a-1-5p	Cc06_g12110	3.5	-1.0	1	22	718	738	UUGACAGAAGAUAGAGAGCACA	GGUGCUAU-UAUUUUCUGUCAA	Cleavage		1
ccp-miR157a-1-5p	Cc01_g17360	3.5	-1.0	1	22	1592	1613	UUGACAGAAGAUAGAGAGCACA	CAAGCUCUCUAUCUUCUCUAAG	Cleavage		1
ccp-miR157a-1-5p	Cc11_g17050	3.5	-1.0	1	22	385	406	UUGACAGAAGAUAGAGAGCACA	AUCACUCAUUGUCUUCUGUCAG	Cleavage		1
ccp-miR157a-1-5p	Cc05_g15020	3.5	-1.0	1	22	9736	9757	UUGACAGAAGAUAGAGAGCACA	AAAGCUGUUUGUCUUCUGUUAU	Cleavage		1
ccp-miR157a-1-5p	Cc02_g36400	3.5	-1.0	1	22	918	939	UUGACAGAAGAUAGAGAGCACA	CAAGAUCUCUAUUUUCAGUCGA	Cleavage		1
ccp-miR159a-3p	Cc06_g07420	3.5	-1.0	1	22	876	897	UUUGGAUUGAAGGGAGCUCUAC	UAAGAGUUCCCUUCAAUUCACG	Cleavage		1
ccp-miR159a-3p	Cc05_g04370	3.5	-1.0	1	22	853	874	UUUGGAUUGAAGGGAGCUCUAC	AUGGGGCUUCCUGCAAUCCAAU	Translation		1
ccp-miR159a-3p	Cc06_g02810	3.5	-1.0	1	22	164	185	UUUGGAUUGAAGGGAGCUCUAC	CUAGGACUCCUCUCAAUCCAAA	Translation		1
ccp-miR159a-3p	Cc06_g18000	3.5	-1.0	1	22	1438	1459	UUUGGAUUGAAGGGAGCUCUAC	UUGGAGCUCUCUUCUAACCAAA	Cleavage		4
ccp-miR159a-3p	Cc06_g15590	3.5	-1.0	1	22	13	34	UUUGGAUUGAAGGGAGCUCUAC	GUAGCCCCCCCUUCGAUCCAAA	Cleavage		1
ccp-miR159a-3p	Cc07_g05230	3.5	-1.0	1	22	881	902	UUUGGAUUGAAGGGAGCUCUAC	GGAGAGCUUCCUUUGAGUCAAA	Cleavage		1
ccp-miR159a-3p	Cc10_g11930	3.5	-1.0	1	22	201	222	UUUGGAUUGAAGGGAGCUCUAC	GUGGGAGUCUCUUCAAUUCAAA	Cleavage		1
ccp-miR159a-3p	Cc07_g07820	3.5	-1.0	1	22	1079	1100	UUUGGAUUGAAGGGAGCUCUAC	ACCGAGCUCUCUUCAAUCUAUU	Cleavage		1
ccp-miR159a-3p	Cc07_g11130	3.5	-1.0	1	22	2179	2200	UUUGGAUUGAAGGGAGCUCUAC	CUUUCCUUCCCUUCAAUCCAAA	Cleavage		1
ccp-miR159a-3p	Cc02_g08930	3.5	-1.0	1	22	1348	1369	UUUGGAUUGAAGGGAGCUCUAC	GGAGAACUCCCUUCAAGCCGAG	Cleavage		1
ccp-miR159a-3p	Cc02_g16080	3.5	-1.0	1	22	679	700	UUUGGAUUGAAGGGAGCUCUAC	AAAUAGCUUCUUUCAGUCCAAU	Cleavage		1
ccp-miR159a-3p	Cc01_g17950	3.5	-1.0	1	22	511	532	UUUGGAUUGAAGGGAGCUCUAC	AAAGAGUUACAUUCAAUUCAAA	Cleavage		1
ccp-miR159a-3p	Cc09_g05930	3.5	-1.0	1	22	1317	1338	UUUGGAUUGAAGGGAGCUCUAC	AAAUAGCUCCCUUCAGUUAAAA	Cleavage		1
ccp-miR159a-3p	Cc01_g12330	3.5	-1.0	1	22	392	413	UUUGGAUUGAAGGGAGCUCUAC	CUUGAGUUCCCUUUAGGCCAAG	Cleavage		1
ccp-miR159a-3p	Cc01_g02800	3.5	-1.0	1	22	205	226	UUUGGAUUGAAGGGAGCUCUAC	CUUCAGCUCCCUUUAAGUCAAA	Cleavage		1
ccp-miR159a-3p	Cc06_g19750	3.5	-1.0	1	22	1683	1704	UUUGGAUUGAAGGGAGCUCUAC	UUUGAGCUUCUUUCAGUCCGCA	Cleavage		1
ccp-miR159a-3p	Cc05_g09120	3.5	-1.0	1	22	69	90	UUUGGAUUGAAGGGAGCUCUAC	AUAAUGCUGUCUUCAAUCCAAA	Cleavage		1
ccp-miR159a-3p	Cc10_g08900	3.5	-1.0	1	22	1819	1840	UUUGGAUUGAAGGGAGCUCUAC	CUUAGGUUCCUUUCGAUUCAAA	Cleavage		1
ccp-miR159a-3p	Cc02_g33740	3.5	-1.0	1	22	267	288	UUUGGAUUGAAGGGAGCUCUAC	GGUGAGCUUCCUUCGCUCCAAU	Cleavage		1
ccp-miR159a-3p	Cc06_g19650	3.5	-1.0	1	22	1563	1584	UUUGGAUUGAAGGGAGCUCUAC	UUUGAGCUUCUUUCAGUCCGCA	Cleavage		1
ccp-miR159a-3p	Cc01_g07990	3.5	-1.0	1	22	96	117	UUUGGAUUGAAGGGAGCUCUAC	AUUGGGUUUUCUUCAAUUCGAG	Cleavage		1
ccp-miR159a-3p	Cc08_g00330	3.5	-1.0	1	22	457	478	UUUGGAUUGAAGGGAGCUCUAC	UUUGGGUUCCUUUUGAUUUAAA	Cleavage		1
ccp-miR159a-3p	Cc01_g10870	3.5	-1.0	1	22	1250	1271	UUUGGAUUGAAGGGAGCUCUAC	UUGAAGCUGCCUUUAAUUCAGA	Cleavage		1
ccp-miR159a-3p	Cc04_g15780	3.5	-1.0	1	22	2930	2951	UUUGGAUUGAAGGGAGCUCUAC	UGUGAGUUCCCUUUGAUACAGA	Cleavage		1
ccp-miR159a-3p	Cc08_g15780	3.5	-1.0	1	22	2538	2559	UUUGGAUUGAAGGGAGCUCUAC	GAUGAGCUCUCUUGCAUCCAAA	Cleavage		1
ccp-miR159a-3p	Cc06_g09260	3.5	-1.0	1	22	1168	1189	UUUGGAUUGAAGGGAGCUCUAC	AAUGGGUUCCUUUCAAACUAAA	Cleavage		1
ccp-miR159a-3p	Cc01_g10280	3.5	-1.0	1	22	675	696	UUUGGAUUGAAGGGAGCUCUAC	CAGGAGCGCACUUUAAUCCGAA	Cleavage		1
ccp-miR159a-3p	Cc08_g01680	3.5	-1.0	1	22	199	220	UUUGGAUUGAAGGGAGCUCUAC	UUUGAAUUCCUUUCAAUCUAAU	Cleavage		1
ccp-miR159a-3p	Cc01_g18010	3.5	-1.0	1	22	997	1018	UUUGGAUUGAAGGGAGCUCUAC	AUUGAGAUUCCUUCAGUUCGAG	Cleavage		1
ccp-miR159a-5p	Cc00_g34640	3.5	-1.0	1	22	1449	1470	GAGCUCCUUGAAGUCCAAUAGA	UUUAUUGAAUUUCAAAGAGCUU	Cleavage		1
ccp-miR159a-5p	Cc00_g10040	3.5	-1.0	1	22	1437	1458	GAGCUCCUUGAAGUCCAAUAGA	UUUAUUGAAUUUCAAAGAGCUU	Cleavage		1
ccp-miR159a-5p	Cc07_g18420	3.5	-1.0	1	22	412	433	GAGCUCCUUGAAGUCCAAUAGA	CUUGUUGGACUUCCAGGAGUUG	Cleavage		1
ccp-miR159a-5p	Cc08_g14800	3.5	-1.0	1	22	1547	1568	GAGCUCCUUGAAGUCCAAUAGA	UCAGUUGGAGUUCAAGGAGAUC	Cleavage		1
ccp-miR159a-5p	Cc01_g21910	3.5	-1.0	1	22	315	336	GAGCUCCUUGAAGUCCAAUAGA	GAUAUUAGAUUUUGAGGAGUUU	Cleavage		1
ccp-miR159a-5p	Cc09_g00170	3.5	-1.0	1	22	1997	2018	GAGCUCCUUGAAGUCCAAUAGA	GAUAUUAGAUUUUGAGGAGUUU	Cleavage		1
ccp-miR159a-5p	Cc04_g07150	3.5	-1.0	1	22	1059	1080	GAGCUCCUUGAAGUCCAAUAGA	CCCAUUGGACUGAAGGGAGCUC	Translation		1
ccp-miR159a-5p	Cc06_g14730	3.5	-1.0	1	22	2429	2450	GAGCUCCUUGAAGUCCAAUAGA	AGAAUUGGACUUCAAGGUGGUU	Cleavage		1
ccp-miR159a-5p	Cc02_g02170	3.5	-1.0	1	22	901	922	GAGCUCCUUGAAGUCCAAUAGA	CCCAUUGGCCUGCAAGGAGCUG	Translation		1
ccp-miR159a-5p	Cc06_g14580	3.5	-1.0	1	22	428	449	GAGCUCCUUGAAGUCCAAUAGA	GGGUUUGAACUUUAAGGAGUUU	Cleavage		1
ccp-miR159a-5p	Cc02_g27150	3.5	-1.0	1	22	1560	1581	GAGCUCCUUGAAGUCCAAUAGA	ACAAUUGUAUUUCAAGGAACUU	Cleavage		1
ccp-miR159a-5p	Cc11_g01660	3.5	-1.0	1	22	436	457	GAGCUCCUUGAAGUCCAAUAGA	AGGAUUUGGGUUCGAGGAGCUC	Cleavage		1
ccp-miR159a-5p	Cc01_g07170	3.5	-1.0	1	22	575	596	GAGCUCCUUGAAGUCCAAUAGA	AUGGUUGAACUUCAAGGAGGUU	Cleavage		1
ccp-miR159a-5p	Cc03_g15200	3.5	-1.0	1	22	271	292	GAGCUCCUUGAAGUCCAAUAGA	CAGAUGGGACUUCGCGGAGCUU	Cleavage		1
ccp-miR159a-5p	Cc05_g07220	3.5	-1.0	1	22	1841	1862	GAGCUCCUUGAAGUCCAAUAGA	UUAGCUGCACUUCAAGGAGUUU	Cleavage		1
ccp-miR159a-5p	Cc05_g01650	3.5	-1.0	1	22	2478	2499	GAGCUCCUUGAAGUCCAAUAGA	CAAAUUGCAUUUGGAGGAGCUC	Translation		1
ccp-miR160-3p	Cc03_g08060	3.5	-1.0	1	22	543	564	CGUAUGAGGAGCCAUGCAUACA	UGUAGGUUUGGCUCCUCAUACA	Cleavage		1
ccp-miR160-3p	Cc01_g18640	3.5	-1.0	1	22	74	95	CGUAUGAGGAGCCAUGCAUACA	CUUGUGAAUGGUUCCUCAUAUU	Cleavage		1
ccp-miR160-3p	Cc07_g06920	3.5	-1.0	1	22	186	207	CGUAUGAGGAGCCAUGCAUACA	CUCAUACAUGGCUCCUCCUACU	Cleavage		1
ccp-miR160-3p	Cc09_g07000	3.5	-1.0	1	22	464	485	CGUAUGAGGAGCCAUGCAUACA	GCAAUGCCUGGCUCUUUCUACG	Cleavage		1
ccp-miR160-3p	Cc09_g06960	3.5	-1.0	1	22	406	427	CGUAUGAGGAGCCAUGCAUACA	GCAAUGCCUGGCUCUUUCUACG	Cleavage		1
ccp-miR160-3p	Cc00_g24720	3.5	-1.0	1	22	600	621	CGUAUGAGGAGCCAUGCAUACA	GCAAUGCCUGGCUCUUUCUACG	Cleavage		1
ccp-miR160-3p	Cc05_g14600	3.5	-1.0	1	22	3708	3729	CGUAUGAGGAGCCAUGCAUACA	GAAAUGUCUAGCUCCUCAUAUG	Cleavage		1
ccp-miR160-5p	Cc01_g21820	3.5	-1.0	1	24	1546	1569	GCCUGGCUCCCUGUAUGCCAUUUG	GAGUUCGCGAACAGGGGGCCGGGC	Cleavage		1
ccp-miR160-5p	Cc06_g01250	3.5	-1.0	1	24	919	942	GCCUGGCUCCCUGUAUGCCAUUUG	UACUUGGUGGACAGGGAGUUAGGU	Cleavage		1
ccp-miR160a-1-3p	Cc08_g13420	3.5	-1.0	1	22	1051	1072	GCAUCAGAGGAGUCAGGCAGGC	GUCAGCCUGAUUCUUCUGGUGG	Cleavage		1
ccp-miR160a-1-3p	Cc01_g01310	3.5	-1.0	1	22	213	234	GCAUCAGAGGAGUCAGGCAGGC	UCUUGCUUGGUUCUUCUGGUGG	Cleavage		1
ccp-miR160a-1-3p	Cc10_g01080	3.5	-1.0	1	22	806	827	GCAUCAGAGGAGUCAGGCAGGC	UCUUGCUUGGUUCUUCUGGUGG	Cleavage		1
ccp-miR160a-1-3p	Cc01_g01150	3.5	-1.0	1	22	541	562	GCAUCAGAGGAGUCAGGCAGGC	UCUUCUCUGGCUCUUUUGAUGU	Cleavage		1
ccp-miR160a-1-3p	Cc02_g11130	3.5	-1.0	1	22	856	877	GCAUCAGAGGAGUCAGGCAGGC	CCUUGCCCGACUUCUUGGAUGC	Cleavage		1
ccp-miR160a-1-3p	Cc11_g09210	3.5	-1.0	1	22	1415	1436	GCAUCAGAGGAGUCAGGCAGGC	CACUAUCUGACUUCUUUGAUGG	Cleavage		1
ccp-miR160a-1-3p	Cc05_g15750	3.5	-1.0	1	22	2	23	GCAUCAGAGGAGUCAGGCAGGC	GGCUGGCUGGUUCAUCUGAUGC	Cleavage		1
ccp-miR160a-1-3p	Cc00_g20210	3.5	-1.0	1	22	747	768	GCAUCAGAGGAGUCAGGCAGGC	CACCGUCUGGCUCUUCUGGUGU	Cleavage		1
ccp-miR160a-1-3p	Cc09_g05350	3.5	-1.0	1	22	1760	1781	GCAUCAGAGGAGUCAGGCAGGC	UAAAUUUUGACUCUUCUGAUGC	Cleavage		1
ccp-miR160a-1-3p	Cc04_g04440	3.5	-1.0	1	22	726	747	GCAUCAGAGGAGUCAGGCAGGC	UUUUGCCUUGCUUCUCUGGUGA	Cleavage		1
ccp-miR160a-1-3p	Cc02_g28430	3.5	-1.0	1	22	1039	1060	GCAUCAGAGGAGUCAGGCAGGC	AUUUGUCUAAUUCUUUUGAUGU	Cleavage		1
ccp-miR160a-1-3p	Cc00_g09420	3.5	-1.0	1	22	1000	1021	GCAUCAGAGGAGUCAGGCAGGC	AUUUGUCUCAUUCCACUGAUGC	Cleavage		1
ccp-miR160a-1-3p	Cc07_g07380	3.5	-1.0	1	22	1076	1097	GCAUCAGAGGAGUCAGGCAGGC	GUGAGUCUGGUUCCUUUGGUGC	Cleavage		1
ccp-miR160a-1-3p	Cc01_g12890	3.5	-1.0	1	22	1039	1060	GCAUCAGAGGAGUCAGGCAGGC	AUUCGUCUGAUUACUCUGAUGC	Translation		1
ccp-miR160a-1-3p	Cc04_g02860	3.5	-1.0	1	22	1519	1540	GCAUCAGAGGAGUCAGGCAGGC	GAAAGUUUGAUUUCUUUGAUGC	Cleavage		1
ccp-miR160a-1-3p	Cc03_g01540	3.5	-1.0	1	22	689	710	GCAUCAGAGGAGUCAGGCAGGC	UUUUGUUAGACUCAUCUGAUGC	Cleavage		1
ccp-miR160a-1-3p	Cc02_g30260	3.5	-1.0	1	22	656	677	GCAUCAGAGGAGUCAGGCAGGC	CUGUGCCUGACAUUUCUGAUGG	Translation		1
ccp-miR160a-1-3p	Cc11_g02850	3.5	-1.0	1	22	1202	1223	GCAUCAGAGGAGUCAGGCAGGC	GUGUUCUUGUUUCCUCUGAUGC	Cleavage		1
ccp-miR160a-1-3p	Cc05_g06280	3.5	-1.0	1	22	98	119	GCAUCAGAGGAGUCAGGCAGGC	GUGUGGCUGCUUUCUCUGAUGC	Cleavage		1
ccp-miR160a-1-3p	Cc08_g04300	3.5	-1.0	1	22	1645	1666	GCAUCAGAGGAGUCAGGCAGGC	GAAUGCUUGGCUUCUCUAGUGC	Cleavage		1
ccp-miR160a-1-3p	Cc00_g05310	3.5	-1.0	1	22	3643	3664	GCAUCAGAGGAGUCAGGCAGGC	AAUUGUGUGGCUCUUCUGAUGG	Cleavage		1
ccp-miR160a-1-3p	Cc03_g01780	3.5	-1.0	1	22	742	763	GCAUCAGAGGAGUCAGGCAGGC	AAGUGUUUGACACCUUUGAUGU	Translation		1
ccp-miR160a-1-3p	Cc02_g12610	3.5	-1.0	1	22	38	59	GCAUCAGAGGAGUCAGGCAGGC	AUUUUUCUUACUCCUCUGGUGU	Cleavage		1
ccp-miR160a-1-5p	Cc07_g03910	3.5	-1.0	1	24	347	370	UCCAAAUAAAUGCAGGCAGAAAUG	AUGUUUUGCUUGUGUUUAUUUGCA	Cleavage		1
ccp-miR160a-1-5p	Cc01_g13260	3.5	-1.0	1	24	43	66	UCCAAAUAAAUGCAGGCAGAAAUG	UAUGUAUGCAUGCAUUUAUUUGAA	Cleavage		1
ccp-miR160a-1-5p	Cc02_g07850	3.5	-1.0	1	24	366	389	UCCAAAUAAAUGCAGGCAGAAAUG	GUUUAUUGCUUGUGAUUAUUUGGA	Translation		1
ccp-miR160a-1-5p	Cc08_g09920	3.5	-1.0	1	24	1676	1699	UCCAAAUAAAUGCAGGCAGAAAUG	CUUUGCUGUAUGCAUUAGUUUGGA	Cleavage		1
ccp-miR160a-1-5p	Cc01_g15500	3.5	-1.0	1	24	1813	1836	UCCAAAUAAAUGCAGGCAGAAAUG	UUUUCCUACUUGCAUUUUUUUGGG	Cleavage		1
ccp-miR160a-1-5p	Cc02_g24030	3.5	-1.0	1	24	641	664	UCCAAAUAAAUGCAGGCAGAAAUG	AUCCUCAGCCUGCAAUUGUUUGGG	Translation		1
ccp-miR160a-1-5p	Cc02_g03160	3.5	-1.0	1	24	1181	1204	UCCAAAUAAAUGCAGGCAGAAAUG	UGUACCUGUCUGCGUUUAAUUGGU	Cleavage		1
ccp-miR160a-1-5p	Cc01_g11030	3.5	-1.0	1	24	346	369	UCCAAAUAAAUGCAGGCAGAAAUG	AAGAGAUGUUUGCAUUUGUUUGGU	Cleavage		1
ccp-miR160a-1-5p	Cc02_g30120	3.5	-1.0	1	24	183	206	UCCAAAUAAAUGCAGGCAGAAAUG	CUACUUUACCUGCAUUUGUUUGCA	Cleavage		1
ccp-miR160a-1-5p	Cc01_g21430	3.5	-1.0	1	24	761	784	UCCAAAUAAAUGCAGGCAGAAAUG	UGCGAGUGUUUGGAUUUAUUUGGA	Cleavage		1
ccp-miR160a-1-5p	Cc06_g01300	3.5	-1.0	1	24	4367	4390	UCCAAAUAAAUGCAGGCAGAAAUG	AAAAGUUGUCUGCAUUCAUUUGGU	Cleavage		1
ccp-miR160a-1-5p	Cc08_g13850	3.5	-1.0	1	24	183	206	UCCAAAUAAAUGCAGGCAGAAAUG	CUUGGUUGCUUGUGUUUCUUUGGA	Cleavage		1
ccp-miR160a-1-5p	Cc11_g10640	3.5	-1.0	1	24	1153	1176	UCCAAAUAAAUGCAGGCAGAAAUG	CACACCUGUUUGUAAUUAUUUGGG	Translation		1
ccp-miR162a-3p	Cc03_g01870	3.5	-1.0	1	22	972	993	CGAUAAACCUCUGCAUCCAGCG	GUAUAGAUUUAGAGGUUUAUCU	Cleavage		1
ccp-miR162a-5p	Cc02_g35800	3.5	-1.0	1	23	751	773	GGAGGCAGCGGUUCAUCGAUCUG	AGGAUCGAUGAAUCUUUGCUUCU	Cleavage		1
ccp-miR162a-5p	Cc02_g33900	3.5	-1.0	1	23	56	78	GGAGGCAGCGGUUCAUCGAUCUG	CAGUUGGAGGAACUGUUGCCUCU	Cleavage		1
[truncated: 16,878 more rows]

## Sheet: T9
miRNA_Acc.	Expectation	Target_Acc.	SRR5074365	SRR5074360	SRR5074361	SRR5074370	SRR5074362	SRR5074358	SRR5074371	SRR5074368	SRR5074363
[truncated: 18,517 more rows]

[truncated: 2 more sheets: T10, T11]
