# Supplementary material for: Genome-Wide Screening and Characterization of Non-Coding RNAs in Coffea canephora
Source: Noncoding RNA. 2020 Sep 11;6(3):39. doi: 10.3390/ncrna6030039 (PMC7549347; doi:10.3390/ncrna6030039)
Supplement: Supplementary file 1 [file ncrna-06-00039-s001.zip › Ccanephora_ncRNAs.gff3]

##gff-version 3
chr1	coffea	chromosome	1	38193400	.	.	.	ID=chr1;Name=chr1
chr1	coffea	ncrna	6906	7367	.	-	.	ID=lncRNA;gene_overlap
chr1	coffea	ncrna	76276	77218	.	-	.	ID=lncRNA;sense
chr1	coffea	ncrna	248777	248919	.	+	.	ID=snoRNA;C/D box
chr1	coffea	ncrna	305748	306279	.	+	.	ID=lncRNA;no_overlap
chr1	coffea	ncrna	306350	306434	.	+	.	ID=snoRNA;C/D box
chr1	coffea	ncrna	306559	306651	.	+	.	ID=snoRNA;C/D box
chr1	coffea	ncrna	551066	551279	.	-	.	ID=lncRNA;no_overlap
chr1	coffea	ncrna	620433	620912	.	+	.	ID=lncRNA;no_overlap
chr1	coffea	ncrna	622740	622956	.	-	.	ID=lncRNA;no_overlap
chr1	coffea	ncrna	704007	704454	.	+	.	ID=lncRNA;no_overlap
chr1	coffea	ncrna	732500	732930	.	+	.	ID=lncRNA;no_overlap
chr1	coffea	ncrna	759473	759687	.	+	.	ID=lncRNA;no_overlap
chr1	coffea	ncrna	793348	793798	.	+	.	ID=lncRNA;gene_overlap
chr1	coffea	ncrna	829150	830137	.	-	.	ID=lncRNA;no_overlap
chr1	coffea	ncrna	943631	944092	.	+	.	ID=lncRNA;no_overlap
chr1	coffea	ncrna	1295020	1295625	.	+	.	ID=lncRNA;sense
chr1	coffea	ncrna	1330512	1330816	.	-	.	ID=lncRNA;sense
chr1	coffea	ncrna	1427881	1428574	.	-	.	ID=lncRNA;no_overlap
chr1	coffea	ncrna	1555083	1555248	.	+	.	ID=snoRNA;H/ACA box
chr1	coffea	ncrna	1616389	1616561	.	+	.	ID=snoRNA;H/ACA box
chr1	coffea	ncrna	1665302	1665385	.	-	.	ID=tRNA;CAA
chr1	coffea	ncrna	1665713	1665882	.	+	.	ID=snoRNA;C/D box
chr1	coffea	ncrna	1667768	1668118	.	-	.	ID=lncRNA;no_overlap
chr1	coffea	ncrna	1670269	1670650	.	-	.	ID=lncRNA;no_overlap
chr1	coffea	ncrna	1870948	1871251	.	+	.	ID=lncRNA;no_overlap
chr1	coffea	ncrna	1908619	1908723	.	+	.	ID=snoRNA;C/D box
chr1	coffea	ncrna	1928929	1929407	.	+	.	ID=lncRNA;no_overlap
chr1	coffea	ncrna	1954524	1954597	.	+	.	ID=tRNA;AAC
chr1	coffea	ncrna	1965432	1965505	.	-	.	ID=tRNA;AAC
chr1	coffea	ncrna	1965628	1965701	.	+	.	ID=tRNA;AAC
chr1	coffea	ncrna	2130707	2130959	.	-	.	ID=lncRNA;no_overlap
chr1	coffea	ncrna	2174856	2175003	.	+	.	ID=snoRNA;C/D box
chr1	coffea	ncrna	2223815	2223950	.	+	.	ID=snoRNA;H/ACA box
chr1	coffea	ncrna	2635196	2635347	.	+	.	ID=snoRNA;H/ACA box
chr1	coffea	ncrna	2733128	2733271	.	+	.	ID=snoRNA;C/D box
chr1	coffea	ncrna	3195855	3196552	.	+	.	ID=lncRNA;no_overlap
chr1	coffea	ncrna	3377728	3378094	.	+	.	ID=lncRNA;no_overlap
chr1	coffea	ncrna	3612668	3613204	.	+	.	ID=lncRNA;no_overlap
chr1	coffea	ncrna	3689896	3690014	.	+	.	ID=snoRNA;C/D box
chr1	coffea	ncrna	3693924	3694910	.	-	.	ID=lncRNA;no_overlap
chr1	coffea	ncrna	3952142	3952219	.	-	.	ID=snoRNA;C/D box
chr1	coffea	ncrna	3952369	3952451	.	-	.	ID=snoRNA;C/D box
chr1	coffea	ncrna	4144040	4144487	.	+	.	ID=lncRNA;no_overlap
chr1	coffea	ncrna	4164522	4164736	.	+	.	ID=lncRNA;no_overlap
chr1	coffea	ncrna	4175302	4175780	.	-	.	ID=lncRNA;no_overlap
chr1	coffea	ncrna	4186194	4186672	.	-	.	ID=lncRNA;no_overlap
chr1	coffea	ncrna	4422955	4423084	.	+	.	ID=snoRNA;C/D box
chr1	coffea	ncrna	4484858	4485613	.	+	.	ID=lncRNA;sense
chr1	coffea	ncrna	4490512	4490642	.	+	.	ID=snoRNA;C/D box
chr1	coffea	ncrna	4532870	4533388	.	-	.	ID=lncRNA;no_overlap
chr1	coffea	ncrna	4625201	4625538	.	+	.	ID=lncRNA;no_overlap
chr1	coffea	ncrna	4768446	4768517	.	+	.	ID=tRNA;TCC
chr1	coffea	ncrna	4769662	4769733	.	+	.	ID=tRNA;TCC
chr1	coffea	ncrna	4875631	4875884	.	+	.	ID=lncRNA;antisense
chr1	coffea	ncrna	5136620	5136883	.	+	.	ID=lncRNA;sense
chr1	coffea	ncrna	5300395	5300861	.	+	.	ID=lncRNA;no_overlap
chr1	coffea	ncrna	5375642	5375714	.	+	.	ID=tRNA;AGC
chr1	coffea	ncrna	5375847	5375919	.	+	.	ID=tRNA;AGC
chr1	coffea	ncrna	5407428	5407574	.	+	.	ID=snoRNA;H/ACA box
chr1	coffea	ncrna	5824512	5825049	.	+	.	ID=lncRNA;no_overlap
chr1	coffea	ncrna	5855704	5855918	.	-	.	ID=lncRNA;no_overlap
chr1	coffea	ncrna	5858421	5858636	.	-	.	ID=lncRNA;no_overlap
chr1	coffea	ncrna	5858945	5859424	.	+	.	ID=lncRNA;no_overlap
chr1	coffea	ncrna	5859516	5859891	.	+	.	ID=lncRNA;no_overlap
chr1	coffea	ncrna	6052395	6053493	.	+	.	ID=lncRNA;no_overlap
chr1	coffea	ncrna	6057420	6058518	.	+	.	ID=lncRNA;no_overlap
chr1	coffea	ncrna	6100432	6100684	.	+	.	ID=lncRNA;no_overlap
chr1	coffea	ncrna	6103097	6103563	.	+	.	ID=lncRNA;no_overlap
chr1	coffea	ncrna	6178045	6179031	.	+	.	ID=lncRNA;no_overlap
chr1	coffea	ncrna	6277218	6277378	.	+	.	ID=snRNA;U1
chr1	coffea	ncrna	6294756	6295511	.	-	.	ID=lncRNA;no_overlap
chr1	coffea	ncrna	6300533	6301094	.	+	.	ID=lncRNA;no_overlap
chr1	coffea	ncrna	6354022	6354621	.	-	.	ID=lncRNA;no_overlap
chr1	coffea	ncrna	6666387	6667067	.	-	.	ID=lncRNA;no_overlap
chr1	coffea	ncrna	6706473	6706641	.	+	.	ID=snoRNA;H/ACA box
chr1	coffea	ncrna	6780055	6780215	.	+	.	ID=snoRNA;H/ACA box
chr1	coffea	ncrna	6832557	6833035	.	-	.	ID=lncRNA;no_overlap
chr1	coffea	ncrna	6833335	6833550	.	+	.	ID=lncRNA;no_overlap
chr1	coffea	ncrna	6836180	6836394	.	+	.	ID=lncRNA;no_overlap
chr1	coffea	ncrna	7013364	7013457	.	+	.	ID=snoRNA;C/D box
chr1	coffea	ncrna	7057541	7058526	.	+	.	ID=lncRNA;no_overlap
chr1	coffea	ncrna	7074135	7074596	.	-	.	ID=lncRNA;gene_overlap
chr1	coffea	ncrna	7098218	7098473	.	-	.	ID=lncRNA;no_overlap
chr1	coffea	ncrna	7107617	7107872	.	+	.	ID=lncRNA;no_overlap
chr1	coffea	ncrna	7290349	7290509	.	+	.	ID=snRNA;U1
chr1	coffea	ncrna	7376189	7376601	.	-	.	ID=lncRNA;gene_overlap
chr1	coffea	ncrna	7554293	7554447	.	+	.	ID=snoRNA;H/ACA box
chr1	coffea	ncrna	8114429	8114721	.	+	.	ID=lncRNA;no_overlap
chr1	coffea	ncrna	8231635	8232429	.	-	.	ID=lncRNA;no_overlap
chr1	coffea	ncrna	8272030	8272245	.	-	.	ID=lncRNA;no_overlap
chr1	coffea	ncrna	8272514	8272993	.	+	.	ID=lncRNA;no_overlap
chr1	coffea	ncrna	8570016	8570151	.	+	.	ID=snRNA;U1
chr1	coffea	ncrna	8572212	8572372	.	+	.	ID=snRNA;U1
chr1	coffea	ncrna	8655245	8655405	.	+	.	ID=snRNA;U1
chr1	coffea	ncrna	8658057	8658217	.	+	.	ID=snRNA;U1
chr1	coffea	ncrna	8720699	8721177	.	-	.	ID=lncRNA;no_overlap
chr1	coffea	ncrna	8778463	8778829	.	-	.	ID=lncRNA;no_overlap
chr1	coffea	ncrna	8790888	8791328	.	-	.	ID=lncRNA;no_overlap
chr1	coffea	ncrna	8795976	8796136	.	+	.	ID=snRNA;U1
chr1	coffea	ncrna	8800801	8801141	.	+	.	ID=lncRNA;no_overlap
chr1	coffea	ncrna	8850780	8851535	.	+	.	ID=lncRNA;antisense
chr1	coffea	ncrna	8859346	8859820	.	-	.	ID=lncRNA;no_overlap
chr1	coffea	ncrna	8860324	8860798	.	-	.	ID=lncRNA;no_overlap
chr1	coffea	ncrna	9003733	9004023	.	+	.	ID=lncRNA;no_overlap
chr1	coffea	ncrna	9073530	9073952	.	-	.	ID=lncRNA;no_overlap
chr1	coffea	ncrna	9136241	9136400	.	+	.	ID=snoRNA;H/ACA box
chr1	coffea	ncrna	9265555	9265717	.	+	.	ID=snoRNA;C/D box
chr1	coffea	ncrna	9276351	9276840	.	-	.	ID=lncRNA;no_overlap
chr1	coffea	ncrna	9461445	9461759	.	-	.	ID=lncRNA;gene_overlap
chr1	coffea	ncrna	9726353	9727058	.	+	.	ID=lncRNA;no_overlap
chr1	coffea	ncrna	9901642	9901796	.	+	.	ID=snoRNA;C/D box
chr1	coffea	ncrna	9925178	9925501	.	-	.	ID=lncRNA;no_overlap
chr1	coffea	ncrna	10081121	10081232	.	+	.	ID=snoRNA;C/D box
chr1	coffea	ncrna	10327926	10328028	.	+	.	ID=rRNA;SSU
chr1	coffea	ncrna	10328287	10328401	.	+	.	ID=rRNA;5.8s
chr1	coffea	ncrna	10328649	10328722	.	+	.	ID=tRNA;ACG
chr1	coffea	ncrna	10329284	10329355	.	-	.	ID=tRNA;GTT
chr1	coffea	ncrna	10447197	10447656	.	-	.	ID=lncRNA;no_overlap
chr1	coffea	ncrna	10582307	10582839	.	-	.	ID=lncRNA;no_overlap
chr1	coffea	ncrna	10804210	10804377	.	+	.	ID=snoRNA;H/ACA box
chr1	coffea	ncrna	10965307	10965746	.	-	.	ID=lncRNA;no_overlap
chr1	coffea	ncrna	10967787	10967980	.	-	.	ID=snRNA;U2
chr1	coffea	ncrna	11047328	11047807	.	+	.	ID=lncRNA;no_overlap
chr1	coffea	ncrna	11049634	11049850	.	-	.	ID=lncRNA;no_overlap
chr1	coffea	ncrna	11050144	11050623	.	+	.	ID=lncRNA;no_overlap
chr1	coffea	ncrna	11296280	11296494	.	-	.	ID=lncRNA;no_overlap
chr1	coffea	ncrna	11299120	11299335	.	-	.	ID=lncRNA;no_overlap
chr1	coffea	ncrna	11299604	11300083	.	+	.	ID=lncRNA;no_overlap
chr1	coffea	ncrna	11309460	11309677	.	+	.	ID=lncRNA;no_overlap
chr1	coffea	ncrna	11313863	11314959	.	-	.	ID=lncRNA;gene_overlap
chr1	coffea	ncrna	11404227	11404678	.	+	.	ID=lncRNA;sense
chr1	coffea	ncrna	11443501	11444088	.	-	.	ID=lncRNA;no_overlap
chr1	coffea	ncrna	11446047	11446221	.	+	.	ID=snoRNA;H/ACA box
chr1	coffea	ncrna	11797901	11798437	.	-	.	ID=lncRNA;no_overlap
chr1	coffea	ncrna	11807304	11807841	.	-	.	ID=lncRNA;no_overlap
chr1	coffea	ncrna	11817493	11818054	.	+	.	ID=lncRNA;no_overlap
chr1	coffea	ncrna	11819708	11820269	.	+	.	ID=lncRNA;no_overlap
chr1	coffea	ncrna	11824745	11825243	.	+	.	ID=lncRNA;no_overlap
chr1	coffea	ncrna	12019429	12019837	.	+	.	ID=lncRNA;no_overlap
chr1	coffea	ncrna	12028451	12028662	.	-	.	ID=lncRNA;no_overlap
chr1	coffea	ncrna	12045166	12045878	.	+	.	ID=lncRNA;no_overlap
chr1	coffea	ncrna	12279701	12280239	.	+	.	ID=lncRNA;no_overlap
chr1	coffea	ncrna	12532206	12533302	.	+	.	ID=lncRNA;no_overlap
chr1	coffea	ncrna	12602831	12602956	.	+	.	ID=snoRNA;C/D box
chr1	coffea	ncrna	12694954	12695362	.	+	.	ID=lncRNA;no_overlap
chr1	coffea	ncrna	12835055	12835270	.	-	.	ID=lncRNA;no_overlap
chr1	coffea	ncrna	12837823	12838039	.	-	.	ID=lncRNA;no_overlap
chr1	coffea	ncrna	12838309	12838788	.	+	.	ID=lncRNA;no_overlap
chr1	coffea	ncrna	12857883	12858980	.	-	.	ID=lncRNA;no_overlap
chr1	coffea	ncrna	13046353	13046812	.	+	.	ID=lncRNA;no_overlap
chr1	coffea	ncrna	13055856	13056315	.	+	.	ID=lncRNA;no_overlap
chr1	coffea	ncrna	13217558	13217966	.	+	.	ID=lncRNA;no_overlap
chr1	coffea	ncrna	13219593	13220091	.	-	.	ID=lncRNA;no_overlap
chr1	coffea	ncrna	13276357	13276779	.	-	.	ID=lncRNA;no_overlap
chr1	coffea	ncrna	13515473	13515936	.	+	.	ID=lncRNA;no_overlap
chr1	coffea	ncrna	13747099	13747559	.	-	.	ID=lncRNA;no_overlap
chr1	coffea	ncrna	13979935	13980190	.	-	.	ID=lncRNA;no_overlap
chr1	coffea	ncrna	13982108	13982355	.	-	.	ID=lncRNA;no_overlap
chr1	coffea	ncrna	13993147	13993294	.	+	.	ID=snoRNA;C/D box
chr1	coffea	ncrna	13997664	13998501	.	+	.	ID=lncRNA;no_overlap
chr1	coffea	ncrna	13999082	13999490	.	+	.	ID=lncRNA;no_overlap
chr1	coffea	ncrna	14211345	14211655	.	+	.	ID=lncRNA;no_overlap
chr1	coffea	ncrna	14216670	14216981	.	+	.	ID=lncRNA;no_overlap
chr1	coffea	ncrna	14316542	14316823	.	-	.	ID=lncRNA;no_overlap
chr1	coffea	ncrna	14354032	14354787	.	+	.	ID=lncRNA;no_overlap
chr1	coffea	ncrna	14506644	14507071	.	-	.	ID=lncRNA;no_overlap
chr1	coffea	ncrna	14594051	14594491	.	+	.	ID=lncRNA;no_overlap
chr1	coffea	ncrna	14603547	14603986	.	+	.	ID=lncRNA;sense
chr1	coffea	ncrna	14805672	14806151	.	-	.	ID=lncRNA;no_overlap
chr1	coffea	ncrna	14926284	14926692	.	+	.	ID=lncRNA;no_overlap
chr1	coffea	ncrna	15039478	15039905	.	+	.	ID=lncRNA;no_overlap
chr1	coffea	ncrna	15058214	15058705	.	+	.	ID=lncRNA;no_overlap
chr1	coffea	ncrna	15061039	15061292	.	+	.	ID=lncRNA;no_overlap
chr1	coffea	ncrna	15083869	15084124	.	+	.	ID=lncRNA;no_overlap
chr1	coffea	ncrna	15102700	15103272	.	-	.	ID=lncRNA;gene_overlap
chr1	coffea	ncrna	15213458	15214250	.	-	.	ID=lncRNA;no_overlap
chr1	coffea	ncrna	15245251	15246005	.	+	.	ID=lncRNA;no_overlap
chr1	coffea	ncrna	15525270	15525711	.	+	.	ID=lncRNA;no_overlap
chr1	coffea	ncrna	15941361	15941980	.	+	.	ID=lncRNA;no_overlap
chr1	coffea	ncrna	15958896	15959483	.	+	.	ID=lncRNA;no_overlap
chr1	coffea	ncrna	16099983	16100197	.	+	.	ID=lncRNA;no_overlap
chr1	coffea	ncrna	16102825	16103039	.	+	.	ID=lncRNA;no_overlap
chr1	coffea	ncrna	16180223	16180478	.	+	.	ID=lncRNA;no_overlap
chr1	coffea	ncrna	16182913	16183033	.	+	.	ID=snoRNA;C/D box
chr1	coffea	ncrna	16218501	16219023	.	+	.	ID=lncRNA;no_overlap
chr1	coffea	ncrna	16231881	16232289	.	-	.	ID=lncRNA;no_overlap
chr1	coffea	ncrna	16525782	16526258	.	+	.	ID=lncRNA;no_overlap
chr1	coffea	ncrna	16684268	16684483	.	-	.	ID=lncRNA;no_overlap
chr1	coffea	ncrna	16684761	16685239	.	+	.	ID=lncRNA;no_overlap
chr1	coffea	ncrna	16725081	16725223	.	+	.	ID=snoRNA;C/D box
chr1	coffea	ncrna	16742213	16742672	.	+	.	ID=lncRNA;no_overlap
chr1	coffea	ncrna	16936118	16936738	.	-	.	ID=lncRNA;no_overlap
chr1	coffea	ncrna	16939441	16940061	.	-	.	ID=lncRNA;no_overlap
chr1	coffea	ncrna	16942764	16943384	.	-	.	ID=lncRNA;no_overlap
chr1	coffea	ncrna	16946087	16946707	.	-	.	ID=lncRNA;no_overlap
chr1	coffea	ncrna	16949410	16950030	.	-	.	ID=lncRNA;no_overlap
chr1	coffea	ncrna	16966867	16967123	.	-	.	ID=lncRNA;no_overlap
chr1	coffea	ncrna	16999868	17000052	.	+	.	ID=snoRNA;C/D box
chr1	coffea	ncrna	17300813	17300955	.	+	.	ID=snoRNA;C/D box
chr1	coffea	ncrna	17463575	17463966	.	+	.	ID=lncRNA;no_overlap
chr1	coffea	ncrna	17471920	17472024	.	+	.	ID=snoRNA;C/D box
chr1	coffea	ncrna	17495908	17496123	.	-	.	ID=lncRNA;no_overlap
chr1	coffea	ncrna	17496444	17496924	.	+	.	ID=lncRNA;no_overlap
chr1	coffea	ncrna	17499865	17500081	.	+	.	ID=lncRNA;no_overlap
chr1	coffea	ncrna	17674121	17674543	.	-	.	ID=lncRNA;no_overlap
chr1	coffea	ncrna	17774917	17775094	.	+	.	ID=snoRNA;H/ACA box
chr1	coffea	ncrna	17833662	17833876	.	+	.	ID=lncRNA;no_overlap
chr1	coffea	ncrna	17836504	17836718	.	+	.	ID=lncRNA;no_overlap
chr1	coffea	ncrna	17839330	17839544	.	+	.	ID=lncRNA;no_overlap
chr1	coffea	ncrna	17841427	17841900	.	-	.	ID=lncRNA;no_overlap
chr1	coffea	ncrna	17842225	17842439	.	+	.	ID=lncRNA;no_overlap
chr1	coffea	ncrna	17845051	17845265	.	+	.	ID=lncRNA;no_overlap
chr1	coffea	ncrna	17847148	17847621	.	-	.	ID=lncRNA;no_overlap
chr1	coffea	ncrna	17847946	17848160	.	+	.	ID=lncRNA;no_overlap
chr1	coffea	ncrna	17850772	17850986	.	+	.	ID=lncRNA;no_overlap
chr1	coffea	ncrna	17852446	17852662	.	+	.	ID=lncRNA;no_overlap
chr1	coffea	ncrna	17854556	17855029	.	-	.	ID=lncRNA;no_overlap
chr1	coffea	ncrna	17855354	17855568	.	+	.	ID=lncRNA;no_overlap
chr1	coffea	ncrna	17955263	17955388	.	+	.	ID=snoRNA;H/ACA box
chr1	coffea	ncrna	18097744	18098037	.	-	.	ID=lncRNA;no_overlap
chr1	coffea	ncrna	18375395	18376070	.	+	.	ID=lncRNA;no_overlap
chr1	coffea	ncrna	18378620	18379296	.	+	.	ID=lncRNA;no_overlap
chr1	coffea	ncrna	18521360	18521924	.	+	.	ID=lncRNA;no_overlap
chr1	coffea	ncrna	18577409	18577809	.	-	.	ID=lncRNA;no_overlap
chr1	coffea	ncrna	18578894	18579153	.	+	.	ID=lncRNA;no_overlap
chr1	coffea	ncrna	18597168	18597534	.	+	.	ID=lncRNA;no_overlap
chr1	coffea	ncrna	18640601	18641080	.	+	.	ID=lncRNA;no_overlap
chr1	coffea	ncrna	18839134	18839800	.	-	.	ID=lncRNA;no_overlap
chr1	coffea	ncrna	18843524	18843623	.	+	.	ID=rRNA;5s
chr1	coffea	ncrna	18991444	18991719	.	+	.	ID=lncRNA;no_overlap
chr1	coffea	ncrna	19135569	19135705	.	+	.	ID=snoRNA;C/D box
chr1	coffea	ncrna	19173496	19173849	.	+	.	ID=lncRNA;no_overlap
chr1	coffea	ncrna	19189067	19189494	.	-	.	ID=lncRNA;no_overlap
chr1	coffea	ncrna	19702467	19708063	.	+	.	ID=lncRNA;sense
chr1	coffea	ncrna	19720653	19721199	.	+	.	ID=lncRNA;sense
chr1	coffea	ncrna	19767600	19767886	.	+	.	ID=lncRNA;no_overlap
chr1	coffea	ncrna	19770820	19771363	.	-	.	ID=lncRNA;no_overlap
chr1	coffea	ncrna	19773180	19773394	.	-	.	ID=lncRNA;no_overlap
chr1	coffea	ncrna	19776022	19776236	.	-	.	ID=lncRNA;no_overlap
chr1	coffea	ncrna	19776505	19776984	.	+	.	ID=lncRNA;no_overlap
chr1	coffea	ncrna	20123890	20124151	.	+	.	ID=lncRNA;no_overlap
chr1	coffea	ncrna	20124699	20124960	.	+	.	ID=lncRNA;no_overlap
chr1	coffea	ncrna	20133135	20133613	.	+	.	ID=lncRNA;no_overlap
chr1	coffea	ncrna	20135441	20135657	.	-	.	ID=lncRNA;no_overlap
chr1	coffea	ncrna	20136113	20136592	.	+	.	ID=lncRNA;no_overlap
chr1	coffea	ncrna	20204733	20205058	.	-	.	ID=lncRNA;no_overlap
chr1	coffea	ncrna	20238813	20239419	.	-	.	ID=lncRNA;sense
chr1	coffea	ncrna	20249870	20250021	.	+	.	ID=snoRNA;H/ACA box
chr1	coffea	ncrna	20519093	20519982	.	-	.	ID=lncRNA;no_overlap
chr1	coffea	ncrna	20643031	20643418	.	+	.	ID=lncRNA;no_overlap
chr1	coffea	ncrna	20734587	20734860	.	+	.	ID=lncRNA;no_overlap
chr1	coffea	ncrna	20988043	20988554	.	-	.	ID=lncRNA;no_overlap
chr1	coffea	ncrna	21028521	21028844	.	+	.	ID=lncRNA;no_overlap
chr1	coffea	ncrna	21200287	21200439	.	+	.	ID=snoRNA;C/D box
chr1	coffea	ncrna	21317021	21317287	.	+	.	ID=rRNA;SSU
chr1	coffea	ncrna	21673453	21673708	.	+	.	ID=lncRNA;no_overlap
chr1	coffea	ncrna	21740129	21740201	.	-	.	ID=tRNA;ACG
chr1	coffea	ncrna	21922360	21922852	.	-	.	ID=lncRNA;no_overlap
chr1	coffea	ncrna	22020088	22020466	.	-	.	ID=lncRNA;no_overlap
chr1	coffea	ncrna	22180097	22180421	.	+	.	ID=lncRNA;no_overlap
chr1	coffea	ncrna	22233425	22233514	.	+	.	ID=snoRNA;C/D box
chr1	coffea	ncrna	22908943	22909049	.	-	.	ID=snoRNA;C/D box
chr1	coffea	ncrna	23113772	23113902	.	+	.	ID=snoRNA;C/D box
chr1	coffea	ncrna	23119238	23119372	.	+	.	ID=snoRNA;C/D box
chr1	coffea	ncrna	23391826	23392122	.	+	.	ID=lncRNA;no_overlap
chr1	coffea	ncrna	23396515	23401951	.	+	.	ID=lncRNA;sense
chr1	coffea	ncrna	23426743	23426815	.	-	.	ID=tRNA;TAC
chr1	coffea	ncrna	23706224	23706353	.	+	.	ID=snoRNA;C/D box
chr1	coffea	ncrna	23798327	23798401	.	-	.	ID=tRNA;GTG
chr1	coffea	ncrna	24017151	24017172	.	-	.	ID=miRNA;ccp-miR403-3p
chr1	coffea	ncrna	24017156	24017177	.	+	.	ID=miRNA;ccp-miR403a-5p
chr1	coffea	ncrna	24017221	24017242	.	-	.	ID=miRNA;ccp-miR403-5p
chr1	coffea	ncrna	24017226	24017247	.	+	.	ID=miRNA;ccp-miR403a-3p
chr1	coffea	ncrna	24034812	24035311	.	+	.	ID=lncRNA;no_overlap
chr1	coffea	ncrna	24220866	24220995	.	+	.	ID=snoRNA;C/D box
chr1	coffea	ncrna	24345734	24346050	.	+	.	ID=lncRNA;sense
chr1	coffea	ncrna	24387265	24387480	.	-	.	ID=lncRNA;no_overlap
chr1	coffea	ncrna	24387801	24388280	.	+	.	ID=lncRNA;no_overlap
chr1	coffea	ncrna	25155559	25156089	.	+	.	ID=lncRNA;sense
chr1	coffea	ncrna	25188137	25188209	.	+	.	ID=tRNA;TGC
chr1	coffea	ncrna	25193152	25193254	.	-	.	ID=snRNA;U6
chr1	coffea	ncrna	25540819	25541232	.	+	.	ID=lncRNA;sense
chr1	coffea	ncrna	25862167	25862881	.	-	.	ID=lncRNA;antisense
chr1	coffea	ncrna	25876922	25877068	.	+	.	ID=snoRNA;C/D box
chr1	coffea	ncrna	25916582	25917111	.	+	.	ID=lncRNA;gene_overlap
chr1	coffea	ncrna	26678171	26678646	.	-	.	ID=lncRNA;no_overlap
chr1	coffea	ncrna	26689339	26689814	.	-	.	ID=lncRNA;no_overlap
chr1	coffea	ncrna	27060770	27061648	.	+	.	ID=lncRNA;no_overlap
chr1	coffea	ncrna	27260791	27261354	.	-	.	ID=lncRNA;no_overlap
chr1	coffea	ncrna	27330484	27330593	.	+	.	ID=snoRNA;C/D box
chr1	coffea	ncrna	27489761	27490414	.	-	.	ID=lncRNA;sense
chr1	coffea	ncrna	27533573	27533846	.	-	.	ID=lncRNA;no_overlap
chr1	coffea	ncrna	27610270	27610485	.	+	.	ID=lncRNA;no_overlap
chr1	coffea	ncrna	27613113	27613327	.	+	.	ID=lncRNA;no_overlap
chr1	coffea	ncrna	27724133	27724652	.	-	.	ID=lncRNA;no_overlap
chr1	coffea	ncrna	27875201	27875574	.	-	.	ID=lncRNA;no_overlap
chr1	coffea	ncrna	27877671	27877996	.	-	.	ID=lncRNA;no_overlap
chr1	coffea	ncrna	27889583	27889655	.	-	.	ID=tRNA;TCA
chr1	coffea	ncrna	27953691	27953805	.	+	.	ID=snoRNA;C/D box
chr1	coffea	ncrna	27961515	27961671	.	+	.	ID=snoRNA;C/D box
chr1	coffea	ncrna	28032241	28032313	.	+	.	ID=tRNA;CTT
chr1	coffea	ncrna	28195385	28196106	.	+	.	ID=lncRNA;sense
chr1	coffea	ncrna	28328685	28328790	.	+	.	ID=snoRNA;C/D box
chr1	coffea	ncrna	28504854	28505303	.	-	.	ID=lncRNA;no_overlap
chr1	coffea	ncrna	28531611	28531693	.	+	.	ID=tRNA;TAA
chr1	coffea	ncrna	28531753	28531824	.	-	.	ID=tRNA;TCC
chr1	coffea	ncrna	28646721	28646793	.	+	.	ID=tRNA;TCT
chr1	coffea	ncrna	28761289	28761361	.	+	.	ID=tRNA;CAT
chr1	coffea	ncrna	29059300	29059391	.	-	.	ID=tRNA;GTA
chr1	coffea	ncrna	29149833	29150122	.	-	.	ID=lncRNA;no_overlap
chr1	coffea	ncrna	29182194	29182667	.	-	.	ID=lncRNA;antisense
chr1	coffea	ncrna	29208007	29208431	.	-	.	ID=lncRNA;sense
chr1	coffea	ncrna	29320257	29321449	.	+	.	ID=lncRNA;no_overlap
chr1	coffea	ncrna	29362086	29362227	.	+	.	ID=snoRNA;C/D box
chr1	coffea	ncrna	29408676	29409237	.	+	.	ID=lncRNA;sense
chr1	coffea	ncrna	29587290	29587756	.	+	.	ID=lncRNA;no_overlap
chr1	coffea	ncrna	29612585	29613113	.	+	.	ID=lncRNA;sense
chr1	coffea	ncrna	29680217	29680332	.	+	.	ID=snoRNA;C/D box
chr1	coffea	ncrna	29937429	29937677	.	+	.	ID=lncRNA;no_overlap
chr1	coffea	ncrna	30024939	30025052	.	+	.	ID=snoRNA;C/D box
chr1	coffea	ncrna	30070993	30071064	.	-	.	ID=tRNA;AGG
chr1	coffea	ncrna	30156160	30156369	.	-	.	ID=lncRNA;sense
chr1	coffea	ncrna	30342702	30342897	.	-	.	ID=snRNA;U2
chr1	coffea	ncrna	30463621	30464089	.	-	.	ID=lncRNA;no_overlap
chr1	coffea	ncrna	30565547	30565945	.	+	.	ID=lncRNA;sense
chr1	coffea	ncrna	30611054	30611126	.	-	.	ID=tRNA;TCT
chr1	coffea	ncrna	30712337	30712701	.	+	.	ID=lncRNA;sense
chr1	coffea	ncrna	30774064	30774176	.	+	.	ID=snoRNA;C/D box
chr1	coffea	ncrna	30811266	30811346	.	-	.	ID=snoRNA;C/D box
chr1	coffea	ncrna	30902659	30903169	.	-	.	ID=lncRNA;no_overlap
chr1	coffea	ncrna	30903492	30903563	.	-	.	ID=tRNA;GTG
chr1	coffea	ncrna	31023697	31024113	.	-	.	ID=lncRNA;sense
chr1	coffea	ncrna	31090308	31090381	.	-	.	ID=tRNA;AAC
chr1	coffea	ncrna	31090503	31090576	.	-	.	ID=tRNA;AAC
chr1	coffea	ncrna	31093136	31093456	.	-	.	ID=lncRNA;antisense
chr1	coffea	ncrna	31094235	31094730	.	+	.	ID=lncRNA;sense
chr1	coffea	ncrna	31094852	31095343	.	+	.	ID=lncRNA;no_overlap
chr1	coffea	ncrna	31138085	31138156	.	+	.	ID=tRNA;GTG
chr1	coffea	ncrna	31365490	31365571	.	-	.	ID=tRNA;AGA
chr1	coffea	ncrna	31403648	31403924	.	+	.	ID=lncRNA;no_overlap
chr1	coffea	ncrna	31448911	31448983	.	+	.	ID=tRNA;TTT
chr1	coffea	ncrna	31456606	31456940	.	+	.	ID=lncRNA;antisense
chr1	coffea	ncrna	31528242	31528918	.	+	.	ID=lncRNA;sense
chr1	coffea	ncrna	31627011	31627290	.	-	.	ID=lncRNA;sense
chr1	coffea	ncrna	31649362	31649485	.	+	.	ID=snoRNA;C/D box
chr1	coffea	ncrna	31663464	31663568	.	+	.	ID=snoRNA;C/D box
chr1	coffea	ncrna	31770583	31770656	.	-	.	ID=tRNA;CAC
chr1	coffea	ncrna	31837221	31837292	.	-	.	ID=tRNA;GTC
chr1	coffea	ncrna	31900969	31901071	.	+	.	ID=snoRNA;C/D box
chr1	coffea	ncrna	31937334	31937742	.	-	.	ID=lncRNA;no_overlap
chr1	coffea	ncrna	31938323	31939160	.	-	.	ID=lncRNA;no_overlap
chr1	coffea	ncrna	32154631	32154860	.	-	.	ID=lncRNA;antisense
chr1	coffea	ncrna	32168293	32168664	.	+	.	ID=lncRNA;sense
chr1	coffea	ncrna	32203904	32204347	.	+	.	ID=lncRNA;no_overlap
chr1	coffea	ncrna	32391609	32392039	.	+	.	ID=lncRNA;gene_overlap
chr1	coffea	ncrna	32486747	32487302	.	+	.	ID=lncRNA;sense
chr1	coffea	ncrna	32545584	32545818	.	-	.	ID=lncRNA;no_overlap
chr1	coffea	ncrna	32570175	32570248	.	-	.	ID=tRNA;TAT
chr1	coffea	ncrna	32597698	32597770	.	+	.	ID=tRNA;CTC
chr1	coffea	ncrna	32608478	32608740	.	-	.	ID=lncRNA;sense
chr1	coffea	ncrna	32704914	32705303	.	-	.	ID=lncRNA;gene_overlap
chr1	coffea	ncrna	32732128	32732209	.	-	.	ID=tRNA;CGA
chr1	coffea	ncrna	32741902	32742050	.	+	.	ID=snoRNA;C/D box
chr1	coffea	ncrna	32748948	32749057	.	+	.	ID=snoRNA;C/D box
chr1	coffea	ncrna	32756087	32756366	.	+	.	ID=lncRNA;sense
chr1	coffea	ncrna	32756945	32757411	.	+	.	ID=lncRNA;sense
chr1	coffea	ncrna	32801626	32801696	.	+	.	ID=tRNA;GCC
chr1	coffea	ncrna	32829600	32829621	.	-	.	ID=miRNA;ccp-miR390a-1-3p
chr1	coffea	ncrna	32829604	32829625	.	+	.	ID=miRNA;ccp-miR390-5p
chr1	coffea	ncrna	32829704	32829725	.	-	.	ID=miRNA;ccp-miR390a-1-5p
chr1	coffea	ncrna	32829708	32829729	.	+	.	ID=miRNA;ccp-miR390-3p
chr1	coffea	ncrna	32927816	32928803	.	+	.	ID=lncRNA;no_overlap
chr1	coffea	ncrna	33050104	33050525	.	+	.	ID=lncRNA;no_overlap
chr1	coffea	ncrna	33161971	33162293	.	-	.	ID=lncRNA;sense
chr1	coffea	ncrna	33198259	33198733	.	-	.	ID=lncRNA;sense
chr1	coffea	ncrna	33215772	33215842	.	+	.	ID=tRNA;GCC
chr1	coffea	ncrna	33288585	33288732	.	+	.	ID=snoRNA;C/D box
chr1	coffea	ncrna	33301103	33301204	.	+	.	ID=snoRNA;H/ACA box
chr1	coffea	ncrna	33303959	33304253	.	-	.	ID=lncRNA;gene_overlap
chr1	coffea	ncrna	33347756	33348664	.	-	.	ID=lncRNA;sense
chr1	coffea	ncrna	33352073	33352280	.	-	.	ID=lncRNA;no_overlap
chr1	coffea	ncrna	33406208	33406629	.	-	.	ID=lncRNA;sense
chr1	coffea	ncrna	33433787	33434480	.	-	.	ID=lncRNA;gene_overlap
chr1	coffea	ncrna	33446225	33446247	.	-	.	ID=miRNA;miR319-1-3p
chr1	coffea	ncrna	33446234	33446255	.	+	.	ID=miRNA;ccp-miR319-1-5p
chr1	coffea	ncrna	33446384	33446405	.	-	.	ID=miRNA;miR319-1-5p
chr1	coffea	ncrna	33446385	33446406	.	+	.	ID=miRNA;ccp-miR319-1-3p
chr1	coffea	ncrna	33498594	33499012	.	-	.	ID=lncRNA;sense
chr1	coffea	ncrna	33738445	33739184	.	+	.	ID=lncRNA;sense
chr1	coffea	ncrna	33782972	33783226	.	-	.	ID=lncRNA;gene_overlap
chr1	coffea	ncrna	33808451	33808549	.	+	.	ID=snoRNA;C/D box
chr1	coffea	ncrna	33887333	33887405	.	-	.	ID=tRNA;TTT
chr1	coffea	ncrna	33943693	33944405	.	-	.	ID=lncRNA;sense
chr1	coffea	ncrna	33948443	33948963	.	+	.	ID=lncRNA;sense
chr1	coffea	ncrna	34011950	34012534	.	+	.	ID=lncRNA;gene_overlap
chr1	coffea	ncrna	34051656	34052212	.	-	.	ID=lncRNA;sense
chr1	coffea	ncrna	34233370	34233679	.	-	.	ID=lncRNA;no_overlap
chr1	coffea	ncrna	34328128	34328200	.	-	.	ID=tRNA;TTT
chr1	coffea	ncrna	34376963	34377239	.	+	.	ID=lncRNA;no_overlap
chr1	coffea	ncrna	34379134	34379852	.	+	.	ID=lncRNA;sense
chr1	coffea	ncrna	34430711	34431273	.	-	.	ID=lncRNA;sense
chr1	coffea	ncrna	34481436	34482113	.	+	.	ID=lncRNA;gene_overlap
chr1	coffea	ncrna	34486889	34487444	.	-	.	ID=lncRNA;gene_overlap
chr1	coffea	ncrna	34528963	34529319	.	-	.	ID=lncRNA;sense
chr1	coffea	ncrna	34551685	34552209	.	-	.	ID=lncRNA;sense
chr1	coffea	ncrna	34570402	34570486	.	+	.	ID=tRNA;CAT
chr1	coffea	ncrna	34572785	34572896	.	+	.	ID=snoRNA;C/D box
chr1	coffea	ncrna	34606014	34606532	.	+	.	ID=lncRNA;sense
chr1	coffea	ncrna	34615229	34615510	.	-	.	ID=lncRNA;sense
chr1	coffea	ncrna	34686690	34687222	.	+	.	ID=lncRNA;no_overlap
chr1	coffea	ncrna	34690522	34691053	.	+	.	ID=lncRNA;gene_overlap
chr1	coffea	ncrna	34781572	34781728	.	+	.	ID=snoRNA;C/D box
chr1	coffea	ncrna	34800218	34800291	.	+	.	ID=tRNA;AAC
chr1	coffea	ncrna	35015356	35015774	.	-	.	ID=lncRNA;sense
chr1	coffea	ncrna	35059239	35059511	.	-	.	ID=lncRNA;no_overlap
chr1	coffea	ncrna	35084235	35084380	.	+	.	ID=snoRNA;H/ACA box
chr1	coffea	ncrna	35400607	35400895	.	+	.	ID=lncRNA;sense
chr1	coffea	ncrna	35579751	35579821	.	-	.	ID=tRNA;GCC
chr1	coffea	ncrna	35630143	35630717	.	-	.	ID=lncRNA;sense
chr1	coffea	ncrna	35664360	35665184	.	-	.	ID=lncRNA;sense
chr1	coffea	ncrna	35757345	35757462	.	+	.	ID=snoRNA;C/D box
chr1	coffea	ncrna	35758340	35758995	.	-	.	ID=lncRNA;gene_overlap
chr1	coffea	ncrna	35945499	35945520	.	-	.	ID=miRNA;ccp-miR167-5-5p
chr1	coffea	ncrna	35945524	35945545	.	-	.	ID=miRNA;ccp-miR167-5-3p
chr1	coffea	ncrna	35961942	35962013	.	+	.	ID=tRNA;TTC
chr1	coffea	ncrna	36232112	36232560	.	+	.	ID=lncRNA;antisense
chr1	coffea	ncrna	36464018	36464290	.	-	.	ID=lncRNA;no_overlap
chr1	coffea	ncrna	36638124	36638205	.	+	.	ID=tRNA;TGA
chr1	coffea	ncrna	36653531	36653834	.	-	.	ID=lncRNA;sense
chr1	coffea	ncrna	36741107	36741179	.	+	.	ID=tRNA;TGC
chr1	coffea	ncrna	36741309	36741381	.	+	.	ID=tRNA;TGC
chr1	coffea	ncrna	36823845	36824068	.	-	.	ID=lncRNA;sense
chr1	coffea	ncrna	36859650	36859721	.	-	.	ID=tRNA;TGG
chr1	coffea	ncrna	36934254	36934731	.	+	.	ID=lncRNA;sense
chr1	coffea	ncrna	36939545	36939802	.	-	.	ID=lncRNA;sense
chr1	coffea	ncrna	36974584	36974893	.	-	.	ID=lncRNA;sense
chr1	coffea	ncrna	36987655	36987764	.	+	.	ID=snoRNA;C/D box
chr1	coffea	ncrna	37165859	37165929	.	-	.	ID=tRNA;CCC
chr1	coffea	ncrna	37224941	37225014	.	-	.	ID=tRNA;AAC
chr1	coffea	ncrna	37230936	37231165	.	+	.	ID=lncRNA;sense
chr1	coffea	ncrna	37245305	37245771	.	-	.	ID=lncRNA;sense
chr1	coffea	ncrna	37274149	37274865	.	-	.	ID=lncRNA;sense
chr1	coffea	ncrna	37522647	37523306	.	-	.	ID=lncRNA;sense
chr1	coffea	ncrna	37550380	37551240	.	-	.	ID=lncRNA;no_overlap
chr1	coffea	ncrna	37804639	37804894	.	-	.	ID=lncRNA;no_overlap
chr1	coffea	ncrna	37918461	37918780	.	-	.	ID=lncRNA;no_overlap
chr1	coffea	ncrna	38052591	38053050	.	+	.	ID=lncRNA;sense
chr1	coffea	ncrna	38072959	38073206	.	-	.	ID=lncRNA;no_overlap
chr1	coffea	ncrna	38077608	38077861	.	-	.	ID=lncRNA;no_overlap
chr1	coffea	ncrna	38110135	38110207	.	-	.	ID=tRNA;GAA
chr1	coffea	ncrna	38121977	38122777	.	-	.	ID=lncRNA;gene_overlap
chr2	coffea	chromosome	1	54522928	.	.	.	ID=chr2;Name=chr2
chr2	coffea	ncrna	2854	3392	.	-	.	ID=lncRNA;no_overlap
chr2	coffea	ncrna	97551	97680	.	+	.	ID=snoRNA;C/D box
chr2	coffea	ncrna	103008	103137	.	+	.	ID=snoRNA;C/D box
chr2	coffea	ncrna	222543	222685	.	+	.	ID=snoRNA;C/D box
chr2	coffea	ncrna	228729	229019	.	+	.	ID=lncRNA;gene_overlap
chr2	coffea	ncrna	236097	236339	.	-	.	ID=lncRNA;sense
chr2	coffea	ncrna	259680	260355	.	-	.	ID=lncRNA;sense
chr2	coffea	ncrna	266867	267099	.	-	.	ID=lncRNA;no_overlap
chr2	coffea	ncrna	341680	341965	.	-	.	ID=lncRNA;antisense
chr2	coffea	ncrna	369969	370200	.	+	.	ID=lncRNA;sense
chr2	coffea	ncrna	403193	403343	.	+	.	ID=snoRNA;H/ACA box
chr2	coffea	ncrna	407548	408193	.	-	.	ID=lncRNA;no_overlap
chr2	coffea	ncrna	475831	476591	.	-	.	ID=lncRNA;no_overlap
chr2	coffea	ncrna	494102	494536	.	+	.	ID=lncRNA;no_overlap
chr2	coffea	ncrna	560574	560799	.	-	.	ID=lncRNA;no_overlap
chr2	coffea	ncrna	691816	691942	.	+	.	ID=snoRNA;C/D box
chr2	coffea	ncrna	701732	702017	.	+	.	ID=lncRNA;sense
chr2	coffea	ncrna	764186	764306	.	+	.	ID=snoRNA;C/D box
chr2	coffea	ncrna	845116	845195	.	+	.	ID=tRNA;TAG
chr2	coffea	ncrna	895774	896051	.	+	.	ID=lncRNA;sense
chr2	coffea	ncrna	948835	949018	.	+	.	ID=snoRNA;C/D box
chr2	coffea	ncrna	972123	972565	.	+	.	ID=lncRNA;sense
chr2	coffea	ncrna	1056898	1057298	.	+	.	ID=lncRNA;sense
chr2	coffea	ncrna	1156648	1156798	.	-	.	ID=snRNA;U4
chr2	coffea	ncrna	1213241	1213351	.	+	.	ID=snoRNA;C/D box
chr2	coffea	ncrna	1275985	1276599	.	+	.	ID=lncRNA;antisense
chr2	coffea	ncrna	1285480	1285941	.	-	.	ID=lncRNA;sense
chr2	coffea	ncrna	1298802	1298959	.	+	.	ID=snoRNA;H/ACA box
chr2	coffea	ncrna	1364782	1364891	.	+	.	ID=snoRNA;C/D box
chr2	coffea	ncrna	1401077	1401240	.	+	.	ID=snoRNA;C/D box
chr2	coffea	ncrna	1453473	1453936	.	+	.	ID=lncRNA;sense
chr2	coffea	ncrna	1478996	1479628	.	-	.	ID=lncRNA;gene_overlap
chr2	coffea	ncrna	1581339	1581816	.	+	.	ID=lncRNA;no_overlap
chr2	coffea	ncrna	1594999	1595070	.	+	.	ID=tRNA;CAT
chr2	coffea	ncrna	1607678	1608118	.	+	.	ID=lncRNA;no_overlap
chr2	coffea	ncrna	1612248	1612688	.	+	.	ID=lncRNA;no_overlap
chr2	coffea	ncrna	1649572	1649909	.	-	.	ID=lncRNA;antisense
chr2	coffea	ncrna	1675783	1676449	.	-	.	ID=lncRNA;antisense
chr2	coffea	ncrna	1685836	1686101	.	-	.	ID=lncRNA;sense
chr2	coffea	ncrna	1832139	1832273	.	+	.	ID=snoRNA;C/D box
chr2	coffea	ncrna	1909506	1909929	.	-	.	ID=lncRNA;sense
chr2	coffea	ncrna	2049705	2050021	.	-	.	ID=lncRNA;sense
chr2	coffea	ncrna	2075711	2075782	.	-	.	ID=snoRNA;C/D box
chr2	coffea	ncrna	2083351	2083624	.	-	.	ID=lncRNA;no_overlap
chr2	coffea	ncrna	2302395	2302466	.	+	.	ID=tRNA;GCA
chr2	coffea	ncrna	2302535	2302606	.	+	.	ID=tRNA;GCA
chr2	coffea	ncrna	2302676	2302747	.	+	.	ID=tRNA;GCA
chr2	coffea	ncrna	2326934	2327251	.	-	.	ID=lncRNA;antisense
chr2	coffea	ncrna	2445438	2445607	.	+	.	ID=snoRNA;C/D box
chr2	coffea	ncrna	2447325	2447454	.	+	.	ID=snoRNA;H/ACA box
chr2	coffea	ncrna	2599632	2600111	.	-	.	ID=lncRNA;sense
chr2	coffea	ncrna	2664964	2665091	.	+	.	ID=snoRNA;C/D box
chr2	coffea	ncrna	2723519	2723591	.	-	.	ID=tRNA;unk
chr2	coffea	ncrna	2745929	2746238	.	-	.	ID=lncRNA;gene_overlap
chr2	coffea	ncrna	2750602	2750874	.	-	.	ID=lncRNA;no_overlap
chr2	coffea	ncrna	2784315	2784684	.	+	.	ID=lncRNA;sense
chr2	coffea	ncrna	2808753	2808825	.	-	.	ID=tRNA;unk
chr2	coffea	ncrna	2855756	2856422	.	+	.	ID=lncRNA;sense
chr2	coffea	ncrna	2921853	2922175	.	-	.	ID=lncRNA;sense
chr2	coffea	ncrna	2989253	2989987	.	+	.	ID=lncRNA;sense
chr2	coffea	ncrna	2997922	2998194	.	-	.	ID=lncRNA;no_overlap
chr2	coffea	ncrna	3059368	3059536	.	+	.	ID=snoRNA;C/D box
chr2	coffea	ncrna	3137743	3138205	.	+	.	ID=lncRNA;gene_overlap
chr2	coffea	ncrna	3145021	3145524	.	-	.	ID=lncRNA;antisense
chr2	coffea	ncrna	3379350	3379840	.	-	.	ID=lncRNA;sense
chr2	coffea	ncrna	3436316	3436650	.	+	.	ID=lncRNA;gene_overlap
chr2	coffea	ncrna	3485076	3485537	.	+	.	ID=lncRNA;gene_overlap
chr2	coffea	ncrna	3535782	3536553	.	-	.	ID=lncRNA;no_overlap
chr2	coffea	ncrna	3537233	3538038	.	-	.	ID=lncRNA;sense
chr2	coffea	ncrna	3675619	3676103	.	-	.	ID=lncRNA;sense
chr2	coffea	ncrna	3720091	3720610	.	+	.	ID=lncRNA;sense
chr2	coffea	ncrna	3738802	3738926	.	+	.	ID=snoRNA;C/D box
chr2	coffea	ncrna	3744561	3744969	.	+	.	ID=lncRNA;no_overlap
chr2	coffea	ncrna	3850746	3851186	.	-	.	ID=lncRNA;sense
chr2	coffea	ncrna	3908519	3908715	.	+	.	ID=snoRNA;C/D box
chr2	coffea	ncrna	3981671	3982110	.	-	.	ID=lncRNA;sense
chr2	coffea	ncrna	4003421	4003862	.	+	.	ID=lncRNA;sense
chr2	coffea	ncrna	4029378	4029399	.	-	.	ID=miRNA;ccp-miR319c-2-3p
chr2	coffea	ncrna	4029425	4029447	.	-	.	ID=miRNA;nmiR-1-3p
chr2	coffea	ncrna	4029477	4029498	.	-	.	ID=miRNA;nmiR-1-5p
chr2	coffea	ncrna	4029527	4029548	.	-	.	ID=miRNA;ccp-miR319c-2-5p
chr2	coffea	ncrna	4029970	4030235	.	-	.	ID=lncRNA;gene_overlap
chr2	coffea	ncrna	4085655	4085728	.	-	.	ID=tRNA;AAT
chr2	coffea	ncrna	4124564	4124675	.	+	.	ID=snoRNA;C/D box
chr2	coffea	ncrna	4515096	4515617	.	-	.	ID=lncRNA;gene_overlap
chr2	coffea	ncrna	4521473	4521586	.	+	.	ID=snoRNA;C/D box
chr2	coffea	ncrna	4555434	4556050	.	-	.	ID=lncRNA;no_overlap
chr2	coffea	ncrna	4786714	4786795	.	+	.	ID=tRNA;CGA
chr2	coffea	ncrna	4825246	4825422	.	+	.	ID=snoRNA;C/D box
chr2	coffea	ncrna	4877576	4877649	.	-	.	ID=tRNA;AAT
chr2	coffea	ncrna	4915381	4915462	.	-	.	ID=tRNA;CGA
chr2	coffea	ncrna	4915548	4915620	.	-	.	ID=tRNA;CTT
chr2	coffea	ncrna	4936238	4936321	.	+	.	ID=tRNA;CAA
chr2	coffea	ncrna	4975864	4976144	.	+	.	ID=lncRNA;sense
chr2	coffea	ncrna	5272307	5272869	.	+	.	ID=lncRNA;sense
chr2	coffea	ncrna	5290883	5291119	.	+	.	ID=lncRNA;gene_overlap
chr2	coffea	ncrna	5292008	5292398	.	-	.	ID=lncRNA;no_overlap
chr2	coffea	ncrna	5408574	5409106	.	+	.	ID=lncRNA;no_overlap
chr2	coffea	ncrna	5466798	5466924	.	+	.	ID=snoRNA;H/ACA box
chr2	coffea	ncrna	5510082	5510154	.	+	.	ID=tRNA;CCT
chr2	coffea	ncrna	5540866	5541178	.	-	.	ID=lncRNA;antisense
chr2	coffea	ncrna	5587565	5587586	.	-	.	ID=miRNA;ccp-miR393a-3p
chr2	coffea	ncrna	5587678	5587699	.	-	.	ID=miRNA;ccp-miR393a-5p
chr2	coffea	ncrna	5630749	5631021	.	+	.	ID=lncRNA;no_overlap
chr2	coffea	ncrna	5704449	5704520	.	-	.	ID=tRNA;AGG
chr2	coffea	ncrna	5704595	5704666	.	-	.	ID=tRNA;AGG
chr2	coffea	ncrna	5795533	5796094	.	-	.	ID=lncRNA;gene_overlap
chr2	coffea	ncrna	5811182	5811255	.	+	.	ID=tRNA;CAC
chr2	coffea	ncrna	5840144	5840581	.	+	.	ID=lncRNA;sense
chr2	coffea	ncrna	5977723	5978156	.	+	.	ID=lncRNA;antisense
chr2	coffea	ncrna	6009143	6009388	.	-	.	ID=lncRNA;gene_overlap
chr2	coffea	ncrna	6092599	6092620	.	+	.	ID=miRNA;ccp-miR172-1-3p
chr2	coffea	ncrna	6092620	6092641	.	+	.	ID=miRNA;ccp-miR172-1-5p
chr2	coffea	ncrna	6177459	6177672	.	-	.	ID=lncRNA;no_overlap
chr2	coffea	ncrna	6205311	6205420	.	+	.	ID=snoRNA;C/D box
chr2	coffea	ncrna	6216885	6216957	.	-	.	ID=tRNA;TTT
chr2	coffea	ncrna	6258113	6258711	.	+	.	ID=lncRNA;gene_overlap
chr2	coffea	ncrna	6289632	6289704	.	-	.	ID=tRNA;CTT
chr2	coffea	ncrna	6339069	6339192	.	+	.	ID=snoRNA;C/D box
chr2	coffea	ncrna	6434734	6434806	.	-	.	ID=tRNA;CCG
chr2	coffea	ncrna	6435403	6435474	.	-	.	ID=tRNA;GTG
chr2	coffea	ncrna	6476186	6476306	.	+	.	ID=snoRNA;C/D box
chr2	coffea	ncrna	6538399	6538470	.	-	.	ID=tRNA;GCA
chr2	coffea	ncrna	6569210	6569519	.	+	.	ID=lncRNA;sense
chr2	coffea	ncrna	6637273	6637737	.	-	.	ID=lncRNA;no_overlap
chr2	coffea	ncrna	6704579	6704861	.	-	.	ID=lncRNA;sense
chr2	coffea	ncrna	6793570	6793641	.	+	.	ID=tRNA;GTG
chr2	coffea	ncrna	6815920	6816277	.	+	.	ID=lncRNA;sense
chr2	coffea	ncrna	6817013	6817170	.	+	.	ID=snRNA;U12
chr2	coffea	ncrna	6942818	6943114	.	+	.	ID=lncRNA;sense
chr2	coffea	ncrna	7093743	7093893	.	+	.	ID=snoRNA;C/D box
chr2	coffea	ncrna	7107425	7107859	.	-	.	ID=lncRNA;sense
chr2	coffea	ncrna	7198533	7198815	.	-	.	ID=lncRNA;sense
chr2	coffea	ncrna	7224971	7225043	.	+	.	ID=tRNA;CCG
chr2	coffea	ncrna	7279318	7279696	.	-	.	ID=lncRNA;no_overlap
chr2	coffea	ncrna	7309650	7310060	.	+	.	ID=lncRNA;no_overlap
chr2	coffea	ncrna	7414772	7415250	.	-	.	ID=lncRNA;sense
chr2	coffea	ncrna	7420288	7420416	.	+	.	ID=snoRNA;C/D box
chr2	coffea	ncrna	7470026	7470311	.	-	.	ID=lncRNA;sense
chr2	coffea	ncrna	7487166	7487382	.	-	.	ID=lncRNA;no_overlap
chr2	coffea	ncrna	7667028	7667713	.	+	.	ID=lncRNA;sense
chr2	coffea	ncrna	7731502	7731844	.	-	.	ID=lncRNA;gene_overlap
chr2	coffea	ncrna	7803311	7803990	.	+	.	ID=lncRNA;sense
chr2	coffea	ncrna	7823881	7824284	.	-	.	ID=lncRNA;no_overlap
chr2	coffea	ncrna	7840809	7840908	.	+	.	ID=snoRNA;C/D box
chr2	coffea	ncrna	7878465	7879067	.	-	.	ID=lncRNA;gene_overlap
chr2	coffea	ncrna	8067975	8068642	.	+	.	ID=lncRNA;antisense
chr2	coffea	ncrna	8118168	8118682	.	+	.	ID=lncRNA;sense
chr2	coffea	ncrna	8153607	8154009	.	-	.	ID=lncRNA;antisense
chr2	coffea	ncrna	8222990	8223142	.	+	.	ID=snoRNA;C/D box
chr2	coffea	ncrna	8372384	8372456	.	+	.	ID=tRNA;TCT
chr2	coffea	ncrna	8480800	8481199	.	-	.	ID=lncRNA;gene_overlap
chr2	coffea	ncrna	8606768	8606840	.	+	.	ID=tRNA;TCT
chr2	coffea	ncrna	8640599	8641126	.	+	.	ID=lncRNA;no_overlap
chr2	coffea	ncrna	8796361	8796949	.	-	.	ID=lncRNA;sense
chr2	coffea	ncrna	8844152	8844240	.	-	.	ID=tRNA;GTA
chr2	coffea	ncrna	8845423	8847209	.	+	.	ID=lncRNA;sense
chr2	coffea	ncrna	8974716	8974737	.	-	.	ID=miRNA;ccp-miR172-3-3p
chr2	coffea	ncrna	8974810	8974830	.	-	.	ID=miRNA;ccp-miR172-3-5p
chr2	coffea	ncrna	9012988	9013233	.	+	.	ID=lncRNA;no_overlap
chr2	coffea	ncrna	9151498	9151620	.	+	.	ID=snoRNA;C/D box
chr2	coffea	ncrna	9252975	9253244	.	+	.	ID=lncRNA;sense
chr2	coffea	ncrna	9303166	9303529	.	-	.	ID=lncRNA;gene_overlap
chr2	coffea	ncrna	9322380	9322547	.	+	.	ID=snoRNA;C/D box
chr2	coffea	ncrna	9365057	9365128	.	+	.	ID=tRNA;AGG
chr2	coffea	ncrna	9427160	9427484	.	+	.	ID=lncRNA;sense
chr2	coffea	ncrna	9899654	9899888	.	-	.	ID=lncRNA;no_overlap
chr2	coffea	ncrna	9918666	9919102	.	-	.	ID=lncRNA;sense
chr2	coffea	ncrna	9944123	9944656	.	-	.	ID=lncRNA;no_overlap
chr2	coffea	ncrna	9980673	9980795	.	+	.	ID=snoRNA;C/D box
chr2	coffea	ncrna	10065527	10065965	.	-	.	ID=lncRNA;gene_overlap
chr2	coffea	ncrna	10169425	10169758	.	+	.	ID=lncRNA;sense
chr2	coffea	ncrna	10188128	10188568	.	+	.	ID=lncRNA;no_overlap
chr2	coffea	ncrna	10313051	10313265	.	-	.	ID=lncRNA;no_overlap
chr2	coffea	ncrna	10393026	10393613	.	+	.	ID=lncRNA;no_overlap
chr2	coffea	ncrna	10527824	10528062	.	-	.	ID=lncRNA;no_overlap
chr2	coffea	ncrna	10552273	10552344	.	+	.	ID=tRNA;GTC
chr2	coffea	ncrna	10552922	10552993	.	+	.	ID=tRNA;GTC
chr2	coffea	ncrna	10613248	10613503	.	+	.	ID=lncRNA;no_overlap
chr2	coffea	ncrna	10621470	10621725	.	+	.	ID=lncRNA;no_overlap
chr2	coffea	ncrna	10920152	10920374	.	+	.	ID=lncRNA;sense
chr2	coffea	ncrna	10941289	10941768	.	-	.	ID=lncRNA;no_overlap
chr2	coffea	ncrna	11191523	11191796	.	+	.	ID=lncRNA;no_overlap
chr2	coffea	ncrna	11364616	11364688	.	+	.	ID=tRNA;TAC
chr2	coffea	ncrna	11451937	11452217	.	+	.	ID=lncRNA;gene_overlap
chr2	coffea	ncrna	11491021	11491312	.	-	.	ID=lncRNA;sense
chr2	coffea	ncrna	11515169	11515452	.	+	.	ID=lncRNA;gene_overlap
chr2	coffea	ncrna	11606705	11607007	.	+	.	ID=lncRNA;sense
chr2	coffea	ncrna	11615864	11615996	.	+	.	ID=snoRNA;C/D box
chr2	coffea	ncrna	11633494	11633949	.	+	.	ID=lncRNA;no_overlap
chr2	coffea	ncrna	11643895	11644131	.	-	.	ID=lncRNA;antisense
chr2	coffea	ncrna	11753123	11753225	.	+	.	ID=snRNA;U6
chr2	coffea	ncrna	11786894	11787320	.	-	.	ID=lncRNA;gene_overlap
chr2	coffea	ncrna	11933128	11933719	.	-	.	ID=lncRNA;sense
chr2	coffea	ncrna	12015186	12015375	.	+	.	ID=snoRNA;C/D box
chr2	coffea	ncrna	12331972	12332190	.	+	.	ID=lncRNA;no_overlap
chr2	coffea	ncrna	12338885	12339104	.	+	.	ID=lncRNA;no_overlap
chr2	coffea	ncrna	12341248	12341467	.	+	.	ID=lncRNA;no_overlap
chr2	coffea	ncrna	12387741	12388011	.	-	.	ID=lncRNA;no_overlap
chr2	coffea	ncrna	12511411	12511484	.	+	.	ID=tRNA;TAT
chr2	coffea	ncrna	12975724	12977046	.	-	.	ID=lncRNA;no_overlap
chr2	coffea	ncrna	12996079	12996149	.	-	.	ID=tRNA;GCC
chr2	coffea	ncrna	12996275	12996345	.	-	.	ID=tRNA;GCC
chr2	coffea	ncrna	13175006	13175441	.	+	.	ID=lncRNA;sense
chr2	coffea	ncrna	13195886	13195976	.	+	.	ID=snoRNA;C/D box
chr2	coffea	ncrna	13288642	13289154	.	-	.	ID=lncRNA;no_overlap
chr2	coffea	ncrna	13542151	13542425	.	-	.	ID=lncRNA;no_overlap
chr2	coffea	ncrna	13729620	13729877	.	+	.	ID=lncRNA;sense
chr2	coffea	ncrna	13760541	13760613	.	+	.	ID=tRNA;CTC
chr2	coffea	ncrna	13843152	13843821	.	+	.	ID=lncRNA;gene_overlap
chr2	coffea	ncrna	13862029	13862050	.	-	.	ID=miRNA;ccp-miR399f-3p
chr2	coffea	ncrna	13862139	13862160	.	-	.	ID=miRNA;ccp-miR399f-5p
chr2	coffea	ncrna	13865592	13865613	.	-	.	ID=miRNA;ccp-miR399-5-3p
chr2	coffea	ncrna	13865596	13865617	.	+	.	ID=miRNA;ccp-miR399-2-5p
chr2	coffea	ncrna	13865659	13865680	.	+	.	ID=miRNA;ccp-miR399-2-3p
chr2	coffea	ncrna	13865684	13865705	.	-	.	ID=miRNA;ccp-miR399-5-5p
chr2	coffea	ncrna	13887010	13887125	.	+	.	ID=snoRNA;C/D box
chr2	coffea	ncrna	13906331	13906352	.	+	.	ID=miRNA;ccp-miR399-1-5p
chr2	coffea	ncrna	13906382	13906403	.	+	.	ID=miRNA;ccp-miR399-1-3p
chr2	coffea	ncrna	13915848	13915869	.	+	.	ID=miRNA;ccp-miR399-3-5p
chr2	coffea	ncrna	13915910	13915931	.	+	.	ID=miRNA;ccp-miR399-3-3p
chr2	coffea	ncrna	13918962	13918983	.	-	.	ID=miRNA;ccp-miR399-4-3p
chr2	coffea	ncrna	13919042	13919064	.	-	.	ID=miRNA;ccp-miR399-4-5p
chr2	coffea	ncrna	14242004	14242450	.	-	.	ID=lncRNA;antisense
chr2	coffea	ncrna	14255048	14255121	.	+	.	ID=tRNA;AAT
chr2	coffea	ncrna	14274230	14274515	.	-	.	ID=lncRNA;antisense
chr2	coffea	ncrna	14374011	14374736	.	+	.	ID=lncRNA;gene_overlap
chr2	coffea	ncrna	15005135	15005291	.	+	.	ID=snoRNA;C/D box
chr2	coffea	ncrna	15111804	15112057	.	-	.	ID=lncRNA;sense
chr2	coffea	ncrna	15133526	15133931	.	+	.	ID=lncRNA;no_overlap
chr2	coffea	ncrna	15191972	15192183	.	+	.	ID=lncRNA;sense
chr2	coffea	ncrna	15280268	15281021	.	+	.	ID=lncRNA;sense
chr2	coffea	ncrna	15471317	15471400	.	-	.	ID=tRNA;CAA
chr2	coffea	ncrna	15516471	15516846	.	+	.	ID=lncRNA;sense
chr2	coffea	ncrna	15546371	15546892	.	-	.	ID=lncRNA;gene_overlap
chr2	coffea	ncrna	15556209	15556630	.	-	.	ID=lncRNA;gene_overlap
chr2	coffea	ncrna	15574756	15575266	.	-	.	ID=lncRNA;sense
chr2	coffea	ncrna	15620861	15621657	.	+	.	ID=lncRNA;sense
chr2	coffea	ncrna	15667797	15667868	.	+	.	ID=tRNA;CGG
chr2	coffea	ncrna	15670512	15670614	.	+	.	ID=snoRNA;C/D box
chr2	coffea	ncrna	15810906	15811049	.	+	.	ID=snoRNA;C/D box
chr2	coffea	ncrna	15839193	15839705	.	-	.	ID=lncRNA;no_overlap
chr2	coffea	ncrna	15902623	15902976	.	+	.	ID=lncRNA;antisense
chr2	coffea	ncrna	15903604	15903706	.	+	.	ID=snoRNA;C/D box
chr2	coffea	ncrna	15916455	15916895	.	+	.	ID=lncRNA;no_overlap
chr2	coffea	ncrna	15921025	15921465	.	+	.	ID=lncRNA;no_overlap
chr2	coffea	ncrna	15925595	15926035	.	+	.	ID=lncRNA;no_overlap
chr2	coffea	ncrna	16057109	16057194	.	+	.	ID=snoRNA;C/D box
chr2	coffea	ncrna	16065094	16065813	.	+	.	ID=lncRNA;no_overlap
chr2	coffea	ncrna	16149908	16149979	.	-	.	ID=tRNA;CTG
chr2	coffea	ncrna	16279143	16279288	.	+	.	ID=snoRNA;C/D box
chr2	coffea	ncrna	16385931	16386068	.	-	.	ID=snoRNA;H/ACA box
chr2	coffea	ncrna	16459860	16460340	.	+	.	ID=lncRNA;no_overlap
chr2	coffea	ncrna	16473416	16473489	.	-	.	ID=tRNA;GTT
chr2	coffea	ncrna	16539211	16539284	.	-	.	ID=tRNA;AAT
chr2	coffea	ncrna	16595828	16595900	.	+	.	ID=tRNA;CGC
chr2	coffea	ncrna	16597791	16598534	.	-	.	ID=lncRNA;antisense
chr2	coffea	ncrna	16735230	16735860	.	+	.	ID=lncRNA;no_overlap
chr2	coffea	ncrna	16880401	16880643	.	-	.	ID=lncRNA;sense
chr2	coffea	ncrna	17023186	17023258	.	+	.	ID=tRNA;CCT
chr2	coffea	ncrna	17023349	17024253	.	+	.	ID=lncRNA;sense
chr2	coffea	ncrna	17121920	17122187	.	+	.	ID=lncRNA;gene_overlap
chr2	coffea	ncrna	17123185	17123257	.	+	.	ID=tRNA;TCT
chr2	coffea	ncrna	17178801	17179456	.	-	.	ID=lncRNA;sense
chr2	coffea	ncrna	17350562	17351077	.	+	.	ID=lncRNA;sense
chr2	coffea	ncrna	17401055	17401541	.	+	.	ID=lncRNA;gene_overlap
chr2	coffea	ncrna	17456255	17456510	.	+	.	ID=lncRNA;no_overlap
chr2	coffea	ncrna	17458141	17458601	.	-	.	ID=lncRNA;no_overlap
chr2	coffea	ncrna	17512427	17513144	.	+	.	ID=lncRNA;sense
chr2	coffea	ncrna	17517783	17518282	.	-	.	ID=lncRNA;sense
chr2	coffea	ncrna	17614270	17614376	.	+	.	ID=snoRNA;C/D box
chr2	coffea	ncrna	17782747	17783222	.	-	.	ID=lncRNA;sense
chr2	coffea	ncrna	17802059	17802132	.	-	.	ID=tRNA;GTT
chr2	coffea	ncrna	17846191	17846262	.	+	.	ID=tRNA;TCC
chr2	coffea	ncrna	17854033	17854104	.	-	.	ID=tRNA;TGG
chr2	coffea	ncrna	17855323	17855394	.	-	.	ID=tRNA;TGG
chr2	coffea	ncrna	17856402	17856473	.	-	.	ID=tRNA;TGG
chr2	coffea	ncrna	17856921	17856992	.	-	.	ID=tRNA;TGG
chr2	coffea	ncrna	17857721	17857792	.	-	.	ID=tRNA;TGG
chr2	coffea	ncrna	17883369	17885019	.	-	.	ID=lncRNA;sense
chr2	coffea	ncrna	18036659	18037073	.	+	.	ID=lncRNA;no_overlap
chr2	coffea	ncrna	18140317	18140956	.	-	.	ID=lncRNA;sense
chr2	coffea	ncrna	18187431	18187979	.	-	.	ID=lncRNA;antisense
chr2	coffea	ncrna	18253629	18253702	.	-	.	ID=tRNA;AAC
chr2	coffea	ncrna	18292838	18293287	.	-	.	ID=lncRNA;antisense
chr2	coffea	ncrna	18378623	18379623	.	+	.	ID=lncRNA;sense
chr2	coffea	ncrna	18380572	18380925	.	-	.	ID=lncRNA;no_overlap
chr2	coffea	ncrna	18465369	18465493	.	+	.	ID=snoRNA;C/D box
chr2	coffea	ncrna	18787041	18787112	.	+	.	ID=tRNA;GTT
chr2	coffea	ncrna	18809439	18809522	.	-	.	ID=tRNA;CAA
chr2	coffea	ncrna	18833793	18834012	.	-	.	ID=lncRNA;no_overlap
chr2	coffea	ncrna	18886708	18886924	.	-	.	ID=lncRNA;sense
chr2	coffea	ncrna	19011037	19011121	.	+	.	ID=tRNA;CAT
chr2	coffea	ncrna	19020085	19020168	.	+	.	ID=tRNA;GTA
chr2	coffea	ncrna	19110582	19111033	.	+	.	ID=lncRNA;no_overlap
chr2	coffea	ncrna	19170784	19170915	.	+	.	ID=snoRNA;C/D box
chr2	coffea	ncrna	19271543	19271637	.	+	.	ID=snoRNA;C/D box
chr2	coffea	ncrna	19414290	19414762	.	-	.	ID=lncRNA;sense
chr2	coffea	ncrna	19554474	19554552	.	+	.	ID=tRNA;TGG
chr2	coffea	ncrna	19588484	19588823	.	-	.	ID=lncRNA;sense
chr2	coffea	ncrna	19591654	19591774	.	+	.	ID=snoRNA;C/D box
chr2	coffea	ncrna	19757231	19757426	.	-	.	ID=snRNA;U2
chr2	coffea	ncrna	19769904	19770099	.	+	.	ID=snRNA;U2
chr2	coffea	ncrna	19785949	19786499	.	+	.	ID=lncRNA;sense
chr2	coffea	ncrna	19802599	19802938	.	+	.	ID=lncRNA;sense
chr2	coffea	ncrna	19843472	19845584	.	+	.	ID=lncRNA;sense
chr2	coffea	ncrna	19847526	19848260	.	+	.	ID=lncRNA;sense
chr2	coffea	ncrna	19854462	19854909	.	-	.	ID=lncRNA;no_overlap
chr2	coffea	ncrna	19887839	19887962	.	+	.	ID=snoRNA;C/D box
chr2	coffea	ncrna	19973552	19974067	.	+	.	ID=lncRNA;sense
chr2	coffea	ncrna	20085994	20086660	.	-	.	ID=lncRNA;sense
chr2	coffea	ncrna	20099195	20099710	.	+	.	ID=lncRNA;sense
chr2	coffea	ncrna	20120880	20120953	.	+	.	ID=tRNA;TCG
chr2	coffea	ncrna	20136117	20136686	.	+	.	ID=lncRNA;sense
chr2	coffea	ncrna	20272213	20272677	.	-	.	ID=lncRNA;sense
chr2	coffea	ncrna	20513429	20517073	.	-	.	ID=lncRNA;sense
chr2	coffea	ncrna	20547682	20548368	.	+	.	ID=lncRNA;sense
chr2	coffea	ncrna	20642770	20642930	.	+	.	ID=snRNA;U1
chr2	coffea	ncrna	21047795	21047867	.	-	.	ID=tRNA;CTT
chr2	coffea	ncrna	21048618	21048863	.	-	.	ID=lncRNA;sense
chr2	coffea	ncrna	21058690	21059523	.	+	.	ID=lncRNA;gene_overlap
chr2	coffea	ncrna	21425519	21425939	.	-	.	ID=lncRNA;sense
chr2	coffea	ncrna	21439709	21439832	.	+	.	ID=snoRNA;C/D box
chr2	coffea	ncrna	21454555	21454684	.	+	.	ID=snoRNA;C/D box
chr2	coffea	ncrna	21901283	21901379	.	+	.	ID=snoRNA;C/D box
chr2	coffea	ncrna	22074250	22074528	.	-	.	ID=lncRNA;sense
chr2	coffea	ncrna	22249570	22250092	.	-	.	ID=lncRNA;gene_overlap
chr2	coffea	ncrna	22394798	22395327	.	+	.	ID=lncRNA;antisense
chr2	coffea	ncrna	22448603	22448741	.	+	.	ID=snoRNA;C/D box
chr2	coffea	ncrna	22703449	22706859	.	-	.	ID=lncRNA;sense
chr2	coffea	ncrna	22725450	22725541	.	-	.	ID=snoRNA;C/D box
chr2	coffea	ncrna	22725720	22725811	.	-	.	ID=snoRNA;C/D box
chr2	coffea	ncrna	22733523	22733842	.	+	.	ID=lncRNA;no_overlap
chr2	coffea	ncrna	22778109	22778180	.	-	.	ID=tRNA;CCA
chr2	coffea	ncrna	22813339	22814900	.	+	.	ID=lncRNA;sense
chr2	coffea	ncrna	22895066	22895343	.	+	.	ID=lncRNA;sense
chr2	coffea	ncrna	23126693	23127194	.	+	.	ID=lncRNA;gene_overlap
chr2	coffea	ncrna	23399944	23400162	.	-	.	ID=lncRNA;gene_overlap
chr2	coffea	ncrna	23460209	23460688	.	-	.	ID=lncRNA;no_overlap
chr2	coffea	ncrna	23593980	23594596	.	+	.	ID=lncRNA;no_overlap
chr2	coffea	ncrna	23664146	23664246	.	-	.	ID=snRNA;U6
chr2	coffea	ncrna	23691802	23692335	.	+	.	ID=lncRNA;no_overlap
chr2	coffea	ncrna	23983562	23984037	.	-	.	ID=lncRNA;no_overlap
chr2	coffea	ncrna	24015668	24016119	.	+	.	ID=lncRNA;no_overlap
chr2	coffea	ncrna	24303458	24303958	.	+	.	ID=lncRNA;gene_overlap
chr2	coffea	ncrna	24382727	24382984	.	+	.	ID=lncRNA;no_overlap
chr2	coffea	ncrna	24429511	24429641	.	+	.	ID=snoRNA;C/D box
chr2	coffea	ncrna	24498642	24498918	.	+	.	ID=lncRNA;no_overlap
chr2	coffea	ncrna	24511178	24511521	.	-	.	ID=lncRNA;no_overlap
chr2	coffea	ncrna	24516092	24516173	.	-	.	ID=tRNA;GCT
chr2	coffea	ncrna	24660896	24661040	.	+	.	ID=rRNA;5s
chr2	coffea	ncrna	24660900	24660982	.	+	.	ID=tRNA;TTC
chr2	coffea	ncrna	24668497	24668768	.	+	.	ID=lncRNA;no_overlap
chr2	coffea	ncrna	24761526	24762186	.	+	.	ID=lncRNA;gene_overlap
chr2	coffea	ncrna	24795738	24795850	.	+	.	ID=snoRNA;C/D box
chr2	coffea	ncrna	25226393	25226465	.	-	.	ID=tRNA;TCT
chr2	coffea	ncrna	25355327	25356073	.	+	.	ID=lncRNA;gene_overlap
chr2	coffea	ncrna	25376735	25376845	.	+	.	ID=snoRNA;C/D box
chr2	coffea	ncrna	25407594	25407811	.	+	.	ID=lncRNA;no_overlap
chr2	coffea	ncrna	25574710	25574794	.	-	.	ID=snoRNA;C/D box
chr2	coffea	ncrna	25574710	25574791	.	-	.	ID=tRNA;TTC
chr2	coffea	ncrna	25693623	25693752	.	+	.	ID=snoRNA;C/D box
chr2	coffea	ncrna	26002641	26003325	.	+	.	ID=lncRNA;sense
chr2	coffea	ncrna	26150307	26150785	.	+	.	ID=lncRNA;no_overlap
chr2	coffea	ncrna	26265131	26265212	.	-	.	ID=tRNA;GCT
chr2	coffea	ncrna	26417209	26421318	.	+	.	ID=lncRNA;sense
chr2	coffea	ncrna	26442375	26442507	.	+	.	ID=snoRNA;C/D box
chr2	coffea	ncrna	26628972	26629547	.	-	.	ID=lncRNA;no_overlap
chr2	coffea	ncrna	26655023	26655129	.	+	.	ID=snoRNA;C/D box
chr2	coffea	ncrna	26703636	26703726	.	+	.	ID=snRNA;U6
chr2	coffea	ncrna	26875432	26875565	.	+	.	ID=snoRNA;C/D box
chr2	coffea	ncrna	27115495	27115566	.	-	.	ID=tRNA;TCC
chr2	coffea	ncrna	27727563	27727809	.	+	.	ID=lncRNA;gene_overlap
chr2	coffea	ncrna	28234469	28235328	.	+	.	ID=lncRNA;no_overlap
chr2	coffea	ncrna	29172196	29172918	.	+	.	ID=lncRNA;sense
chr2	coffea	ncrna	29222732	29223320	.	+	.	ID=lncRNA;no_overlap
chr2	coffea	ncrna	29226263	29226850	.	+	.	ID=lncRNA;no_overlap
chr2	coffea	ncrna	29630403	29630941	.	+	.	ID=lncRNA;no_overlap
chr2	coffea	ncrna	29657011	29657525	.	+	.	ID=lncRNA;no_overlap
chr2	coffea	ncrna	29925425	29926522	.	+	.	ID=lncRNA;no_overlap
chr2	coffea	ncrna	29965027	29965282	.	-	.	ID=lncRNA;no_overlap
chr2	coffea	ncrna	29999922	30000133	.	-	.	ID=lncRNA;no_overlap
chr2	coffea	ncrna	30146789	30147263	.	-	.	ID=lncRNA;no_overlap
chr2	coffea	ncrna	30194279	30194566	.	+	.	ID=lncRNA;no_overlap
chr2	coffea	ncrna	30204585	30205172	.	-	.	ID=lncRNA;no_overlap
chr2	coffea	ncrna	30221334	30221621	.	+	.	ID=lncRNA;no_overlap
chr2	coffea	ncrna	30561641	30561855	.	-	.	ID=lncRNA;no_overlap
chr2	coffea	ncrna	31030886	31031102	.	-	.	ID=lncRNA;no_overlap
chr2	coffea	ncrna	31131205	31131714	.	-	.	ID=lncRNA;no_overlap
chr2	coffea	ncrna	31296561	31297073	.	-	.	ID=lncRNA;no_overlap
chr2	coffea	ncrna	31300270	31300710	.	+	.	ID=lncRNA;no_overlap
chr2	coffea	ncrna	31315497	31316209	.	-	.	ID=lncRNA;no_overlap
chr2	coffea	ncrna	31323272	31323784	.	+	.	ID=lncRNA;no_overlap
chr2	coffea	ncrna	31415390	31415463	.	-	.	ID=tRNA;CCA
chr2	coffea	ncrna	31415623	31415696	.	-	.	ID=tRNA;TGG
chr2	coffea	ncrna	31416319	31416628	.	-	.	ID=lncRNA;no_overlap
chr2	coffea	ncrna	31482775	31482928	.	+	.	ID=snoRNA;C/D box
chr2	coffea	ncrna	31494753	31494871	.	+	.	ID=snoRNA;C/D box
chr2	coffea	ncrna	31592439	31592592	.	+	.	ID=snoRNA;C/D box
chr2	coffea	ncrna	31746968	31747505	.	-	.	ID=lncRNA;no_overlap
chr2	coffea	ncrna	31752347	31753104	.	+	.	ID=lncRNA;no_overlap
chr2	coffea	ncrna	31875846	31876705	.	+	.	ID=lncRNA;no_overlap
chr2	coffea	ncrna	31923846	31924311	.	+	.	ID=lncRNA;no_overlap
chr2	coffea	ncrna	31928040	31928505	.	+	.	ID=lncRNA;no_overlap
chr2	coffea	ncrna	32028776	32029314	.	+	.	ID=lncRNA;no_overlap
chr2	coffea	ncrna	32054809	32055166	.	-	.	ID=lncRNA;no_overlap
chr2	coffea	ncrna	32367307	32367766	.	+	.	ID=lncRNA;no_overlap
chr2	coffea	ncrna	32424173	32424826	.	+	.	ID=lncRNA;no_overlap
chr2	coffea	ncrna	32424888	32425338	.	-	.	ID=lncRNA;no_overlap
chr2	coffea	ncrna	32426972	32427625	.	+	.	ID=lncRNA;no_overlap
chr2	coffea	ncrna	32560292	32560594	.	-	.	ID=lncRNA;no_overlap
chr2	coffea	ncrna	32685377	32686022	.	+	.	ID=lncRNA;sense
chr2	coffea	ncrna	32855537	32855640	.	+	.	ID=snoRNA;C/D box
chr2	coffea	ncrna	32886753	32887005	.	-	.	ID=lncRNA;no_overlap
chr2	coffea	ncrna	32929105	32929233	.	+	.	ID=snoRNA;C/D box
chr2	coffea	ncrna	33322691	33322823	.	+	.	ID=snoRNA;C/D box
chr2	coffea	ncrna	33364497	33364629	.	+	.	ID=snoRNA;C/D box
chr2	coffea	ncrna	33411583	33411838	.	-	.	ID=lncRNA;no_overlap
chr2	coffea	ncrna	33647537	33647669	.	+	.	ID=snoRNA;C/D box
chr2	coffea	ncrna	33796344	33796628	.	-	.	ID=lncRNA;gene_overlap
chr2	coffea	ncrna	33908997	33909215	.	-	.	ID=lncRNA;no_overlap
chr2	coffea	ncrna	34086806	34087236	.	+	.	ID=lncRNA;no_overlap
chr2	coffea	ncrna	34102369	34102390	.	+	.	ID=miRNA;ccp-miR398b-5p
chr2	coffea	ncrna	34102434	34102455	.	-	.	ID=miRNA;ccp-miR398-5p
chr2	coffea	ncrna	34102438	34102459	.	+	.	ID=miRNA;ccp-miR398b-3p
chr2	coffea	ncrna	34102474	34102495	.	-	.	ID=miRNA;ccp-miR398-3p
chr2	coffea	ncrna	34458761	34458832	.	-	.	ID=tRNA;unk
chr2	coffea	ncrna	34563935	34564555	.	-	.	ID=lncRNA;no_overlap
chr2	coffea	ncrna	34567258	34567878	.	-	.	ID=lncRNA;no_overlap
chr2	coffea	ncrna	34710304	34710731	.	+	.	ID=lncRNA;no_overlap
chr2	coffea	ncrna	34791138	34791393	.	-	.	ID=lncRNA;no_overlap
chr2	coffea	ncrna	34803055	34803558	.	+	.	ID=lncRNA;no_overlap
chr2	coffea	ncrna	34804883	34805310	.	-	.	ID=lncRNA;no_overlap
chr2	coffea	ncrna	34864844	34865380	.	+	.	ID=lncRNA;no_overlap
chr2	coffea	ncrna	35056824	35056933	.	+	.	ID=snoRNA;C/D box
chr2	coffea	ncrna	35058567	35058907	.	+	.	ID=lncRNA;no_overlap
chr2	coffea	ncrna	35099219	35099377	.	+	.	ID=snoRNA;C/D box
chr2	coffea	ncrna	35240950	35241570	.	+	.	ID=lncRNA;no_overlap
chr2	coffea	ncrna	35244273	35244893	.	+	.	ID=lncRNA;no_overlap
chr2	coffea	ncrna	35247596	35248216	.	+	.	ID=lncRNA;no_overlap
chr2	coffea	ncrna	35250919	35251539	.	+	.	ID=lncRNA;no_overlap
chr2	coffea	ncrna	35254242	35254862	.	+	.	ID=lncRNA;no_overlap
chr2	coffea	ncrna	35257565	35258185	.	+	.	ID=lncRNA;no_overlap
chr2	coffea	ncrna	35260888	35261508	.	+	.	ID=lncRNA;no_overlap
chr2	coffea	ncrna	35264211	35264831	.	+	.	ID=lncRNA;no_overlap
chr2	coffea	ncrna	35267534	35268154	.	+	.	ID=lncRNA;no_overlap
chr2	coffea	ncrna	35270857	35271477	.	+	.	ID=lncRNA;no_overlap
chr2	coffea	ncrna	35409040	35409461	.	-	.	ID=lncRNA;sense
chr2	coffea	ncrna	35463631	35463845	.	+	.	ID=lncRNA;no_overlap
chr2	coffea	ncrna	35747125	35747624	.	-	.	ID=lncRNA;no_overlap
chr2	coffea	ncrna	35814605	35814857	.	-	.	ID=lncRNA;no_overlap
chr2	coffea	ncrna	35843616	35844024	.	+	.	ID=lncRNA;no_overlap
chr2	coffea	ncrna	36170161	36170778	.	-	.	ID=lncRNA;no_overlap
chr2	coffea	ncrna	36319810	36320067	.	+	.	ID=lncRNA;no_overlap
chr2	coffea	ncrna	36326257	36326514	.	+	.	ID=lncRNA;no_overlap
chr2	coffea	ncrna	36390863	36391554	.	+	.	ID=lncRNA;no_overlap
chr2	coffea	ncrna	36424011	36424126	.	+	.	ID=snoRNA;C/D box
chr2	coffea	ncrna	36617033	36617423	.	+	.	ID=lncRNA;no_overlap
chr2	coffea	ncrna	36665769	36665790	.	-	.	ID=miRNA;ccp-miR167a-3p
chr2	coffea	ncrna	36665817	36665839	.	-	.	ID=miRNA;ccp-miR167a-5p
chr2	coffea	ncrna	36831351	36832448	.	+	.	ID=lncRNA;no_overlap
chr2	coffea	ncrna	36883725	36883995	.	+	.	ID=lncRNA;no_overlap
chr2	coffea	ncrna	37025662	37026175	.	-	.	ID=lncRNA;no_overlap
chr2	coffea	ncrna	37176098	37176312	.	-	.	ID=lncRNA;no_overlap
chr2	coffea	ncrna	37176634	37177113	.	+	.	ID=lncRNA;no_overlap
chr2	coffea	ncrna	37681916	37682168	.	+	.	ID=lncRNA;no_overlap
chr2	coffea	ncrna	37846983	37847462	.	+	.	ID=lncRNA;no_overlap
chr2	coffea	ncrna	37849283	37849499	.	-	.	ID=lncRNA;no_overlap
chr2	coffea	ncrna	37849798	37850277	.	+	.	ID=lncRNA;no_overlap
chr2	coffea	ncrna	37879150	37879291	.	+	.	ID=snoRNA;C/D box
chr2	coffea	ncrna	38217792	38218892	.	-	.	ID=lncRNA;no_overlap
chr2	coffea	ncrna	38222485	38222772	.	+	.	ID=lncRNA;no_overlap
chr2	coffea	ncrna	38251150	38251558	.	+	.	ID=lncRNA;no_overlap
chr2	coffea	ncrna	38265123	38265361	.	-	.	ID=lncRNA;gene_overlap
chr2	coffea	ncrna	38399507	38399969	.	-	.	ID=lncRNA;no_overlap
chr2	coffea	ncrna	38602488	38602703	.	+	.	ID=lncRNA;no_overlap
chr2	coffea	ncrna	38605331	38605545	.	+	.	ID=lncRNA;no_overlap
chr2	coffea	ncrna	38608157	38608371	.	+	.	ID=lncRNA;no_overlap
chr2	coffea	ncrna	38610254	38610727	.	-	.	ID=lncRNA;no_overlap
chr2	coffea	ncrna	38611052	38611266	.	+	.	ID=lncRNA;no_overlap
chr2	coffea	ncrna	38613878	38614092	.	+	.	ID=lncRNA;no_overlap
chr2	coffea	ncrna	38615975	38616448	.	-	.	ID=lncRNA;no_overlap
chr2	coffea	ncrna	38616773	38616987	.	+	.	ID=lncRNA;no_overlap
chr2	coffea	ncrna	38619599	38619813	.	+	.	ID=lncRNA;no_overlap
chr2	coffea	ncrna	38702105	38702513	.	-	.	ID=lncRNA;no_overlap
chr2	coffea	ncrna	38731184	38731457	.	+	.	ID=lncRNA;no_overlap
chr2	coffea	ncrna	38765946	38766739	.	-	.	ID=lncRNA;no_overlap
chr2	coffea	ncrna	38815204	38815562	.	+	.	ID=lncRNA;no_overlap
chr2	coffea	ncrna	38840879	38841287	.	-	.	ID=lncRNA;no_overlap
chr2	coffea	ncrna	38875803	38876339	.	+	.	ID=lncRNA;no_overlap
chr2	coffea	ncrna	39542263	39542366	.	+	.	ID=snoRNA;C/D box
chr2	coffea	ncrna	39600094	39600569	.	-	.	ID=lncRNA;no_overlap
chr2	coffea	ncrna	39765567	39766244	.	-	.	ID=lncRNA;sense
chr2	coffea	ncrna	40066045	40066545	.	+	.	ID=lncRNA;no_overlap
chr2	coffea	ncrna	40375376	40375908	.	-	.	ID=lncRNA;no_overlap
chr2	coffea	ncrna	40379052	40379584	.	-	.	ID=lncRNA;no_overlap
chr2	coffea	ncrna	40457565	40458322	.	+	.	ID=lncRNA;no_overlap
chr2	coffea	ncrna	40521059	40521235	.	+	.	ID=snoRNA;C/D box
chr2	coffea	ncrna	41252463	41252679	.	+	.	ID=lncRNA;sense
chr2	coffea	ncrna	41446233	41446691	.	+	.	ID=lncRNA;no_overlap
chr2	coffea	ncrna	41449883	41450098	.	+	.	ID=lncRNA;no_overlap
chr2	coffea	ncrna	41469367	41470081	.	+	.	ID=lncRNA;no_overlap
chr2	coffea	ncrna	41721723	41722202	.	+	.	ID=lncRNA;no_overlap
chr2	coffea	ncrna	41724648	41724863	.	-	.	ID=lncRNA;no_overlap
chr2	coffea	ncrna	41725162	41725641	.	+	.	ID=lncRNA;no_overlap
chr2	coffea	ncrna	41892149	41892634	.	-	.	ID=lncRNA;sense
chr2	coffea	ncrna	42026198	42026413	.	+	.	ID=lncRNA;no_overlap
chr2	coffea	ncrna	42278106	42278624	.	+	.	ID=lncRNA;no_overlap
chr2	coffea	ncrna	42290047	42290182	.	+	.	ID=snoRNA;C/D box
chr2	coffea	ncrna	42342924	42343048	.	+	.	ID=snoRNA;C/D box
chr2	coffea	ncrna	42704169	42704305	.	+	.	ID=snoRNA;C/D box
chr2	coffea	ncrna	42738140	42738302	.	+	.	ID=snoRNA;C/D box
chr2	coffea	ncrna	42747037	42747163	.	+	.	ID=snoRNA;C/D box
chr2	coffea	ncrna	42785615	42786088	.	-	.	ID=lncRNA;no_overlap
chr2	coffea	ncrna	42993815	42994309	.	-	.	ID=lncRNA;no_overlap
chr2	coffea	ncrna	43038498	43038760	.	-	.	ID=lncRNA;sense
chr2	coffea	ncrna	43368089	43368554	.	+	.	ID=lncRNA;sense
chr2	coffea	ncrna	43539747	43540075	.	+	.	ID=lncRNA;no_overlap
chr2	coffea	ncrna	43579540	43579812	.	+	.	ID=lncRNA;no_overlap
chr2	coffea	ncrna	43617293	43617841	.	-	.	ID=lncRNA;no_overlap
chr2	coffea	ncrna	43617978	43618181	.	-	.	ID=lncRNA;no_overlap
chr2	coffea	ncrna	43733204	43733644	.	+	.	ID=lncRNA;sense
chr2	coffea	ncrna	43733788	43734331	.	+	.	ID=lncRNA;sense
chr2	coffea	ncrna	43810765	43811020	.	+	.	ID=lncRNA;no_overlap
chr2	coffea	ncrna	43829787	43829868	.	-	.	ID=tRNA;TGA
chr2	coffea	ncrna	43829971	43830052	.	-	.	ID=tRNA;TGA
chr2	coffea	ncrna	44114634	44114949	.	+	.	ID=lncRNA;no_overlap
chr2	coffea	ncrna	44206026	44206130	.	+	.	ID=snoRNA;C/D box
chr2	coffea	ncrna	44236634	44236848	.	-	.	ID=lncRNA;no_overlap
chr2	coffea	ncrna	44239354	44239569	.	-	.	ID=lncRNA;no_overlap
chr2	coffea	ncrna	44439800	44439871	.	-	.	ID=tRNA;TGG
chr2	coffea	ncrna	44439965	44440036	.	-	.	ID=tRNA;TGG
chr2	coffea	ncrna	44444106	44444177	.	-	.	ID=tRNA;TGG
chr2	coffea	ncrna	44486754	44486827	.	-	.	ID=tRNA;CAC
chr2	coffea	ncrna	44569750	44570079	.	+	.	ID=lncRNA;no_overlap
chr2	coffea	ncrna	44606924	44607403	.	+	.	ID=lncRNA;no_overlap
chr2	coffea	ncrna	44783393	44783512	.	+	.	ID=snoRNA;C/D box
chr2	coffea	ncrna	44794923	44795042	.	+	.	ID=snoRNA;C/D box
chr2	coffea	ncrna	44855774	44856046	.	+	.	ID=lncRNA;no_overlap
chr2	coffea	ncrna	44961152	44961689	.	+	.	ID=lncRNA;no_overlap
chr2	coffea	ncrna	45048629	45049096	.	+	.	ID=lncRNA;no_overlap
chr2	coffea	ncrna	45113407	45113873	.	-	.	ID=lncRNA;no_overlap
chr2	coffea	ncrna	45116286	45116538	.	-	.	ID=lncRNA;no_overlap
chr2	coffea	ncrna	45380380	45380917	.	-	.	ID=lncRNA;sense
chr2	coffea	ncrna	45579111	45579726	.	-	.	ID=lncRNA;gene_overlap
chr2	coffea	ncrna	45583768	45584199	.	-	.	ID=lncRNA;sense
chr2	coffea	ncrna	45618271	45618597	.	-	.	ID=lncRNA;no_overlap
chr2	coffea	ncrna	45766554	45767153	.	+	.	ID=lncRNA;sense
chr2	coffea	ncrna	45782385	45782458	.	-	.	ID=tRNA;CAT
chr2	coffea	ncrna	45867429	45867641	.	-	.	ID=lncRNA;sense
chr2	coffea	ncrna	46018805	46019253	.	+	.	ID=lncRNA;sense
chr2	coffea	ncrna	46135088	46135567	.	-	.	ID=lncRNA;no_overlap
chr2	coffea	ncrna	46135877	46136091	.	+	.	ID=lncRNA;no_overlap
chr2	coffea	ncrna	46148411	46148481	.	-	.	ID=tRNA;CAT
chr2	coffea	ncrna	46442687	46442957	.	+	.	ID=lncRNA;no_overlap
chr2	coffea	ncrna	46550651	46550776	.	+	.	ID=snoRNA;C/D box
chr2	coffea	ncrna	46712704	46713433	.	+	.	ID=lncRNA;no_overlap
chr2	coffea	ncrna	46766074	46766284	.	+	.	ID=lncRNA;no_overlap
chr2	coffea	ncrna	46862895	46863374	.	+	.	ID=lncRNA;no_overlap
chr2	coffea	ncrna	47508225	47508296	.	-	.	ID=tRNA;TTC
chr2	coffea	ncrna	47508346	47508682	.	-	.	ID=lncRNA;antisense
chr2	coffea	ncrna	47553856	47554072	.	+	.	ID=lncRNA;sense
chr2	coffea	ncrna	47655466	47655487	.	-	.	ID=miRNA;ccp-mir164-3-3p
chr2	coffea	ncrna	47655470	47655491	.	+	.	ID=miRNA;ccp-miR164c-5p
chr2	coffea	ncrna	47655522	47655544	.	-	.	ID=miRNA;ccp-mir164-3-5p
chr2	coffea	ncrna	47655527	47655548	.	+	.	ID=miRNA;ccp-miR164c-3p
chr2	coffea	ncrna	47681917	47682580	.	-	.	ID=lncRNA;sense
chr2	coffea	ncrna	47761211	47765011	.	-	.	ID=lncRNA;sense
chr2	coffea	ncrna	47852221	47852330	.	-	.	ID=snoRNA;C/D box
chr2	coffea	ncrna	47969392	47969929	.	-	.	ID=lncRNA;no_overlap
chr2	coffea	ncrna	48007768	48007861	.	+	.	ID=snoRNA;C/D box
chr2	coffea	ncrna	48131027	48131172	.	+	.	ID=snoRNA;C/D box
chr2	coffea	ncrna	48187575	48188097	.	+	.	ID=lncRNA;no_overlap
chr2	coffea	ncrna	48385899	48385970	.	-	.	ID=tRNA;CGG
chr2	coffea	ncrna	48397904	48397976	.	-	.	ID=tRNA;AGC
chr2	coffea	ncrna	48400513	48400633	.	-	.	ID=snoRNA;H/ACA box
chr2	coffea	ncrna	48557143	48557556	.	-	.	ID=lncRNA;no_overlap
chr2	coffea	ncrna	48737752	48738282	.	-	.	ID=lncRNA;no_overlap
chr2	coffea	ncrna	48962433	48962877	.	-	.	ID=lncRNA;no_overlap
chr2	coffea	ncrna	49395434	49395527	.	+	.	ID=snoRNA;C/D box
chr2	coffea	ncrna	49461685	49461777	.	+	.	ID=snoRNA;C/D box
chr2	coffea	ncrna	49467224	49467380	.	+	.	ID=snoRNA;C/D box
chr2	coffea	ncrna	49555506	49556200	.	+	.	ID=lncRNA;no_overlap
chr2	coffea	ncrna	49818467	49819125	.	-	.	ID=lncRNA;no_overlap
chr2	coffea	ncrna	49819198	49819219	.	+	.	ID=miRNA;ccp-miR408-5p
chr2	coffea	ncrna	49819278	49819299	.	+	.	ID=miRNA;ccp-miR408-3p
chr2	coffea	ncrna	49882179	49882270	.	-	.	ID=snRNA;U6
chr2	coffea	ncrna	50226620	50227127	.	+	.	ID=lncRNA;no_overlap
chr2	coffea	ncrna	50260250	50260602	.	+	.	ID=lncRNA;no_overlap
chr2	coffea	ncrna	50524760	50524855	.	+	.	ID=snoRNA;C/D box
chr2	coffea	ncrna	50661876	50662399	.	+	.	ID=lncRNA;no_overlap
chr2	coffea	ncrna	50683807	50684561	.	-	.	ID=lncRNA;no_overlap
chr2	coffea	ncrna	51225572	51225677	.	+	.	ID=snoRNA;C/D box
chr2	coffea	ncrna	51327733	51327850	.	+	.	ID=snoRNA;C/D box
chr2	coffea	ncrna	51346911	51347010	.	+	.	ID=snoRNA;C/D box
chr2	coffea	ncrna	51481224	51482074	.	-	.	ID=lncRNA;gene_overlap
chr2	coffea	ncrna	51492937	51493227	.	-	.	ID=lncRNA;sense
chr2	coffea	ncrna	51609902	51610293	.	+	.	ID=lncRNA;no_overlap
chr2	coffea	ncrna	51654911	51655086	.	+	.	ID=snoRNA;C/D box
chr2	coffea	ncrna	51672043	51672448	.	-	.	ID=lncRNA;sense
chr2	coffea	ncrna	51677359	51677782	.	-	.	ID=lncRNA;sense
chr2	coffea	ncrna	51717802	51718053	.	+	.	ID=lncRNA;sense
chr2	coffea	ncrna	51892380	51892845	.	+	.	ID=lncRNA;gene_overlap
chr2	coffea	ncrna	51894815	51894895	.	-	.	ID=tRNA;AAG
chr2	coffea	ncrna	51920858	51921325	.	-	.	ID=lncRNA;sense
chr2	coffea	ncrna	51983422	51983676	.	-	.	ID=lncRNA;no_overlap
chr2	coffea	ncrna	52070064	52070683	.	-	.	ID=lncRNA;gene_overlap
chr2	coffea	ncrna	52185636	52185723	.	-	.	ID=snoRNA;C/D box
chr2	coffea	ncrna	52185735	52185805	.	-	.	ID=tRNA;GCC
chr2	coffea	ncrna	52413634	52414085	.	-	.	ID=lncRNA;no_overlap
chr2	coffea	ncrna	52508607	52508933	.	-	.	ID=lncRNA;antisense
chr2	coffea	ncrna	52654717	52658493	.	-	.	ID=lncRNA;sense
chr2	coffea	ncrna	52684647	52684720	.	-	.	ID=tRNA;CAC
chr2	coffea	ncrna	52760915	52761017	.	+	.	ID=snRNA;U6
chr2	coffea	ncrna	52882653	52883119	.	-	.	ID=lncRNA;no_overlap
chr2	coffea	ncrna	52950964	52951049	.	+	.	ID=tRNA;GTA
chr2	coffea	ncrna	53011551	53011624	.	-	.	ID=tRNA;AAC
chr2	coffea	ncrna	53096591	53096738	.	+	.	ID=snoRNA;C/D box
chr2	coffea	ncrna	53212145	53212610	.	+	.	ID=lncRNA;sense
chr2	coffea	ncrna	53215238	53215795	.	-	.	ID=lncRNA;gene_overlap
chr2	coffea	ncrna	53226966	53227087	.	-	.	ID=snRNA;U6
chr2	coffea	ncrna	53322925	53323223	.	+	.	ID=lncRNA;sense
chr2	coffea	ncrna	53423123	53423194	.	-	.	ID=tRNA;TCC
chr2	coffea	ncrna	53533529	53533600	.	+	.	ID=tRNA;GTT
chr2	coffea	ncrna	53577016	53577088	.	+	.	ID=tRNA;TGC
chr2	coffea	ncrna	53603067	53603838	.	+	.	ID=lncRNA;gene_overlap
chr2	coffea	ncrna	53604678	53605137	.	-	.	ID=lncRNA;sense
chr2	coffea	ncrna	53725329	53725469	.	+	.	ID=snoRNA;C/D box
chr2	coffea	ncrna	53864884	53865847	.	-	.	ID=lncRNA;no_overlap
chr2	coffea	ncrna	53866503	53866574	.	-	.	ID=tRNA;TTG
chr2	coffea	ncrna	53960604	53960961	.	-	.	ID=lncRNA;sense
chr2	coffea	ncrna	53970256	53970327	.	+	.	ID=tRNA;CTG
chr2	coffea	ncrna	54037525	54037644	.	+	.	ID=snoRNA;C/D box
chr2	coffea	ncrna	54141669	54141741	.	+	.	ID=tRNA;GAA
chr2	coffea	ncrna	54217822	54218430	.	+	.	ID=lncRNA;gene_overlap
chr2	coffea	ncrna	54323300	54323599	.	-	.	ID=lncRNA;sense
chr2	coffea	ncrna	54447149	54447283	.	+	.	ID=snoRNA;C/D box
chr3	coffea	chromosome	1	32030951	.	.	.	ID=chr3;Name=chr3
chr3	coffea	ncrna	32762	32980	.	-	.	ID=lncRNA;no_overlap
chr3	coffea	ncrna	89684	90068	.	-	.	ID=lncRNA;sense
chr3	coffea	ncrna	89685	90068	.	-	.	ID=lncRNA;gene_overlap
chr3	coffea	ncrna	99874	100306	.	+	.	ID=lncRNA;gene_overlap
chr3	coffea	ncrna	105272	105479	.	-	.	ID=lncRNA;no_overlap
chr3	coffea	ncrna	132073	132284	.	+	.	ID=lncRNA;sense
chr3	coffea	ncrna	203930	204002	.	+	.	ID=tRNA;TGC
chr3	coffea	ncrna	304143	304790	.	+	.	ID=lncRNA;sense
chr3	coffea	ncrna	384653	385063	.	-	.	ID=lncRNA;antisense
chr3	coffea	ncrna	541782	541856	.	+	.	ID=snoRNA;C/D box
chr3	coffea	ncrna	541976	542059	.	+	.	ID=snoRNA;C/D box
chr3	coffea	ncrna	618103	618298	.	+	.	ID=snRNA;U2
chr3	coffea	ncrna	781964	782615	.	-	.	ID=lncRNA;gene_overlap
chr3	coffea	ncrna	828461	830667	.	+	.	ID=lncRNA;sense
chr3	coffea	ncrna	898910	899222	.	+	.	ID=lncRNA;sense
chr3	coffea	ncrna	921275	921525	.	-	.	ID=lncRNA;sense
chr3	coffea	ncrna	936938	937011	.	-	.	ID=tRNA;AGT
chr3	coffea	ncrna	1077337	1077609	.	-	.	ID=lncRNA;sense
chr3	coffea	ncrna	1131493	1131744	.	-	.	ID=lncRNA;no_overlap
chr3	coffea	ncrna	1152227	1152895	.	-	.	ID=lncRNA;gene_overlap
chr3	coffea	ncrna	1383734	1384079	.	-	.	ID=lncRNA;gene_overlap
chr3	coffea	ncrna	1617880	1618427	.	+	.	ID=lncRNA;sense
chr3	coffea	ncrna	1645454	1645859	.	-	.	ID=lncRNA;sense
chr3	coffea	ncrna	1646133	1646251	.	-	.	ID=snoRNA;H/ACA box
chr3	coffea	ncrna	1668440	1668582	.	+	.	ID=snoRNA;C/D box
chr3	coffea	ncrna	1846834	1846925	.	+	.	ID=snoRNA;C/D box
chr3	coffea	ncrna	1875181	1875351	.	+	.	ID=snoRNA;C/D box
chr3	coffea	ncrna	1936813	1937129	.	-	.	ID=lncRNA;no_overlap
chr3	coffea	ncrna	1941394	1942015	.	-	.	ID=lncRNA;gene_overlap
chr3	coffea	ncrna	2059230	2059650	.	+	.	ID=lncRNA;sense
chr3	coffea	ncrna	2060426	2060536	.	+	.	ID=snoRNA;C/D box
chr3	coffea	ncrna	2100653	2101229	.	-	.	ID=lncRNA;gene_overlap
chr3	coffea	ncrna	2165455	2165709	.	+	.	ID=lncRNA;gene_overlap
chr3	coffea	ncrna	2227544	2227672	.	+	.	ID=snoRNA;C/D box
chr3	coffea	ncrna	2288677	2288888	.	+	.	ID=lncRNA;sense
chr3	coffea	ncrna	2310469	2311162	.	-	.	ID=lncRNA;gene_overlap
chr3	coffea	ncrna	2367646	2367719	.	+	.	ID=tRNA;TAT
chr3	coffea	ncrna	2393924	2394844	.	-	.	ID=lncRNA;sense
chr3	coffea	ncrna	2430475	2430710	.	+	.	ID=lncRNA;sense
chr3	coffea	ncrna	2591546	2591619	.	+	.	ID=tRNA;GTT
chr3	coffea	ncrna	2637813	2638543	.	+	.	ID=lncRNA;sense
chr3	coffea	ncrna	2738623	2738791	.	+	.	ID=snoRNA;C/D box
chr3	coffea	ncrna	3013500	3013827	.	+	.	ID=lncRNA;no_overlap
chr3	coffea	ncrna	3049884	3049991	.	+	.	ID=snoRNA;C/D box
chr3	coffea	ncrna	3051308	3051581	.	-	.	ID=lncRNA;sense
chr3	coffea	ncrna	3281873	3281979	.	+	.	ID=snoRNA;C/D box
chr3	coffea	ncrna	3464782	3465484	.	-	.	ID=lncRNA;gene_overlap
chr3	coffea	ncrna	3832094	3832250	.	+	.	ID=snoRNA;C/D box
chr3	coffea	ncrna	3840259	3840577	.	-	.	ID=lncRNA;sense
chr3	coffea	ncrna	3933516	3933626	.	+	.	ID=snoRNA;C/D box
chr3	coffea	ncrna	4139076	4139146	.	+	.	ID=tRNA;GCC
chr3	coffea	ncrna	4217505	4217631	.	-	.	ID=snRNA;U11
chr3	coffea	ncrna	4443470	4444102	.	-	.	ID=lncRNA;no_overlap
chr3	coffea	ncrna	4619746	4620322	.	-	.	ID=lncRNA;no_overlap
chr3	coffea	ncrna	4625573	4626111	.	-	.	ID=lncRNA;no_overlap
chr3	coffea	ncrna	4743145	4743216	.	+	.	ID=tRNA;TTG
chr3	coffea	ncrna	4761323	4761884	.	+	.	ID=lncRNA;sense
chr3	coffea	ncrna	4842806	4843249	.	-	.	ID=lncRNA;sense
chr3	coffea	ncrna	4916419	4916567	.	+	.	ID=snoRNA;C/D box
chr3	coffea	ncrna	4924450	4924675	.	-	.	ID=lncRNA;sense
chr3	coffea	ncrna	5035251	5035681	.	-	.	ID=lncRNA;gene_overlap
chr3	coffea	ncrna	5037705	5038141	.	-	.	ID=lncRNA;no_overlap
chr3	coffea	ncrna	5045789	5046185	.	-	.	ID=lncRNA;antisense
chr3	coffea	ncrna	5227756	5228474	.	-	.	ID=lncRNA;antisense
chr3	coffea	ncrna	5269543	5269692	.	+	.	ID=snoRNA;C/D box
chr3	coffea	ncrna	5291599	5291936	.	-	.	ID=lncRNA;sense
chr3	coffea	ncrna	5371858	5372067	.	-	.	ID=lncRNA;no_overlap
chr3	coffea	ncrna	5406294	5406375	.	-	.	ID=tRNA;AGA
chr3	coffea	ncrna	5418348	5418635	.	-	.	ID=lncRNA;sense
chr3	coffea	ncrna	5438661	5439265	.	-	.	ID=lncRNA;no_overlap
chr3	coffea	ncrna	5701797	5702272	.	+	.	ID=lncRNA;no_overlap
chr3	coffea	ncrna	5710692	5711167	.	+	.	ID=lncRNA;no_overlap
chr3	coffea	ncrna	5977299	5977579	.	+	.	ID=lncRNA;no_overlap
chr3	coffea	ncrna	6395060	6395501	.	+	.	ID=lncRNA;gene_overlap
chr3	coffea	ncrna	6475274	6475687	.	-	.	ID=lncRNA;sense
chr3	coffea	ncrna	6923108	6923196	.	+	.	ID=snRNA;U6
chr3	coffea	ncrna	6952877	6952961	.	-	.	ID=tRNA;CAT
chr3	coffea	ncrna	7032613	7033007	.	-	.	ID=lncRNA;sense
chr3	coffea	ncrna	7033367	7033580	.	-	.	ID=lncRNA;no_overlap
chr3	coffea	ncrna	7162741	7163088	.	+	.	ID=lncRNA;sense
chr3	coffea	ncrna	7193246	7193362	.	+	.	ID=snRNA;U6
chr3	coffea	ncrna	7197514	7197835	.	+	.	ID=lncRNA;sense
chr3	coffea	ncrna	7420355	7420843	.	+	.	ID=lncRNA;no_overlap
chr3	coffea	ncrna	7462407	7462969	.	+	.	ID=lncRNA;gene_overlap
chr3	coffea	ncrna	7606804	7607292	.	+	.	ID=lncRNA;gene_overlap
chr3	coffea	ncrna	7679995	7680854	.	-	.	ID=lncRNA;no_overlap
chr3	coffea	ncrna	7694829	7695688	.	-	.	ID=lncRNA;no_overlap
chr3	coffea	ncrna	7701587	7702446	.	-	.	ID=lncRNA;no_overlap
chr3	coffea	ncrna	7708345	7709204	.	-	.	ID=lncRNA;no_overlap
chr3	coffea	ncrna	7715103	7715962	.	-	.	ID=lncRNA;no_overlap
chr3	coffea	ncrna	7721861	7722720	.	-	.	ID=lncRNA;no_overlap
chr3	coffea	ncrna	7728619	7729478	.	-	.	ID=lncRNA;no_overlap
chr3	coffea	ncrna	7735377	7736236	.	-	.	ID=lncRNA;no_overlap
chr3	coffea	ncrna	7742135	7742994	.	-	.	ID=lncRNA;no_overlap
chr3	coffea	ncrna	7861128	7861664	.	-	.	ID=lncRNA;antisense
chr3	coffea	ncrna	8188386	8188966	.	-	.	ID=lncRNA;no_overlap
chr3	coffea	ncrna	8354324	8354594	.	+	.	ID=lncRNA;sense
chr3	coffea	ncrna	8472390	8472793	.	-	.	ID=lncRNA;gene_overlap
chr3	coffea	ncrna	8679684	8679774	.	+	.	ID=snoRNA;C/D box
chr3	coffea	ncrna	8975194	8975467	.	+	.	ID=lncRNA;no_overlap
chr3	coffea	ncrna	8976427	8976673	.	-	.	ID=lncRNA;no_overlap
chr3	coffea	ncrna	8982636	8982739	.	-	.	ID=snRNA;U6
chr3	coffea	ncrna	9054231	9054338	.	-	.	ID=snRNA;U6
chr3	coffea	ncrna	9084037	9084139	.	-	.	ID=snRNA;U6
chr3	coffea	ncrna	9124586	9124693	.	-	.	ID=snRNA;U6
chr3	coffea	ncrna	9283699	9283802	.	-	.	ID=snRNA;U6
chr3	coffea	ncrna	9293499	9293600	.	-	.	ID=snRNA;U6
chr3	coffea	ncrna	9316232	9316577	.	+	.	ID=lncRNA;no_overlap
chr3	coffea	ncrna	9417789	9418021	.	-	.	ID=lncRNA;no_overlap
chr3	coffea	ncrna	9458659	9459159	.	-	.	ID=lncRNA;no_overlap
chr3	coffea	ncrna	9608217	9609317	.	-	.	ID=lncRNA;no_overlap
chr3	coffea	ncrna	9896470	9896684	.	+	.	ID=lncRNA;no_overlap
chr3	coffea	ncrna	10110368	10110846	.	-	.	ID=lncRNA;no_overlap
chr3	coffea	ncrna	10236502	10236981	.	-	.	ID=lncRNA;no_overlap
chr3	coffea	ncrna	10262680	10263019	.	-	.	ID=lncRNA;no_overlap
chr3	coffea	ncrna	10339530	10339636	.	+	.	ID=snoRNA;C/D box
chr3	coffea	ncrna	10592354	10592834	.	+	.	ID=lncRNA;no_overlap
chr3	coffea	ncrna	10601301	10601780	.	-	.	ID=lncRNA;no_overlap
chr3	coffea	ncrna	10604098	10604577	.	-	.	ID=lncRNA;no_overlap
chr3	coffea	ncrna	10645983	10646462	.	-	.	ID=lncRNA;no_overlap
chr3	coffea	ncrna	10646770	10646985	.	+	.	ID=lncRNA;no_overlap
chr3	coffea	ncrna	11072779	11073034	.	-	.	ID=lncRNA;no_overlap
chr3	coffea	ncrna	11096978	11097230	.	-	.	ID=lncRNA;no_overlap
chr3	coffea	ncrna	11627812	11628155	.	+	.	ID=lncRNA;no_overlap
chr3	coffea	ncrna	12018146	12018800	.	+	.	ID=lncRNA;sense
chr3	coffea	ncrna	12018815	12019632	.	+	.	ID=lncRNA;gene_overlap
chr3	coffea	ncrna	12134203	12134299	.	+	.	ID=snoRNA;C/D box
chr3	coffea	ncrna	12171402	12171618	.	+	.	ID=lncRNA;no_overlap
chr3	coffea	ncrna	12303444	12303980	.	-	.	ID=lncRNA;no_overlap
chr3	coffea	ncrna	12372547	12372757	.	+	.	ID=lncRNA;gene_overlap
chr3	coffea	ncrna	12948806	12948922	.	+	.	ID=snoRNA;C/D box
chr3	coffea	ncrna	12956289	12956618	.	+	.	ID=lncRNA;gene_overlap
chr3	coffea	ncrna	13447612	13447876	.	-	.	ID=lncRNA;gene_overlap
chr3	coffea	ncrna	13862316	13862420	.	+	.	ID=snoRNA;C/D box
chr3	coffea	ncrna	14085382	14085840	.	-	.	ID=lncRNA;no_overlap
chr3	coffea	ncrna	14600285	14600501	.	+	.	ID=lncRNA;no_overlap
chr3	coffea	ncrna	14602328	14602807	.	-	.	ID=lncRNA;no_overlap
chr3	coffea	ncrna	14675133	14675598	.	+	.	ID=lncRNA;no_overlap
chr3	coffea	ncrna	14799314	14799420	.	-	.	ID=snoRNA;C/D box
chr3	coffea	ncrna	14831656	14831947	.	-	.	ID=lncRNA;no_overlap
chr3	coffea	ncrna	14852081	14852558	.	-	.	ID=lncRNA;no_overlap
chr3	coffea	ncrna	15037524	15037596	.	-	.	ID=tRNA;TGC
chr3	coffea	ncrna	15072209	15072423	.	-	.	ID=lncRNA;no_overlap
chr3	coffea	ncrna	15075051	15075265	.	-	.	ID=lncRNA;no_overlap
chr3	coffea	ncrna	15114800	15115071	.	+	.	ID=lncRNA;gene_overlap
chr3	coffea	ncrna	15251610	15251758	.	+	.	ID=snoRNA;C/D box
chr3	coffea	ncrna	15466872	15467179	.	-	.	ID=lncRNA;sense
chr3	coffea	ncrna	15477640	15480900	.	-	.	ID=lncRNA;sense
chr3	coffea	ncrna	15527992	15528567	.	-	.	ID=lncRNA;no_overlap
chr3	coffea	ncrna	15601151	15601367	.	+	.	ID=lncRNA;no_overlap
chr3	coffea	ncrna	15714442	15714921	.	-	.	ID=lncRNA;no_overlap
chr3	coffea	ncrna	15715231	15715446	.	+	.	ID=lncRNA;no_overlap
chr3	coffea	ncrna	15924003	15924144	.	+	.	ID=snoRNA;C/D box
chr3	coffea	ncrna	15977724	15978348	.	-	.	ID=lncRNA;gene_overlap
chr3	coffea	ncrna	16210378	16210648	.	+	.	ID=lncRNA;no_overlap
chr3	coffea	ncrna	16259424	16259550	.	+	.	ID=snoRNA;C/D box
chr3	coffea	ncrna	16366322	16366468	.	+	.	ID=snoRNA;C/D box
chr3	coffea	ncrna	16454530	16454997	.	+	.	ID=lncRNA;no_overlap
chr3	coffea	ncrna	16616892	16617332	.	+	.	ID=lncRNA;no_overlap
chr3	coffea	ncrna	16621462	16621902	.	+	.	ID=lncRNA;no_overlap
chr3	coffea	ncrna	16793388	16793925	.	-	.	ID=lncRNA;no_overlap
chr3	coffea	ncrna	16794574	16795149	.	+	.	ID=lncRNA;no_overlap
chr3	coffea	ncrna	16808615	16809105	.	-	.	ID=lncRNA;no_overlap
chr3	coffea	ncrna	16895942	16896382	.	-	.	ID=lncRNA;no_overlap
chr3	coffea	ncrna	17124210	17124348	.	+	.	ID=snoRNA;C/D box
chr3	coffea	ncrna	17130001	17130131	.	+	.	ID=snoRNA;C/D box
chr3	coffea	ncrna	17289806	17289944	.	+	.	ID=snoRNA;C/D box
chr3	coffea	ncrna	17381662	17381970	.	-	.	ID=lncRNA;no_overlap
chr3	coffea	ncrna	17387792	17387930	.	+	.	ID=snoRNA;C/D box
chr3	coffea	ncrna	17435179	17435320	.	+	.	ID=snoRNA;C/D box
chr3	coffea	ncrna	17448286	17448424	.	+	.	ID=snoRNA;C/D box
chr3	coffea	ncrna	17612948	17613367	.	-	.	ID=lncRNA;no_overlap
chr3	coffea	ncrna	17639156	17639300	.	+	.	ID=snoRNA;C/D box
chr3	coffea	ncrna	17658280	17658699	.	-	.	ID=lncRNA;no_overlap
chr3	coffea	ncrna	17676463	17676718	.	-	.	ID=lncRNA;no_overlap
chr3	coffea	ncrna	17744083	17744491	.	+	.	ID=lncRNA;no_overlap
chr3	coffea	ncrna	17797726	17797809	.	+	.	ID=snoRNA;C/D box
chr3	coffea	ncrna	17860062	17860534	.	-	.	ID=lncRNA;sense
chr3	coffea	ncrna	17989184	17989596	.	-	.	ID=lncRNA;no_overlap
chr3	coffea	ncrna	18521647	18522744	.	+	.	ID=lncRNA;no_overlap
chr3	coffea	ncrna	18526670	18527768	.	+	.	ID=lncRNA;no_overlap
chr3	coffea	ncrna	18579823	18580200	.	+	.	ID=lncRNA;antisense
chr3	coffea	ncrna	18679592	18680000	.	+	.	ID=lncRNA;no_overlap
chr3	coffea	ncrna	18774940	18775475	.	-	.	ID=lncRNA;sense
chr3	coffea	ncrna	19133063	19133374	.	+	.	ID=lncRNA;no_overlap
chr3	coffea	ncrna	19646415	19647170	.	-	.	ID=lncRNA;no_overlap
chr3	coffea	ncrna	19663318	19663430	.	+	.	ID=snoRNA;C/D box
chr3	coffea	ncrna	19789354	19789887	.	+	.	ID=lncRNA;no_overlap
chr3	coffea	ncrna	19861563	19862052	.	-	.	ID=lncRNA;no_overlap
chr3	coffea	ncrna	20020944	20021415	.	+	.	ID=lncRNA;no_overlap
chr3	coffea	ncrna	20040978	20041250	.	+	.	ID=lncRNA;no_overlap
chr3	coffea	ncrna	20195867	20196307	.	-	.	ID=lncRNA;no_overlap
chr3	coffea	ncrna	20573499	20573976	.	+	.	ID=lncRNA;no_overlap
chr3	coffea	ncrna	20721566	20721934	.	+	.	ID=lncRNA;no_overlap
chr3	coffea	ncrna	20880480	20880989	.	+	.	ID=lncRNA;no_overlap
chr3	coffea	ncrna	20905245	20905499	.	+	.	ID=lncRNA;no_overlap
chr3	coffea	ncrna	20916931	20917186	.	+	.	ID=lncRNA;no_overlap
chr3	coffea	ncrna	20953756	20953867	.	+	.	ID=snoRNA;C/D box
chr3	coffea	ncrna	21059238	21059342	.	+	.	ID=snoRNA;C/D box
chr3	coffea	ncrna	21820995	21821475	.	+	.	ID=lncRNA;no_overlap
chr3	coffea	ncrna	21823289	21823504	.	-	.	ID=lncRNA;no_overlap
chr3	coffea	ncrna	21843760	21843878	.	+	.	ID=snRNA;U5
chr3	coffea	ncrna	22036379	22037363	.	+	.	ID=lncRNA;no_overlap
chr3	coffea	ncrna	22286395	22287024	.	+	.	ID=lncRNA;no_overlap
chr3	coffea	ncrna	22711459	22711791	.	-	.	ID=lncRNA;no_overlap
chr3	coffea	ncrna	23216641	23216712	.	-	.	ID=tRNA;TGT
chr3	coffea	ncrna	23542062	23542853	.	-	.	ID=lncRNA;no_overlap
chr3	coffea	ncrna	23931039	23931324	.	-	.	ID=lncRNA;no_overlap
chr3	coffea	ncrna	24450197	24450637	.	-	.	ID=lncRNA;no_overlap
chr3	coffea	ncrna	24744317	24744853	.	-	.	ID=lncRNA;no_overlap
chr3	coffea	ncrna	25045286	25045906	.	+	.	ID=lncRNA;no_overlap
chr3	coffea	ncrna	25048609	25049229	.	+	.	ID=lncRNA;no_overlap
chr3	coffea	ncrna	25051932	25052552	.	+	.	ID=lncRNA;no_overlap
chr3	coffea	ncrna	25055255	25055875	.	+	.	ID=lncRNA;no_overlap
chr3	coffea	ncrna	25058578	25059198	.	+	.	ID=lncRNA;no_overlap
chr3	coffea	ncrna	25061901	25062521	.	+	.	ID=lncRNA;no_overlap
chr3	coffea	ncrna	25065224	25065844	.	+	.	ID=lncRNA;no_overlap
chr3	coffea	ncrna	25068547	25069167	.	+	.	ID=lncRNA;no_overlap
chr3	coffea	ncrna	25071870	25072490	.	+	.	ID=lncRNA;no_overlap
chr3	coffea	ncrna	25075193	25075813	.	+	.	ID=lncRNA;no_overlap
chr3	coffea	ncrna	25078516	25079136	.	+	.	ID=lncRNA;no_overlap
chr3	coffea	ncrna	25081839	25082459	.	+	.	ID=lncRNA;no_overlap
chr3	coffea	ncrna	25085162	25085782	.	+	.	ID=lncRNA;no_overlap
chr3	coffea	ncrna	25088485	25089105	.	+	.	ID=lncRNA;no_overlap
chr3	coffea	ncrna	25091808	25092428	.	+	.	ID=lncRNA;no_overlap
chr3	coffea	ncrna	25095131	25095751	.	+	.	ID=lncRNA;no_overlap
chr3	coffea	ncrna	25098454	25099074	.	+	.	ID=lncRNA;no_overlap
chr3	coffea	ncrna	25101777	25102397	.	+	.	ID=lncRNA;no_overlap
chr3	coffea	ncrna	25105100	25105720	.	+	.	ID=lncRNA;no_overlap
chr3	coffea	ncrna	25108423	25109043	.	+	.	ID=lncRNA;no_overlap
chr3	coffea	ncrna	25111746	25112366	.	+	.	ID=lncRNA;no_overlap
chr3	coffea	ncrna	25115069	25115689	.	+	.	ID=lncRNA;no_overlap
chr3	coffea	ncrna	25118392	25119012	.	+	.	ID=lncRNA;no_overlap
chr3	coffea	ncrna	25393681	25394782	.	-	.	ID=lncRNA;no_overlap
chr3	coffea	ncrna	25515603	25515689	.	+	.	ID=snRNA;U6
chr3	coffea	ncrna	25809830	25810229	.	+	.	ID=lncRNA;sense
chr3	coffea	ncrna	25958368	25959043	.	-	.	ID=lncRNA;no_overlap
chr3	coffea	ncrna	25965555	25965771	.	+	.	ID=lncRNA;no_overlap
chr3	coffea	ncrna	26147277	26148034	.	+	.	ID=lncRNA;no_overlap
chr3	coffea	ncrna	26312533	26312917	.	-	.	ID=lncRNA;gene_overlap
chr3	coffea	ncrna	26757631	26758120	.	+	.	ID=lncRNA;no_overlap
chr3	coffea	ncrna	26871366	26871706	.	-	.	ID=lncRNA;no_overlap
chr3	coffea	ncrna	27421358	27422217	.	+	.	ID=lncRNA;no_overlap
chr3	coffea	ncrna	27428116	27428975	.	+	.	ID=lncRNA;no_overlap
chr3	coffea	ncrna	27434874	27435733	.	+	.	ID=lncRNA;no_overlap
chr3	coffea	ncrna	27441632	27442491	.	+	.	ID=lncRNA;no_overlap
chr3	coffea	ncrna	27448390	27449249	.	+	.	ID=lncRNA;no_overlap
chr3	coffea	ncrna	27455148	27456007	.	+	.	ID=lncRNA;no_overlap
chr3	coffea	ncrna	27607336	27607423	.	+	.	ID=tRNA;GCT
chr3	coffea	ncrna	28214082	28214490	.	-	.	ID=lncRNA;no_overlap
chr3	coffea	ncrna	28380366	28380501	.	-	.	ID=snoRNA;H/ACA box
chr3	coffea	ncrna	28634355	28634466	.	+	.	ID=snoRNA;C/D box
chr3	coffea	ncrna	28692149	28692670	.	-	.	ID=lncRNA;no_overlap
chr3	coffea	ncrna	28697019	28697441	.	+	.	ID=lncRNA;no_overlap
chr3	coffea	ncrna	28705875	28706685	.	-	.	ID=lncRNA;no_overlap
chr3	coffea	ncrna	28829586	28829819	.	-	.	ID=lncRNA;sense
chr3	coffea	ncrna	29062274	29062752	.	-	.	ID=lncRNA;no_overlap
chr3	coffea	ncrna	29533336	29533494	.	-	.	ID=rRNA;5s
chr3	coffea	ncrna	29533407	29533494	.	-	.	ID=rRNA;5.8s
chr3	coffea	ncrna	29533912	29534027	.	-	.	ID=rRNA;5s
chr3	coffea	ncrna	29534444	29534559	.	-	.	ID=rRNA;5s
chr3	coffea	ncrna	29534976	29535091	.	-	.	ID=rRNA;5s
chr3	coffea	ncrna	29535508	29535623	.	-	.	ID=rRNA;5s
chr3	coffea	ncrna	29536040	29536155	.	-	.	ID=rRNA;5s
chr3	coffea	ncrna	29536572	29536687	.	-	.	ID=rRNA;5s
chr3	coffea	ncrna	29537104	29537219	.	-	.	ID=rRNA;5s
chr3	coffea	ncrna	29537636	29537751	.	-	.	ID=rRNA;5s
chr3	coffea	ncrna	29538168	29538283	.	-	.	ID=rRNA;5s
chr3	coffea	ncrna	29538700	29538815	.	-	.	ID=rRNA;5s
chr3	coffea	ncrna	29539232	29539347	.	-	.	ID=rRNA;5s
chr3	coffea	ncrna	29539764	29539879	.	-	.	ID=rRNA;5s
chr3	coffea	ncrna	29540296	29540411	.	-	.	ID=rRNA;5s
chr3	coffea	ncrna	29540828	29540943	.	-	.	ID=rRNA;5s
chr3	coffea	ncrna	29572367	29572859	.	-	.	ID=lncRNA;no_overlap
chr3	coffea	ncrna	29658355	29658948	.	+	.	ID=lncRNA;sense
chr3	coffea	ncrna	29816424	29816582	.	+	.	ID=snoRNA;C/D box
chr3	coffea	ncrna	29843436	29843567	.	+	.	ID=snoRNA;C/D box
chr3	coffea	ncrna	29963954	29964230	.	+	.	ID=lncRNA;no_overlap
chr3	coffea	ncrna	30182795	30183577	.	-	.	ID=lncRNA;gene_overlap
chr3	coffea	ncrna	30390492	30390714	.	+	.	ID=lncRNA;no_overlap
chr3	coffea	ncrna	30415855	30416475	.	+	.	ID=lncRNA;no_overlap
chr3	coffea	ncrna	30639560	30639672	.	-	.	ID=rRNA;5.8s
chr3	coffea	ncrna	30886277	30886759	.	-	.	ID=lncRNA;gene_overlap
chr3	coffea	ncrna	31116055	31116152	.	+	.	ID=snoRNA;C/D box
chr3	coffea	ncrna	31372139	31372370	.	-	.	ID=lncRNA;sense
chr3	coffea	ncrna	31657690	31658349	.	-	.	ID=lncRNA;no_overlap
chr3	coffea	ncrna	31771538	31771620	.	-	.	ID=tRNA;GTA
chr3	coffea	ncrna	31896002	31896657	.	+	.	ID=lncRNA;no_overlap
chr3	coffea	ncrna	31993506	31993785	.	-	.	ID=lncRNA;sense
chr4	coffea	chromosome	1	28191985	.	.	.	ID=chr4;Name=chr4
chr4	coffea	ncrna	165615	165761	.	+	.	ID=snoRNA;H/ACA box
chr4	coffea	ncrna	181144	181649	.	-	.	ID=lncRNA;no_overlap
chr4	coffea	ncrna	182412	182506	.	-	.	ID=snoRNA;C/D box
chr4	coffea	ncrna	187737	187861	.	+	.	ID=snoRNA;C/D box
chr4	coffea	ncrna	349495	349965	.	-	.	ID=lncRNA;no_overlap
chr4	coffea	ncrna	350149	351109	.	-	.	ID=lncRNA;sense
chr4	coffea	ncrna	514059	514187	.	+	.	ID=snoRNA;C/D box
chr4	coffea	ncrna	634051	634353	.	-	.	ID=rRNA;SSU
chr4	coffea	ncrna	661642	661901	.	-	.	ID=lncRNA;antisense
chr4	coffea	ncrna	723601	723622	.	-	.	ID=miRNA;ccp-miR164-2-3p
chr4	coffea	ncrna	723652	723673	.	-	.	ID=miRNA;ccp-miR164-2-5p
chr4	coffea	ncrna	827761	828035	.	-	.	ID=lncRNA;sense
chr4	coffea	ncrna	856859	857530	.	-	.	ID=lncRNA;no_overlap
chr4	coffea	ncrna	1003225	1003498	.	+	.	ID=lncRNA;no_overlap
chr4	coffea	ncrna	1140482	1140841	.	-	.	ID=lncRNA;sense
chr4	coffea	ncrna	1168998	1169515	.	+	.	ID=lncRNA;no_overlap
chr4	coffea	ncrna	1407532	1407652	.	+	.	ID=snoRNA;C/D box
chr4	coffea	ncrna	1440686	1443220	.	-	.	ID=lncRNA;sense
chr4	coffea	ncrna	1440781	1441629	.	-	.	ID=lncRNA;sense
chr4	coffea	ncrna	1717651	1718735	.	+	.	ID=lncRNA;sense
chr4	coffea	ncrna	1880818	1881114	.	+	.	ID=lncRNA;sense
chr4	coffea	ncrna	1895377	1895684	.	-	.	ID=lncRNA;sense
chr4	coffea	ncrna	1901634	1901787	.	+	.	ID=snoRNA;C/D box
chr4	coffea	ncrna	1935804	1935928	.	+	.	ID=snoRNA;C/D box
chr4	coffea	ncrna	2049427	2049499	.	-	.	ID=tRNA;CTT
chr4	coffea	ncrna	2143993	2144382	.	+	.	ID=lncRNA;sense
chr4	coffea	ncrna	2150741	2151190	.	+	.	ID=lncRNA;no_overlap
chr4	coffea	ncrna	2188976	2189049	.	+	.	ID=tRNA;GTT
chr4	coffea	ncrna	2353959	2354692	.	-	.	ID=lncRNA;sense
chr4	coffea	ncrna	2358459	2358775	.	+	.	ID=lncRNA;sense
chr4	coffea	ncrna	2440814	2442404	.	-	.	ID=lncRNA;sense
chr4	coffea	ncrna	2564473	2564546	.	-	.	ID=tRNA;TCG
chr4	coffea	ncrna	2593556	2594223	.	+	.	ID=lncRNA;sense
chr4	coffea	ncrna	2595026	2595131	.	+	.	ID=snoRNA;C/D box
chr4	coffea	ncrna	2604966	2605127	.	+	.	ID=snoRNA;H/ACA box
chr4	coffea	ncrna	3002885	3003030	.	+	.	ID=snoRNA;C/D box
chr4	coffea	ncrna	3003131	3003559	.	-	.	ID=lncRNA;antisense
chr4	coffea	ncrna	3062730	3062884	.	-	.	ID=snRNA;U4
chr4	coffea	ncrna	3073870	3073987	.	+	.	ID=snoRNA;C/D box
chr4	coffea	ncrna	3166864	3167093	.	-	.	ID=lncRNA;sense
chr4	coffea	ncrna	3374209	3374327	.	+	.	ID=snoRNA;C/D box
chr4	coffea	ncrna	3379799	3379820	.	+	.	ID=miRNA;ccp-miR396b-1-5p
chr4	coffea	ncrna	3379859	3379880	.	+	.	ID=miRNA;ccp-miR396b-1-3p
chr4	coffea	ncrna	3522185	3522307	.	+	.	ID=snoRNA;C/D box
chr4	coffea	ncrna	3543051	3543307	.	-	.	ID=lncRNA;sense
chr4	coffea	ncrna	3702968	3703099	.	+	.	ID=snoRNA;H/ACA box
chr4	coffea	ncrna	3703477	3703608	.	+	.	ID=snoRNA;H/ACA box
chr4	coffea	ncrna	4002224	4002911	.	-	.	ID=lncRNA;no_overlap
chr4	coffea	ncrna	4252473	4252554	.	-	.	ID=tRNA;AGA
chr4	coffea	ncrna	4255005	4255246	.	+	.	ID=lncRNA;no_overlap
chr4	coffea	ncrna	4591604	4591995	.	-	.	ID=lncRNA;no_overlap
chr4	coffea	ncrna	4652790	4652811	.	-	.	ID=miRNA;ccp-miR171-6-3p
chr4	coffea	ncrna	4652791	4652812	.	+	.	ID=miRNA;ccp-miR171-5-5p
chr4	coffea	ncrna	4652849	4652869	.	-	.	ID=miRNA;ccp-miR171-6-5p
chr4	coffea	ncrna	4652850	4652871	.	+	.	ID=miRNA;ccp-miR171-5-3p
chr4	coffea	ncrna	4654233	4654351	.	+	.	ID=snoRNA;C/D box
chr4	coffea	ncrna	4701804	4701922	.	+	.	ID=snoRNA;C/D box
chr4	coffea	ncrna	4921459	4921570	.	+	.	ID=snoRNA;C/D box
chr4	coffea	ncrna	4922191	4922498	.	+	.	ID=lncRNA;sense
chr4	coffea	ncrna	4927853	4928160	.	+	.	ID=lncRNA;no_overlap
chr4	coffea	ncrna	4934662	4934849	.	+	.	ID=snoRNA;C/D box
chr4	coffea	ncrna	4940347	4940620	.	+	.	ID=lncRNA;no_overlap
chr4	coffea	ncrna	5047101	5047122	.	-	.	ID=miRNA;ccp-miR159a-3p
chr4	coffea	ncrna	5047254	5047275	.	-	.	ID=miRNA;ccp-miR159a-5p
chr4	coffea	ncrna	5088674	5088987	.	-	.	ID=lncRNA;no_overlap
chr4	coffea	ncrna	5106393	5106564	.	+	.	ID=snoRNA;C/D box
chr4	coffea	ncrna	5203322	5203953	.	-	.	ID=lncRNA;gene_overlap
chr4	coffea	ncrna	5222170	5222250	.	-	.	ID=tRNA;CAG
chr4	coffea	ncrna	5471698	5471796	.	+	.	ID=snoRNA;C/D box
chr4	coffea	ncrna	5499195	5499324	.	+	.	ID=snoRNA;H/ACA box
chr4	coffea	ncrna	5525685	5526251	.	+	.	ID=lncRNA;sense
chr4	coffea	ncrna	5556611	5557709	.	+	.	ID=lncRNA;no_overlap
chr4	coffea	ncrna	5667991	5668062	.	+	.	ID=tRNA;GTC
chr4	coffea	ncrna	5671766	5671927	.	+	.	ID=snRNA;U1
chr4	coffea	ncrna	5678296	5678457	.	+	.	ID=snRNA;U1
chr4	coffea	ncrna	5946026	5946465	.	-	.	ID=lncRNA;no_overlap
chr4	coffea	ncrna	6078445	6078545	.	+	.	ID=snRNA;U6
chr4	coffea	ncrna	6096361	6096433	.	+	.	ID=tRNA;TTC
chr4	coffea	ncrna	6096493	6096576	.	+	.	ID=tRNA;GTA
chr4	coffea	ncrna	6151846	6151868	.	+	.	ID=miRNA;ccp-miR162a-5p
chr4	coffea	ncrna	6151938	6151959	.	+	.	ID=miRNA;ccp-miR162a-3p
chr4	coffea	ncrna	6228408	6228883	.	-	.	ID=lncRNA;no_overlap
chr4	coffea	ncrna	6283422	6283743	.	+	.	ID=lncRNA;sense
chr4	coffea	ncrna	6561945	6562046	.	+	.	ID=snoRNA;C/D box
chr4	coffea	ncrna	6586008	6586479	.	-	.	ID=lncRNA;gene_overlap
chr4	coffea	ncrna	6621730	6621871	.	+	.	ID=snoRNA;H/ACA box
chr4	coffea	ncrna	6949857	6950022	.	+	.	ID=snoRNA;H/ACA box
chr4	coffea	ncrna	6953964	6954359	.	-	.	ID=lncRNA;antisense
chr4	coffea	ncrna	7644511	7644612	.	+	.	ID=snoRNA;C/D box
chr4	coffea	ncrna	7718582	7719214	.	-	.	ID=lncRNA;gene_overlap
chr4	coffea	ncrna	7754405	7754883	.	-	.	ID=lncRNA;no_overlap
chr4	coffea	ncrna	7792295	7792531	.	-	.	ID=lncRNA;no_overlap
chr4	coffea	ncrna	7920861	7921378	.	-	.	ID=lncRNA;no_overlap
chr4	coffea	ncrna	7952866	7953334	.	-	.	ID=lncRNA;antisense
chr4	coffea	ncrna	8061936	8062208	.	+	.	ID=lncRNA;sense
chr4	coffea	ncrna	8066149	8066895	.	-	.	ID=lncRNA;antisense
chr4	coffea	ncrna	8133596	8133739	.	+	.	ID=snoRNA;H/ACA box
chr4	coffea	ncrna	8213933	8214148	.	-	.	ID=lncRNA;no_overlap
chr4	coffea	ncrna	8214469	8214948	.	+	.	ID=lncRNA;no_overlap
chr4	coffea	ncrna	8276570	8277131	.	+	.	ID=lncRNA;no_overlap
chr4	coffea	ncrna	8326965	8327824	.	-	.	ID=lncRNA;no_overlap
chr4	coffea	ncrna	8476472	8477264	.	-	.	ID=lncRNA;no_overlap
chr4	coffea	ncrna	8526708	8527500	.	+	.	ID=lncRNA;no_overlap
chr4	coffea	ncrna	8628209	8628909	.	+	.	ID=lncRNA;no_overlap
chr4	coffea	ncrna	8636833	8637241	.	-	.	ID=lncRNA;no_overlap
chr4	coffea	ncrna	8660366	8660618	.	+	.	ID=lncRNA;no_overlap
chr4	coffea	ncrna	8665091	8665346	.	+	.	ID=lncRNA;no_overlap
chr4	coffea	ncrna	8799246	8799782	.	-	.	ID=lncRNA;no_overlap
chr4	coffea	ncrna	8852192	8853046	.	-	.	ID=lncRNA;no_overlap
chr4	coffea	ncrna	8856964	8857818	.	-	.	ID=lncRNA;no_overlap
chr4	coffea	ncrna	8970403	8971011	.	+	.	ID=lncRNA;no_overlap
chr4	coffea	ncrna	9179329	9179468	.	+	.	ID=snoRNA;C/D box
chr4	coffea	ncrna	9368066	9368338	.	+	.	ID=lncRNA;no_overlap
chr4	coffea	ncrna	9427610	9428071	.	+	.	ID=lncRNA;gene_overlap
chr4	coffea	ncrna	9459378	9459479	.	+	.	ID=snoRNA;C/D box
chr4	coffea	ncrna	9517637	9517739	.	+	.	ID=snRNA;U6
chr4	coffea	ncrna	9661784	9661999	.	+	.	ID=lncRNA;no_overlap
chr4	coffea	ncrna	9739760	9739915	.	+	.	ID=snoRNA;C/D box
chr4	coffea	ncrna	9908787	9909200	.	-	.	ID=lncRNA;no_overlap
chr4	coffea	ncrna	9974373	9974868	.	+	.	ID=lncRNA;no_overlap
chr4	coffea	ncrna	10219611	10219925	.	+	.	ID=lncRNA;no_overlap
chr4	coffea	ncrna	10309268	10309339	.	-	.	ID=tRNA;TGT
chr4	coffea	ncrna	10311193	10311264	.	-	.	ID=tRNA;TGT
chr4	coffea	ncrna	10311532	10311603	.	-	.	ID=tRNA;TGT
chr4	coffea	ncrna	10311870	10311941	.	-	.	ID=tRNA;TGT
chr4	coffea	ncrna	10329261	10329575	.	+	.	ID=lncRNA;no_overlap
chr4	coffea	ncrna	10411755	10412214	.	+	.	ID=lncRNA;no_overlap
chr4	coffea	ncrna	10422746	10423458	.	-	.	ID=lncRNA;no_overlap
chr4	coffea	ncrna	10431906	10432618	.	-	.	ID=lncRNA;no_overlap
chr4	coffea	ncrna	10544437	10544593	.	+	.	ID=snoRNA;C/D box
chr4	coffea	ncrna	10824841	10825310	.	-	.	ID=lncRNA;no_overlap
chr4	coffea	ncrna	10938156	10938293	.	+	.	ID=snoRNA;H/ACA box
chr4	coffea	ncrna	10951608	10952130	.	-	.	ID=lncRNA;no_overlap
chr4	coffea	ncrna	11021408	11022049	.	-	.	ID=lncRNA;no_overlap
chr4	coffea	ncrna	11046187	11046322	.	+	.	ID=snoRNA;C/D box
chr4	coffea	ncrna	11069409	11069742	.	-	.	ID=lncRNA;no_overlap
chr4	coffea	ncrna	11104564	11105393	.	+	.	ID=lncRNA;no_overlap
chr4	coffea	ncrna	11250465	11250535	.	-	.	ID=tRNA;GCC
chr4	coffea	ncrna	11452958	11453102	.	+	.	ID=snoRNA;H/ACA box
chr4	coffea	ncrna	11787903	11788043	.	+	.	ID=snoRNA;C/D box
chr4	coffea	ncrna	11861484	11861997	.	-	.	ID=lncRNA;no_overlap
chr4	coffea	ncrna	12104320	12104592	.	+	.	ID=lncRNA;no_overlap
chr4	coffea	ncrna	12114880	12115152	.	+	.	ID=lncRNA;no_overlap
chr4	coffea	ncrna	12321559	12321631	.	-	.	ID=tRNA;GAA
chr4	coffea	ncrna	12321751	12321823	.	-	.	ID=tRNA;GAA
chr4	coffea	ncrna	12382338	12382860	.	-	.	ID=lncRNA;no_overlap
chr4	coffea	ncrna	12486185	12486430	.	-	.	ID=lncRNA;no_overlap
chr4	coffea	ncrna	12539986	12541059	.	+	.	ID=lncRNA;sense
chr4	coffea	ncrna	12578242	12578322	.	-	.	ID=tRNA;CAA
chr4	coffea	ncrna	12727187	12727348	.	+	.	ID=snoRNA;C/D box
chr4	coffea	ncrna	12796240	12797012	.	-	.	ID=lncRNA;no_overlap
chr4	coffea	ncrna	12800739	12800886	.	+	.	ID=snoRNA;H/ACA box
chr4	coffea	ncrna	12910768	12910907	.	+	.	ID=snoRNA;C/D box
chr4	coffea	ncrna	13208426	13208498	.	-	.	ID=tRNA;CAT
chr4	coffea	ncrna	13211187	13211339	.	+	.	ID=snoRNA;H/ACA box
chr4	coffea	ncrna	13241982	13242370	.	-	.	ID=lncRNA;sense
chr4	coffea	ncrna	13313772	13313878	.	-	.	ID=snoRNA;C/D box
chr4	coffea	ncrna	13455274	13455710	.	-	.	ID=lncRNA;no_overlap
chr4	coffea	ncrna	13497409	13497527	.	+	.	ID=snoRNA;H/ACA box
chr4	coffea	ncrna	13790225	13791018	.	-	.	ID=lncRNA;no_overlap
chr4	coffea	ncrna	13804001	13806909	.	+	.	ID=lncRNA;sense
chr4	coffea	ncrna	13833384	13833664	.	-	.	ID=lncRNA;no_overlap
chr4	coffea	ncrna	13860050	13860229	.	+	.	ID=snoRNA;H/ACA box
chr4	coffea	ncrna	14052852	14052984	.	+	.	ID=snoRNA;C/D box
chr4	coffea	ncrna	14356512	14357610	.	+	.	ID=lncRNA;no_overlap
chr4	coffea	ncrna	14501271	14501421	.	+	.	ID=snoRNA;H/ACA box
chr4	coffea	ncrna	14508851	14509643	.	-	.	ID=lncRNA;no_overlap
chr4	coffea	ncrna	14553244	14553864	.	+	.	ID=lncRNA;no_overlap
chr4	coffea	ncrna	14630289	14630743	.	+	.	ID=lncRNA;gene_overlap
chr4	coffea	ncrna	14679807	14679971	.	+	.	ID=snoRNA;H/ACA box
chr4	coffea	ncrna	14680747	14680904	.	+	.	ID=snoRNA;H/ACA box
chr4	coffea	ncrna	14832629	14832746	.	+	.	ID=snoRNA;C/D box
chr4	coffea	ncrna	14858233	14858358	.	-	.	ID=rRNA;unk
chr4	coffea	ncrna	14880806	14880921	.	+	.	ID=rRNA;5s
chr4	coffea	ncrna	14881339	14881426	.	+	.	ID=rRNA;5.8s
chr4	coffea	ncrna	14882402	14882517	.	+	.	ID=rRNA;5s
chr4	coffea	ncrna	14918105	14918208	.	+	.	ID=snoRNA;C/D box
chr4	coffea	ncrna	14997416	14997539	.	+	.	ID=snoRNA;C/D box
chr4	coffea	ncrna	15064952	15065023	.	-	.	ID=tRNA;CAT
chr4	coffea	ncrna	15601782	15601979	.	+	.	ID=snoRNA;C/D box
chr4	coffea	ncrna	15679129	15679671	.	+	.	ID=lncRNA;no_overlap
chr4	coffea	ncrna	15722151	15722544	.	+	.	ID=lncRNA;sense
chr4	coffea	ncrna	15911131	15911239	.	+	.	ID=snoRNA;C/D box
chr4	coffea	ncrna	15925333	15925588	.	-	.	ID=lncRNA;no_overlap
chr4	coffea	ncrna	15995612	15996573	.	+	.	ID=lncRNA;no_overlap
chr4	coffea	ncrna	16004267	16004407	.	+	.	ID=snoRNA;C/D box
chr4	coffea	ncrna	16096964	16097447	.	+	.	ID=lncRNA;no_overlap
chr4	coffea	ncrna	16235100	16235638	.	-	.	ID=lncRNA;no_overlap
chr4	coffea	ncrna	16246054	16246193	.	+	.	ID=snoRNA;H/ACA box
chr4	coffea	ncrna	16376171	16376758	.	-	.	ID=lncRNA;no_overlap
chr4	coffea	ncrna	16410484	16410619	.	+	.	ID=snoRNA;C/D box
chr4	coffea	ncrna	16411368	16411489	.	+	.	ID=snoRNA;C/D box
chr4	coffea	ncrna	16466754	16466909	.	+	.	ID=snoRNA;H/ACA box
chr4	coffea	ncrna	16469358	16470195	.	+	.	ID=lncRNA;no_overlap
chr4	coffea	ncrna	16584348	16584481	.	+	.	ID=snoRNA;C/D box
chr4	coffea	ncrna	16606086	16607072	.	-	.	ID=lncRNA;no_overlap
chr4	coffea	ncrna	16781977	16782119	.	+	.	ID=snoRNA;C/D box
chr4	coffea	ncrna	16811458	16811987	.	-	.	ID=lncRNA;no_overlap
chr4	coffea	ncrna	16958505	16959145	.	+	.	ID=lncRNA;no_overlap
chr4	coffea	ncrna	16963588	16964686	.	+	.	ID=lncRNA;no_overlap
chr4	coffea	ncrna	16985397	16986037	.	+	.	ID=lncRNA;no_overlap
chr4	coffea	ncrna	17156478	17156638	.	+	.	ID=snRNA;U1
chr4	coffea	ncrna	17167893	17168234	.	-	.	ID=lncRNA;no_overlap
chr4	coffea	ncrna	17178683	17178800	.	-	.	ID=rRNA;5s
chr4	coffea	ncrna	17179214	17179329	.	-	.	ID=rRNA;5s
chr4	coffea	ncrna	17232795	17233050	.	+	.	ID=lncRNA;no_overlap
chr4	coffea	ncrna	17255373	17255959	.	+	.	ID=lncRNA;no_overlap
chr4	coffea	ncrna	17354727	17355294	.	+	.	ID=lncRNA;no_overlap
chr4	coffea	ncrna	17452857	17453957	.	-	.	ID=lncRNA;no_overlap
chr4	coffea	ncrna	17642945	17643735	.	-	.	ID=lncRNA;no_overlap
chr4	coffea	ncrna	17796632	17796758	.	+	.	ID=snoRNA;C/D box
chr4	coffea	ncrna	17817937	17818395	.	-	.	ID=lncRNA;no_overlap
chr4	coffea	ncrna	18069614	18070039	.	+	.	ID=lncRNA;antisense
chr4	coffea	ncrna	18161183	18161852	.	+	.	ID=lncRNA;no_overlap
chr4	coffea	ncrna	18319809	18320288	.	-	.	ID=lncRNA;no_overlap
chr4	coffea	ncrna	18320598	18320813	.	+	.	ID=lncRNA;no_overlap
chr4	coffea	ncrna	18322535	18323014	.	-	.	ID=lncRNA;no_overlap
chr4	coffea	ncrna	18524210	18525308	.	+	.	ID=lncRNA;no_overlap
chr4	coffea	ncrna	18689445	18689924	.	-	.	ID=lncRNA;no_overlap
chr4	coffea	ncrna	18690192	18690407	.	+	.	ID=lncRNA;no_overlap
chr4	coffea	ncrna	18728001	18728621	.	-	.	ID=lncRNA;no_overlap
chr4	coffea	ncrna	18774181	18774599	.	+	.	ID=lncRNA;no_overlap
chr4	coffea	ncrna	18786454	18787041	.	-	.	ID=lncRNA;no_overlap
chr4	coffea	ncrna	18794508	18794987	.	+	.	ID=lncRNA;no_overlap
chr4	coffea	ncrna	18796816	18797031	.	-	.	ID=lncRNA;no_overlap
chr4	coffea	ncrna	18797352	18797831	.	+	.	ID=lncRNA;no_overlap
chr4	coffea	ncrna	18843278	18843439	.	+	.	ID=snoRNA;H/ACA box
chr4	coffea	ncrna	18848392	18848488	.	-	.	ID=snRNA;U6
chr4	coffea	ncrna	19005710	19005841	.	+	.	ID=snoRNA;C/D box
chr4	coffea	ncrna	19162385	19162511	.	+	.	ID=snoRNA;H/ACA box
chr4	coffea	ncrna	19611494	19611593	.	+	.	ID=snoRNA;C/D box
chr4	coffea	ncrna	19747536	19747615	.	+	.	ID=tRNA;TAG
chr4	coffea	ncrna	19806827	19807041	.	+	.	ID=lncRNA;no_overlap
chr4	coffea	ncrna	19812507	19813080	.	+	.	ID=lncRNA;no_overlap
chr4	coffea	ncrna	20188566	20188708	.	+	.	ID=snoRNA;C/D box
chr4	coffea	ncrna	20261050	20261121	.	-	.	ID=tRNA;TGG
chr4	coffea	ncrna	20568186	20568664	.	-	.	ID=lncRNA;no_overlap
chr4	coffea	ncrna	20569255	20569739	.	-	.	ID=lncRNA;no_overlap
chr4	coffea	ncrna	20578096	20578225	.	+	.	ID=snoRNA;C/D box
chr4	coffea	ncrna	20590448	20590683	.	+	.	ID=lncRNA;no_overlap
chr4	coffea	ncrna	20658213	20658561	.	+	.	ID=lncRNA;no_overlap
chr4	coffea	ncrna	20796024	20796432	.	+	.	ID=lncRNA;no_overlap
chr4	coffea	ncrna	20981807	20982621	.	+	.	ID=lncRNA;no_overlap
chr4	coffea	ncrna	20987398	20987750	.	-	.	ID=lncRNA;no_overlap
chr4	coffea	ncrna	21114441	21114903	.	+	.	ID=lncRNA;no_overlap
chr4	coffea	ncrna	21146453	21146990	.	+	.	ID=lncRNA;no_overlap
chr4	coffea	ncrna	21219888	21220165	.	-	.	ID=lncRNA;no_overlap
chr4	coffea	ncrna	21243347	21243787	.	-	.	ID=lncRNA;no_overlap
chr4	coffea	ncrna	21246984	21247494	.	+	.	ID=lncRNA;no_overlap
chr4	coffea	ncrna	21247898	21248338	.	-	.	ID=lncRNA;no_overlap
chr4	coffea	ncrna	21370122	21370959	.	-	.	ID=lncRNA;no_overlap
chr4	coffea	ncrna	21627117	21627969	.	+	.	ID=lncRNA;no_overlap
chr4	coffea	ncrna	21717285	21718137	.	+	.	ID=lncRNA;no_overlap
chr4	coffea	ncrna	21804440	21804746	.	+	.	ID=lncRNA;no_overlap
chr4	coffea	ncrna	21896699	21897178	.	-	.	ID=lncRNA;no_overlap
chr4	coffea	ncrna	22044013	22044438	.	+	.	ID=lncRNA;no_overlap
chr4	coffea	ncrna	22143576	22144003	.	+	.	ID=lncRNA;no_overlap
chr4	coffea	ncrna	22162333	22162435	.	+	.	ID=snoRNA;C/D box
chr4	coffea	ncrna	22260696	22260819	.	+	.	ID=snoRNA;H/ACA box
chr4	coffea	ncrna	22370602	22370718	.	+	.	ID=snoRNA;C/D box
chr4	coffea	ncrna	22429567	22429699	.	+	.	ID=snoRNA;C/D box
chr4	coffea	ncrna	22459041	22459173	.	+	.	ID=snoRNA;C/D box
chr4	coffea	ncrna	22721387	22722102	.	+	.	ID=lncRNA;no_overlap
chr4	coffea	ncrna	22798361	22798517	.	+	.	ID=snoRNA;C/D box
chr4	coffea	ncrna	23144303	23144524	.	+	.	ID=lncRNA;no_overlap
chr4	coffea	ncrna	23391571	23392200	.	+	.	ID=lncRNA;no_overlap
chr4	coffea	ncrna	23453638	23454174	.	-	.	ID=lncRNA;no_overlap
chr4	coffea	ncrna	23801987	23802106	.	+	.	ID=snoRNA;C/D box
chr4	coffea	ncrna	23809841	23809981	.	+	.	ID=snoRNA;H/ACA box
chr4	coffea	ncrna	23845530	23845867	.	+	.	ID=lncRNA;no_overlap
chr4	coffea	ncrna	24016143	24016294	.	+	.	ID=snoRNA;C/D box
chr4	coffea	ncrna	24058112	24058235	.	+	.	ID=snoRNA;H/ACA box
chr4	coffea	ncrna	24225305	24226142	.	+	.	ID=lncRNA;no_overlap
chr4	coffea	ncrna	24226724	24227132	.	+	.	ID=lncRNA;no_overlap
chr4	coffea	ncrna	24397941	24398248	.	-	.	ID=lncRNA;no_overlap
chr4	coffea	ncrna	24520958	24521921	.	+	.	ID=lncRNA;no_overlap
chr4	coffea	ncrna	24609015	24609494	.	-	.	ID=lncRNA;no_overlap
chr4	coffea	ncrna	24649349	24649422	.	-	.	ID=tRNA;unk
chr4	coffea	ncrna	24846652	24847131	.	+	.	ID=lncRNA;no_overlap
chr4	coffea	ncrna	24902933	24903218	.	+	.	ID=lncRNA;no_overlap
chr4	coffea	ncrna	25097978	25098401	.	+	.	ID=lncRNA;sense
chr4	coffea	ncrna	25105316	25106055	.	+	.	ID=lncRNA;gene_overlap
chr4	coffea	ncrna	25112545	25112677	.	+	.	ID=snoRNA;C/D box
chr4	coffea	ncrna	25124898	25124993	.	+	.	ID=snoRNA;C/D box
chr4	coffea	ncrna	25185576	25185846	.	-	.	ID=lncRNA;no_overlap
chr4	coffea	ncrna	25407110	25407586	.	-	.	ID=lncRNA;no_overlap
chr4	coffea	ncrna	25695820	25696719	.	-	.	ID=lncRNA;no_overlap
chr4	coffea	ncrna	25793897	25794058	.	+	.	ID=snoRNA;C/D box
chr4	coffea	ncrna	26044014	26044115	.	+	.	ID=snoRNA;C/D box
chr4	coffea	ncrna	26044468	26044870	.	-	.	ID=lncRNA;sense
chr4	coffea	ncrna	26134579	26135107	.	+	.	ID=lncRNA;antisense
chr4	coffea	ncrna	26278809	26279281	.	-	.	ID=lncRNA;no_overlap
chr4	coffea	ncrna	26399300	26399373	.	-	.	ID=tRNA;AAT
chr4	coffea	ncrna	26444395	26444479	.	-	.	ID=snoRNA;C/D box
chr4	coffea	ncrna	26462514	26462794	.	+	.	ID=lncRNA;sense
chr4	coffea	ncrna	26502589	26502662	.	+	.	ID=tRNA;GTT
chr4	coffea	ncrna	26505186	26505259	.	+	.	ID=tRNA;GTT
chr4	coffea	ncrna	26604121	26604194	.	+	.	ID=tRNA;GTT
chr4	coffea	ncrna	26654067	26654158	.	+	.	ID=snoRNA;C/D box
chr4	coffea	ncrna	26672193	26672669	.	-	.	ID=lncRNA;no_overlap
chr4	coffea	ncrna	26697868	26697997	.	+	.	ID=snoRNA;C/D box
chr4	coffea	ncrna	26705882	26706361	.	-	.	ID=lncRNA;no_overlap
chr4	coffea	ncrna	26706678	26706894	.	+	.	ID=lncRNA;no_overlap
chr4	coffea	ncrna	26728772	26729066	.	-	.	ID=lncRNA;gene_overlap
chr4	coffea	ncrna	26730790	26731292	.	-	.	ID=lncRNA;sense
chr4	coffea	ncrna	26753157	26753659	.	-	.	ID=lncRNA;sense
chr4	coffea	ncrna	26791120	26791253	.	+	.	ID=snoRNA;H/ACA box
chr4	coffea	ncrna	27033506	27033578	.	+	.	ID=tRNA;unk
chr4	coffea	ncrna	27079921	27080046	.	+	.	ID=snoRNA;C/D box
chr4	coffea	ncrna	27197108	27197188	.	-	.	ID=tRNA;CAG
chr4	coffea	ncrna	27505333	27505457	.	+	.	ID=snRNA;U2
chr4	coffea	ncrna	27506528	27506723	.	+	.	ID=snRNA;U2
chr4	coffea	ncrna	27518439	27518918	.	+	.	ID=lncRNA;no_overlap
chr4	coffea	ncrna	27520745	27520961	.	-	.	ID=lncRNA;no_overlap
chr4	coffea	ncrna	27538161	27538232	.	-	.	ID=tRNA;AGG
chr4	coffea	ncrna	27549917	27550539	.	+	.	ID=lncRNA;gene_overlap
chr4	coffea	ncrna	27579569	27580182	.	+	.	ID=lncRNA;no_overlap
chr4	coffea	ncrna	27717163	27717251	.	+	.	ID=snoRNA;C/D box
chr4	coffea	ncrna	27824034	27824826	.	+	.	ID=lncRNA;no_overlap
chr5	coffea	chromosome	1	29137935	.	.	.	ID=chr5;Name=chr5
chr5	coffea	ncrna	55064	55381	.	-	.	ID=lncRNA;no_overlap
chr5	coffea	ncrna	199707	199922	.	-	.	ID=lncRNA;sense
chr5	coffea	ncrna	228343	228820	.	-	.	ID=lncRNA;no_overlap
chr5	coffea	ncrna	238128	238605	.	-	.	ID=lncRNA;no_overlap
chr5	coffea	ncrna	254216	254693	.	-	.	ID=lncRNA;no_overlap
chr5	coffea	ncrna	295192	295298	.	-	.	ID=snRNA;U6atac
chr5	coffea	ncrna	351488	351725	.	-	.	ID=lncRNA;sense
chr5	coffea	ncrna	377075	377675	.	+	.	ID=lncRNA;sense
chr5	coffea	ncrna	535371	535545	.	+	.	ID=snoRNA;C/D box
chr5	coffea	ncrna	574158	574317	.	+	.	ID=snoRNA;H/ACA box
chr5	coffea	ncrna	706617	707292	.	+	.	ID=lncRNA;no_overlap
chr5	coffea	ncrna	950377	950739	.	-	.	ID=lncRNA;sense
chr5	coffea	ncrna	1011767	1011915	.	+	.	ID=snoRNA;C/D box
chr5	coffea	ncrna	1090708	1091185	.	+	.	ID=lncRNA;no_overlap
chr5	coffea	ncrna	1173003	1173118	.	+	.	ID=snoRNA;C/D box
chr5	coffea	ncrna	1202488	1202656	.	+	.	ID=snoRNA;H/ACA box
chr5	coffea	ncrna	1212523	1212754	.	-	.	ID=lncRNA;sense
chr5	coffea	ncrna	1361184	1361643	.	+	.	ID=lncRNA;no_overlap
chr5	coffea	ncrna	1802487	1802695	.	-	.	ID=lncRNA;no_overlap
chr5	coffea	ncrna	1807014	1807222	.	-	.	ID=lncRNA;no_overlap
chr5	coffea	ncrna	1894756	1895231	.	+	.	ID=lncRNA;no_overlap
chr5	coffea	ncrna	1905814	1906290	.	+	.	ID=lncRNA;no_overlap
chr5	coffea	ncrna	1956725	1957579	.	+	.	ID=lncRNA;no_overlap
chr5	coffea	ncrna	2084071	2084142	.	-	.	ID=tRNA;GTG
chr5	coffea	ncrna	2606685	2606795	.	+	.	ID=snoRNA;C/D box
chr5	coffea	ncrna	2634547	2634722	.	+	.	ID=snoRNA;C/D box
chr5	coffea	ncrna	2645652	2645727	.	-	.	ID=tRNA;TGT
chr5	coffea	ncrna	2650416	2650632	.	+	.	ID=lncRNA;no_overlap
chr5	coffea	ncrna	2652460	2652939	.	-	.	ID=lncRNA;no_overlap
chr5	coffea	ncrna	2906760	2907200	.	+	.	ID=lncRNA;no_overlap
chr5	coffea	ncrna	2956847	2957032	.	+	.	ID=snoRNA;H/ACA box
chr5	coffea	ncrna	3541294	3541908	.	+	.	ID=lncRNA;no_overlap
chr5	coffea	ncrna	4012807	4013907	.	-	.	ID=lncRNA;no_overlap
chr5	coffea	ncrna	4151774	4152292	.	-	.	ID=lncRNA;no_overlap
chr5	coffea	ncrna	4455795	4455956	.	+	.	ID=snoRNA;C/D box
chr5	coffea	ncrna	4575837	4576696	.	+	.	ID=lncRNA;no_overlap
chr5	coffea	ncrna	4582595	4583454	.	+	.	ID=lncRNA;no_overlap
chr5	coffea	ncrna	4589353	4590212	.	+	.	ID=lncRNA;no_overlap
chr5	coffea	ncrna	4596111	4596970	.	+	.	ID=lncRNA;no_overlap
chr5	coffea	ncrna	4602869	4603728	.	+	.	ID=lncRNA;no_overlap
chr5	coffea	ncrna	4609627	4610486	.	+	.	ID=lncRNA;no_overlap
chr5	coffea	ncrna	4863166	4863574	.	-	.	ID=lncRNA;no_overlap
chr5	coffea	ncrna	4864155	4864992	.	-	.	ID=lncRNA;no_overlap
chr5	coffea	ncrna	4927098	4927218	.	+	.	ID=snoRNA;C/D box
chr5	coffea	ncrna	5033912	5034785	.	-	.	ID=lncRNA;no_overlap
chr5	coffea	ncrna	5321919	5322257	.	+	.	ID=lncRNA;no_overlap
chr5	coffea	ncrna	5458331	5458690	.	+	.	ID=lncRNA;no_overlap
chr5	coffea	ncrna	5573334	5573589	.	+	.	ID=lncRNA;no_overlap
chr5	coffea	ncrna	5800254	5800662	.	-	.	ID=lncRNA;no_overlap
chr5	coffea	ncrna	5801243	5802080	.	-	.	ID=lncRNA;no_overlap
chr5	coffea	ncrna	6123255	6123507	.	+	.	ID=lncRNA;no_overlap
chr5	coffea	ncrna	6325374	6325456	.	+	.	ID=rRNA;unk
chr5	coffea	ncrna	6326220	6326501	.	+	.	ID=rRNA;LSU
chr5	coffea	ncrna	6339145	6339525	.	+	.	ID=lncRNA;no_overlap
chr5	coffea	ncrna	6437011	6437082	.	-	.	ID=tRNA;ATG
chr5	coffea	ncrna	6480524	6480740	.	+	.	ID=lncRNA;no_overlap
chr5	coffea	ncrna	6586584	6586864	.	-	.	ID=lncRNA;no_overlap
chr5	coffea	ncrna	6824739	6825837	.	+	.	ID=lncRNA;no_overlap
chr5	coffea	ncrna	6964797	6964915	.	+	.	ID=snoRNA;C/D box
chr5	coffea	ncrna	6981539	6982297	.	+	.	ID=lncRNA;no_overlap
chr5	coffea	ncrna	7303431	7303909	.	-	.	ID=lncRNA;no_overlap
chr5	coffea	ncrna	7351587	7351927	.	-	.	ID=lncRNA;no_overlap
chr5	coffea	ncrna	7600741	7601228	.	+	.	ID=lncRNA;no_overlap
chr5	coffea	ncrna	7677213	7677799	.	+	.	ID=lncRNA;no_overlap
chr5	coffea	ncrna	7993399	7994048	.	+	.	ID=lncRNA;no_overlap
chr5	coffea	ncrna	8175020	8175283	.	-	.	ID=lncRNA;no_overlap
chr5	coffea	ncrna	8327967	8328426	.	+	.	ID=lncRNA;no_overlap
chr5	coffea	ncrna	8337360	8337819	.	+	.	ID=lncRNA;no_overlap
chr5	coffea	ncrna	8737956	8738748	.	+	.	ID=lncRNA;no_overlap
chr5	coffea	ncrna	8742782	8743574	.	+	.	ID=lncRNA;no_overlap
chr5	coffea	ncrna	8758506	8759018	.	+	.	ID=lncRNA;no_overlap
chr5	coffea	ncrna	9066238	9066775	.	+	.	ID=lncRNA;no_overlap
chr5	coffea	ncrna	9110986	9111474	.	-	.	ID=lncRNA;no_overlap
chr5	coffea	ncrna	9378209	9378461	.	-	.	ID=lncRNA;no_overlap
chr5	coffea	ncrna	9543846	9544496	.	+	.	ID=lncRNA;no_overlap
chr5	coffea	ncrna	9560093	9560472	.	+	.	ID=lncRNA;no_overlap
chr5	coffea	ncrna	9662410	9663059	.	+	.	ID=lncRNA;no_overlap
chr5	coffea	ncrna	9667373	9668241	.	+	.	ID=lncRNA;no_overlap
chr5	coffea	ncrna	9714261	9714740	.	+	.	ID=lncRNA;no_overlap
chr5	coffea	ncrna	10263150	10263646	.	-	.	ID=lncRNA;no_overlap
chr5	coffea	ncrna	10272997	10273650	.	+	.	ID=lncRNA;no_overlap
chr5	coffea	ncrna	10273712	10274162	.	-	.	ID=lncRNA;no_overlap
chr5	coffea	ncrna	10275796	10276449	.	+	.	ID=lncRNA;no_overlap
chr5	coffea	ncrna	10910664	10916761	.	-	.	ID=lncRNA;sense
chr5	coffea	ncrna	10967762	10968154	.	+	.	ID=lncRNA;no_overlap
chr5	coffea	ncrna	10969366	10969858	.	-	.	ID=lncRNA;no_overlap
chr5	coffea	ncrna	11112438	11113425	.	-	.	ID=lncRNA;no_overlap
chr5	coffea	ncrna	11312339	11312824	.	+	.	ID=lncRNA;no_overlap
chr5	coffea	ncrna	11451121	11451643	.	-	.	ID=lncRNA;no_overlap
chr5	coffea	ncrna	11456227	11456738	.	-	.	ID=lncRNA;no_overlap
chr5	coffea	ncrna	11464871	11465202	.	-	.	ID=lncRNA;no_overlap
chr5	coffea	ncrna	11542257	11542352	.	+	.	ID=snRNA;U6
chr5	coffea	ncrna	11804749	11805171	.	-	.	ID=lncRNA;no_overlap
chr5	coffea	ncrna	11890038	11890576	.	+	.	ID=lncRNA;no_overlap
chr5	coffea	ncrna	11911854	11912713	.	-	.	ID=lncRNA;no_overlap
chr5	coffea	ncrna	12057170	12058029	.	+	.	ID=lncRNA;no_overlap
chr5	coffea	ncrna	12063928	12064787	.	+	.	ID=lncRNA;no_overlap
chr5	coffea	ncrna	12070686	12071545	.	+	.	ID=lncRNA;no_overlap
chr5	coffea	ncrna	12075630	12076109	.	+	.	ID=lncRNA;no_overlap
chr5	coffea	ncrna	12077954	12078168	.	-	.	ID=lncRNA;no_overlap
chr5	coffea	ncrna	12078490	12078969	.	+	.	ID=lncRNA;no_overlap
chr5	coffea	ncrna	12315244	12315670	.	+	.	ID=lncRNA;no_overlap
chr5	coffea	ncrna	12911468	12912109	.	+	.	ID=lncRNA;no_overlap
chr5	coffea	ncrna	13479263	13479366	.	-	.	ID=snRNA;U6
chr5	coffea	ncrna	13507315	13507594	.	-	.	ID=lncRNA;no_overlap
chr5	coffea	ncrna	13646513	13646667	.	+	.	ID=rRNA;5.8s
chr5	coffea	ncrna	13652224	13652703	.	+	.	ID=lncRNA;no_overlap
chr5	coffea	ncrna	13654530	13654746	.	-	.	ID=lncRNA;no_overlap
chr5	coffea	ncrna	13654948	13655162	.	-	.	ID=lncRNA;no_overlap
chr5	coffea	ncrna	13748707	13748866	.	+	.	ID=snoRNA;H/ACA box
chr5	coffea	ncrna	13903297	13903517	.	+	.	ID=lncRNA;sense
chr5	coffea	ncrna	13968125	13968243	.	-	.	ID=snRNA;U5
chr5	coffea	ncrna	14159893	14160282	.	-	.	ID=lncRNA;no_overlap
chr5	coffea	ncrna	14284277	14284383	.	+	.	ID=snoRNA;C/D box
chr5	coffea	ncrna	14337521	14337999	.	+	.	ID=lncRNA;no_overlap
chr5	coffea	ncrna	14354337	14354727	.	-	.	ID=lncRNA;no_overlap
chr5	coffea	ncrna	14566763	14566939	.	+	.	ID=snoRNA;C/D box
chr5	coffea	ncrna	14636956	14637247	.	+	.	ID=lncRNA;no_overlap
chr5	coffea	ncrna	14637911	14638201	.	+	.	ID=lncRNA;no_overlap
chr5	coffea	ncrna	14644046	14644334	.	+	.	ID=lncRNA;no_overlap
chr5	coffea	ncrna	14689353	14689839	.	-	.	ID=lncRNA;no_overlap
chr5	coffea	ncrna	14849344	14849931	.	-	.	ID=lncRNA;no_overlap
chr5	coffea	ncrna	14918385	14918505	.	+	.	ID=snoRNA;C/D box
chr5	coffea	ncrna	15296496	15296961	.	-	.	ID=lncRNA;gene_overlap
chr5	coffea	ncrna	15622353	15622832	.	-	.	ID=lncRNA;no_overlap
chr5	coffea	ncrna	15834892	15835247	.	+	.	ID=lncRNA;no_overlap
chr5	coffea	ncrna	15869391	15870046	.	-	.	ID=lncRNA;no_overlap
chr5	coffea	ncrna	15874637	15875735	.	+	.	ID=lncRNA;no_overlap
chr5	coffea	ncrna	15879662	15880760	.	+	.	ID=lncRNA;no_overlap
chr5	coffea	ncrna	16102655	16102761	.	+	.	ID=snoRNA;C/D box
chr5	coffea	ncrna	16124422	16125212	.	-	.	ID=lncRNA;no_overlap
chr5	coffea	ncrna	16202248	16202349	.	+	.	ID=snoRNA;C/D box
chr5	coffea	ncrna	16251972	16253072	.	-	.	ID=lncRNA;no_overlap
chr5	coffea	ncrna	16363883	16367467	.	-	.	ID=lncRNA;sense
chr5	coffea	ncrna	16544261	16544516	.	-	.	ID=lncRNA;no_overlap
chr5	coffea	ncrna	16577877	16578545	.	-	.	ID=lncRNA;no_overlap
chr5	coffea	ncrna	16581830	16582502	.	+	.	ID=lncRNA;no_overlap
chr5	coffea	ncrna	16630536	16630747	.	-	.	ID=lncRNA;no_overlap
chr5	coffea	ncrna	16893775	16893922	.	+	.	ID=snoRNA;C/D box
chr5	coffea	ncrna	16929513	16929834	.	-	.	ID=lncRNA;no_overlap
chr5	coffea	ncrna	17020292	17020365	.	+	.	ID=tRNA;unk
chr5	coffea	ncrna	17021479	17021552	.	+	.	ID=tRNA;GTG
chr5	coffea	ncrna	17468339	17468468	.	+	.	ID=snoRNA;C/D box
chr5	coffea	ncrna	17729027	17729386	.	-	.	ID=lncRNA;no_overlap
chr5	coffea	ncrna	17753714	17753978	.	-	.	ID=lncRNA;no_overlap
chr5	coffea	ncrna	17760856	17761127	.	-	.	ID=lncRNA;no_overlap
chr5	coffea	ncrna	17866643	17866873	.	-	.	ID=lncRNA;no_overlap
chr5	coffea	ncrna	17955493	17955971	.	+	.	ID=lncRNA;no_overlap
chr5	coffea	ncrna	17961912	17962040	.	+	.	ID=snoRNA;C/D box
chr5	coffea	ncrna	18020974	18021287	.	-	.	ID=lncRNA;no_overlap
chr5	coffea	ncrna	18036733	18036754	.	-	.	ID=miRNA;ccp-miR171b-2-3p
chr5	coffea	ncrna	18036737	18036758	.	+	.	ID=miRNA;ccp-miR171-9-5p
chr5	coffea	ncrna	18036801	18036821	.	-	.	ID=miRNA;ccp-miR171b-2-5p
chr5	coffea	ncrna	18036802	18036823	.	+	.	ID=miRNA;ccp-miR171-9-3p
chr5	coffea	ncrna	18082830	18083076	.	+	.	ID=lncRNA;sense
chr5	coffea	ncrna	18097410	18097431	.	+	.	ID=miRNA;miR171-2-5p
chr5	coffea	ncrna	18097464	18097485	.	+	.	ID=miRNA;miR171-2-3p
chr5	coffea	ncrna	18099165	18099473	.	-	.	ID=lncRNA;sense
chr5	coffea	ncrna	18123376	18123606	.	+	.	ID=lncRNA;no_overlap
chr5	coffea	ncrna	18418862	18419339	.	+	.	ID=lncRNA;no_overlap
chr5	coffea	ncrna	18606325	18607002	.	+	.	ID=lncRNA;gene_overlap
chr5	coffea	ncrna	19108121	19108346	.	-	.	ID=lncRNA;no_overlap
chr5	coffea	ncrna	19157626	19158163	.	+	.	ID=lncRNA;no_overlap
chr5	coffea	ncrna	19158721	19159371	.	+	.	ID=lncRNA;no_overlap
chr5	coffea	ncrna	19306916	19307013	.	+	.	ID=snoRNA;C/D box
chr5	coffea	ncrna	19307246	19307340	.	+	.	ID=snoRNA;C/D box
chr5	coffea	ncrna	19315512	19315609	.	+	.	ID=snoRNA;C/D box
chr5	coffea	ncrna	19315824	19315918	.	+	.	ID=snoRNA;C/D box
chr5	coffea	ncrna	19423672	19423888	.	+	.	ID=lncRNA;no_overlap
chr5	coffea	ncrna	19481641	19481914	.	+	.	ID=lncRNA;no_overlap
chr5	coffea	ncrna	19580322	19580434	.	+	.	ID=snoRNA;C/D box
chr5	coffea	ncrna	19675387	19675509	.	+	.	ID=snoRNA;C/D box
chr5	coffea	ncrna	20065612	20065752	.	+	.	ID=snoRNA;C/D box
chr5	coffea	ncrna	20261158	20261374	.	-	.	ID=lncRNA;no_overlap
chr5	coffea	ncrna	20652934	20653007	.	+	.	ID=tRNA;GTG
chr5	coffea	ncrna	20655096	20655169	.	-	.	ID=tRNA;CAT
chr5	coffea	ncrna	20672387	20672606	.	-	.	ID=lncRNA;no_overlap
chr5	coffea	ncrna	20801704	20801776	.	+	.	ID=tRNA;AGC
chr5	coffea	ncrna	20806927	20807017	.	+	.	ID=snoRNA;C/D box
chr5	coffea	ncrna	21069981	21070091	.	-	.	ID=snoRNA;H/ACA box
chr5	coffea	ncrna	21070757	21070864	.	-	.	ID=snoRNA;H/ACA box
chr5	coffea	ncrna	21071161	21071278	.	-	.	ID=snoRNA;C/D box
chr5	coffea	ncrna	21071531	21071648	.	-	.	ID=snoRNA;C/D box
chr5	coffea	ncrna	21071935	21072028	.	-	.	ID=snoRNA;C/D box
chr5	coffea	ncrna	21072433	21072588	.	-	.	ID=snoRNA;H/ACA box
chr5	coffea	ncrna	21152774	21153187	.	+	.	ID=lncRNA;gene_overlap
chr5	coffea	ncrna	21172937	21173035	.	+	.	ID=snoRNA;C/D box
chr5	coffea	ncrna	21184125	21184589	.	+	.	ID=lncRNA;no_overlap
chr5	coffea	ncrna	21484092	21484451	.	+	.	ID=lncRNA;sense
chr5	coffea	ncrna	21616757	21617103	.	+	.	ID=lncRNA;sense
chr5	coffea	ncrna	21682506	21682578	.	-	.	ID=tRNA;TAC
chr5	coffea	ncrna	21730244	21730609	.	-	.	ID=lncRNA;no_overlap
chr5	coffea	ncrna	21759247	21759559	.	+	.	ID=lncRNA;sense
chr5	coffea	ncrna	21772307	21772526	.	-	.	ID=lncRNA;no_overlap
chr5	coffea	ncrna	21847994	21848973	.	-	.	ID=lncRNA;sense
chr5	coffea	ncrna	21859733	21859888	.	+	.	ID=snoRNA;C/D box
chr5	coffea	ncrna	21973787	21974256	.	-	.	ID=lncRNA;no_overlap
chr5	coffea	ncrna	22053483	22053696	.	-	.	ID=lncRNA;no_overlap
chr5	coffea	ncrna	22117040	22117136	.	-	.	ID=snoRNA;C/D box
chr5	coffea	ncrna	22117206	22117295	.	-	.	ID=snoRNA;C/D box
chr5	coffea	ncrna	22141445	22141715	.	+	.	ID=lncRNA;no_overlap
chr5	coffea	ncrna	22317052	22317444	.	-	.	ID=lncRNA;sense
chr5	coffea	ncrna	22437500	22437863	.	+	.	ID=lncRNA;sense
chr5	coffea	ncrna	22453581	22453733	.	+	.	ID=snoRNA;C/D box
chr5	coffea	ncrna	22687507	22687605	.	-	.	ID=snoRNA;C/D box
chr5	coffea	ncrna	22857388	22857817	.	-	.	ID=lncRNA;sense
chr5	coffea	ncrna	22928380	22928520	.	+	.	ID=snoRNA;C/D box
chr5	coffea	ncrna	22930838	22930976	.	+	.	ID=snoRNA;C/D box
chr5	coffea	ncrna	23121105	23121583	.	-	.	ID=lncRNA;sense
chr5	coffea	ncrna	23185954	23186619	.	+	.	ID=lncRNA;sense
chr5	coffea	ncrna	23214533	23215017	.	-	.	ID=lncRNA;sense
chr5	coffea	ncrna	23231698	23231769	.	+	.	ID=tRNA;TTC
chr5	coffea	ncrna	23724666	23725139	.	-	.	ID=lncRNA;sense
chr5	coffea	ncrna	23736078	23736171	.	+	.	ID=snoRNA;C/D box
chr5	coffea	ncrna	23831972	23832451	.	-	.	ID=lncRNA;no_overlap
chr5	coffea	ncrna	24074306	24074918	.	+	.	ID=lncRNA;sense
chr5	coffea	ncrna	24155353	24155425	.	+	.	ID=tRNA;ACG
chr5	coffea	ncrna	24209777	24209932	.	+	.	ID=snoRNA;C/D box
chr5	coffea	ncrna	24264833	24265571	.	-	.	ID=lncRNA;no_overlap
chr5	coffea	ncrna	24344421	24344732	.	-	.	ID=lncRNA;sense
chr5	coffea	ncrna	24363592	24363754	.	+	.	ID=snoRNA;C/D box
chr5	coffea	ncrna	24567563	24567949	.	+	.	ID=lncRNA;sense
chr5	coffea	ncrna	24623304	24623783	.	-	.	ID=lncRNA;no_overlap
chr5	coffea	ncrna	24697175	24697247	.	-	.	ID=tRNA;CTC
chr5	coffea	ncrna	24721029	24721658	.	-	.	ID=lncRNA;no_overlap
chr5	coffea	ncrna	24872436	24872660	.	-	.	ID=lncRNA;sense
chr5	coffea	ncrna	24905723	24906099	.	-	.	ID=lncRNA;no_overlap
chr5	coffea	ncrna	24923700	24923959	.	+	.	ID=lncRNA;no_overlap
chr5	coffea	ncrna	25281032	25281248	.	+	.	ID=lncRNA;no_overlap
chr5	coffea	ncrna	25327739	25327874	.	+	.	ID=snoRNA;C/D box
chr5	coffea	ncrna	25437972	25438336	.	-	.	ID=lncRNA;sense
chr5	coffea	ncrna	25489397	25489496	.	+	.	ID=snoRNA;C/D box
chr5	coffea	ncrna	25558485	25558558	.	-	.	ID=tRNA;TAT
chr5	coffea	ncrna	25695133	25695242	.	+	.	ID=snoRNA;C/D box
chr5	coffea	ncrna	25750136	25750773	.	-	.	ID=lncRNA;sense
chr5	coffea	ncrna	25754165	25754603	.	-	.	ID=lncRNA;no_overlap
chr5	coffea	ncrna	25756944	25757216	.	+	.	ID=lncRNA;no_overlap
chr5	coffea	ncrna	25847770	25847866	.	+	.	ID=snoRNA;C/D box
chr5	coffea	ncrna	25875643	25875880	.	+	.	ID=lncRNA;sense
chr5	coffea	ncrna	25972865	25973344	.	+	.	ID=lncRNA;no_overlap
chr5	coffea	ncrna	26053168	26053814	.	+	.	ID=lncRNA;gene_overlap
chr5	coffea	ncrna	26153376	26153794	.	-	.	ID=lncRNA;no_overlap
chr5	coffea	ncrna	26170387	26170805	.	-	.	ID=lncRNA;no_overlap
chr5	coffea	ncrna	26181202	26181620	.	-	.	ID=lncRNA;no_overlap
chr5	coffea	ncrna	26199064	26199482	.	-	.	ID=lncRNA;no_overlap
chr5	coffea	ncrna	26242703	26242917	.	-	.	ID=lncRNA;sense
chr5	coffea	ncrna	26339622	26339860	.	+	.	ID=lncRNA;sense
chr5	coffea	ncrna	26383786	26383857	.	-	.	ID=tRNA;CTG
chr5	coffea	ncrna	26495508	26495580	.	-	.	ID=tRNA;GAA
chr5	coffea	ncrna	26510250	26510494	.	-	.	ID=lncRNA;sense
chr5	coffea	ncrna	26533048	26533069	.	-	.	ID=miRNA;ccp-miR397a-1-3p
chr5	coffea	ncrna	26533054	26533075	.	+	.	ID=miRNA;ccp-miR397a-3-5p
chr5	coffea	ncrna	26533112	26533133	.	+	.	ID=miRNA;ccp-miR397a-3-3p
chr5	coffea	ncrna	26533137	26533158	.	-	.	ID=miRNA;ccp-miR397a-1-5p
chr5	coffea	ncrna	26572486	26572567	.	-	.	ID=tRNA;AGA
chr5	coffea	ncrna	26693911	26694015	.	+	.	ID=snRNA;U6
chr5	coffea	ncrna	26836157	26836229	.	+	.	ID=tRNA;AGC
chr5	coffea	ncrna	26960977	26961157	.	+	.	ID=snoRNA;C/D box
chr5	coffea	ncrna	26988321	26988391	.	+	.	ID=tRNA;CCC
chr5	coffea	ncrna	27063752	27063823	.	+	.	ID=tRNA;CAT
chr5	coffea	ncrna	27110291	27110372	.	-	.	ID=snoRNA;C/D box
chr5	coffea	ncrna	27111613	27111693	.	-	.	ID=snoRNA;C/D box
chr5	coffea	ncrna	27139050	27139121	.	-	.	ID=tRNA;CAT
chr5	coffea	ncrna	27314492	27314951	.	-	.	ID=lncRNA;no_overlap
chr5	coffea	ncrna	27319301	27319565	.	+	.	ID=lncRNA;sense
chr5	coffea	ncrna	27353036	27353108	.	-	.	ID=tRNA;GAA
chr5	coffea	ncrna	27403794	27404129	.	+	.	ID=lncRNA;sense
chr5	coffea	ncrna	27497205	27497982	.	+	.	ID=lncRNA;antisense
chr5	coffea	ncrna	27574055	27574186	.	+	.	ID=snoRNA;C/D box
chr5	coffea	ncrna	27584086	27584156	.	-	.	ID=tRNA;GCC
chr5	coffea	ncrna	27585018	27585088	.	-	.	ID=tRNA;GCC
chr5	coffea	ncrna	27604741	27605120	.	+	.	ID=lncRNA;sense
chr5	coffea	ncrna	27692800	27693403	.	-	.	ID=lncRNA;gene_overlap
chr5	coffea	ncrna	27702913	27703208	.	+	.	ID=lncRNA;no_overlap
chr5	coffea	ncrna	27742243	27742346	.	+	.	ID=snRNA;U6
chr5	coffea	ncrna	27970821	27971134	.	-	.	ID=lncRNA;sense
chr5	coffea	ncrna	27994228	27994462	.	-	.	ID=lncRNA;sense
chr5	coffea	ncrna	28006819	28007407	.	+	.	ID=lncRNA;no_overlap
chr5	coffea	ncrna	28135494	28135786	.	+	.	ID=lncRNA;sense
chr5	coffea	ncrna	28147950	28148022	.	+	.	ID=tRNA;GAA
chr5	coffea	ncrna	28241454	28241810	.	+	.	ID=lncRNA;sense
chr5	coffea	ncrna	28259482	28260042	.	-	.	ID=lncRNA;sense
chr5	coffea	ncrna	28451173	28451473	.	-	.	ID=lncRNA;no_overlap
chr5	coffea	ncrna	28454250	28454557	.	+	.	ID=lncRNA;sense
chr5	coffea	ncrna	28457814	28458706	.	+	.	ID=lncRNA;no_overlap
chr5	coffea	ncrna	28516532	28516964	.	-	.	ID=lncRNA;sense
chr5	coffea	ncrna	28733986	28734259	.	-	.	ID=lncRNA;no_overlap
chr5	coffea	ncrna	28811705	28812633	.	-	.	ID=lncRNA;sense
chr5	coffea	ncrna	28877720	28877847	.	+	.	ID=snoRNA;C/D box
chr5	coffea	ncrna	28933145	28933408	.	+	.	ID=lncRNA;sense
chr5	coffea	ncrna	28976173	28976523	.	-	.	ID=lncRNA;sense
chr5	coffea	ncrna	28995928	28996058	.	+	.	ID=snoRNA;C/D box
chr5	coffea	ncrna	29050434	29050727	.	+	.	ID=lncRNA;sense
chr5	coffea	ncrna	29070486	29070583	.	+	.	ID=snoRNA;C/D box
chr5	coffea	ncrna	29070723	29070823	.	+	.	ID=snoRNA;C/D box
chr5	coffea	ncrna	29131912	29132353	.	+	.	ID=lncRNA;sense
chr6	coffea	chromosome	1	37293965	.	.	.	ID=chr6;Name=chr6
chr6	coffea	ncrna	123610	124176	.	-	.	ID=lncRNA;gene_overlap
[truncated: 5,147 more rows]
