# Supplementary material for: Genome-Wide Screening and Characterization of Non-Coding RNAs in Coffea canephora
Source: Noncoding RNA. 2020 Sep 11;6(3):39. doi: 10.3390/ncrna6030039 (PMC7549347; doi:10.3390/ncrna6030039)
Supplement: Supplementary file 1 [file ncrna-06-00039-s001.zip › suppl_file_S3.xls]

## Sheet: T1
Transcriptional evidence analysis														Red coloured candidates had no reads aligned or had reads aligned in only one library.
chr	start	end	str	ncRNA	SRR837800 Loss-Morais et al. (2014) (NCBI accession GSE46617)	ERR2915206 (ENA accession PRJEB29660)	SRR5074354 Guedes et al. (2018) (NCBI SRA accession PRJNA353111)	SRR5074355 Guedes et al. (2018) (NCBI SRA accession PRJNA353111)	SRR5074357 Guedes et al. (2018) (NCBI SRA accession PRJNA353111)	SRR5074364 Guedes et al. (2018) (NCBI SRA accession PRJNA353111)	SRR5074367 Guedes et al. (2018) (NCBI SRA accession PRJNA353111)	SRR5074369 Guedes et al. (2018) (NCBI SRA accession PRJNA353111)
chr0	12922	13226	+	lncRNA;no overlap	6	3	0	0	1	0	1	1
chr0	13239	13506	+	lncRNA;no overlap	7	1	0	2	0	2	0	0
chr0	86463	86679	-	lncRNA;no overlap	10	8	1	0	0	0	0	7
chr0	254723	255146	+	lncRNA;sense	21	13	5	4	2	5	1	10
chr0	441755	441881	+	snoRNA;unk	34	34	0	0	6	0	1	12
chr0	523232	523660	+	lncRNA;sense	28	29	8	8	11	7	6	13
chr0	585806	585966	-	ccp-miR169-3,PREC	5115	98	18	20	32	30	44	11
chr0	585840	585861	-	ccp-miR169-3-3p,MAT	41	69	9	10	17	15	23	9
chr0	585905	585926	-	ccp-miR169-3-5p,MAT	5096	60	8	7	10	13	13	8
chr0	700048	700121	-	tRNA;Thr;AGT	1906	1805	10884	4381	1552	8362	5916	2632
chr0	706831	706904	-	tRNA;Thr;AGT	4579	1857	10990	4482	1654	8704	6078	2678
chr0	719980	720569	+	lncRNA;sense	8	20	3	7	14	6	1	13
chr0	799218	799809	+	lncRNA;sense	8	19	3	10	10	7	6	12
chr0	1295385	1295981	-	lncRNA;no overlap	27	117	3	2	7	2	7	4
chr0	1307393	1307722	-	lncRNA;no overlap	11	123	1	2	0	4	1	4
chr0	1356432	1357291	+	lncRNA;no overlap	15	13	0	0	3	0	2	1
chr0	1831902	1832386	-	lncRNA;no overlap	20	24	5	10	7	15	39	4
chr0	1943390	1943900	+	lncRNA;no overlap	28	10	0	0	1	0	0	5
chr0	1944304	1944744	-	lncRNA;no overlap	11	14	0	0	0	0	0	5
chr0	2055599	2055813	+	lncRNA;no overlap	36	11	0	0	1	2	0	8
chr0	2185893	2186108	+	lncRNA;no overlap	25	17	0	2	0	0	0	1
chr0	2259976	2260109	+	snoRNA;unk	30	87	1	2	1	0	2	1
chr0	2331773	2332252	+	lncRNA;no overlap	18	87	0	0	0	0	0	3
chr0	2333508	2333723	-	lncRNA;no overlap	12	11	0	0	0	0	0	2
chr0	2333995	2334474	+	lncRNA;no overlap	16	81	0	3	0	0	0	3
chr0	2381509	2381931	-	lncRNA;no overlap	9	9	0	0	0	0	0	2
chr0	2386462	2386883	-	lncRNA;no overlap	9	8	0	0	0	0	0	0
chr0	2428629	2428884	-	lncRNA;no overlap	10	3	0	2	0	2	0	0
chr0	2439517	2439944	-	lncRNA;no overlap	7	6	0	2	0	2	0	0
chr0	2776498	2776906	-	lncRNA;no overlap	10	9	0	0	2	0	2	3
chr0	2890695	2891160	-	lncRNA;no overlap	20	16	0	0	1	1	3	2
chr0	3028618	3028836	-	lncRNA;no overlap	13	10	0	0	1	1	0	0
chr0	3078014	3079114	-	lncRNA;no overlap	6	4	1	1	2	0	0	0
chr0	3250449	3251136	-	lncRNA;no overlap	7	9	2	1	2	0	3	4
chr0	3420880	3421556	-	lncRNA;no overlap	8	15	0	0	0	0	0	1
chr0	3454631	3454757	+	snoRNA;unk	13	15	0	0	4	0	0	3
chr0	3497192	3497600	-	lncRNA;no overlap	19	19	4	2	0	0	0	2
chr0	3555924	3556178	-	lncRNA;no overlap	21	15	4	0	0	0	0	5
chr0	3565980	3566470	-	lncRNA;no overlap	22	18	4	0	2	0	0	6
chr0	3795871	3796582	+	lncRNA;no overlap	13	18	1	4	0	0	2	4
chr0	3920223	3920382	+	snoRNA;unk	12	5	0	1	3	0	1	2
chr0	4278148	4278902	-	lncRNA;no overlap	10	17	0	4	1	2	5	0
chr0	4420909	4421446	-	lncRNA;no overlap	3	6	0	3	0	0	0	0
chr0	4437976	4438813	+	lncRNA;no overlap	2	3	0	0	0	0	0	0
chr0	4439394	4439802	+	lncRNA;no overlap	2	3	0	0	0	0	0	0
chr0	4449690	4450098	+	lncRNA;no overlap	2	3	0	0	0	0	0	0
chr0	4496504	4496750	-	lncRNA;no overlap	8	0	0	1	0	1	0	4
chr0	4513354	4513912	-	lncRNA;no overlap	9	0	0	0	0	0	0	2
chr0	4514281	4515381	-	lncRNA;no overlap	9	0	0	0	4	0	0	2
chr0	4737162	4737572	-	lncRNA;sense	4	8	19	19	16	30	33	9
chr0	4745120	4745193	-	tRNA;Arg;TCT	5	7	0	0	0	2	0	0
chr0	4904896	4905319	+	lncRNA;no overlap	7	10	9	10	5	9	8	3
chr0	4907992	4908530	-	lncRNA;no overlap	8	4	1	0	0	0	0	1
chr0	4930040	4930523	-	lncRNA;no overlap	9	4	1	2	1	0	0	1
chr0	5017624	5018461	+	lncRNA;no overlap	8	18	0	0	0	0	1	7
chr0	5019043	5019451	+	lncRNA;no overlap	8	18	0	0	0	0	1	7
chr0	5047331	5047868	-	lncRNA;no overlap	9	4	2	0	0	0	0	2
chr0	5060934	5061722	-	lncRNA;no overlap	16	6	7	15	20	8	9	4
chr0	5119686	5120062	-	lncRNA;no overlap	4	7	2	1	0	0	2	1
chr0	5295823	5296128	-	lncRNA;no overlap	2	2	0	0	0	0	0	0
chr0	5833645	5834072	-	lncRNA;no overlap	12	6	0	0	0	0	0	0
chr0	5969984	5970119	+	snoRNA;unk	56	13	0	0	0	0	0	2
chr0	6072650	6072904	+	lncRNA;no overlap	58	8	0	0	0	0	1	2
chr0	6081387	6081642	+	lncRNA;no overlap	58	8	0	0	0	0	3	2
chr0	6120521	6121057	-	lncRNA;no overlap	239	20	0	0	0	0	0	21
chr0	6175751	6175934	+	snoRNA;unk	19	7	0	0	0	0	4	3
chr0	6412959	6413497	-	lncRNA;no overlap	52	15	0	1	0	1	6	5
chr0	6504986	6505845	-	lncRNA;no overlap	11	16	4	3	0	0	1	2
chr0	6691986	6692329	+	lncRNA;gene overlap	15	10	1	0	6	2	6	1
chr0	6919038	6920139	-	lncRNA;no overlap	4	18	0	0	0	0	0	0
chr0	6924063	6925164	-	lncRNA;no overlap	4	18	0	0	0	0	0	0
chr0	6929755	6930410	+	lncRNA;no overlap	5	14	5	6	10	23	28	2
chr0	6953327	6953841	+	lncRNA;no overlap	5	13	0	1	0	0	0	2
chr0	6960235	6960749	+	lncRNA;no overlap	7	9	0	1	1	0	1	1
chr0	6961915	6962628	-	lncRNA;no overlap	6	9	0	0	1	1	3	5
chr0	7083674	7084533	+	lncRNA;no overlap	6	8	0	0	0	0	0	2
chr0	7107416	7107882	+	lncRNA;no overlap	176	637	1835	2089	854	1109	1144	578
chr0	7216430	7216895	+	lncRNA;no overlap	7	6	0	0	0	2	0	2
chr0	7265948	7266054	+	snoRNA;snoR71;	7	5	0	0	0	0	0	0
chr0	7271702	7271957	-	lncRNA;no overlap	3	2	0	0	0	0	0	1
chr0	7369097	7369660	-	lncRNA;no overlap	2	5	0	4	5	0	7	1
chr0	7469437	7470229	-	lncRNA;no overlap	3	5	0	0	0	0	0	1
chr0	7523903	7525000	+	lncRNA;no overlap	16	5	2	0	0	1	2	2
chr0	7633913	7634061	+	snoRNA;unk	6	10	2	0	0	1	2	1
chr0	7968915	7969077	+	snoRNA;unk	13	15	0	2	0	6	2	7
chr0	8039400	8039734	-	lncRNA;no overlap	12	19	0	0	1	0	0	0
chr0	8071315	8071395	+	tRNA;Leu;CAA	11764	2911	12697	7434	6553	12484	17636	7246
chr0	8736829	8737035	+	lncRNA;no overlap	72	35	5	2	8	9	5	14
chr0	8741328	8741469	+	snoRNA;unk	68	33	1	0	9	2	9	14
chr0	8885859	8886111	+	lncRNA;no overlap	23	27	0	0	0	0	0	10
chr0	8907840	8908101	-	lncRNA;no overlap	25	44	1	1	1	0	1	5
chr0	9158951	9159810	-	lncRNA;no overlap	42	78	1	3	6	13	0	17
chr0	9319317	9320011	+	lncRNA;no overlap	40	45	2	4	6	9	6	8
chr0	9320088	9320621	+	lncRNA;no overlap	33	37	1	0	0	4	2	7
chr0	9320573	9321269	+	lncRNA;no overlap	32	39	2	0	0	5	3	7
chr0	9450907	9451386	-	lncRNA;no overlap	21	33	2	3	2	2	9	16
chr0	9647951	9648631	-	lncRNA;no overlap	28	14	5	6	18	13	13	11
chr0	9664264	9664704	-	lncRNA;no overlap	26	15	233	203	175	218	160	9
chr0	9735656	9736757	-	lncRNA;no overlap	33	22	2	4	1	1	0	7
chr0	9758844	9759323	-	lncRNA;no overlap	34	20	0	1	2	1	1	7
chr0	9759644	9759859	+	lncRNA;no overlap	46	60	0	0	0	0	0	4
chr0	9761704	9762183	-	lncRNA;no overlap	33	22	0	0	0	0	0	7
chr0	9896440	9896513	-	tRNA;Leu;CAA	85	21	9	14	2	13	15	18
chr0	10199671	10200079	-	lncRNA;no overlap	16	27	0	0	0	0	0	806
chr0	10483104	10483320	+	lncRNA;no overlap	40	39	3	2	7	1	7	25
chr0	10571552	10572034	-	lncRNA;no overlap	44	147	33	48	28	41	69	1565
chr0	10577410	10578402	+	lncRNA;no overlap	80	149	76	74	77	63	114	303
chr0	10586504	10587001	-	lncRNA;no overlap	56	109	82	95	108	77	98	2162
chr0	10598209	10598684	+	lncRNA;no overlap	92	177	84	81	70	91	128	318
chr0	10612665	10613094	+	lncRNA;no overlap	95	191	113	155	124	141	174	328
chr0	10615076	10615588	-	lncRNA;no overlap	73	121	80	91	101	77	110	2503
chr0	10622113	10623054	-	lncRNA;no overlap	81	111	97	110	99	96	137	2514
chr0	10642440	10642510	+	tRNA;Cys;GCA	167	627	2601	2680	1560	2305	4341	2136
chr0	10655007	10655585	+	lncRNA;no overlap	117	431	134	186	141	188	247	494
chr0	10657461	10657532	+	tRNA;Asn;GTT	4108	110878	99937	65447	59415	224420	197784	46071
chr0	10658094	10658167	-	tRNA;Arg;ACG	17800	7737	173627	216390	86866	83844	136671	15393
chr0	10658415	10658529	-	rRNA;5.8s;	21597	142702	5352414	7635745	2993604	4605695	2753437	6397712
chr0	10689388	10689854	+	lncRNA;no overlap	120	394	108	155	123	148	202	4752
chr0	10692371	10692830	-	lncRNA;antisense	148	380	65	100	74	72	107	2361
chr0	10725867	10726383	+	lncRNA;no overlap	142	390	116	165	122	159	218	4597
chr0	10727738	10728223	+	lncRNA;no overlap	143	383	112	164	115	152	216	4603
chr0	10742580	10742651	+	tRNA;Val;GAC	4798	9843	13574	14001	8745	15159	8234	7140
chr0	10742878	10744356	+	rRNA;18s;	140055	1500729	989653	1499205	980521	1042038	1321570	948267
chr0	10744655	10744742	+	tRNA;unk	3167	4777	4980	4903	7745	8393	11475	14201
chr0	10746673	10747121	+	lncRNA;no overlap	267	519	71	70	59	93	142	11453
chr0	10748565	10749389	-	lncRNA;no overlap	300	462	66	80	76	88	121	2286
chr0	10751011	10751691	+	lncRNA;no overlap	268	512	93	92	83	100	148	11444
chr0	10769785	10769908	+	snoRNA;unk	262	491	68	60	65	80	129	11382
chr0	10771043	10771341	-	lncRNA;no overlap	368	575	284	341	707	352	467	2561
chr0	10771405	10771475	+	tRNA;Cys;GCA	4624	10057	13803	14282	13545	29903	21210	18569
chr0	10785879	10786351	-	lncRNA;no overlap	337	480	86	109	173	115	212	2477
chr0	10809144	10809943	-	lncRNA;no overlap	333	489	434	736	253	590	278	2174
chr0	10815658	10815731	-	tRNA;Trp;CCA	12603	3277	15334	10543	7125	13422	11083	7819
chr0	10815846	10815919	-	tRNA;Pro;TGG	1880	1302	7728	7679	6241	10982	11775	3985
chr0	10828395	10828832	-	lncRNA;no overlap	325	483	463	772	272	618	319	2399
chr0	10877009	10877484	+	lncRNA;no overlap	290	461	67	51	48	58	120	8021
chr0	10877866	10878326	-	lncRNA;no overlap	652	427	495	2149	664	1578	653	412
chr0	10893205	10894108	+	lncRNA;no overlap	255	340	71	47	52	59	114	7973
chr0	10896187	10896751	-	lncRNA;no overlap	659	424	507	2171	676	1597	680	369
chr0	10902541	10903081	-	lncRNA;antisense	641	425	512	2168	676	1589	672	342
chr0	10915912	10915993	-	tRNA;Met;CAT	648	428	658	614	374	538	798	450
chr0	10918433	10918690	-	lncRNA;no overlap	642	417	252	352	202	272	247	330
chr0	10926614	10927074	-	lncRNA;no overlap	643	413	269	363	192	279	261	311
chr0	10931981	10932526	+	lncRNA;no overlap	241	346	62	45	58	70	105	6424
chr0	10933659	10934180	-	lncRNA;no overlap	653	420	340	427	246	360	376	311
chr0	10986892	10986965	+	tRNA;Met;CAT	695	466	419	378	327	692	757	6336
chr0	10997967	10998586	+	lncRNA;no overlap	658	333	79	75	117	108	129	6195
chr0	11004403	11004868	-	lncRNA;no overlap	200	386	156	197	129	166	190	271
chr0	11037316	11037788	+	lncRNA;no overlap	571	267	79	112	197	142	174	5591
chr0	11057211	11059042	+	rRNA;18s;	17432	53634	65817	73677	63647	53922	76161	38746
chr0	11059218	11059323	+	rRNA;5.8s;	7165	11298	298437	289607	276357	407269	505053	148936
chr0	11079013	11079086	-	tRNA;Phe;GAA	206	129	202	246	352	499	874	126
chr0	11086705	11087129	+	lncRNA;no overlap	556	240	71	97	118	79	122	14599
chr0	11098378	11098448	+	tRNA;Cys;GCA	620	647	2537	2586	1533	2198	4195	16317
chr0	11100585	11100656	+	tRNA;Asn;GTT	3617	100236	57843	35704	22770	53724	47090	29303
chr0	11101337	11101419	+	tRNA;Tyr;GTA	638	400	3167	2597	2168	4296	6675	16295
chr0	11107444	11108321	+	lncRNA;no overlap	564	261	85	96	111	78	107	14979
chr0	11116490	11116561	+	tRNA;Gly;GCC	1034	526	873	764	769	1390	1505	15457
chr0	11119701	11119772	+	tRNA;Gln;TTG	682	248	249	257	264	572	684	15024
chr0	11124807	11125114	+	lncRNA;no overlap	564	237	70	92	86	103	108	14923
chr0	11149043	11149530	-	lncRNA;no overlap	180	105	34	47	55	63	41	80
chr0	11196590	11196663	-	tRNA;Met;CAT	241	192	1324	1015	799	1580	1579	636
chr0	11202902	11203369	-	lncRNA;no overlap	193	114	24	32	39	50	22	93
chr0	11226292	11226365	+	tRNA;Asp;GTC	2006	1985	254664	351934	248571	412253	369012	23737
chr0	11231917	11232160	-	lncRNA;no overlap	199	117	33	29	44	65	48	70
chr0	11245036	11245545	+	lncRNA;no overlap	359	124	247	244	175	489	429	14847
chr0	11268222	11268538	+	lncRNA;no overlap	363	237	222	214	157	470	408	14800
chr0	11290890	11291332	+	lncRNA;no overlap	132	242	229	220	193	506	439	3894
chr0	11297839	11298100	+	lncRNA;no overlap	123	233	217	207	162	472	419	3875
chr0	11301218	11301712	+	lncRNA;no overlap	125	233	140	128	103	259	236	3818
chr0	11306417	11306703	+	lncRNA;no overlap	107	229	135	123	96	247	236	477
chr0	11314248	11314708	-	lncRNA;no overlap	111	107	13	27	33	40	26	103
chr0	11319466	11319799	-	lncRNA;no overlap	108	100	29	43	48	60	40	153
chr0	11323893	11324344	-	lncRNA;no overlap	107	110	15	36	37	36	25	152
chr0	11327776	11328474	+	lncRNA;no overlap	99	141	46	53	66	47	85	179
chr0	11341211	11341284	+	tRNA;Met;CAT	118	184	1325	1011	783	1550	1601	684
chr0	11360149	11360927	-	lncRNA;no overlap	80	8345	225	355	378	236	385	217
chr0	11401940	11403040	-	lncRNA;no overlap	32	39	4	1	2	5	4	12
chr0	11407104	11408204	-	lncRNA;no overlap	32	38	4	1	2	4	4	11
chr0	11415138	11415997	-	lncRNA;no overlap	30	37	4	1	2	4	4	9
chr0	11568107	11568605	+	lncRNA;no overlap	7	6	1	1	1	1	2	2
chr0	11674609	11675049	+	lncRNA;no overlap	4	8	0	0	0	0	0	2
chr0	11851655	11852644	+	lncRNA;no overlap	5	19	2	4	1	5	2	0
chr0	12138031	12138653	+	lncRNA;no overlap	36	39	7	9	9	20	26	5
chr0	12233987	12234272	-	lncRNA;no overlap	10	2	0	1	0	2	6	3
chr0	12626343	12626928	+	lncRNA;no overlap	14	24	0	0	4	4	0	0
chr0	12818689	12819164	-	lncRNA;no overlap	14	13	0	0	0	2	0	5
chr0	13586138	13586940	-	lncRNA;no overlap	15	19	6	1	6	11	5	1
chr0	14033760	14033882	+	snoRNA;unk	19	10	0	0	0	0	0	2
chr0	14343883	14344003	+	snoRNA;unk	493	3978	1	0	0	0	0	1057
chr0	14552262	14552927	-	lncRNA;no overlap	48	40	0	0	4	0	3	5
chr0	14603744	14604581	+	lncRNA;no overlap	27	34	0	3	0	3	1	2
chr0	14605162	14605570	+	lncRNA;no overlap	29	34	0	3	0	3	1	2
chr0	14665911	14666770	-	lncRNA;no overlap	16	25	0	2	0	3	8	1
chr0	14726848	14727307	+	lncRNA;no overlap	23	20	0	0	0	4	6	1
chr0	14761345	14761621	-	lncRNA;no overlap	23	43	0	2	1	3	2	1
chr0	14871669	14872077	-	lncRNA;no overlap	6	5	0	2	0	0	7	1
chr0	14875225	14875633	-	lncRNA;no overlap	7	6	0	2	3	0	3	1
chr0	15074898	15075306	+	lncRNA;no overlap	10	5	0	0	0	0	0	0
chr0	15221838	15222320	+	lncRNA;no overlap	9	6	1	0	0	0	0	1
chr0	15233823	15234305	+	lncRNA;no overlap	9	6	1	2	0	0	0	1
chr0	15261352	15261888	-	lncRNA;no overlap	9	26	0	0	0	1	0	2
chr0	15561085	15561213	+	snoRNA;unk	14	22	71	62	30	42	131	3
chr0	15579669	15580071	+	lncRNA;no overlap	8	13	1	0	0	0	0	3
chr0	15582674	15583156	-	lncRNA;no overlap	6	8	14	5	12	24	37	0
chr0	15686366	15686495	+	snoRNA;unk	4	14	1	0	1	1	0	1
chr0	15687971	15688100	+	snoRNA;unk	4	16	1	0	1	1	0	1
chr0	15734525	15735086	-	lncRNA;no overlap	9	8	0	0	0	0	0	2
chr0	15929320	15929625	-	lncRNA;no overlap	15	22	0	0	0	0	0	9
chr0	16186404	16186554	+	snoRNA;unk	5	7	0	1	1	0	0	1
chr0	16189967	16190761	-	lncRNA;no overlap	12	41	0	1	0	0	1	1
chr0	16191615	16192268	+	lncRNA;no overlap	3	7	0	0	0	0	0	1
chr0	16192330	16192780	-	lncRNA;no overlap	5	13	0	1	0	0	0	1
chr0	16194414	16195067	+	lncRNA;no overlap	3	7	0	0	0	0	0	1
chr0	16195129	16195579	-	lncRNA;no overlap	5	13	0	1	0	0	0	1
chr0	16197213	16197866	+	lncRNA;no overlap	3	7	0	0	0	0	0	1
chr0	16197928	16198378	-	lncRNA;no overlap	5	13	0	1	0	0	0	1
chr0	16200012	16200665	+	lncRNA;no overlap	3	7	0	0	0	0	0	1
chr0	16200727	16201177	-	lncRNA;no overlap	5	13	0	1	0	0	0	1
chr0	16202811	16203464	+	lncRNA;no overlap	3	7	0	0	0	0	0	1
chr0	16203526	16203976	-	lncRNA;no overlap	5	13	0	1	0	0	0	1
chr0	16205610	16206263	+	lncRNA;no overlap	3	7	0	0	0	0	0	1
chr0	16206325	16206775	-	lncRNA;no overlap	5	13	0	1	0	0	0	1
chr0	16208409	16209062	+	lncRNA;no overlap	3	7	0	0	0	0	0	1
chr0	16209124	16209574	-	lncRNA;no overlap	5	13	0	1	0	0	0	1
chr0	16211208	16211861	+	lncRNA;no overlap	3	7	0	0	0	0	0	1
chr0	16211923	16212373	-	lncRNA;no overlap	5	13	0	1	0	0	0	1
chr0	16214007	16214660	+	lncRNA;no overlap	3	7	0	0	0	0	0	1
chr0	16214722	16215172	-	lncRNA;no overlap	5	13	0	1	0	0	0	1
chr0	16216806	16217459	+	lncRNA;no overlap	3	7	0	0	0	0	0	1
chr0	16217521	16217971	-	lncRNA;no overlap	5	13	0	1	0	0	0	1
chr0	16219605	16220258	+	lncRNA;no overlap	3	7	0	0	0	0	0	1
chr0	16220320	16220770	-	lncRNA;no overlap	5	13	0	1	0	0	0	1
chr0	16222404	16223057	+	lncRNA;no overlap	3	7	0	0	0	0	0	1
chr0	16223119	16223569	-	lncRNA;no overlap	5	13	0	1	0	0	0	1
chr0	16225203	16225856	+	lncRNA;no overlap	3	7	0	0	0	0	0	1
chr0	16225918	16226368	-	lncRNA;no overlap	5	13	0	1	0	0	0	1
chr0	16228002	16228655	+	lncRNA;no overlap	3	7	0	0	0	0	0	1
chr0	16228717	16229167	-	lncRNA;no overlap	5	13	0	1	0	0	0	1
chr0	16230801	16231454	+	lncRNA;no overlap	3	7	0	0	0	0	0	1
chr0	16231516	16231966	-	lncRNA;no overlap	5	13	0	1	0	0	0	1
chr0	16233600	16234253	+	lncRNA;no overlap	3	7	0	0	0	0	0	1
chr0	16234315	16234765	-	lncRNA;no overlap	5	13	0	1	0	0	0	1
chr0	16236399	16237052	+	lncRNA;no overlap	3	7	0	0	0	0	0	1
chr0	16237114	16237564	-	lncRNA;no overlap	5	13	0	1	0	0	0	1
chr0	16239198	16239851	+	lncRNA;no overlap	3	7	0	0	0	0	0	1
chr0	16239913	16240363	-	lncRNA;no overlap	5	13	0	1	0	0	0	1
chr0	16241997	16242650	+	lncRNA;no overlap	3	7	0	0	0	0	0	1
chr0	16242712	16243162	-	lncRNA;no overlap	5	13	0	1	0	0	0	1
chr0	16244796	16245449	+	lncRNA;no overlap	3	7	0	0	0	0	0	1
chr0	16245511	16245961	-	lncRNA;no overlap	5	13	0	1	0	0	0	1
chr0	16247595	16248248	+	lncRNA;no overlap	3	7	0	0	0	0	0	1
chr0	16248310	16248760	-	lncRNA;no overlap	5	13	0	1	0	0	0	1
chr0	16250394	16251047	+	lncRNA;no overlap	3	7	0	0	0	0	0	1
chr0	16251109	16251559	-	lncRNA;no overlap	5	13	0	1	0	0	0	1
chr0	16253193	16253846	+	lncRNA;no overlap	3	7	0	0	0	0	0	1
chr0	16253908	16254358	-	lncRNA;no overlap	5	13	0	1	0	0	0	1
chr0	16255992	16256645	+	lncRNA;no overlap	3	7	0	0	0	0	0	1
chr0	16256707	16257157	-	lncRNA;no overlap	5	13	0	1	0	0	0	1
chr0	16258791	16259444	+	lncRNA;no overlap	3	7	0	0	0	0	0	1
chr0	16259506	16259956	-	lncRNA;no overlap	5	13	0	1	0	0	0	1
chr0	16261590	16262243	+	lncRNA;no overlap	3	7	0	0	0	0	0	1
chr0	16262305	16262755	-	lncRNA;no overlap	5	13	0	1	0	0	0	1
chr0	16264389	16265042	+	lncRNA;no overlap	3	7	0	0	0	0	0	1
chr0	16265104	16265554	-	lncRNA;no overlap	5	13	0	1	0	0	0	1
chr0	16267188	16267841	+	lncRNA;no overlap	3	7	0	0	0	0	0	1
chr0	16267903	16268353	-	lncRNA;no overlap	5	13	0	1	0	0	0	1
chr0	16269987	16270640	+	lncRNA;no overlap	3	7	0	0	0	0	0	1
chr0	16270702	16271152	-	lncRNA;no overlap	5	13	0	1	0	0	0	1
chr0	16272786	16273439	+	lncRNA;no overlap	3	7	0	1	0	0	0	1
chr0	16563464	16563773	-	lncRNA;no overlap	21	35	0	0	0	0	0	9
chr0	16739049	16739318	-	lncRNA;no overlap	21	5	2	2	10	1	1	7
chr0	17089934	17090342	-	lncRNA;no overlap	4	9	0	0	0	0	0	1
chr0	17162788	17163663	+	lncRNA;no overlap	3	3	0	0	0	2	0	0
chr0	17191481	17192239	+	lncRNA;no overlap	3	6	19	27	17	33	16	2
chr0	17245791	17246006	+	lncRNA;no overlap	6	6	36	52	34	68	32	0
chr0	17269438	17269586	+	snoRNA;unk	1	8	36	52	34	66	32	0
chr0	17474134	17474389	-	lncRNA;no overlap	6	7	0	0	0	0	0	3
chr0	17475035	17475282	-	lncRNA;no overlap	6	7	0	0	0	0	0	3
chr0	17477321	17478401	-	lncRNA;no overlap	8	8	2	1	0	0	0	3
chr0	17483820	17484095	-	lncRNA;no overlap	10	9	0	0	2	0	0	3
chr0	17694905	17695313	-	lncRNA;no overlap	8	17	0	0	2	0	1	2
chr0	17695894	17696731	-	lncRNA;no overlap	10	16	0	0	4	2	6	2
chr0	17719028	17719156	+	snoRNA;unk	12	11	1	2	3	2	0	9
chr0	17998900	17999438	+	lncRNA;no overlap	13	7	0	0	1	0	0	2
chr0	18174750	18174870	+	snoRNA;unk	9	12	0	0	0	2	0	5
chr0	18452987	18453060	-	tRNA;unk	22	27	1	4	1	5	1	6
chr0	18560857	18560974	+	snoRNA;unk	20	24	0	2	4	4	2	5
chr0	18562923	18563401	-	lncRNA;no overlap	23	13	1	0	3	4	7	5
chr0	18563722	18563937	+	lncRNA;no overlap	20	22	0	0	4	2	0	5
chr0	18592015	18592369	+	lncRNA;no overlap	17	13	0	1	7	2	6	9
chr0	18614041	18614521	+	lncRNA;no overlap	23	19	0	2	6	4	2	7
chr0	18708090	18708739	+	lncRNA;no overlap	19	19	2	0	6	3	2	5
chr0	18821707	18822469	-	lncRNA;no overlap	6	5	6	1	0	0	1	1
chr0	18863227	18863507	-	lncRNA;no overlap	4	6	0	0	0	0	0	0
chr0	19298706	19299326	-	lncRNA;no overlap	3	3	0	3	2	8	3	0
chr0	19506336	19506849	-	lncRNA;no overlap	8	10	0	0	0	0	0	3
chr0	19560804	19561325	-	lncRNA;no overlap	10	11	3	2	5	0	5	3
chr0	19705104	19706205	-	lncRNA;no overlap	18	11	3	1	5	0	4	1
chr0	19750495	19750929	-	lncRNA;no overlap	17	13	5	2	4	3	12	0
chr0	20040804	20041385	+	lncRNA;no overlap	30	15	1	2	2	0	1	8
chr0	20061838	20062067	-	lncRNA;no overlap	12	19	1	0	0	1	1	3
chr0	20129949	20131050	-	lncRNA;no overlap	14	22	0	0	0	1	1	1
chr0	20134974	20136075	-	lncRNA;no overlap	14	23	0	0	0	1	1	1
chr0	20139998	20141098	-	lncRNA;no overlap	14	23	0	0	0	1	1	1
chr0	20150837	20150909	-	tRNA;Thr;TGT	1212	797	2200	2047	2037	4576	3528	986
chr0	20152613	20152685	+	tRNA;Phe;GAA	41088	23077	30936	29565	27479	64385	47835	10638
chr0	20159073	20159500	+	lncRNA;no overlap	19	11	0	0	0	0	0	16
chr0	20245944	20246352	+	lncRNA;no overlap	17	26	2	0	2	0	0	12
chr0	20249422	20249830	+	lncRNA;no overlap	16	9	0	0	0	0	0	12
chr0	20261734	20262387	-	lncRNA;no overlap	17	23	0	0	0	0	0	3
chr0	20264021	20264471	+	lncRNA;no overlap	16	10	0	0	0	0	0	11
chr0	20264533	20265186	-	lncRNA;no overlap	17	23	0	0	0	0	0	3
chr0	20266820	20267270	+	lncRNA;no overlap	16	10	0	0	0	0	0	11
chr0	20267332	20267985	-	lncRNA;no overlap	17	23	0	0	0	0	0	3
chr0	20277274	20277762	-	lncRNA;no overlap	11	19	0	0	0	0	0	3
chr0	20289040	20290141	-	lncRNA;no overlap	11	19	0	0	0	0	0	3
chr0	20294065	20295165	-	lncRNA;no overlap	11	18	0	0	0	0	0	3
chr0	20358411	20359508	+	lncRNA;no overlap	8	5	0	0	0	0	0	1
chr0	20362109	20363207	+	lncRNA;no overlap	8	5	0	0	0	0	0	1
chr0	20365808	20366906	+	lncRNA;no overlap	8	5	0	0	0	0	0	1
chr0	20469737	20470835	+	lncRNA;no overlap	5	3	0	0	0	0	0	0
chr0	20590849	20591412	-	lncRNA;no overlap	4	9	1	7	5	5	8	1
chr0	20634766	20635384	+	lncRNA;no overlap	5	9	0	0	1	0	0	0
chr0	20762548	20762654	-	snoRNA;snoR71;	8	12	0	0	0	0	0	1
chr0	20773994	20774516	-	lncRNA;no overlap	11	20	5	8	3	10	10	2
chr0	20905702	20906180	-	lncRNA;no overlap	61	202	0	0	0	0	0	255
chr0	21015719	21016053	-	lncRNA;no overlap	396	38	1	2	0	0	0	6
chr0	21020219	21020627	-	lncRNA;no overlap	398	39	1	1	0	0	0	6
chr0	21515660	21516181	-	lncRNA;no overlap	16	25	0	0	0	0	5	3
chr0	22010470	22010949	+	lncRNA;no overlap	4	21	0	0	2	0	2	2
chr0	22012776	22012992	-	lncRNA;no overlap	7	10	0	0	1	1	0	2
chr0	22024585	22024799	-	lncRNA;no overlap	7	11	0	0	1	1	0	2
chr0	22077915	22078127	-	lncRNA;no overlap	4	20	0	0	1	1	0	4
chr0	22078451	22078930	+	lncRNA;no overlap	10	17	0	0	0	0	0	3
chr0	22117893	22117966	+	tRNA;Met;CAT	231	181	773	763	540	989	713	285
chr0	22180152	22180689	+	lncRNA;no overlap	97	276	1	1	3	5	3	105
chr0	22332030	22332285	+	lncRNA;no overlap	12	16	3	2	0	7	4	3
chr0	22396780	22397317	-	lncRNA;no overlap	7	10	0	0	0	0	0	4
chr0	22518513	22518768	-	lncRNA;no overlap	3	31	0	0	0	0	0	4
chr0	22658287	22658805	-	lncRNA;no overlap	2	31	0	0	0	2	1	3
chr0	23116678	23116929	+	lncRNA;no overlap	44	28	0	0	1	0	2	4
chr0	23218033	23218247	-	lncRNA;no overlap	12	12	0	0	0	0	0	9
chr0	23220861	23221076	-	lncRNA;no overlap	13	12	0	0	0	0	0	9
chr0	23357277	23358160	+	lncRNA;no overlap	75	40	0	0	0	0	1	5
chr0	23363250	23363788	+	lncRNA;no overlap	71	42	0	0	1	0	1	5
chr0	23732441	23732589	+	snoRNA;unk	2	0	0	0	0	0	0	1
chr0	23746190	23746442	-	lncRNA;no overlap	7	9	0	0	0	1	1	0
chr0	23846469	23846877	+	lncRNA;no overlap	15	1	0	0	0	0	0	1
chr0	23848504	23849002	-	lncRNA;no overlap	4	9	0	0	0	0	0	1
chr0	23893909	23894057	+	snoRNA;unk	9	2	0	0	0	0	0	1
chr0	23966000	23966986	-	lncRNA;no overlap	12	6	0	0	0	0	0	3
chr0	24133733	24134173	+	lncRNA;no overlap	3	10	0	0	0	0	0	0
chr0	24149685	24150783	+	lncRNA;no overlap	5	12	0	0	0	0	4	0
chr0	24243456	24244210	-	lncRNA;no overlap	7	26	0	1	1	0	0	2
chr0	24416621	24416837	+	lncRNA;no overlap	14	30	0	0	1	0	0	6
chr0	24418665	24419126	-	lncRNA;no overlap	15	16	3	0	0	0	0	4
chr0	24427066	24427173	+	snoRNA;unk	15	31	0	0	4	0	1	7
chr0	24475130	24475760	+	lncRNA;no overlap	13	33	4	5	2	2	2	6
chr0	24485208	24485962	-	lncRNA;no overlap	16	22	0	0	0	0	0	5
chr0	24510630	24511119	-	lncRNA;no overlap	10	17	1	0	0	3	1	2
chr0	24541920	24542757	-	lncRNA;no overlap	14	21	0	0	0	0	0	2
chr0	24914326	24914801	-	lncRNA;no overlap	14	18	3	7	12	6	5	0
chr0	25101622	25101789	+	snoRNA;unk	27	25	2	7	4	2	5	7
chr0	25275040	25275577	+	lncRNA;no overlap	20	22	1	0	0	2	1	4
chr0	25494974	25495215	-	lncRNA;no overlap	20	15	0	0	0	0	3	4
chr0	25547943	25548469	+	lncRNA;antisense	19	14	1	7	1	6	6	0
chr0	25649339	25649784	-	lncRNA;no overlap	55	55	0	0	6	0	0	6
chr0	25662387	25662809	+	lncRNA;no overlap	15	17	1	4	0	2	3	2
chr0	25694500	25694760	-	lncRNA;no overlap	24	39	3	1	1	0	4	2
chr0	25835659	25836272	+	lncRNA;no overlap	12	6	1	1	1	0	1	1
chr0	25978710	25979376	+	lncRNA;no overlap	9	17	27	40	34	22	96	6
chr0	26122644	26122923	-	lncRNA;no overlap	99	41	1	6	11	5	3	23
chr0	26173330	26173796	-	lncRNA;no overlap	96	43	1	0	0	0	4	23
chr0	26335273	26335534	-	lncRNA;no overlap	17	64	1	1	0	0	1	1
chr0	26342768	26343247	+	lncRNA;no overlap	23	21	1	3	8	0	1	9
chr0	26345072	26345287	-	lncRNA;no overlap	15	62	0	0	0	0	0	1
chr0	26345524	26346003	+	lncRNA;no overlap	23	21	1	3	6	0	1	9
chr0	26383827	26383940	+	snoRNA;unk	21	13	1	3	9	0	1	0
chr0	26434152	26434422	+	lncRNA;no overlap	15	4	0	1	2	2	1	2
chr0	26691420	26691778	-	lncRNA;gene overlap	9	15	2	4	2	3	5	2
chr0	26695880	26696416	+	lncRNA;no overlap	5	4	0	0	0	1	0	4
chr0	26707528	26707741	-	lncRNA;no overlap	13	12	0	0	0	0	2	0
chr0	26837264	26838364	-	lncRNA;no overlap	11	7	0	0	0	0	2	0
chr0	26962003	26962120	+	snoRNA;unk	2	7	0	0	0	1	0	2
chr0	27043503	27044156	-	lncRNA;no overlap	6	3	0	1	2	4	1	1
chr0	27045790	27046240	+	lncRNA;no overlap	5	1	0	0	0	0	0	0
chr0	27046302	27046955	-	lncRNA;no overlap	6	3	0	0	0	0	0	1
chr0	27048589	27049039	+	lncRNA;no overlap	5	1	0	0	0	0	0	0
chr0	27049101	27049754	-	lncRNA;no overlap	6	3	0	0	0	0	0	1
chr0	27051388	27051838	+	lncRNA;no overlap	5	1	0	0	0	0	0	0
chr0	27051900	27052553	-	lncRNA;no overlap	6	3	0	0	0	0	0	1
chr0	27054187	27054637	+	lncRNA;no overlap	5	1	0	0	0	0	0	0
chr0	27054699	27055352	-	lncRNA;no overlap	6	3	0	0	0	0	0	1
chr0	27056986	27057436	+	lncRNA;no overlap	5	1	0	0	0	0	0	0
chr0	27057498	27058151	-	lncRNA;no overlap	6	3	0	0	0	0	0	1
chr0	27059785	27060235	+	lncRNA;no overlap	5	1	0	0	0	0	0	0
chr0	27060297	27060950	-	lncRNA;no overlap	6	3	0	0	0	0	0	1
chr0	27062584	27063034	+	lncRNA;no overlap	5	1	0	0	0	0	0	0
chr0	27063096	27063749	-	lncRNA;no overlap	6	3	0	0	0	0	0	1
chr0	27065383	27065833	+	lncRNA;no overlap	5	1	0	0	0	0	0	0
chr0	27065895	27066548	-	lncRNA;no overlap	6	3	0	0	0	0	0	1
chr0	27068182	27068632	+	lncRNA;no overlap	5	1	0	0	0	0	0	0
chr0	27068694	27069347	-	lncRNA;no overlap	6	3	0	0	0	0	0	1
chr0	27070981	27071431	+	lncRNA;no overlap	5	1	0	0	0	0	0	0
chr0	27071493	27072146	-	lncRNA;no overlap	6	3	0	0	0	0	0	1
chr0	27073780	27074230	+	lncRNA;no overlap	5	1	0	0	0	0	0	0
chr0	27074292	27074945	-	lncRNA;no overlap	6	3	0	0	0	0	0	1
chr0	27076579	27077029	+	lncRNA;no overlap	5	1	0	0	0	0	0	0
chr0	27077091	27077744	-	lncRNA;no overlap	6	3	0	0	0	0	0	1
chr0	27079378	27079828	+	lncRNA;no overlap	5	1	0	0	0	0	0	0
chr0	27079890	27080543	-	lncRNA;no overlap	6	3	0	0	0	0	0	1
chr0	27082177	27082627	+	lncRNA;no overlap	5	1	0	0	0	0	0	0
chr0	27082689	27083342	-	lncRNA;no overlap	6	3	0	0	0	0	0	1
chr0	27084976	27085426	+	lncRNA;no overlap	5	1	0	0	0	0	0	0
chr0	27085488	27086141	-	lncRNA;no overlap	6	3	0	0	0	0	0	1
chr0	27087775	27088225	+	lncRNA;no overlap	5	1	0	0	0	0	0	0
chr0	27088287	27088940	-	lncRNA;no overlap	6	3	0	0	0	0	0	1
chr0	27090574	27091024	+	lncRNA;no overlap	5	1	0	0	0	0	0	0
chr0	27091086	27091739	-	lncRNA;no overlap	6	3	0	0	0	0	0	1
chr0	27093373	27093823	+	lncRNA;no overlap	5	1	0	0	0	0	0	0
chr0	27093885	27094538	-	lncRNA;no overlap	6	3	0	0	0	0	0	1
chr0	27096172	27096622	+	lncRNA;no overlap	5	1	0	0	0	0	0	0
chr0	27096684	27097337	-	lncRNA;no overlap	6	3	0	0	0	0	0	1
chr0	27098971	27099421	+	lncRNA;no overlap	5	1	0	0	0	0	0	0
chr0	27099483	27100136	-	lncRNA;no overlap	6	3	0	0	0	0	0	1
chr0	27101770	27102220	+	lncRNA;no overlap	5	1	0	0	0	0	0	0
chr0	27102282	27102935	-	lncRNA;no overlap	6	3	0	0	0	0	0	1
chr0	27104569	27105019	+	lncRNA;no overlap	5	1	0	0	0	0	0	0
chr0	27105081	27105734	-	lncRNA;no overlap	6	3	0	0	0	0	0	1
chr0	27107368	27107818	+	lncRNA;no overlap	5	1	0	0	0	0	0	0
chr0	27107880	27108533	-	lncRNA;no overlap	6	3	0	0	0	0	0	1
chr0	27110167	27110617	+	lncRNA;no overlap	5	1	0	0	0	0	0	0
chr0	27110679	27111332	-	lncRNA;no overlap	6	3	0	0	0	0	0	1
chr0	27112966	27113416	+	lncRNA;no overlap	5	1	0	0	0	0	0	0
chr0	27113478	27114131	-	lncRNA;no overlap	6	3	0	0	0	0	0	1
chr0	27115765	27116215	+	lncRNA;no overlap	5	1	0	0	0	0	0	0
chr0	27116277	27116930	-	lncRNA;no overlap	6	3	0	0	0	0	0	1
chr0	27118564	27119014	+	lncRNA;no overlap	5	1	0	0	0	0	0	0
chr0	27119076	27119729	-	lncRNA;no overlap	6	3	0	0	0	0	0	1
chr0	27121363	27121813	+	lncRNA;no overlap	5	1	0	0	0	0	0	0
chr0	27121875	27122528	-	lncRNA;no overlap	6	3	0	0	0	0	0	1
chr0	27124162	27124612	+	lncRNA;no overlap	5	1	0	0	0	0	0	0
chr0	27124674	27125327	-	lncRNA;no overlap	6	3	0	0	0	0	0	1
chr0	27126961	27127411	+	lncRNA;no overlap	5	1	0	0	0	0	0	0
chr0	27127473	27128126	-	lncRNA;no overlap	6	3	0	0	0	0	0	1
chr0	27129760	27130210	+	lncRNA;no overlap	5	1	0	0	0	0	0	0
chr0	27130272	27130925	-	lncRNA;no overlap	6	3	0	0	0	0	0	1
chr0	27132559	27133009	+	lncRNA;no overlap	5	1	0	0	0	0	0	0
chr0	27133071	27133724	-	lncRNA;no overlap	6	3	0	0	0	0	0	1
chr0	27135358	27135808	+	lncRNA;no overlap	5	1	0	0	0	0	0	0
chr0	27135870	27136523	-	lncRNA;no overlap	6	3	0	0	0	0	0	1
chr0	27138157	27138607	+	lncRNA;no overlap	5	1	0	0	0	0	0	0
chr0	27138669	27139322	-	lncRNA;no overlap	6	3	0	0	0	0	0	1
chr0	27382616	27383024	-	lncRNA;no overlap	4	11	0	0	0	0	0	3
chr0	27383606	27384443	-	lncRNA;no overlap	4	9	0	0	0	0	0	3
chr0	27412559	27413350	+	lncRNA;no overlap	47	33	3	8	6	2	9	2
chr0	27758102	27758757	+	lncRNA;no overlap	11	11	5	5	10	23	28	1
chr0	27786097	27786658	-	lncRNA;no overlap	14	7	0	0	0	0	0	5
chr0	27981135	27981601	+	lncRNA;no overlap	41	15	0	1	5	4	3	1
chr0	28031095	28031435	+	lncRNA;no overlap	40	13	0	1	1	0	0	1
chr0	28107844	28108096	-	lncRNA;no overlap	6	5	0	0	0	0	0	3
chr0	28450395	28450854	+	lncRNA;no overlap	32	50	5	3	9	19	16	4
chr0	28452485	28452740	-	lncRNA;no overlap	6	3	0	0	0	0	0	2
chr0	28717963	28718422	-	lncRNA;no overlap	7	1	0	0	0	0	0	3
chr0	28723358	28723816	-	lncRNA;no overlap	9	1	0	0	0	1	2	3
chr0	29045177	29045801	+	lncRNA;no overlap	0	6	0	0	0	0	1	13
chr0	29048748	29049156	-	lncRNA;no overlap	8	2	0	0	0	0	0	1
chr0	29052542	29052885	+	lncRNA;no overlap	0	6	0	0	0	0	1	11
chr0	29094301	29094606	-	lncRNA;no overlap	3	4	0	0	0	0	0	1
chr0	29157448	29157928	-	lncRNA;no overlap	3	5	0	0	1	0	0	2
chr0	29192251	29192391	+	snoRNA;unk	5	53	0	0	1	0	0	0
chr0	29408838	29409375	+	lncRNA;no overlap	5	64	0	0	0	0	0	0
chr0	29417975	29418623	+	lncRNA;no overlap	8	63	0	0	0	0	0	0
chr0	29555568	29555823	+	lncRNA;no overlap	6	15	0	0	0	0	0	3
chr0	29587284	29587782	+	lncRNA;no overlap	10	14	0	10	0	0	0	2
chr0	29866440	29867081	-	lncRNA;no overlap	39	35	0	1	4	5	2	48
chr0	29879392	29880104	-	lncRNA;no overlap	4	15	0	0	1	2	0	2
chr0	29887189	29887703	+	lncRNA;no overlap	7	10	4	1	5	7	4	3
chr0	29888892	29889604	-	lncRNA;no overlap	2	17	0	0	0	0	0	5
chr0	29899662	29900302	-	lncRNA;no overlap	5	19	0	1	8	4	2	5
chr0	29943785	29944193	-	lncRNA;no overlap	6	15	0	0	0	0	1	6
chr0	29944775	29945611	-	lncRNA;no overlap	6	17	0	0	0	0	1	6
chr0	30010532	30011069	-	lncRNA;no overlap	7	15	0	0	0	0	1	7
chr0	30017483	30017689	-	lncRNA;no overlap	10	15	0	0	0	1	4	7
chr0	30024173	30024616	+	lncRNA;sense	5	18	4	4	2	2	5	3
chr0	30068429	30069526	+	lncRNA;no overlap	5	21	0	0	0	0	0	0
chr0	30187764	30188284	-	lncRNA;no overlap	13	13	0	0	0	1	0	1
chr0	30239384	30239861	-	lncRNA;no overlap	10	6	1	0	0	0	0	1
chr0	30493874	30494129	+	lncRNA;no overlap	16	1	0	0	0	0	0	1
chr0	30649054	30649127	+	tRNA;Met;CAT	5000	23011	38161	30874	19451	31677	29179	12935
chr0	30649318	30649388	-	tRNA;Gly;GCC	6704	79588	113411	91318	86631	130896	169148	63976
chr0	30650205	30650297	+	tRNA;Ser;TGA	1673	4281	31965	21618	18575	60817	34162	29239
chr0	30656519	30657035	+	lncRNA;no overlap	228	108	5	3	4	4	3	54
chr0	30659974	30660676	+	lncRNA;no overlap	224	102	5	12	25	11	20	54
chr0	30665733	30666008	+	lncRNA;no overlap	223	296	37	31	24	9	21	51
chr0	30668034	30668385	-	lncRNA;antisense	23	27	3	5	7	13	9	27
chr0	30683331	30684182	+	lncRNA;sense	226	101	27	39	72	39	52	72
chr0	30686824	30687281	-	lncRNA;no overlap	22	47	6	3	6	4	8	23
chr0	30732308	30733733	+	lncRNA;sense	229	79	30	47	14	58	36	53
chr0	30965708	30966545	+	lncRNA;no overlap	29	52	0	1	9	0	0	125
chr0	30967127	30967535	+	lncRNA;no overlap	29	52	0	1	9	0	0	125
chr0	31057313	31057529	-	lncRNA;no overlap	25	25	1	1	0	0	1	0
chr0	31062396	31062692	-	lncRNA;antisense	25	22	1	1	1	1	2	0
chr0	31136076	31136184	+	snoRNA;unk	21	32	0	2	0	0	2	122
chr0	31149858	31149966	+	snoRNA;unk	18	23	1	2	1	0	1	4
chr0	31155619	31155727	+	snoRNA;unk	17	24	0	2	0	0	1	4
chr0	31158822	31158930	+	snoRNA;unk	19	22	0	0	0	0	1	4
chr0	31162100	31162208	+	snoRNA;unk	20	23	0	2	0	0	1	4
chr0	31198039	31198147	+	snoRNA;unk	22	27	0	3	0	1	4	4
chr0	31280631	31281168	-	lncRNA;no overlap	17	24	1	5	1	0	6	8
chr0	31402641	31403119	+	lncRNA;no overlap	11	18	1	4	0	0	1	0
chr0	31405371	31405513	+	snoRNA;unk	13	18	0	5	0	0	1	0
chr0	31405733	31406212	+	lncRNA;no overlap	10	18	0	4	0	2	1	0
chr0	31442250	31442466	-	lncRNA;no overlap	10	6	0	0	0	1	1	6
chr0	31448033	31448247	-	lncRNA;no overlap	9	6	0	0	0	1	1	6
chr0	31448516	31448995	+	lncRNA;no overlap	8	17	0	3	0	0	1	0
chr0	31606197	31606684	-	lncRNA;no overlap	9	6	0	0	0	0	1	3
chr0	31972256	31972915	+	lncRNA;no overlap	10	23	1	1	0	1	2	3
chr0	32168788	32169701	+	lncRNA;no overlap	78	22	3	1	0	1	0	7
chr0	32203628	32204097	-	lncRNA;no overlap	20	18	3	0	0	1	2	17
chr0	32404549	32404882	-	lncRNA;sense	23	38	1	2	4	4	5	6
chr0	32477045	32477581	+	lncRNA;no overlap	377	69	0	1	0	0	2	175
chr0	32621866	32622219	+	lncRNA;no overlap	388	70	2	1	3	1	2	174
chr0	32660552	32660901	-	lncRNA;no overlap	14	17	3	1	8	8	2	2
chr0	32762499	32762934	-	lncRNA;no overlap	21	19	3	0	2	1	4	2
chr0	32813333	32813741	+	lncRNA;no overlap	400	147	0	6	8	3	2	183
chr0	33245812	33246333	-	lncRNA;no overlap	5	15	0	0	1	0	0	11
chr0	33356997	33357252	-	lncRNA;no overlap	10	13	0	0	0	0	0	5
chr0	33540959	33541311	-	lncRNA;sense	13	10	5	6	1	9	9	3
chr0	33640335	33640988	-	lncRNA;no overlap	16	11	0	0	0	0	0	2
chr0	33642840	33643141	-	lncRNA;no overlap	15	12	0	0	0	0	0	2
chr0	33649501	33649941	+	lncRNA;no overlap	21	8	1	2	0	0	2	0
chr0	33673552	33674031	+	lncRNA;no overlap	25	11	1	3	0	1	2	0
chr0	33687709	33688026	+	lncRNA;sense	24	9	2	4	7	4	16	0
chr0	34132413	34133205	-	lncRNA;no overlap	6	28	0	0	1	1	1	0
chr0	34152815	34152919	+	snoRNA;unk	15	50	0	3	0	9	7	5
chr0	34269131	34270016	-	lncRNA;no overlap	14	14	5	6	9	3	2	5
chr0	34497081	34497556	+	lncRNA;no overlap	24	88	0	2	0	1	0	5
chr0	34652052	34652636	-	lncRNA;gene overlap	13	14	0	3	4	4	2	4
chr0	35141469	35142328	+	lncRNA;no overlap	12	8	0	0	0	0	0	1
chr0	35157956	35158063	+	snoRNA;unk	14	10	1	1	0	0	1	1
chr0	35193195	35193447	-	lncRNA;no overlap	14	39	0	1	0	0	0	1
chr0	35226252	35226504	-	lncRNA;no overlap	11	11	0	1	0	0	0	2
chr0	35291752	35291900	+	snoRNA;unk	9	13	1	0	1	2	3	2
chr0	35591988	35592468	+	lncRNA;no overlap	15	8	0	0	2	0	1	0
chr0	35597176	35597329	+	snoRNA;unk	13	7	0	0	0	0	0	0
chr0	35801163	35801427	+	lncRNA;no overlap	18	9	0	2	2	1	3	2
chr0	35860413	35861511	+	lncRNA;no overlap	17	10	0	0	0	0	0	2
chr0	35913701	35914421	+	lncRNA;gene overlap	14	12	7	10	13	6	18	4
chr0	36057013	36057232	-	lncRNA;no overlap	16	21	0	2	2	3	5	6
chr0	36185088	36185586	+	lncRNA;no overlap	8	16	0	0	0	0	0	3
chr0	36429694	36429835	+	snoRNA;unk	5	5	4	1	2	0	0	1
chr0	36446955	36447215	-	lncRNA;no overlap	11	13	0	0	0	0	0	2
chr0	36500458	36501069	-	lncRNA;no overlap	12	15	3	1	0	0	0	4
chr0	36507975	36508587	-	lncRNA;no overlap	10	17	0	0	0	0	0	4
chr0	36529904	36530381	-	lncRNA;no overlap	25	18	1	0	0	0	0	2
chr0	36561003	36561289	-	lncRNA;no overlap	17	11	0	0	1	1	0	0
chr0	36672161	36672772	+	lncRNA;no overlap	6	12	9	3	4	2	0	0
chr0	36674598	36675156	-	lncRNA;no overlap	13	8	0	0	1	1	0	0
chr0	36705059	36705314	-	lncRNA;no overlap	15	9	0	0	1	1	0	0
chr0	36756904	36757524	-	lncRNA;no overlap	12	6	0	0	0	0	0	4
chr0	36886388	36886643	-	lncRNA;no overlap	12	10	0	1	0	0	2	3
chr0	36894285	36894822	-	lncRNA;no overlap	14	13	0	1	1	0	2	3
chr0	37168037	37168438	-	lncRNA;no overlap	22	29	4	14	16	13	2	11
chr0	37173877	37173982	+	snoRNA;unk	21	60	1	1	0	0	0	9
chr0	37194026	37194278	-	lncRNA;no overlap	23	23	4	14	16	12	1	11
chr0	37239162	37239375	-	lncRNA;no overlap	24	22	4	15	19	12	3	1
chr0	37300817	37301072	+	lncRNA;no overlap	12	20	0	0	0	0	0	1
chr0	37306998	37307786	+	lncRNA;no overlap	13	31	1	2	3	0	0	1
chr0	37405958	37406437	+	lncRNA;no overlap	10	19	0	0	0	0	0	3
chr0	37891996	37892711	+	lncRNA;no overlap	6	9	1	0	0	1	0	3
chr0	37919320	37919572	+	lncRNA;no overlap	6	8	1	1	3	2	0	3
chr0	37933088	37934189	-	lncRNA;no overlap	8	7	0	0	0	0	0	2
chr0	37947446	37947701	-	lncRNA;no overlap	6	3	0	0	0	0	0	2
chr0	38461244	38461684	+	lncRNA;no overlap	1	4	0	0	0	0	0	0
chr0	38494563	38495081	-	lncRNA;no overlap	15	42	2	0	0	0	1	28
chr0	38536694	38537245	-	lncRNA;no overlap	10	45	1	0	0	0	0	16
chr0	38626315	38626851	+	lncRNA;no overlap	2	8	2	0	0	0	0	8
chr0	38801951	38802076	+	snoRNA;unk	2	15	3	2	0	2	2	10
chr0	38818982	38819136	+	snoRNA;unk	5	15	1	2	0	2	2	11
chr0	39123454	39123530	-	rRNA;unk	22080	26134	31353	36732	32988	29559	32226	42452
chr0	39124156	39124261	-	rRNA;unk	31128	174414	49798	59045	43490	59370	64269	59694
chr0	39195278	39195757	-	lncRNA;no overlap	18	97	41	22	8	28	76	302
chr0	39196004	39196220	+	lncRNA;no overlap	7	10	3	0	0	0	0	8
chr0	39222869	39223085	+	lncRNA;no overlap	16	13	3	0	0	0	0	7
chr0	39224912	39225391	-	lncRNA;no overlap	32	76	39	22	6	27	69	291
chr0	39244904	39245393	-	lncRNA;no overlap	30	69	41	25	10	33	69	276
chr0	39246084	39246575	+	lncRNA;no overlap	17	15	3	0	1	0	0	7
chr0	39316745	39316856	+	snoRNA;unk	9	13	0	0	0	0	0	0
chr0	39348183	39348649	+	lncRNA;no overlap	7	10	0	0	0	0	4	0
chr0	39375416	39376173	+	lncRNA;no overlap	13	12	0	0	0	0	0	0
chr0	39467220	39467840	-	lncRNA;no overlap	8	10	0	0	0	0	0	4
chr0	39489450	39490308	-	lncRNA;no overlap	7	15	0	6	0	0	0	5
chr0	39557906	39558158	-	lncRNA;no overlap	6	16	0	4	0	0	0	10
chr0	39582330	39582738	+	lncRNA;no overlap	27	13	0	1	0	0	0	3
chr0	40031009	40031481	-	lncRNA;no overlap	3	18	2	0	0	2	2	0
chr0	40218977	40219768	-	lncRNA;no overlap	2139	230	1	3	0	3	2	0
chr0	40223499	40224253	-	lncRNA;no overlap	2137	232	0	0	0	1	0	0
chr0	40225970	40226401	+	lncRNA;sense	8	10	5	10	3	0	5	3
chr0	40293719	40294127	-	lncRNA;no overlap	2139	227	0	0	0	0	0	0
chr0	40327201	40327609	-	lncRNA;no overlap	12	2	0	0	0	0	0	0
chr0	40328191	40329028	-	lncRNA;no overlap	11	1	0	0	0	0	0	0
chr0	40408863	40409079	-	lncRNA;no overlap	15	2	0	0	0	0	0	0
chr0	40414422	40414635	-	lncRNA;no overlap	15	4	5	2	13	4	10	0
chr0	40433588	40433733	+	snoRNA;unk	8	21	1	2	1	3	3	1
chr0	40456091	40456305	+	lncRNA;no overlap	10	17	0	0	0	0	0	1
chr0	40458188	40458661	-	lncRNA;no overlap	76	13	0	0	0	0	0	1
chr0	40458986	40459200	+	lncRNA;no overlap	10	18	0	0	0	0	0	1
chr0	40461812	40462026	+	lncRNA;no overlap	10	17	0	0	0	0	0	1
chr0	40469790	40470128	+	lncRNA;no overlap	14	16	0	0	0	0	3	1
chr0	40720906	40721389	-	lncRNA;no overlap	30	16	0	0	1	4	4	3
chr0	41286104	41286963	-	lncRNA;no overlap	24	27	0	0	0	3	1	76
chr0	41292862	41293721	-	lncRNA;no overlap	24	27	0	0	0	0	1	76
chr0	41299620	41300479	-	lncRNA;no overlap	24	27	0	0	0	0	1	76
chr0	41306378	41307237	-	lncRNA;no overlap	24	27	0	0	0	0	1	76
chr0	41313136	41313995	-	lncRNA;no overlap	24	27	0	0	0	0	1	76
chr0	41319894	41320753	-	lncRNA;no overlap	24	27	0	0	0	0	1	76
chr0	41326652	41327511	-	lncRNA;no overlap	24	27	0	0	0	0	1	76
chr0	41333410	41334269	-	lncRNA;no overlap	24	27	0	0	0	0	1	76
chr0	41340168	41341027	-	lncRNA;no overlap	24	27	0	0	0	0	1	76
chr0	41346926	41347785	-	lncRNA;no overlap	24	27	0	0	0	0	1	76
chr0	41353684	41354543	-	lncRNA;no overlap	24	27	0	0	0	0	1	76
chr0	41360442	41361301	-	lncRNA;no overlap	24	28	0	0	0	0	1	76
chr0	41367200	41368059	-	lncRNA;no overlap	24	29	0	0	0	0	1	76
chr0	41373958	41374817	-	lncRNA;no overlap	24	30	0	0	0	0	1	76
chr0	41428639	41428712	-	tRNA;Trp;CCA	12393	3235	15628	10347	7706	14643	12623	6752
chr0	41428872	41428945	-	tRNA;Pro;TGG	2159	1294	18096	12755	11701	39878	38313	9511
chr0	41429568	41429877	-	lncRNA;no overlap	45	103	13	10	19	9	23	156
chr0	41434047	41434513	-	lncRNA;no overlap	189	711	1835	2089	854	1109	1144	1179
chr0	41438343	41438809	+	lncRNA;no overlap	188	680	1835	2090	854	1109	1144	680
chr0	41442979	41443288	+	lncRNA;no overlap	45	102	13	11	19	9	23	105
chr0	41443912	41443985	+	tRNA;Pro;TGG	2159	1294	18096	12756	11699	39874	38312	9439
chr0	41444145	41444218	+	tRNA;Trp;CCA	12391	3240	15628	10347	7705	14643	12623	6703
chr0	41458524	41458596	-	tRNA;Met;CAT	925	2088	2818	2727	2385	5265	3811	2440
chr0	41462847	41462919	-	tRNA;Phe;GAA	41083	23107	30942	29579	27483	64391	47836	11255
chr0	41464623	41464695	+	tRNA;Thr;TGT	1231	887	2200	2047	2037	4575	3530	1067
chr0	41465962	41466048	-	tRNA;Ser;GGA	1147	2136	13522	10735	11873	29683	18669	10596
chr0	41474246	41474319	+	tRNA;Met;CAT	4823	23035	38161	30874	19451	31677	29179	12990
chr0	41474510	41474580	-	tRNA;Gly;GCC	6695	79616	113406	91318	86623	130885	169139	64180
chr0	41475397	41475489	+	tRNA;Ser;TGA	1490	4305	31965	21618	18575	60817	34162	29941
chr0	41478614	41478989	-	lncRNA;no overlap	89	392	438	534	753	459	644	799
chr0	41479411	41479482	-	tRNA;Thr;GGT	3502	99094	40175	29586	21938	69419	57450	15870
chr0	41480237	41480308	+	tRNA;Thr;GGT	3517	99167	40175	29587	21938	69419	57450	16408
chr0	41480729	41481104	+	lncRNA;no overlap	104	462	438	535	753	459	644	1340
chr0	41484230	41484322	-	tRNA;Ser;TGA	1477	4238	31965	21617	18575	60817	34163	29405
chr0	41485139	41485209	+	tRNA;Gly;GCC	6712	79687	113419	91333	86655	130926	169167	64718
chr0	41485400	41485473	-	tRNA;Met;CAT	4811	22976	38161	30873	19451	31677	29179	12941
chr0	41562551	41562805	-	lncRNA;no overlap	24	36	0	0	1	0	1	28
chr0	41631879	41632287	+	lncRNA;no overlap	40	88	5	8	0	1	5	84
chr0	41702317	41702725	+	lncRNA;no overlap	31	37	0	0	0	0	2	61
chr0	41704352	41704850	-	lncRNA;no overlap	17	20	0	0	0	0	0	15
chr0	42193767	42193847	-	tRNA;unk	5617	1075	1271	1221	901	1470	1545	443
chr0	42269742	42269957	+	lncRNA;no overlap	18	28	0	0	7	4	4	4
chr0	42368266	42368518	-	lncRNA;no overlap	8	23	0	0	0	1	0	0
chr0	42485137	42485717	+	lncRNA;no overlap	8	15	0	8	5	2	4	2
chr0	42511738	42512597	+	lncRNA;no overlap	5	14	0	0	2	1	0	0
chr0	42632726	42633375	-	lncRNA;no overlap	31	12	0	0	0	0	0	11
chr0	42633932	42634469	-	lncRNA;no overlap	30	14	0	0	0	0	1	11
chr0	42642985	42643522	-	lncRNA;no overlap	30	16	0	0	0	0	0	11
chr0	42647461	42647940	+	lncRNA;no overlap	6	11	7	6	2	4	16	0
chr0	42686468	42686876	+	lncRNA;no overlap	7	9	1	0	0	0	0	1
chr0	42793616	42794493	-	lncRNA;no overlap	11	9	4	9	5	5	23	4
chr0	42816604	42816947	+	lncRNA;no overlap	11	11	0	0	0	0	0	4
chr0	42973405	42973915	-	lncRNA;no overlap	20	23	0	0	12	0	6	1
chr0	42976577	42976829	-	lncRNA;no overlap	11	15	0	0	0	0	1	1
chr0	43259347	43260331	-	lncRNA;no overlap	8	6	0	0	1	2	1	6
chr0	43478639	43479736	+	lncRNA;no overlap	5	9	0	0	0	0	0	4
chr0	43490189	43490404	+	lncRNA;no overlap	5	8	0	1	0	0	0	4
chr0	43602263	43602882	+	lncRNA;no overlap	18	25	3	6	5	6	15	2
chr0	43616029	43616507	-	lncRNA;no overlap	7	15	0	0	0	0	1	1
chr0	43616744	43616958	+	lncRNA;no overlap	6	9	0	0	0	0	1	1
chr0	43619587	43619801	+	lncRNA;no overlap	6	9	0	0	0	0	0	1
chr0	43925856	43926320	+	lncRNA;no overlap	5	9	0	0	1	7	6	1
chr0	43957846	43958286	+	lncRNA;no overlap	9	10	2	1	1	4	0	1
chr0	43962416	43962856	+	lncRNA;no overlap	7	10	2	1	1	4	0	1
chr0	43966986	43967426	+	lncRNA;no overlap	5	10	2	1	1	4	0	1
chr0	43971556	43971996	+	lncRNA;no overlap	3	10	2	1	1	4	0	1
chr0	44247691	44248227	-	lncRNA;no overlap	16	28	0	1	0	0	0	9
chr0	44275081	44275666	+	lncRNA;no overlap	21	10	0	0	1	0	0	8
chr0	44283901	44284156	-	lncRNA;no overlap	19	27	0	0	0	0	0	15
chr0	44285253	44285743	-	lncRNA;no overlap	19	27	0	0	4	0	0	15
chr0	44793529	44802065	+	lncRNA;sense	23	26	60	68	136	106	127	8
chr0	44844529	44845149	-	lncRNA;no overlap	32	6	0	0	0	0	0	3
chr0	45001091	45001420	+	lncRNA;no overlap	3	15	0	1	2	3	0	0
chr0	45033337	45033745	-	lncRNA;no overlap	31	5	0	0	0	0	0	3
chr0	45137943	45138273	+	lncRNA;no overlap	2	17	0	0	0	1	0	1
chr0	45179429	45179990	+	lncRNA;no overlap	7	8	0	0	0	1	0	1
chr0	45204073	45204481	+	lncRNA;no overlap	4	7	0	0	0	1	0	0
chr0	45206108	45206606	-	lncRNA;no overlap	2	13	0	0	0	0	0	0
chr0	45208883	45209685	-	lncRNA;no overlap	42	69	1	2	5	9	5	0
chr0	45217819	45218469	-	lncRNA;no overlap	1	10	0	0	0	0	0	0
chr0	45219027	45219564	-	lncRNA;no overlap	1	10	0	0	0	0	0	0
chr0	45550996	45551455	-	lncRNA;no overlap	4	7	0	0	0	0	0	0
chr0	45608932	45609354	-	lncRNA;no overlap	3	5	0	0	0	2	0	0
chr0	45871720	45872128	-	lncRNA;no overlap	4	4	0	1	1	0	0	0
chr0	46096997	46097752	-	lncRNA;no overlap	22	6	0	0	0	0	0	0
chr0	46108678	46108879	-	lncRNA;no overlap	22	7	0	0	0	0	0	0
chr0	46740215	46740436	+	lncRNA;sense	693	1602	0	1	7	0	3	17876
chr0	46748656	46749295	-	lncRNA;sense	21	38	0	1	3	4	0	2
chr0	46783926	46784050	+	snoRNA;unk	697	1611	0	0	7	0	1	17876
chr0	46786278	46786721	+	lncRNA;no overlap	723	1612	18	14	14	31	14	17881
chr0	46909732	46910269	+	lncRNA;no overlap	691	1610	0	1	0	4	0	17885
chr0	46932343	46932598	+	lncRNA;no overlap	22	30	0	0	0	0	0	2
chr0	47222389	47222829	+	lncRNA;no overlap	15	7	0	0	0	0	0	0
chr0	47235065	47235531	+	lncRNA;no overlap	12	5	1	1	0	0	0	0
chr0	47245208	47245319	+	snoRNA;unk	25	6	1	0	0	0	0	0
chr0	47274783	47275428	-	lncRNA;no overlap	33	35	3	5	12	23	25	3
chr0	47326064	47326780	+	lncRNA;sense	24	8	9	2	9	7	7	2
chr0	47408350	47408772	+	lncRNA;no overlap	12	16	0	4	0	2	3	0
chr0	47525371	47526046	-	lncRNA;no overlap	11	6	0	0	0	0	4	0
chr0	47568778	47569058	-	lncRNA;no overlap	11	11	0	1	0	0	1	0
chr0	47678762	47679014	+	lncRNA;no overlap	5	16	0	0	0	0	0	2
chr0	47688180	47688588	+	lncRNA;no overlap	8	16	0	0	0	0	0	2
chr0	47693287	47693766	-	lncRNA;no overlap	8	15	0	0	2	2	0	5
chr0	47694086	47694301	+	lncRNA;no overlap	9	15	0	0	0	0	0	2
chr0	47741339	47742437	+	lncRNA;no overlap	13	14	0	0	0	0	0	2
chr0	47758036	47758444	-	lncRNA;no overlap	7	10	0	0	0	0	0	1
chr0	47909008	47909474	-	lncRNA;no overlap	6	4	0	0	0	0	0	1
chr0	48155250	48155837	-	lncRNA;no overlap	11	32	0	0	0	0	0	4
chr0	48385960	48386162	-	lncRNA;no overlap	13	23	0	3	11	0	6	7
chr0	48589145	48590246	-	lncRNA;no overlap	17	39	0	0	1	1	1	2
chr0	48645236	48645755	+	lncRNA;no overlap	10	14	0	1	1	0	1	3
chr0	48648157	48648662	+	lncRNA;no overlap	10	13	0	1	1	0	1	3
chr0	48798932	48800030	+	lncRNA;no overlap	7	7	0	1	0	0	0	3
chr0	48870211	48870831	+	lncRNA;no overlap	7	6	0	1	0	0	0	3
chr0	49082166	49082625	-	lncRNA;no overlap	7	11	0	2	0	0	0	1
chr0	49195917	49196351	+	lncRNA;no overlap	6	17	0	2	0	0	3	4
chr0	49257226	49257681	-	lncRNA;gene overlap	10	6	7	0	3	2	1	3
chr0	49695847	49696390	-	lncRNA;no overlap	22	30	2	5	4	6	5	2
chr0	50040938	50041416	+	lncRNA;gene overlap	9	15	0	1	1	0	0	1
chr0	50043259	50043473	-	lncRNA;gene overlap	13	18	1	0	0	1	0	4
chr0	50043795	50044273	+	lncRNA;gene overlap	6	17	0	0	0	0	0	1
chr0	50560393	50561494	-	lncRNA;no overlap	6	12	0	0	0	0	0	11
chr0	50618249	50618747	+	lncRNA;no overlap	15	10	0	1	0	0	0	24
chr0	50653678	50654086	+	lncRNA;no overlap	8	21	0	1	0	0	0	8
chr0	50804150	50804590	-	lncRNA;no overlap	9	8	0	4	7	1	2	1
chr0	51079649	51080057	-	lncRNA;no overlap	303	6	0	0	0	0	1	18
chr0	51080639	51081476	-	lncRNA;no overlap	304	6	0	0	0	0	1	18
chr0	51161388	51161778	+	lncRNA;no overlap	12	14	0	2	5	2	2	1
chr0	51387836	51388319	+	lncRNA;no overlap	7	5	0	0	0	0	0	0
chr0	51466387	51466923	+	lncRNA;no overlap	5	4	0	0	0	0	0	2
chr0	51469999	51470536	+	lncRNA;no overlap	6	7	3	0	2	1	1	2
chr0	51471095	51471744	+	lncRNA;no overlap	6	5	0	0	0	0	0	2
chr0	51676468	51677222	-	lncRNA;no overlap	8	16	3	0	0	0	0	0
chr0	51698067	51698322	+	lncRNA;no overlap	3	42	0	0	0	0	0	7
chr0	51887032	51887172	+	snoRNA;unk	12	42	1	2	8	0	0	37
chr0	52000145	52000502	-	lncRNA;no overlap	44	39	2	9	8	4	9	10
chr0	52038549	52038667	+	snoRNA;unk	17	20	0	0	0	0	0	4
chr0	52447749	52448846	+	lncRNA;no overlap	8	14	0	0	0	2	0	6
chr0	52567101	52567776	-	lncRNA;no overlap	9	14	0	0	0	1	0	7
chr0	52814363	52814900	-	lncRNA;no overlap	4	8	0	0	0	1	0	0
chr0	52829402	52829490	+	snoRNA;unk	11	5	0	0	0	0	0	0
chr0	52912977	52913404	-	lncRNA;no overlap	6	4	0	0	0	0	0	0
chr0	52953485	52954164	-	lncRNA;no overlap	7	39	1	0	0	5	1	0
chr0	52962433	52962841	+	lncRNA;no overlap	31	3	0	0	0	0	0	0
chr0	53138654	53139081	+	lncRNA;no overlap	20	0	0	0	0	0	0	0
chr0	53148553	53148874	-	lncRNA;no overlap	16	39	6	1	0	1	0	0
chr0	53165010	53165315	-	lncRNA;no overlap	25	38	0	0	2	2	0	0
chr0	53246589	53247575	-	lncRNA;no overlap	26	13	0	0	0	1	0	3
chr0	53271949	53272074	+	snoRNA;unk	4	9	0	0	0	1	0	2
chr0	53437232	53437706	-	lncRNA;no overlap	16	16	2	5	7	1	1	1
chr0	53437950	53438164	+	lncRNA;no overlap	13	10	0	0	0	0	0	4
chr0	53442269	53442748	-	lncRNA;no overlap	20	18	2	5	3	1	1	1
chr0	53460321	53460961	+	lncRNA;no overlap	15	13	1	1	1	0	2	2
chr0	53915722	53916823	-	lncRNA;no overlap	5	28	0	0	2	8	2	2
chr0	54106116	54106402	+	lncRNA;no overlap	8	9	3	4	2	2	3	4
chr0	54118599	54118885	+	lncRNA;no overlap	6	7	2	4	2	1	0	4
chr0	54125987	54126427	+	lncRNA;no overlap	5	5	0	0	1	0	0	4
chr0	54153278	54153755	-	lncRNA;no overlap	3	7	1	0	0	0	0	1
chr0	54337740	54338045	-	lncRNA;no overlap	2	5	0	2	0	0	3	0
chr0	54368364	54368611	-	lncRNA;no overlap	2	8	0	0	0	0	0	0
chr0	54439096	54439889	+	lncRNA;no overlap	12	32	1	4	13	6	3	1
chr0	54453573	54453981	+	lncRNA;no overlap	5	1	0	0	2	0	0	0
chr0	54586241	54586706	-	lncRNA;no overlap	9	9	0	0	3	0	0	15
chr0	54598695	54598953	+	lncRNA;no overlap	6	42	0	1	5	1	0	0
chr0	54701408	54701866	-	lncRNA;no overlap	16	24	1	1	0	0	1	105
chr0	54748986	54749082	-	rRNA;SSU;	16504	130676	355407	833011	436892	472951	468734	284653
chr0	54774368	54774847	-	lncRNA;no overlap	27	25	0	0	0	1	1	55
chr0	54775168	54775383	+	lncRNA;no overlap	18	45	0	1	1	1	0	4
chr0	54839603	54839738	+	snoRNA;unk	21	18	0	2	1	2	0	3
chr0	54971808	54972596	+	lncRNA;no overlap	21	22	1	0	0	1	0	3
chr0	55142964	55144065	-	lncRNA;no overlap	4	11	0	0	0	0	0	1
chr0	55336557	55336879	+	lncRNA;no overlap	22	13	0	0	3	0	0	2
chr0	55561921	55562348	+	lncRNA;no overlap	16	11	0	0	3	0	1	1
chr0	55647738	55648081	+	lncRNA;no overlap	7	11	0	0	2	0	0	0
chr0	55656442	55656694	-	lncRNA;no overlap	4	14	0	0	0	0	0	1
chr0	55685568	55686106	+	lncRNA;no overlap	9	15	2	2	5	1	5	0
chr0	55686665	55687306	+	lncRNA;no overlap	16	27	5	7	12	9	7	1
chr0	55777149	55777454	-	lncRNA;no overlap	7	19	0	0	0	0	0	0
chr0	55872534	55872942	-	lncRNA;no overlap	14	17	0	0	0	0	0	2
chr0	55932323	55933081	+	lncRNA;no overlap	13	27	0	0	0	0	0	12
chr0	55941276	55941531	+	lncRNA;no overlap	13	22	0	0	0	0	0	12
chr0	55963442	55963697	+	lncRNA;no overlap	16	14	0	0	0	0	0	13
chr0	55967362	55967614	-	lncRNA;no overlap	25	8	0	0	0	1	0	3
chr0	56260194	56260907	+	lncRNA;no overlap	41	8	3	8	31	8	19	1
chr0	56289540	56290178	-	lncRNA;no overlap	4	5	0	0	0	0	0	0
chr0	56304448	56304579	+	snoRNA;unk	4	8	2	1	0	0	0	1
chr0	56555289	56555810	+	lncRNA;no overlap	9	29	0	0	0	0	0	0
chr0	56756948	56757307	-	lncRNA;no overlap	13	34	7	3	13	6	6	6
chr0	56802562	56803128	+	lncRNA;no overlap	16	7	0	0	4	0	0	10
chr0	56846752	56847183	+	lncRNA;no overlap	12	3	0	0	2	0	0	12
chr0	57057973	57058403	-	lncRNA;no overlap	20	14	2	0	3	0	1	2
chr0	57094252	57094789	-	lncRNA;no overlap	16	10	0	0	2	0	1	4
chr0	57640742	57641454	+	lncRNA;no overlap	11	28	1	4	1	1	2	5
chr0	57775313	57775849	+	lncRNA;no overlap	10	17	0	0	0	1	0	5
chr0	57804613	57805035	-	lncRNA;no overlap	9	4	0	0	0	2	0	1
chr0	57854099	57854589	+	lncRNA;no overlap	6	16	0	0	0	0	0	4
chr0	57938425	57938947	+	lncRNA;no overlap	9	6	0	0	1	0	0	1
chr0	57943596	57944129	-	lncRNA;no overlap	11	8	0	0	0	0	0	0
chr0	58137889	58138297	-	lncRNA;no overlap	17	14	0	1	0	0	0	1
chr0	58138879	58139716	-	lncRNA;no overlap	17	12	0	0	0	0	0	1
chr0	58159612	58159828	+	lncRNA;no overlap	20	15	0	0	0	0	0	2
chr0	58183781	58184535	-	lncRNA;no overlap	21	14	0	0	0	0	0	1
chr0	58232658	58232919	+	lncRNA;gene overlap	25	31	3	1	0	2	1	0
chr0	58280275	58281064	+	lncRNA;no overlap	27	56	9	16	31	17	23	0
chr0	58363831	58364060	-	lncRNA;no overlap	20	19	0	0	0	0	3	1
chr0	58376823	58377263	+	lncRNA;no overlap	17	25	0	0	0	0	0	4
chr0	58538992	58539422	-	lncRNA;no overlap	12	20	2	0	0	0	1	3
chr0	58568057	58569154	+	lncRNA;no overlap	19	14	0	0	0	0	1	8
chr0	58861582	58861688	+	snoRNA;unk	12	29	1	1	0	1	0	2
chr0	58917063	58917542	-	lncRNA;no overlap	4	8	0	0	0	0	0	0
chr0	58917831	58918045	+	lncRNA;no overlap	5	17	3	4	7	11	8	2
chr0	59075228	59075637	-	lncRNA;no overlap	3	9	0	0	0	0	0	0
chr0	59087417	59087825	-	lncRNA;no overlap	3	7	0	0	0	0	0	0
chr0	59088406	59089243	-	lncRNA;no overlap	3	7	0	0	0	0	0	0
chr0	59090804	59091303	+	lncRNA;no overlap	10	9	2	2	9	4	7	1
chr0	59105550	59105958	-	lncRNA;no overlap	3	9	0	0	0	0	0	2
chr0	59153156	59153256	+	snoRNA;snoZ122;	33	54	199	204	225	244	325	24
chr0	59460619	59460914	-	lncRNA;no overlap	11	10	0	0	1	0	1	6
chr0	59577978	59578480	+	lncRNA;no overlap	15	29	0	2	4	1	1	117
chr0	59623215	59623316	+	rRNA;unk	9146	55430	639874	1061690	506016	653267	536066	11228
chr0	59911779	59912536	+	lncRNA;no overlap	11	20	0	0	0	0	0	7
chr0	60158156	60158483	-	lncRNA;no overlap	12	19	0	1	0	0	2	1
chr0	60337366	60337902	+	lncRNA;no overlap	19	15	0	1	0	1	0	0
chr0	60409222	60409312	+	snoRNA;unk	23	29	1	4	3	4	4	3
chr0	60541018	60541161	-	rRNA;LSU;	14112	118791	221599	305878	343085	226845	213658	205992
chr0	60541177	60541374	-	rRNA;LSU;	48769	119755	297965	363510	465461	275072	295259	43005
chr0	60568958	60569067	-	snRNA;U6	71	165	12	16	12	13	6	42
chr0	60579986	60580505	-	lncRNA;no overlap	28	57	12	16	13	13	7	37
chr0	60583733	60584073	+	lncRNA;no overlap	37	37	2	3	0	0	1	7
chr0	60886188	60886439	-	lncRNA;no overlap	19	8	0	0	0	0	0	3
chr0	60900621	60900760	+	snoRNA;unk	22	18	4	2	1	3	7	10
chr0	60930618	60931141	+	lncRNA;no overlap	15	14	2	0	0	0	0	7
chr0	61124031	61124711	-	lncRNA;no overlap	19	8	0	1	0	1	3	4
chr0	61130747	61131285	+	lncRNA;no overlap	10	15	9	1	8	16	17	1
chr0	61200147	61200574	-	lncRNA;no overlap	13	6	0	0	0	0	0	4
chr0	61299824	61300578	-	lncRNA;no overlap	10	15	0	0	0	0	0	5
chr0	61316499	61316939	-	lncRNA;no overlap	14	12	6	0	0	3	3	4
chr0	61505324	61506183	+	lncRNA;no overlap	5	16	2	0	1	0	0	0
chr0	61585415	61586206	-	lncRNA;no overlap	10	22	0	0	0	0	0	7
chr0	61624249	61624961	-	lncRNA;no overlap	9	32	0	0	2	1	0	8
chr0	61656067	61656558	+	lncRNA;no overlap	8	11	0	3	0	0	0	15
chr0	61665570	61665978	+	lncRNA;no overlap	5	9	0	0	0	0	0	3
chr0	61771157	61772016	-	lncRNA;no overlap	5	6	4	2	2	4	4	4
chr0	61782858	61783478	+	lncRNA;no overlap	6	5	0	0	0	0	0	2
chr0	61792139	61792896	+	lncRNA;no overlap	7	9	0	0	0	0	0	2
chr0	61802907	61803744	+	lncRNA;no overlap	5	5	0	0	0	0	0	2
chr0	61804325	61804733	+	lncRNA;no overlap	5	5	0	0	0	0	0	2
chr0	61959081	61959695	-	lncRNA;sense	26	11	1	1	3	0	3	1
chr0	61964049	61964581	+	lncRNA;no overlap	9	5	0	1	1	0	0	5
chr0	61972466	61973000	-	lncRNA;no overlap	26	12	0	0	0	0	0	1
chr0	61973077	61973785	-	lncRNA;no overlap	30	14	2	2	1	2	4	1
chr0	61977588	61978293	+	lncRNA;sense	14	10	2	4	3	4	5	6
chr0	61978370	61978903	+	lncRNA;no overlap	9	5	1	1	0	0	1	5
chr0	61978855	61979551	+	lncRNA;no overlap	8	7	2	1	0	1	2	5
chr0	62446866	62447274	+	lncRNA;no overlap	6	17	0	0	0	0	0	1
chr0	62494611	62495128	+	lncRNA;no overlap	9	12	0	0	1	0	0	1
chr0	62584483	62584697	+	lncRNA;no overlap	12	22	0	0	0	0	0	2
chr0	62746749	62746820	+	tRNA;Met;CAT	17	13	2	0	3	4	1	7
chr0	62747734	62747805	+	tRNA;Val;CAC	14	9	0	0	1	0	0	7
chr0	62748234	62748305	+	tRNA;Met;CAT	16	9	1	0	4	3	2	8
chr0	62748735	62748806	+	tRNA;Met;CAT	16	9	1	0	4	3	2	8
chr0	62749236	62749307	+	tRNA;Met;CAT	16	9	1	0	4	3	2	8
chr0	62749737	62749808	+	tRNA;Met;CAT	16	12	1	1	8	4	4	11
chr0	62750437	62750507	+	tRNA;Met;CAT	14	9	1	2	3	0	1	7
chr0	62750936	62751007	+	tRNA;Met;CAT	18	11	0	0	2	0	0	8
chr0	62751436	62751507	+	tRNA;Met;CAT	21	11	1	0	4	3	5	10
chr0	62751939	62752009	+	tRNA;Met;CAT	14	9	1	2	3	0	1	7
chr0	62762801	62762957	+	snoRNA;unk	14	16	3	0	2	0	0	7
chr0	62911271	62911732	-	lncRNA;no overlap	34	29	0	4	1	3	3	40
chr0	62919507	62919778	+	lncRNA;no overlap	10	14	0	0	0	0	0	1
chr0	62978370	62979163	+	lncRNA;no overlap	21	15	0	1	2	1	1	1
chr0	63122239	63122996	+	lncRNA;no overlap	15	7	0	0	2	1	1	0
chr0	63143879	63144367	-	lncRNA;no overlap	5	19	0	1	0	0	0	0
chr0	63355091	63355498	+	lncRNA;gene overlap	11	14	0	1	0	3	0	2
chr0	63390246	63390501	-	lncRNA;no overlap	9	9	0	0	1	1	1	0
chr0	63408072	63408480	+	lncRNA;no overlap	21	7	0	1	0	3	0	2
chr0	63435834	63436242	+	lncRNA;no overlap	14	11	0	1	0	3	0	2
chr0	63437869	63438367	-	lncRNA;no overlap	11	14	0	0	1	1	1	0
chr0	63455730	63456138	+	lncRNA;no overlap	12	11	0	1	0	3	0	2
chr0	63466360	63466485	+	snoRNA;unk	12	13	0	1	0	3	0	2
chr0	63517847	63518255	-	lncRNA;no overlap	15	61	1	0	0	0	0	3
chr0	63519904	63520177	-	lncRNA;no overlap	19	20	1	0	0	1	0	3
chr0	63535528	63536629	-	lncRNA;no overlap	13	13	1	0	0	0	0	3
chr0	63651429	63652415	-	lncRNA;no overlap	9	13	0	0	0	0	1	3
chr0	63685150	63685286	+	snoRNA;unk	18	14	0	0	2	0	0	4
chr0	63725799	63726207	+	lncRNA;no overlap	11	10	0	0	0	0	1	2
chr0	63747542	63747950	-	lncRNA;no overlap	9	21	2	2	1	3	1	0
chr0	63836978	63837086	+	snoRNA;unk	10	17	0	0	0	3	3	2
chr0	63867282	63867840	-	lncRNA;no overlap	8	16	0	0	0	0	0	4
chr0	63869891	63870449	-	lncRNA;no overlap	7	16	0	0	0	0	0	4
chr0	63873298	63874398	-	lncRNA;no overlap	7	16	0	0	0	0	0	4
chr0	63919693	63920052	+	lncRNA;no overlap	12	22	7	3	13	7	8	3
chr0	63921052	63921506	-	lncRNA;no overlap	4	17	5	1	0	0	1	2
chr0	63922238	63922597	+	lncRNA;no overlap	13	22	7	3	13	7	8	3
chr0	63923597	63924051	-	lncRNA;no overlap	4	17	5	1	0	0	1	2
chr0	63924783	63925142	+	lncRNA;no overlap	14	22	7	3	13	7	8	3
chr0	63926142	63926596	-	lncRNA;no overlap	4	17	5	1	0	0	1	2
chr0	63927328	63927687	+	lncRNA;no overlap	15	22	7	3	13	7	8	3
chr0	63930415	63930934	-	lncRNA;no overlap	4	10	5	1	2	0	0	2
chr0	64108855	64109107	+	lncRNA;no overlap	8	15	0	3	10	5	0	26
chr0	64132996	64133508	+	lncRNA;no overlap	21	23	0	0	1	1	0	20
chr0	64203797	64204205	-	lncRNA;no overlap	11	12	0	0	0	0	0	2
chr0	64381618	64381863	-	lncRNA;no overlap	18	13	2	0	2	0	2	2
chr0	64409978	64410515	-	lncRNA;no overlap	15	17	0	0	2	0	2	2
chr0	64541030	64541823	+	lncRNA;no overlap	19	23	1	0	2	1	1	1
chr0	64828283	64829041	+	lncRNA;no overlap	20	14	0	0	1	2	4	2
chr0	64833025	64833673	+	lncRNA;no overlap	18	15	0	0	1	2	4	3
chr0	64932957	64933432	+	lncRNA;no overlap	19	15	3	5	5	4	7	3
chr0	64985286	64985709	+	lncRNA;no overlap	24	13	2	0	0	0	2	1
chr0	64994828	64995079	-	lncRNA;no overlap	9	8	2	2	7	4	6	3
chr0	65084743	65085497	-	lncRNA;no overlap	129	12	0	0	0	0	0	97
chr0	65304580	65304660	-	tRNA;Leu;CAA	11763	2907	12709	7434	6553	12483	17637	7240
chr0	65324776	65325396	+	lncRNA;no overlap	21	5	2	2	1	1	1	0
chr0	65334337	65334745	-	lncRNA;no overlap	11	11	0	0	0	0	0	12
chr0	65388383	65389141	+	lncRNA;no overlap	13	4	2	2	1	1	1	1
chr0	65581970	65582590	-	lncRNA;no overlap	14	11	0	0	0	0	0	3
chr0	66007530	66007683	+	snoRNA;unk	20	7	0	0	0	0	0	1
chr0	66023229	66023572	-	lncRNA;no overlap	14	21	0	0	1	0	0	0
chr0	66057598	66058006	-	lncRNA;no overlap	6	20	0	0	1	0	0	0
chr0	66167213	66167486	+	lncRNA;no overlap	42	39	0	0	2	0	1	4
chr0	66193658	66194136	-	lncRNA;no overlap	13	13	2	6	8	4	2	3
chr0	66226932	66227167	+	lncRNA;no overlap	25	20	0	2	5	4	2	3
chr0	66232912	66233352	+	lncRNA;no overlap	18	15	0	0	2	1	5	3
chr0	66398545	66398674	+	snoRNA;unk	8	10	6	3	11	4	10	0
chr0	66447762	66448382	-	lncRNA;antisense	7	6	0	1	5	0	4	2
chr0	66451085	66451705	-	lncRNA;no overlap	6	5	0	1	5	0	4	2
chr0	66454408	66455028	-	lncRNA;no overlap	5	4	0	1	5	0	4	2
chr0	66456774	66456882	+	snoRNA;unk	9	8	0	2	0	3	28	1
chr0	66819335	66820189	+	lncRNA;no overlap	6	6	0	0	1	0	1	0
chr0	66826303	66827162	+	lncRNA;no overlap	7	6	0	0	0	0	0	0
chr0	67072234	67072324	+	snoRNA;unk	7	9	0	0	0	0	0	2
chr0	67184649	67185089	-	lncRNA;no overlap	19	6	0	0	0	2	0	0
chr0	67358363	67359464	-	lncRNA;no overlap	59	132	2	0	2	0	2	53
chr0	67432004	67432624	-	lncRNA;no overlap	47	24	0	0	0	0	0	54
chr0	67620054	67620204	+	snoRNA;unk	14	3	0	0	0	0	1	2
chr0	67621402	67622055	+	lncRNA;no overlap	10	3	0	0	0	0	0	0
chr0	67622117	67622567	-	lncRNA;no overlap	9	11	0	0	0	0	0	0
chr0	67624201	67624854	+	lncRNA;no overlap	10	3	0	0	0	0	0	0
chr0	67689639	67690079	+	lncRNA;no overlap	5	3	0	0	1	5	0	0
chr0	67696224	67697321	+	lncRNA;no overlap	6	3	0	0	1	5	0	0
chr0	67709600	67710312	-	lncRNA;no overlap	5	6	1	0	6	2	5	3
chr0	67844493	67844962	-	lncRNA;no overlap	2	7	0	0	4	0	1	1
chr0	67919637	67920129	-	lncRNA;no overlap	9	28	0	2	0	1	0	0
chr0	68026532	68027005	-	lncRNA;no overlap	20	30	4	8	5	6	10	1
chr0	68531290	68531570	-	lncRNA;gene overlap	23	41	2	2	4	8	9	2
chr0	68571340	68572133	+	lncRNA;no overlap	15	31	0	0	1	0	1	6
chr0	68637921	68638457	+	lncRNA;no overlap	17	29	0	0	0	0	1	7
chr0	68639015	68639664	+	lncRNA;no overlap	16	35	0	0	0	0	1	7
chr0	68703620	68703760	+	snoRNA;unk	31	87	0	0	0	0	0	1
chr0	68720805	68720945	+	snoRNA;unk	27	78	0	1	3	0	0	2
chr0	68885296	68886088	-	lncRNA;no overlap	18	44	0	0	0	0	0	1
chr0	69055448	69055986	-	lncRNA;no overlap	9	15	0	0	1	0	0	5
chr0	69069986	69070202	-	lncRNA;no overlap	9	13	0	0	2	0	0	5
chr0	69082218	69082343	+	snoRNA;unk	5	23	0	0	0	0	0	0
chr0	69204465	69204942	+	lncRNA;no overlap	7	17	0	0	0	0	0	1
chr0	69425593	69426001	-	lncRNA;no overlap	9	51	0	0	0	0	1	2
chr0	69560321	69560558	+	lncRNA;sense	33	33	4	13	21	16	14	9
chr0	69706663	69707283	-	lncRNA;no overlap	16	16	0	0	0	0	0	1
chr0	69841112	69841650	+	lncRNA;no overlap	11	15	0	1	0	0	0	5
chr0	69898141	69898728	+	lncRNA;no overlap	9	14	0	2	8	2	0	7
chr0	69962103	69962211	+	snoRNA;unk	15	12	0	1	8	4	2	0
chr0	69981318	69981938	-	lncRNA;no overlap	64	15	0	0	0	0	0	3
chr0	70087279	70088071	-	lncRNA;no overlap	16	10	1	0	0	0	1	2
chr0	70221872	70222628	-	lncRNA;no overlap	9	9	0	0	0	0	0	4
chr0	70240267	70241060	-	lncRNA;no overlap	10	3	0	4	0	0	0	2
chr0	70437581	70437989	+	lncRNA;no overlap	250	3	0	0	0	0	0	1
chr0	70449239	70449661	-	lncRNA;no overlap	8	8	0	0	4	3	2	8
chr0	70502552	70502992	+	lncRNA;no overlap	141	10	8	7	5	9	3	3
chr0	70507122	70507562	+	lncRNA;no overlap	143	10	8	7	5	9	3	3
chr0	70613578	70613670	+	snRNA;U2	35	45	68	33	20	37	27	40
chr0	70704092	70704209	+	snoRNA;unk	120	115	923	1226	780	657	752	75
chr0	70854452	70854525	-	tRNA;Arg;CCT	35	43	65	54	81	88	100	9
chr0	70998489	70999587	+	lncRNA;no overlap	14	10	79	66	69	64	83	6
chr0	71142834	71143934	-	lncRNA;no overlap	16	13	0	0	0	0	0	0
chr0	71232258	71232603	-	lncRNA;gene overlap	11	21	1	1	0	4	11	1
chr0	71389464	71389978	-	lncRNA;gene overlap	11	16	2	2	1	0	3	4
chr0	71398876	71399415	-	lncRNA;no overlap	10	19	1	0	3	0	1	3
chr0	71425180	71425738	-	lncRNA;no overlap	8	10	0	0	0	0	0	3
chr0	71431864	71432169	-	lncRNA;no overlap	9	13	0	1	3	0	2	3
chr0	71514003	71515104	-	lncRNA;no overlap	4	3	0	2	0	0	0	3
chr0	71615822	71616230	-	lncRNA;no overlap	3	7	1	2	0	0	0	11
chr0	71665919	71666341	-	lncRNA;no overlap	14	11	2	0	8	6	12	5
chr0	71675628	71675880	-	lncRNA;no overlap	12	10	2	0	0	0	0	2
chr0	71678813	71679065	-	lncRNA;no overlap	13	10	2	0	0	0	0	2
chr0	72068678	72069180	+	lncRNA;no overlap	17	18	0	1	0	2	0	7
chr0	72075871	72076333	+	lncRNA;no overlap	14	18	0	1	0	2	0	7
chr0	72082553	72083236	-	lncRNA;no overlap	7	15	3	3	7	4	3	0
chr0	72092404	72092684	+	lncRNA;no overlap	16	16	0	2	0	2	0	5
chr0	72167475	72167730	+	lncRNA;no overlap	13	12	0	1	0	2	0	5
chr0	72221181	72221607	+	lncRNA;no overlap	7	10	0	2	0	0	2	0
chr0	72381618	72382238	-	lncRNA;no overlap	7	9	0	0	0	0	0	2
chr0	72385322	72385629	+	lncRNA;no overlap	7	9	0	0	0	0	0	2
chr0	72499524	72499806	+	lncRNA;no overlap	8	20	3	1	0	0	0	3
chr0	72499840	72499993	+	snoRNA;unk	7	20	2	1	0	0	0	3
chr0	72603214	72603622	-	lncRNA;no overlap	28	16	0	1	0	0	0	3
chr0	72808780	72809035	-	lncRNA;no overlap	25	15	0	1	2	0	0	6
chr0	72860889	72861297	+	lncRNA;no overlap	9	20	2	2	1	2	0	0
chr0	72862924	72863422	-	lncRNA;no overlap	26	16	0	1	2	0	0	6
chr0	72974146	72974707	+	lncRNA;no overlap	97	7	0	0	0	1	1	2
chr0	73105706	73106498	+	lncRNA;no overlap	78	14	0	0	0	3	1	3
chr0	73147458	73148123	-	lncRNA;no overlap	25	32	6	6	9	6	1	3
chr0	73165627	73166164	-	lncRNA;no overlap	28	13	0	0	1	1	0	3
chr0	73296822	73297472	-	lncRNA;no overlap	13	23	3	5	6	5	3	1
chr0	73298653	73299290	-	lncRNA;no overlap	10	11	1	0	0	2	0	1
chr0	73321620	73322070	+	lncRNA;no overlap	88	4	0	0	0	0	0	1
chr0	73322132	73322785	-	lncRNA;no overlap	5	6	0	0	0	0	0	1
chr0	73324419	73324869	+	lncRNA;no overlap	88	4	0	0	0	0	0	1
chr0	73324931	73325584	-	lncRNA;no overlap	5	6	0	0	0	0	0	1
chr0	73327218	73327668	+	lncRNA;no overlap	88	4	0	0	0	0	0	1
chr0	73327730	73328383	-	lncRNA;no overlap	5	6	0	0	0	0	0	1
chr0	73330017	73330467	+	lncRNA;no overlap	88	4	0	0	0	0	0	1
chr0	73330529	73331182	-	lncRNA;no overlap	5	6	0	0	0	0	0	1
chr0	73332816	73333266	+	lncRNA;no overlap	88	4	0	0	0	0	0	1
chr0	73333328	73333981	-	lncRNA;no overlap	5	6	0	0	0	0	0	1
chr0	73335615	73336065	+	lncRNA;no overlap	88	4	0	0	0	0	0	1
chr0	73336127	73336780	-	lncRNA;no overlap	5	6	0	0	0	0	0	1
chr0	73338414	73338864	+	lncRNA;no overlap	88	4	0	0	0	0	0	1
chr0	73338926	73339579	-	lncRNA;no overlap	5	6	0	0	0	0	0	1
chr0	73341213	73341663	+	lncRNA;no overlap	88	4	0	0	0	0	0	1
chr0	73341725	73342378	-	lncRNA;no overlap	5	6	0	0	0	0	0	1
chr0	73344012	73344462	+	lncRNA;no overlap	88	4	0	0	0	0	0	1
chr0	73344524	73345177	-	lncRNA;no overlap	5	6	0	0	0	0	0	1
chr0	73346811	73347261	+	lncRNA;no overlap	88	4	0	0	0	0	0	1
chr0	73347323	73347976	-	lncRNA;no overlap	5	6	0	0	0	0	0	1
chr0	73349610	73350060	+	lncRNA;no overlap	88	4	0	0	0	0	0	1
chr0	73350122	73350775	-	lncRNA;no overlap	5	6	0	0	0	0	0	1
chr0	73352409	73352859	+	lncRNA;no overlap	88	4	0	0	0	0	0	1
chr0	73352921	73353574	-	lncRNA;no overlap	5	6	0	0	0	0	0	1
chr0	73355208	73355658	+	lncRNA;no overlap	88	4	0	0	0	0	0	1
chr0	73355720	73356373	-	lncRNA;no overlap	5	6	0	0	0	0	0	1
chr0	73358007	73358457	+	lncRNA;no overlap	88	4	0	0	0	0	0	1
chr0	73358519	73359172	-	lncRNA;no overlap	5	6	0	0	0	0	0	1
chr0	73360806	73361256	+	lncRNA;no overlap	88	4	0	0	0	0	0	1
chr0	73361318	73361971	-	lncRNA;no overlap	5	6	0	0	0	0	0	1
chr0	73363605	73364055	+	lncRNA;no overlap	88	4	0	0	0	0	0	1
chr0	73364117	73364770	-	lncRNA;no overlap	5	6	0	0	0	0	0	1
chr0	73366404	73366854	+	lncRNA;no overlap	88	4	0	0	0	0	0	1
chr0	73366916	73367569	-	lncRNA;no overlap	5	6	0	0	0	0	0	1
chr0	73369203	73369653	+	lncRNA;no overlap	88	4	0	0	0	0	0	1
chr0	73369715	73370368	-	lncRNA;no overlap	5	6	0	0	0	0	0	1
chr0	73372002	73372452	+	lncRNA;no overlap	88	4	0	0	0	0	0	1
chr0	73372514	73373167	-	lncRNA;no overlap	5	6	0	0	0	0	0	1
chr0	73374801	73375251	+	lncRNA;no overlap	88	4	0	0	0	0	0	1
chr0	73375313	73375966	-	lncRNA;no overlap	5	6	0	0	0	0	0	1
chr0	73377600	73378050	+	lncRNA;no overlap	88	4	0	0	0	0	0	1
chr0	73378112	73378765	-	lncRNA;no overlap	5	6	0	0	0	0	0	1
chr0	73380399	73380849	+	lncRNA;no overlap	88	4	0	0	0	0	0	1
chr0	73380911	73381564	-	lncRNA;no overlap	5	6	0	0	0	0	0	1
chr0	73383198	73383648	+	lncRNA;no overlap	88	4	0	0	0	0	0	1
chr0	73383710	73384363	-	lncRNA;no overlap	5	6	0	0	0	0	0	1
chr0	73385997	73386447	+	lncRNA;no overlap	88	4	0	0	0	0	0	1
chr0	73386509	73387162	-	lncRNA;no overlap	5	6	0	0	0	0	0	1
chr0	73388796	73389246	+	lncRNA;no overlap	88	4	0	0	0	0	0	1
chr0	73389308	73389961	-	lncRNA;no overlap	5	6	0	0	0	0	0	1
chr0	73391595	73392045	+	lncRNA;no overlap	88	4	0	0	0	0	0	1
chr0	73392107	73392760	-	lncRNA;no overlap	5	6	0	0	0	0	0	1
chr0	73394394	73394844	+	lncRNA;no overlap	88	4	0	0	0	0	0	1
chr0	73394906	73395559	-	lncRNA;no overlap	5	6	0	0	0	0	0	1
chr0	73397193	73397643	+	lncRNA;no overlap	88	4	0	0	0	0	0	1
chr0	73397705	73398358	-	lncRNA;no overlap	5	6	0	0	0	0	0	1
chr0	73399992	73400442	+	lncRNA;no overlap	88	4	0	0	0	0	0	1
chr0	73400504	73401157	-	lncRNA;no overlap	5	6	0	0	0	0	0	1
chr0	73435108	73435329	-	lncRNA;no overlap	10	8	0	1	0	0	0	0
chr0	73464751	73465735	+	lncRNA;no overlap	7	2	0	0	0	3	0	1
chr0	73500228	73500765	+	lncRNA;no overlap	7	2	1	1	0	0	1	1
chr0	73521179	73521647	-	lncRNA;no overlap	11	10	0	2	0	0	0	2
chr0	73531417	73532514	+	lncRNA;no overlap	6	5	1	1	0	0	1	0
chr0	73535115	73536213	+	lncRNA;no overlap	6	5	1	1	0	0	1	0
chr0	73538814	73539912	+	lncRNA;no overlap	6	5	1	1	0	0	1	0
chr0	73615603	73616357	-	lncRNA;no overlap	15	10	0	2	0	0	0	2
chr0	73683932	73685029	+	lncRNA;no overlap	6	10	0	0	0	0	0	0
chr0	73774098	73774588	+	lncRNA;no overlap	5	4	2	4	0	0	5	0
chr0	73799987	73800395	-	lncRNA;no overlap	11	3	1	0	0	0	0	2
chr0	73964629	73965149	-	lncRNA;no overlap	10	7	0	3	0	1	2	0
chr0	73969778	73970298	-	lncRNA;no overlap	11	6	0	3	0	1	3	0
chr0	74101009	74101352	-	lncRNA;no overlap	12	15	0	0	0	0	0	4
chr0	74102198	74102606	+	lncRNA;no overlap	10	12	0	0	0	0	0	1
chr0	74104233	74104731	-	lncRNA;no overlap	11	15	0	0	0	0	0	4
chr0	74152845	74153942	+	lncRNA;no overlap	17	15	0	0	0	0	0	1
chr0	74183609	74184086	+	lncRNA;no overlap	23	11	0	0	0	0	0	1
chr0	74328626	74329383	+	lncRNA;no overlap	49	19	0	0	0	0	1	2
chr0	74482603	74483315	-	lncRNA;no overlap	4	9	0	0	1	2	4	2
chr0	74490391	74490904	+	lncRNA;no overlap	12	26	2	1	22	2	9	4
chr0	74492072	74492784	-	lncRNA;no overlap	4	7	0	0	0	2	1	2
chr0	74554581	74555118	-	lncRNA;no overlap	8	12	0	0	0	4	1	2
chr0	74557213	74557589	-	lncRNA;no overlap	8	13	0	0	3	4	2	2
chr0	74706082	74706296	-	lncRNA;no overlap	10	4	0	0	0	0	0	1
chr0	74706566	74707045	+	lncRNA;no overlap	7	11	0	0	0	0	0	4
chr0	74732122	74732234	+	snoRNA;unk	5	7	0	0	2	0	2	2
chr0	74874446	74874984	+	lncRNA;no overlap	6	10	0	0	0	1	1	0
chr0	74896257	74896585	+	lncRNA;no overlap	7	12	0	1	0	1	2	1
chr0	75064098	75064580	+	lncRNA;no overlap	11	18	0	0	1	3	0	2
chr0	75110791	75110864	-	tRNA;Arg;TCT	17	25	5	0	1	2	1	8
chr0	75258616	75259227	-	lncRNA;no overlap	15	20	2	0	4	0	0	7
chr0	75282595	75282748	+	snoRNA;unk	11	35	0	0	3	0	1	8
chr0	75326150	75326711	+	lncRNA;no overlap	26	29	0	0	0	0	0	5
chr0	75385177	75385788	+	lncRNA;no overlap	13	13	10	14	2	10	5	2
chr0	75543576	75543723	+	snoRNA;unk	12	8	0	0	0	0	0	1
chr0	75573579	75574190	+	lncRNA;no overlap	15	11	3	2	1	2	2	1
chr0	75619192	75619657	+	lncRNA;gene overlap	14	21	2	1	2	5	11	5
chr0	75899465	75899720	+	lncRNA;no overlap	37	15	1	0	1	0	0	3
chr0	76074351	76075338	+	lncRNA;no overlap	19	25	0	1	0	0	0	5
chr0	76124374	76124717	-	lncRNA;no overlap	24	13	5	11	7	0	1	1
chr0	76127243	76127762	-	lncRNA;no overlap	24	14	5	11	7	0	3	1
chr0	76146515	76147307	-	lncRNA;no overlap	26	16	5	11	8	0	4	1
chr0	76268348	76268756	-	lncRNA;no overlap	28	113	0	0	1	1	0	7
chr0	76285662	76285917	-	lncRNA;no overlap	10	6	0	0	1	1	0	1
chr0	76396614	76397172	+	lncRNA;no overlap	4	18	0	1	0	0	0	0
chr0	76402805	76403363	+	lncRNA;no overlap	4	18	0	1	0	0	0	0
chr0	76443849	76444257	+	lncRNA;no overlap	69	30	0	0	0	0	0	3
chr0	76571725	76571848	+	snoRNA;unk	82	22	0	0	0	0	0	17
chr0	76660109	76660673	-	lncRNA;gene overlap	25	17	0	1	1	1	1	2
chr0	76765815	76766067	-	lncRNA;no overlap	27	18	0	0	0	2	2	2
chr0	76773535	76773947	-	lncRNA;no overlap	160	120	5	3	5	4	7	6
chr0	76873314	76873432	+	snoRNA;unk	24	11	1	2	0	3	5	4
chr0	77035645	77036132	+	lncRNA;no overlap	17	11	0	2	0	1	1	7
chr0	77077296	77077854	+	lncRNA;no overlap	14	11	0	2	0	0	0	8
chr0	77121191	77121621	+	lncRNA;no overlap	11	10	0	2	0	0	0	29
chr0	77273835	77274301	+	lncRNA;sense	17	59	2	4	5	4	6	33
chr0	77306716	77307035	-	lncRNA;no overlap	19	16	1	1	6	1	0	3
chr0	77396608	77397070	+	lncRNA;no overlap	13	54	2	2	0	4	2	0
chr0	77423841	77424310	-	lncRNA;no overlap	21	7	0	0	0	2	3	13
chr0	77602722	77603065	+	lncRNA;no overlap	7	18	0	0	0	0	0	5
chr0	77845350	77845871	-	lncRNA;no overlap	7	8	0	0	0	1	0	1
chr0	77849146	77849613	-	lncRNA;no overlap	8	11	2	1	0	0	0	1
chr0	78026857	78027112	+	lncRNA;no overlap	15	7	0	0	0	0	1	7
chr0	78322646	78323438	-	lncRNA;no overlap	26	25	0	4	0	3	1	3
chr0	78385699	78385843	+	snoRNA;unk	17	23	0	2	0	2	3	5
chr0	78638149	78638404	-	lncRNA;no overlap	8	14	0	0	0	0	0	0
chr0	78745299	78745650	+	lncRNA;no overlap	18	6	3	2	1	0	0	2
chr0	78988436	78988964	-	lncRNA;no overlap	6	12	0	0	0	5	1	2
chr0	78993554	78994076	-	lncRNA;no overlap	5	12	0	0	0	5	1	2
chr0	79093037	79093380	-	lncRNA;no overlap	12	6	0	0	0	0	0	1
chr0	79196123	79196603	-	lncRNA;no overlap	27	16	0	1	0	2	5	0
chr0	79220004	79220483	-	lncRNA;no overlap	14	16	0	1	0	0	0	0
chr0	79268563	79269009	+	lncRNA;no overlap	13	9	0	0	2	0	0	1
chr0	79327134	79327596	+	lncRNA;no overlap	17	7	0	3	3	0	3	3
chr0	79457759	79458227	+	lncRNA;no overlap	20	2	0	0	0	0	0	3
chr0	79460266	79460731	+	lncRNA;no overlap	19	3	0	2	0	0	0	3
chr0	79509013	79509652	+	lncRNA;no overlap	20	7	0	0	0	0	0	4
chr0	79645766	79646014	-	lncRNA;no overlap	11	25	6	5	10	8	14	6
chr0	79646112	79646400	-	lncRNA;sense	11	30	5	2	10	6	2	9
chr0	79654848	79654950	-	snoRNA;snosnR60_Z15;	198	379	4819	2946	2784	4078	6343	945
chr0	79766942	79767420	+	lncRNA;no overlap	19	25	2	4	5	3	4	2
chr0	79811071	79811535	+	lncRNA;no overlap	21	33	4	7	8	5	6	7
chr0	79869550	79870305	-	lncRNA;no overlap	26	30	0	0	0	1	0	4
chr0	79879799	79879915	+	snoRNA;unk	16	31	5	4	6	14	4	6
chr0	79922373	79922794	-	lncRNA;no overlap	135	85	0	1	0	1	0	4
chr0	80051704	80052688	-	lncRNA;no overlap	18	39	0	0	0	1	0	1
chr0	80132444	80132699	-	lncRNA;no overlap	15	30	0	0	0	0	0	1
chr0	80400279	80400761	+	lncRNA;gene overlap	16	31	15	29	45	42	38	10
chr0	80479162	80479416	-	lncRNA;no overlap	23	47	1	0	1	0	0	74
chr0	80536528	80537007	+	lncRNA;no overlap	29	44	31	44	72	86	62	5
chr0	80538800	80539016	-	lncRNA;no overlap	18	37	1	0	1	0	0	76
chr0	80654696	80655117	+	lncRNA;no overlap	23	68	0	0	4	2	0	66
chr0	80711955	80712424	+	lncRNA;no overlap	16	23	0	0	2	2	0	0
chr0	80724187	80724259	-	tRNA;Glu;TTC	13969	12819	26727	20589	20690	42712	39908	15313
chr0	80798016	80798438	+	lncRNA;no overlap	16	13	0	0	3	3	0	0
chr0	80885979	80886387	+	lncRNA;no overlap	20	44	1	0	1	0	0	4
chr0	80936018	80936296	-	lncRNA;no overlap	18	44	6	0	3	4	0	5
chr0	81016155	81016692	-	lncRNA;no overlap	23	37	0	0	0	2	0	0
chr0	81057627	81058213	-	lncRNA;no overlap	30	33	1	0	4	2	3	2
chr0	81067747	81068267	+	lncRNA;no overlap	22	25	3	0	2	0	0	2
chr0	81136581	81137021	+	lncRNA;no overlap	26	25	2	0	2	0	0	3
chr0	81294313	81294716	+	lncRNA;no overlap	31	33	9	12	8	13	22	8
chr0	81379612	81380061	-	lncRNA;no overlap	136	97	1	7	9	6	6	1067
chr0	81418477	81419018	-	lncRNA;no overlap	153	124	5	22	10	14	19	153
chr0	81419122	81419588	-	lncRNA;no overlap	153	127	6	11	13	16	11	140
chr0	81424141	81424770	-	lncRNA;no overlap	152	127	18	14	15	23	31	142
chr0	81427585	81428068	+	lncRNA;no overlap	60	40	3	12	9	11	8	17
chr0	81455359	81456155	-	lncRNA;no overlap	146	107	15	15	12	26	25	134
chr0	81463535	81463609	-	tRNA;Pro;TGG	201	520	822	829	660	1289	1320	713
chr0	81463864	81463937	-	tRNA;Phe;GAA	215	117	41	45	50	95	127	132
chr0	81464189	81464276	-	tRNA;Ser;GCT	187	139	824	713	896	1082	2320	905
chr0	81468365	81468436	-	tRNA;Glu;TTC	352	221	978	563	371	1248	1152	701
chr0	81470600	81470673	+	tRNA;His;GTG	64154	28467	111686	120623	63680	93048	115779	70681
chr0	81480170	81480240	+	tRNA;unk	277	174	393	376	230	518	1238	131
chr0	81498497	81499008	+	lncRNA;no overlap	65	60	7	4	22	19	22	56
chr0	81531256	81531508	+	lncRNA;no overlap	65	54	10	7	18	14	13	45
chr0	81538918	81539032	+	snoRNA;snoR109;	64	58	818	940	336	667	620	277
chr0	81562011	81562263	-	lncRNA;no overlap	33	68	4	5	5	4	3	40
chr0	81683954	81684405	-	lncRNA;no overlap	32	34	6	3	10	2	9	13
chr0	81734954	81735206	+	lncRNA;no overlap	35	47	6	5	3	7	8	96
chr0	81985694	81986347	-	lncRNA;no overlap	23	34	0	0	0	0	0	8
chr0	81987981	81988431	+	lncRNA;no overlap	28	23	0	2	2	1	0	10
chr0	81988493	81989146	-	lncRNA;no overlap	23	34	0	0	0	0	0	8
chr0	81990780	81991230	+	lncRNA;no overlap	28	22	0	2	2	1	0	9
chr0	81991292	81991945	-	lncRNA;no overlap	23	34	0	0	0	0	0	8
chr0	82151820	82152469	-	lncRNA;no overlap	12	39	1	0	0	0	1	5
chr0	82158277	82158408	+	snoRNA;unk	38	22	6	1	4	3	0	3
chr0	82216270	82217367	+	lncRNA;no overlap	32	20	9	0	3	5	0	3
chr0	82354580	82354832	-	lncRNA;no overlap	17	12	3	0	0	3	0	3
chr0	82416712	82417812	-	lncRNA;no overlap	24	12	3	0	1	3	0	5
chr0	82448895	82449031	+	snoRNA;unk	20	16	0	0	0	0	0	10
chr0	82501677	82502028	+	lncRNA;sense	21	15	0	1	4	2	0	4
chr0	82742288	82742778	-	lncRNA;no overlap	16	20	0	0	1	0	1	3
chr0	82763815	82764913	+	lncRNA;no overlap	16	26	0	0	0	1	0	1
chr0	82793907	82794389	+	lncRNA;no overlap	22	37	0	0	0	0	0	1
chr0	82823765	82824417	+	lncRNA;no overlap	28	37	0	0	0	0	0	2
chr0	82824479	82824928	-	lncRNA;no overlap	6	16	0	2	0	1	1	3
chr0	83005198	83006299	-	lncRNA;no overlap	16	11	2	1	2	4	2	2
chr0	83325826	83326384	+	lncRNA;no overlap	46	39	5	7	5	8	9	11
chr0	83329642	83330517	+	lncRNA;no overlap	47	46	7	13	5	9	11	11
chr0	83451726	83451799	-	tRNA;Arg;ACG	327	546	827	958	1228	2306	1827	119
chr0	83451870	83451943	-	tRNA;Arg;ACG	327	544	824	956	1224	2307	1826	118
chr0	83451991	83452080	-	tRNA;Ser;GCT	470	495	1437	1256	898	1960	1286	1819
chr0	83527256	83527511	-	lncRNA;no overlap	171	282	90	150	64	113	46	18
chr0	83620073	83620328	+	lncRNA;no overlap	36	37	20	10	19	18	24	4
chr0	83621959	83622420	-	lncRNA;no overlap	120	319	68	129	47	110	47	24
chr0	83624722	83625242	-	lncRNA;no overlap	94	273	64	125	38	90	34	22
chr0	83635228	83635440	+	lncRNA;no overlap	32	32	20	9	18	18	24	4
chr0	83640572	83641093	-	lncRNA;no overlap	26	27	65	124	40	92	34	13
chr0	83854949	83855206	-	lncRNA;no overlap	17	13	0	0	0	0	1	14
chr0	83872050	83872807	+	lncRNA;no overlap	22	46	0	4	2	3	5	2
chr0	83901274	83901529	-	lncRNA;no overlap	21	10	0	12	14	0	0	25
chr0	83909583	83909824	-	lncRNA;no overlap	22	10	0	12	14	0	0	25
chr0	84003848	84004104	+	lncRNA;no overlap	25	33	2	2	0	0	0	8
chr0	84087545	84087618	+	tRNA;unk	38	42	34	62	64	48	79	35
chr0	84088349	84088421	+	tRNA;Met;CAT	933	2075	2818	2728	2385	5266	3811	1808
chr0	84198816	84199302	+	lncRNA;no overlap	20	12	2	2	2	2	4	52
chr0	84461209	84461483	+	lncRNA;no overlap	17	33	5	2	5	1	4	16
chr0	84487663	84487937	-	lncRNA;no overlap	24	23	11	2	5	1	5	31
chr0	84525268	84525613	+	lncRNA;no overlap	32	38	1	2	0	0	0	9
chr0	84861110	84861518	-	lncRNA;no overlap	11	14	1	1	1	0	0	22
chr0	84879257	84880043	-	lncRNA;no overlap	12	18	8	5	4	3	5	21
chr0	84903453	84903861	-	lncRNA;no overlap	11	17	1	3	1	0	0	23
chr0	84904442	84905279	-	lncRNA;no overlap	13	17	1	3	1	0	0	23
chr0	84921856	84922477	-	lncRNA;no overlap	11	18	1	2	1	0	0	23
chr0	84925180	84925800	-	lncRNA;no overlap	11	19	1	2	1	0	0	24
chr0	84928503	84929123	-	lncRNA;no overlap	11	20	1	2	1	0	0	25
chr0	84993593	84993708	+	snoRNA;unk	22	31	40	37	44	87	137	34
chr0	85091632	85092219	-	lncRNA;no overlap	15	24	5	1	7	6	3	44
chr0	85151362	85151872	+	lncRNA;no overlap	27	32	0	3	0	0	0	193
chr0	85152276	85152716	-	lncRNA;no overlap	22	18	0	0	1	1	1	40
chr0	85292034	85292520	+	lncRNA;no overlap	19	36	1	4	2	1	1	20
chr0	85293570	85293786	+	lncRNA;no overlap	19	29	0	0	0	0	0	15
chr0	85295613	85296092	-	lncRNA;no overlap	12	12	2	0	1	2	1	4
chr0	85296351	85296566	+	lncRNA;no overlap	19	29	0	0	0	0	0	15
chr0	85413033	85413497	+	lncRNA;no overlap	17	25	0	0	1	0	2	5
chr0	85473446	85474020	+	lncRNA;sense	26	18	9	13	18	12	10	8
chr0	85582222	85582555	-	lncRNA;no overlap	24	22	1	0	2	1	2	3
chr0	85676082	85676754	+	lncRNA;no overlap	39	16	3	0	0	0	3	7
chr0	85718437	85718678	+	lncRNA;no overlap	26	18	2	1	0	0	5	8
chr0	85723949	85724063	+	snoRNA;unk	25	21	2	1	5	1	4	10
chr0	85786946	85787404	+	lncRNA;no overlap	39	22	0	0	0	6	5	4
chr0	85928157	85928674	+	lncRNA;no overlap	39	23	0	0	0	2	3	2
chr0	86174990	86175509	-	lncRNA;no overlap	11	52	0	0	1	0	2	2
chr0	86276548	86277262	+	lncRNA;no overlap	30	25	4	7	5	7	6	11
chr0	86289514	86289650	+	snoRNA;unk	27	29	6	6	7	6	5	11
chr0	86309991	86310220	-	lncRNA;no overlap	24	21	3	3	0	3	6	4
chr0	86463421	86463676	+	lncRNA;no overlap	36	29	1	4	0	0	0	6
chr0	86503878	86504414	+	lncRNA;no overlap	27	35	4	9	1	5	3	4
chr0	86665950	86666460	+	lncRNA;no overlap	28	26	0	0	0	0	1	6
chr0	86666864	86667304	-	lncRNA;no overlap	19	31	6	1	2	4	3	5
chr0	86693873	86694344	+	lncRNA;no overlap	36	27	3	3	0	8	3	8
chr0	86859376	86859936	+	lncRNA;no overlap	22	19	4	2	1	2	1	5
chr0	86916389	86916641	+	lncRNA;no overlap	25	23	1	2	0	0	0	5
chr0	86919054	86919521	+	lncRNA;no overlap	27	25	1	2	0	0	0	5
chr0	86961964	86962034	+	tRNA;Gly;CCC	10704	5735	2406	2142	2049	3611	2165	684
chr0	86974869	86975325	-	lncRNA;sense	32	44	24	34	58	34	38	19
chr0	87122128	87122400	+	lncRNA;no overlap	35	2623	84	64	48	99	274	16
chr0	87130072	87130178	+	snoRNA;snoR71;	31	2617	3	3	2	9	4	16
chr0	87174028	87174238	+	lncRNA;no overlap	29	2622	0	0	1	5	0	17
chr0	87344130	87344608	-	lncRNA;no overlap	14	12	0	0	0	0	0	2
chr0	87453836	87454088	-	lncRNA;no overlap	15	10	0	0	0	0	0	4
chr0	87623487	87623895	-	lncRNA;no overlap	16	18	0	0	0	0	0	8
chr0	87631481	87631979	+	lncRNA;no overlap	11	12	0	0	0	0	0	3
chr0	87743046	87743253	+	lncRNA;sense	16	27	3	4	0	5	5	14
chr0	87784534	87784859	+	lncRNA;no overlap	17	28	0	0	0	0	1	14
chr0	87871138	87871410	+	lncRNA;no overlap	27	32	0	0	0	1	0	15
chr0	88078040	88079141	-	lncRNA;no overlap	31	53	1	0	7	2	6	239
chr0	88085207	88085361	-	rRNA;5.8s;	9748	25266	187514	275112	397363	188012	457445	34565
chr0	88175030	88175249	-	lncRNA;no overlap	29	31	0	0	0	0	1	7
chr0	88195386	88196006	+	lncRNA;no overlap	27	21	212	249	29	123	91	2
chr0	88198709	88199329	+	lncRNA;no overlap	27	21	212	249	29	123	91	2
chr0	88220146	88220766	-	lncRNA;no overlap	24	28	0	0	0	1	0	9
chr0	88223469	88224089	-	lncRNA;no overlap	24	27	0	0	0	1	0	9
chr0	88240003	88241104	-	lncRNA;no overlap	24	33	0	0	0	2	0	10
chr0	88418444	88418912	-	lncRNA;no overlap	27	23	48	51	72	207	106	1
chr0	88444848	88445316	-	lncRNA;no overlap	27	25	44	52	70	203	104	1
chr0	88825820	88825976	+	snoRNA;unk	62	62	0	6	0	7	2	33
chr0	88938729	88939183	+	lncRNA;no overlap	54	54	6	3	0	4	6	754
chr0	88940183	88940542	-	lncRNA;no overlap	173	105	7	3	13	7	7	4
chr0	89174467	89175226	+	lncRNA;no overlap	25	41	0	0	0	0	0	10
chr0	89282042	89282679	-	lncRNA;no overlap	20	31	10	20	15	16	14	10
chr0	89541985	89542635	-	lncRNA;no overlap	71	133	8	10	15	21	12	139
chr0	89669146	89669611	-	lncRNA;no overlap	27	31	2	0	0	5	5	3
chr0	89681170	89681635	-	lncRNA;no overlap	28	28	2	0	0	3	3	3
chr0	89694247	89694687	+	lncRNA;no overlap	24	28	0	0	0	0	0	15
chr0	89781190	89782288	+	lncRNA;no overlap	24	30	0	0	0	0	0	13
chr0	89829354	89830265	-	lncRNA;no overlap	28	21	2	0	0	3	1	2
chr0	89845091	89845232	+	snoRNA;unk	18	28	0	1	0	0	0	13
chr0	89963326	89964185	+	lncRNA;no overlap	14	32	0	0	1	0	0	2
chr0	90069762	90070070	+	lncRNA;no overlap	35	24	0	0	4	0	2	3
chr0	90489778	90490206	+	lncRNA;no overlap	56	57	4	1	0	3	2	233
chr0	90505444	90505982	+	lncRNA;no overlap	141	57	3	4	0	0	1	232
chr0	90792363	90792840	+	lncRNA;no overlap	14	8	0	0	0	0	0	2
chr0	90907466	90907952	+	lncRNA;no overlap	26	27	2	2	3	0	7	5
chr0	90958952	90959545	-	lncRNA;no overlap	18	15	9	12	13	8	14	2
chr0	90989594	90990059	+	lncRNA;no overlap	27	27	1	0	3	0	0	138
chr0	91100325	91100765	+	lncRNA;no overlap	31	21	0	2	2	0	0	133
chr0	91172114	91173211	+	lncRNA;no overlap	32	15	0	2	2	0	0	11
chr0	91211256	91211518	-	lncRNA;no overlap	35	22	0	2	3	0	0	0
chr0	91279722	91280560	+	lncRNA;no overlap	25	27	0	0	1	3	0	11
chr0	91341534	91342035	+	lncRNA;no overlap	15	28	0	0	0	0	1	6
chr0	91541352	91541760	-	lncRNA;no overlap	33	36	12	6	10	16	37	10
chr0	91542341	91543178	-	lncRNA;no overlap	33	34	12	4	10	16	36	10
chr0	91609647	91610310	-	lncRNA;no overlap	54	66	129	233	374	162	303	110
chr0	91611099	91612142	-	lncRNA;no overlap	52	52	34	42	44	51	68	32
chr0	91630360	91630572	-	lncRNA;no overlap	48	47	13	6	10	17	33	23
chr0	91660061	91661159	+	lncRNA;no overlap	41	28	1	0	6	0	0	9
chr0	91686860	91687279	+	lncRNA;no overlap	41	29	0	0	6	4	8	9
chr0	91739495	91740150	-	lncRNA;no overlap	28	34	3	7	6	6	5	52
chr0	91827491	91828203	+	lncRNA;no overlap	25	20	0	0	0	0	2	7
chr0	91829370	91829884	-	lncRNA;no overlap	20	33	2	4	3	4	3	168
chr0	91836877	91837415	+	lncRNA;no overlap	23	19	0	0	0	0	0	7
chr0	91838844	91839358	-	lncRNA;no overlap	24	34	2	4	0	1	0	173
chr0	91845814	91846222	-	lncRNA;no overlap	21	36	2	6	0	0	1	175
chr0	91846804	91847641	-	lncRNA;no overlap	21	34	2	4	0	0	0	175
chr0	91874530	91874743	+	lncRNA;no overlap	27	21	3	0	0	2	0	7
chr0	91961623	91962089	-	lncRNA;no overlap	15	35	0	1	0	0	0	8
chr0	91975082	91975605	+	lncRNA;no overlap	26	15	3	0	0	2	0	4
chr0	92013894	92014143	+	lncRNA;no overlap	22	13	9	3	0	3	7	7
chr0	92029633	92029706	+	tRNA;Asn;GTT	4198	131	2925	1844	902	1863	1021	397
chr0	92053669	92053762	+	snoRNA;snoR69Y;	20	69	1898	2268	3308	2978	4044	432
chr0	92165475	92165934	+	lncRNA;no overlap	21	23	1	0	2	0	0	6
chr0	92173159	92173618	-	lncRNA;no overlap	31	37	3	2	1	1	0	5
chr0	92191419	92192067	-	lncRNA;no overlap	36	35	0	1	0	0	1	6
chr0	92235698	92236362	-	lncRNA;no overlap	34	48	2	5	0	0	8	6
chr0	92391576	92391984	+	lncRNA;no overlap	46	12	0	0	3	2	0	3
chr0	92498698	92498914	+	lncRNA;no overlap	34	39	5	0	15	6	0	3
chr0	92627026	92627512	+	lncRNA;no overlap	53	48	11	3	12	8	1	4
chr0	92644730	92645197	+	lncRNA;no overlap	57	50	8	3	12	8	2	9
chr0	92784572	92784786	-	lncRNA;no overlap	22	30	4	3	6	1	1	10
chr0	92897173	92897326	+	snoRNA;unk	23	32	3	4	3	0	3	8
chr0	92945542	92946071	+	lncRNA;no overlap	15	27	4	4	2	0	5	13
chr0	93369940	93370269	-	lncRNA;no overlap	16	29	1	2	0	0	0	1
chr0	93439117	93440230	-	lncRNA;no overlap	18	21	14	16	12	8	11	3
chr0	93530685	93531160	+	lncRNA;no overlap	25	37	0	3	1	3	1	3
chr0	93533009	93534109	-	lncRNA;no overlap	17	15	2	3	2	0	0	0
chr0	93699714	93700087	+	lncRNA;no overlap	19	38	0	0	0	4	0	5
chr0	93752666	93753286	-	lncRNA;no overlap	46	24	0	6	1	4	2	4
chr0	93799348	93799686	+	lncRNA;no overlap	55	38	0	3	10	8	3	9
chr0	93812331	93812455	+	snoRNA;unk	52	39	1	5	12	9	8	10
chr0	93866955	93867027	+	tRNA;Ala;GGC	90	157	27	22	41	49	54	19
chr0	93867078	93867150	+	tRNA;Glu;TTC	59	67	16	6	10	21	6	12
chr0	93977085	93977496	-	lncRNA;no overlap	42	77	10	13	11	16	10	2
chr0	94057131	94058228	+	lncRNA;no overlap	28	25	18	10	7	12	11	3
chr0	94272138	94272477	-	lncRNA;no overlap	8	18	75	108	40	73	104	4
chr0	94383802	94384056	+	lncRNA;no overlap	23	17	0	0	3	3	11	2
chr0	94391586	94391841	+	lncRNA;no overlap	24	17	0	0	3	3	8	2
chr0	94497035	94497250	+	lncRNA;no overlap	27	35	0	0	0	0	0	1
chr0	94526327	94526579	-	lncRNA;no overlap	21	22	0	0	0	0	0	1
chr0	94551138	94551276	+	snoRNA;unk	27	28	0	1	0	0	0	2
chr0	94553888	94554747	-	lncRNA;no overlap	39	38	0	0	0	0	0	25
chr0	94834226	94835096	+	lncRNA;antisense	55	36	2	3	9	6	7	6
chr0	94890511	94890996	-	lncRNA;no overlap	30	19	0	0	0	0	7	8
chr0	94913791	94914007	+	lncRNA;no overlap	21	27	2	3	1	2	3	10
chr0	94962764	94963172	+	lncRNA;no overlap	28	28	3	3	3	2	5	7
chr0	95051415	95052207	-	lncRNA;no overlap	127	43	3	7	6	6	5	22
chr0	95061767	95062194	-	lncRNA;no overlap	128	50	3	7	9	6	5	17
chr0	95100360	95100877	+	lncRNA;no overlap	52	41	20	28	17	22	41	12
chr0	95102408	95103509	-	lncRNA;no overlap	49	50	11	20	19	12	18	7
chr0	95108170	95108504	+	lncRNA;sense	77	75	20	31	19	25	41	14
chr0	95118192	95118408	-	lncRNA;no overlap	46	44	12	21	19	13	17	7
chr0	95131540	95132061	+	lncRNA;no overlap	65	45	17	26	19	25	42	14
chr0	95155153	95155226	-	tRNA;Pro;CGG	92	192	479	490	364	1046	882	21
chr0	95207697	95207803	+	snoRNA;snoR71;	81	52	29	43	26	48	41	17
chr0	95256747	95257060	+	lncRNA;no overlap	88	48	25	42	26	47	42	18
chr0	95375720	95375791	-	tRNA;His;GTG	268	108	109	95	59	96	76	10
chr0	95375828	95375899	-	tRNA;His;GTG	268	108	109	95	59	96	76	9
chr0	95375960	95376033	-	tRNA;Arg;TCT	60	83	33	23	28	22	41	5
chr0	95376133	95376206	-	tRNA;Pro;TGG	72	304	498	579	817	1360	1868	8
chr0	95500344	95500566	+	lncRNA;sense	37	34	9	6	9	8	15	26
chr0	95501976	95502471	+	lncRNA;sense	100	35	13	11	14	13	29	27
chr0	95612115	95612580	-	lncRNA;gene overlap	45	31	6	6	7	6	14	6
chr0	95752411	95752947	+	lncRNA;no overlap	31	33	0	0	2	0	0	4
chr0	95838873	95839352	-	lncRNA;no overlap	24	39	0	0	0	7	4	0
chr0	95854218	95854931	-	lncRNA;no overlap	36	79	8	11	19	19	7	20
chr0	95898280	95898898	-	lncRNA;no overlap	37	72	7	11	8	19	6	20
chr0	95999213	95999832	-	lncRNA;no overlap	26	35	0	1	2	3	8	0
chr0	96191295	96192392	+	lncRNA;no overlap	26	42	2	0	0	0	3	7
chr0	96296267	96296522	-	lncRNA;no overlap	30	32	0	0	1	3	2	1
chr0	96300614	96301083	+	lncRNA;no overlap	26	25	2	0	0	0	4	4
chr0	96478025	96478498	+	lncRNA;no overlap	16	36	2	0	1	2	4	4
chr0	96480274	96480489	-	lncRNA;no overlap	12	31	2	0	2	11	0	9
chr0	96480785	96481258	+	lncRNA;no overlap	16	37	2	0	1	3	5	4
chr0	96523457	96524558	-	lncRNA;no overlap	12	24	2	0	2	9	1	6
chr0	96662419	96662940	-	lncRNA;no overlap	22	24	1	3	5	5	5	6
chr0	96832712	96832991	-	lncRNA;gene overlap	26	19	0	0	2	0	11	4
chr0	96848023	96848611	+	lncRNA;no overlap	17	36	1	0	3	2	5	5
chr0	96862315	96862529	-	lncRNA;no overlap	21	14	0	0	0	0	0	4
chr0	96925743	96926262	-	lncRNA;no overlap	27	13	0	1	2	0	0	6
chr0	96954371	96954889	+	lncRNA;no overlap	15	100	6	2	0	4	2	7
chr0	96961802	96962320	+	lncRNA;no overlap	15	28	0	0	0	0	0	5
chr0	97009995	97010474	+	lncRNA;no overlap	37	32	0	2	0	0	0	6
chr0	97012301	97012517	-	lncRNA;no overlap	28	14	6	0	1	0	2	6
chr0	97062172	97062580	+	lncRNA;no overlap	35	27	1	3	0	1	0	9
chr0	97063537	97063666	+	snoRNA;unk	34	25	1	3	0	2	0	9
chr0	97068699	97069800	-	lncRNA;no overlap	26	13	0	0	1	0	0	3
chr0	97073724	97074825	-	lncRNA;no overlap	27	13	0	0	1	0	0	5
chr0	97170855	97171005	+	snoRNA;unk	35	53	5	5	1	3	0	6
chr0	97194162	97194378	-	lncRNA;no overlap	23	22	11	16	6	19	4	16
chr0	97307209	97307325	+	snoRNA;unk	56	72	5	13	6	12	2	9
chr0	97360849	97360987	+	snoRNA;unk	55	61	25	16	15	24	30	27
chr0	97377835	97377908	-	tRNA;Trp;CCA	12395	3249	15644	10356	7714	14677	12635	6955
chr0	97378068	97378141	-	tRNA;Pro;TGG	2163	1299	18112	12764	11708	39910	38324	9666
chr0	97378764	97379073	-	lncRNA;no overlap	49	108	29	24	27	48	35	218
chr0	97383243	97383709	-	lncRNA;no overlap	193	688	1839	2098	854	1132	1152	706
chr0	97465202	97465308	+	snoRNA;snoR71;	24	35	8	6	3	2	2	162
chr0	97486010	97486266	+	lncRNA;no overlap	25	31	7	6	3	1	2	162
chr0	97522091	97522421	+	lncRNA;no overlap	28	30	3	4	3	0	2	140
chr0	97641825	97642499	-	lncRNA;no overlap	22	42	0	1	3	2	0	3
chr0	97711353	97712453	-	lncRNA;no overlap	27	23	0	0	0	0	0	5
chr0	97732255	97732753	+	lncRNA;no overlap	28	11	0	1	0	0	3	8
chr0	97734380	97734788	-	lncRNA;no overlap	25	29	0	0	0	0	0	8
chr0	97741474	97741976	+	lncRNA;no overlap	30	10	0	0	0	0	1	8
chr0	97781464	97782257	+	lncRNA;no overlap	33	14	0	0	3	0	0	6
chr0	97811407	97811745	+	lncRNA;no overlap	25	13	0	0	0	0	0	6
chr0	97830254	97830572	-	lncRNA;no overlap	19	40	0	5	3	2	1	6
chr0	97898435	97899055	-	lncRNA;no overlap	21	39	8	26	7	5	11	4
chr0	97922060	97922853	-	lncRNA;no overlap	25	41	8	29	8	5	11	4
chr0	97948695	97949173	+	lncRNA;no overlap	31	25	5	5	2	4	5	8
chr0	98013854	98013960	-	snoRNA;snoR71;	32	19	8	22	7	5	12	5
chr0	98100969	98101724	-	lncRNA;sense	45	23	6	3	3	6	6	7
chr0	98164552	98165031	-	lncRNA;no overlap	49	17	0	0	0	0	0	4
chr0	98168555	98168823	+	lncRNA;no overlap	29	29	2	1	5	1	3	11
chr0	98354215	98354415	+	lncRNA;no overlap	25	39	1	0	3	1	2	28
chr0	98523197	98523540	-	lncRNA;no overlap	56	58	6	4	4	2	0	9
chr0	98524351	98524759	+	lncRNA;no overlap	49	78	32	44	44	68	54	368
chr0	98632968	98633051	+	tRNA;Leu;CAG	698	420	69	71	89	95	88	720
chr0	98633139	98633222	+	tRNA;Leu;CAG	705	497	81	69	84	85	100	741
chr0	98633290	98633373	+	tRNA;Leu;CAG	707	504	81	69	84	86	100	741
chr0	98658465	98658567	+	rRNA;unk	29473	762082	3325031	5320654	2738533	3199282	2845497	3300130
chr0	98668490	98669030	-	lncRNA;sense	42	127	12	12	12	12	17	20
chr0	98773960	98774822	-	lncRNA;no overlap	52	114	3	2	8	5	7	22
chr0	98915996	98916430	+	lncRNA;no overlap	15	67	36	55	44	64	86	830
chr0	98952290	98952767	-	lncRNA;no overlap	23	31	0	3	0	0	2	11
chr0	99053497	99054289	-	lncRNA;no overlap	20	40	0	0	1	0	0	9
chr0	99070827	99071348	+	lncRNA;no overlap	17	61	0	0	0	2	0	42
chr0	99205607	99205851	-	lncRNA;no overlap	36	32	3	1	3	3	0	4
chr0	99650986	99651206	-	lncRNA;no overlap	18	36	6	5	5	11	3	11
chr0	99755195	99755603	+	lncRNA;no overlap	42	33	6	5	3	7	10	10
chr0	99769779	99770399	-	lncRNA;no overlap	23	77	11	8	9	17	5	13
chr0	99789753	99790268	+	lncRNA;no overlap	46	52	13	6	7	5	14	14
chr0	99848482	99848555	+	tRNA;Arg;CCG	169	63	109	154	65	79	108	16
chr0	99883716	99884165	+	lncRNA;no overlap	122	32	14	13	21	17	28	9
chr0	100105823	100106078	+	lncRNA;no overlap	29	41	118	105	100	142	284	39
chr0	100209486	100209701	+	lncRNA;no overlap	28	22	12	8	4	26	33	42
chr0	100212228	100212442	+	lncRNA;no overlap	28	21	12	8	4	24	33	42
chr0	100552229	100553088	-	lncRNA;no overlap	104	105	0	0	1	0	0	16
chr0	100647291	100647408	+	snoRNA;unk	38	167	416	518	970	577	946	242
chr0	100648556	100648664	+	snoRNA;unk	34	34	114	179	175	266	274	87
chr0	100650743	100650859	+	snoRNA;unk	37	45	74	76	114	84	111	29
chr0	100651243	100651786	+	lncRNA;no overlap	36	94	83	85	74	115	138	118
chr0	100669913	100670545	+	lncRNA;no overlap	43	42	439	482	802	728	981	119
chr0	100696334	100696982	-	lncRNA;no overlap	62	149	135	146	340	450	539	50
chr0	100806744	100807175	-	lncRNA;sense	14	26	0	1	1	5	1	5
chr0	100967139	100967423	-	lncRNA;no overlap	23	37	22	23	25	22	10	6
chr0	101128002	101128794	-	lncRNA;no overlap	31	81	0	1	3	10	4	8
chr0	101129709	101130174	-	lncRNA;no overlap	24	43	0	2	1	0	3	8
chr0	101243703	101244585	+	lncRNA;no overlap	44	55	4	15	30	16	10	15
chr0	101251621	101252061	+	lncRNA;no overlap	42	52	2	12	26	10	6	12
chr0	101255440	101256087	-	lncRNA;no overlap	10	41	2	0	1	1	1	6
chr0	101338564	101339028	-	lncRNA;no overlap	8	24	0	0	0	1	2	3
chr0	101350668	101351132	-	lncRNA;no overlap	8	23	0	0	0	1	2	3
chr0	101669834	101670472	+	lncRNA;no overlap	23	24	6	13	8	6	10	7
chr0	102203488	102203592	+	snoRNA;unk	27	24	0	0	1	0	5	6
chr0	102294084	102294474	-	lncRNA;sense	39	24	0	2	16	6	7	6
chr0	102295245	102295470	-	lncRNA;no overlap	38	23	0	2	11	2	8	6
chr0	102309880	102310371	-	lncRNA;no overlap	33	22	0	1	11	1	4	6
chr0	102310835	102311713	+	lncRNA;no overlap	23	45	1	1	0	0	0	2
chr0	102392152	102392273	+	snoRNA;unk	46	50	1	0	0	2	1	2
chr0	102485989	102486268	+	lncRNA;no overlap	40	25	1	1	0	2	2	5
chr0	102540897	102541012	+	snRNA;U5	328	422	900	874	897	1235	1580	730
chr0	102555413	102555920	-	lncRNA;sense	19	50	7	3	8	3	3	1
chr0	102573022	102573137	+	snRNA;U5	243	400	695	649	677	882	1248	562
chr0	102600359	102600502	+	snoRNA;unk	25	165	38	74	18	42	13	174
chr0	102610002	102611103	-	lncRNA;no overlap	23	51	4	2	3	4	2	5
chr0	102620305	102621406	-	lncRNA;no overlap	20	49	4	2	3	4	2	4
chr0	102655242	102655682	+	lncRNA;no overlap	27	157	38	73	18	42	14	174
chr0	102831584	102831856	-	lncRNA;no overlap	25	54	14	14	30	27	30	33
chr0	102943897	102943968	-	tRNA;Asp;GTC	314	208	476	313	82	76	123	585
chr0	102944053	102944124	-	tRNA;Asp;GTC	294	202	329	203	49	41	63	618
chr0	103053259	103053367	+	snoRNA;unk	27	40	0	3	5	7	1	11
chr0	103166406	103166489	+	tRNA;Leu;CAA	5592	404	3213	3083	2993	4673	2660	372
chr0	103168465	103168548	+	tRNA;Leu;CAA	5594	402	3202	3074	2974	4661	2651	373
chr0	103171931	103172055	+	snoRNA;unk	46	32	2	1	8	1	1	10
chr0	103224768	103225207	+	lncRNA;gene overlap	42	67	3	1	4	0	4	8
chr0	103227175	103227259	+	snoRNA;unk	41	68	1	4	1	0	2	7
chr0	103251981	103252427	+	lncRNA;sense	41	64	135	78	100	179	119	139
chr0	103339691	103340156	-	lncRNA;sense	25	44	15	10	31	20	26	13
chr0	103343180	103343311	+	snoRNA;unk	37	17	0	0	0	0	0	5
chr0	103391407	103391710	+	lncRNA;no overlap	19	30	0	0	0	0	0	4
chr0	103391733	103392220	+	lncRNA;no overlap	20	32	0	0	0	0	0	4
chr0	103414565	103415251	-	lncRNA;no overlap	17	28	3	1	6	2	3	12
chr0	103430099	103430521	+	lncRNA;no overlap	15	31	0	3	3	1	4	4
chr0	103506035	103506146	+	snoRNA;unk	23	20	0	1	4	3	1	5
chr0	103616320	103616776	+	lncRNA;no overlap	26	22	0	0	2	1	1	2
chr0	103647364	103647843	-	lncRNA;no overlap	22	41	2	1	2	1	4	8
chr0	103648119	103648333	+	lncRNA;no overlap	27	21	0	1	2	1	1	3
chr0	103837835	103837937	-	snRNA;U6	267	336	5	4	7	1	4	4641
chr0	103923926	103924702	+	lncRNA;no overlap	35	23	3	0	0	6	0	17
chr0	104382833	104383414	+	lncRNA;sense	28	24	3	3	5	10	9	8
chr0	104383516	104383648	+	snoRNA;snoR74;	29	31	94	46	41	55	60	113
chr0	104383963	104384110	+	snoRNA;snoR135;	27	24	8792	5739	4713	6513	6256	37
chr0	104447496	104447567	+	tRNA;Met;CAT	311	24	5	4	2	12	21	10
chr0	104542418	104542549	+	snoRNA;unk	42	23	7	10	19	16	20	11
chr0	104696110	104696362	-	lncRNA;no overlap	96	126	3	4	8	7	6	11
chr0	104699738	104699990	-	lncRNA;no overlap	95	126	3	4	4	7	6	11
chr0	104721736	104721991	-	lncRNA;no overlap	90	118	3	4	4	7	6	9
chr0	104741368	104741518	+	snoRNA;unk	42	51	10	7	25	6	14	18
chr0	104868893	104869024	+	snoRNA;unk	34	85	1	4	4	8	12	16
chr0	104882082	104882223	+	snoRNA;unk	32	90	1	4	8	6	13	10
chr0	105240831	105240936	+	snoRNA;unk	32	36	0	0	0	2	1	5
chr0	105254858	105255324	-	lncRNA;no overlap	40	37	0	0	1	0	0	2
chr0	105257737	105257989	-	lncRNA;no overlap	39	33	0	0	1	0	0	3
chr0	105297451	105298070	-	lncRNA;gene overlap	33	30	0	1	1	1	0	6
chr0	105324703	105325182	+	lncRNA;no overlap	36	49	28	21	7	17	18	6
chr0	105429382	105429489	-	snoRNA;snoR71;	35	43	6	2	5	5	5	26
chr0	105474794	105475895	-	lncRNA;no overlap	34	45	5	2	8	6	1	27
chr0	105630952	105631035	+	snoRNA;unk	51	25	5	9	4	5	12	11
chr0	105721259	105721532	+	lncRNA;no overlap	72	31	4	7	5	2	4	441
chr0	105732688	105733189	-	lncRNA;no overlap	71	39	24	25	36	29	34	28
chr0	105733866	105734364	-	lncRNA;no overlap	71	39	24	25	36	29	38	28
chr0	105829499	105829750	+	lncRNA;gene overlap	45	37	4	8	9	14	13	18
chr0	106005120	106005528	-	lncRNA;no overlap	63	57	23	22	12	38	10	11
chr0	106192147	106192362	-	lncRNA;no overlap	23	36	23	6	6	18	14	14
chr0	106192673	106193151	+	lncRNA;no overlap	40	35	35	40	38	43	52	9
chr0	106206456	106206711	+	lncRNA;no overlap	33	30	35	41	38	38	48	7
chr0	106218018	106218245	+	lncRNA;sense	30	29	38	53	40	42	50	9
chr0	106323912	106324430	-	lncRNA;no overlap	28	40	9	9	7	28	10	11
chr0	106337752	106338160	-	lncRNA;no overlap	28	43	10	8	7	28	8	9
chr0	106362327	106362410	+	tRNA;Leu;CAA	58	93	38	20	23	16	29	42
chr0	106398431	106398941	+	lncRNA;no overlap	120	62	31	44	25	25	40	15
chr0	106399345	106399785	-	lncRNA;no overlap	20	25	19	15	11	18	11	164
chr0	106433812	106434220	-	lncRNA;no overlap	23	28	13	14	9	15	15	165
chr0	106563874	106564494	+	lncRNA;no overlap	48	52	9	13	6	12	17	6
chr0	106577077	106577485	+	lncRNA;no overlap	47	53	9	13	6	13	17	6
chr0	106579112	106579610	-	lncRNA;no overlap	24	20	1	0	0	3	1	167
chr0	107056866	107057665	-	lncRNA;no overlap	21	63	0	0	0	0	0	34
chr0	107061875	107062630	-	lncRNA;no overlap	18	59	0	0	2	0	1	34
chr0	107124373	107124479	-	snoRNA;snoR71;	19	13	1	1	0	0	0	22
chr0	107186487	107187189	-	lncRNA;no overlap	42	46	5	6	8	4	3	4
chr0	107315878	107316818	+	lncRNA;no overlap	38	41	13	3	8	2	3	35
chr0	107333611	107333714	+	snoRNA;unk	23	42	8	3	8	11	3	33
chr0	107352356	107352707	-	lncRNA;no overlap	56	18	3	1	2	0	4	5
chr0	107440635	107440707	-	tRNA;Lys;TTT	186	161	4641	3463	4524	13519	14544	287
chr0	107440796	107440868	-	tRNA;Lys;TTT	186	161	4642	3464	4524	13519	14544	287
chr0	107735964	107736320	+	lncRNA;no overlap	20	57	1	8	21	5	12	9
chr0	107750848	107751406	-	lncRNA;no overlap	62	72	2	13	17	7	8	13
chr0	107779049	107779262	-	lncRNA;no overlap	31	41	0	6	8	7	3	13
chr0	107785265	107786023	+	lncRNA;no overlap	33	42	0	8	18	4	11	10
chr0	108036995	108037074	+	tRNA;Leu;TAG	2487	388	1532	1422	1192	1682	1042	127
chr0	108169311	108169825	+	lncRNA;no overlap	20	13	0	6	0	0	0	7
chr0	108231537	108232635	+	lncRNA;no overlap	30	13	1	6	0	1	0	5
chr0	108244044	108245141	+	lncRNA;no overlap	29	12	1	6	0	2	0	5
chr0	108332107	108332576	+	lncRNA;gene overlap	24	18	2	0	8	6	8	10
chr0	108373157	108373376	-	lncRNA;no overlap	11	7	0	0	0	0	1	4
chr0	108424331	108424820	-	lncRNA;no overlap	9	12	0	0	0	1	3	2
chr0	108425511	108426002	+	lncRNA;no overlap	17	18	1	3	0	0	3	13
chr0	108478262	108478669	+	lncRNA;sense	18	21	7	4	18	17	14	8
chr0	108540003	108540493	-	lncRNA;no overlap	17	18	1	1	0	3	8	12
chr0	108560314	108561069	-	lncRNA;no overlap	16	25	1	1	0	3	6	12
chr0	108605587	108605865	-	lncRNA;no overlap	18	25	1	1	0	3	6	16
chr0	108629786	108630213	-	lncRNA;gene overlap	27	23	1	2	6	10	5	18
chr0	108823301	108823515	+	lncRNA;no overlap	32	23	1	0	0	0	0	4
chr0	108879474	108879546	-	tRNA;Val;TAC	2029	162	400	412	407	641	501	116
chr0	108925527	108926625	+	lncRNA;no overlap	25	30	0	0	0	0	0	5
chr0	109019174	109020275	-	lncRNA;no overlap	16	30	0	3	0	1	0	5
chr0	109027611	109027888	+	lncRNA;no overlap	25	33	1	2	2	0	2	4
chr0	109048063	109048471	-	lncRNA;no overlap	19	37	0	2	0	0	0	4
chr0	109085070	109085534	+	lncRNA;no overlap	15	29	3	1	3	2	3	11
chr0	109086961	109087587	+	lncRNA;no overlap	16	17	3	5	4	7	4	12
chr0	109130306	109130474	+	snoRNA;unk	13	18	4	0	1	1	0	10
chr0	109143115	109143558	-	lncRNA;sense	25	69	4	3	0	1	2	9
chr0	109198114	109198540	+	lncRNA;no overlap	24	19	3	0	1	0	2	11
chr0	109281348	109281860	+	lncRNA;no overlap	53	74	15	8	3	19	4	20
chr0	109631558	109632312	-	lncRNA;no overlap	30	35	4	1	1	11	7	10
chr0	109849453	109849930	-	lncRNA;no overlap	29	20	21	22	21	42	28	4
chr0	109880250	109880878	-	lncRNA;sense	35	21	22	28	22	47	29	6
chr0	109882307	109882766	-	lncRNA;gene overlap	33	20	22	24	30	49	34	5
chr0	109948591	109948845	+	lncRNA;no overlap	41	28	21	24	9	43	14	51
chr0	110055862	110056096	+	lncRNA;gene overlap	41	36	9	6	22	27	17	48
chr0	110095558	110096395	+	lncRNA;no overlap	27	25	7	2	0	2	4	45
chr0	110096976	110097384	+	lncRNA;no overlap	28	25	7	2	0	2	4	45
chr0	110427396	110428188	-	lncRNA;no overlap	41	145	2	2	2	3	3	6
chr0	110528919	110529398	+	lncRNA;no overlap	10	19	4	2	2	0	15	2
chr0	110531619	110531835	-	lncRNA;no overlap	86	137	0	2	0	0	2	4
chr0	110540488	110540920	-	lncRNA;no overlap	42	129	1	0	2	1	2	9
chr0	110617164	110617274	-	snRNA;U2	21	34	20	13	12	16	20	8
chr0	110783639	110784498	+	lncRNA;no overlap	51	201	0	0	0	0	0	3
chr0	110791331	110791771	+	lncRNA;no overlap	51	201	0	0	0	0	0	3
chr0	110795901	110796341	+	lncRNA;no overlap	50	200	0	0	0	0	0	3
chr0	110832848	110832957	+	snoRNA;unk	54	184	0	0	0	0	1	5
chr0	110842568	110842784	+	lncRNA;no overlap	61	183	2	0	0	0	0	5
chr0	110844611	110845089	-	lncRNA;no overlap	29	61	10	7	18	9	15	4
chr0	110878363	110879013	+	lncRNA;sense	60	178	4	6	13	1	2	6
chr0	110986819	110987678	+	lncRNA;no overlap	51	26	2	0	1	3	0	5
chr0	111028810	111029062	-	lncRNA;no overlap	25	26	0	0	0	0	0	4
chr0	111037157	111037852	-	lncRNA;no overlap	28	60	0	0	2	0	0	3
chr0	111212433	111213121	+	lncRNA;no overlap	39	18	0	0	0	1	0	8
chr0	111303672	111303807	+	snoRNA;unk	28	26	1	0	1	1	1	16
chr0	111338355	111338816	-	lncRNA;no overlap	28	10	5	4	6	6	3	6
chr0	111432745	111433232	-	lncRNA;no overlap	15	19	2	0	4	0	0	9
chr0	111468698	111469799	-	lncRNA;no overlap	17	39	0	0	0	0	0	7
chr0	111473877	111474977	-	lncRNA;no overlap	15	42	2	0	1	1	2	8
chr0	111483953	111484421	-	lncRNA;no overlap	16	39	4	1	2	2	5	7
chr0	111486834	111487086	-	lncRNA;no overlap	11	35	4	0	2	2	4	7
chr0	111533722	111534217	+	lncRNA;no overlap	13	20	6	8	7	2	2	55
chr0	111656727	111657141	+	lncRNA;no overlap	16	18	2	3	13	0	3	21
chr0	111659812	111660226	+	lncRNA;no overlap	16	19	0	3	4	2	2	21
chr0	111709631	111709845	+	lncRNA;no overlap	12	21	0	0	0	0	0	21
chr0	111785098	111785230	+	snoRNA;unk	18	27	0	1	0	2	0	19
chr0	112013334	112013549	-	lncRNA;no overlap	26	55	3	2	0	3	2	11
chr0	112013871	112014350	+	lncRNA;no overlap	29	33	3	9	24	11	11	2
chr0	112028986	112029351	-	lncRNA;no overlap	28	57	4	3	1	3	2	13
chr0	112040839	112041482	-	lncRNA;no overlap	27	56	3	3	0	5	2	13
chr0	112115956	112116474	+	lncRNA;no overlap	24	39	6	2	13	10	13	12
chr0	112147269	112148062	+	lncRNA;no overlap	32	71	8	3	20	9	15	9
chr0	112234702	112235124	-	lncRNA;no overlap	41	42	2	1	1	0	3	8
chr0	112237406	112238198	+	lncRNA;no overlap	32	74	2	3	4	2	2	8
chr0	112402136	112402388	-	lncRNA;no overlap	30	37	0	0	0	0	0	8
chr0	112497748	112498846	+	lncRNA;no overlap	35	34	0	1	6	1	1	7
chr0	112502725	112503823	+	lncRNA;no overlap	35	34	0	1	6	1	1	7
chr0	112522709	112523189	+	lncRNA;no overlap	26	33	0	6	9	1	6	8
chr0	112899397	112899545	+	snoRNA;unk	30	25	2	2	0	2	0	5
chr0	112908977	112909229	-	lncRNA;no overlap	29	28	0	0	0	5	3	7
chr0	112914122	112914591	+	lncRNA;no overlap	29	23	2	5	0	4	0	4
chr0	112994817	112995157	+	lncRNA;no overlap	24	23	1	1	1	4	0	6
chr0	113084159	113084375	-	lncRNA;no overlap	21	30	0	0	1	0	0	5
chr0	113090166	113090635	-	lncRNA;no overlap	26	39	2	0	5	1	4	5
chr0	113328486	113328874	-	lncRNA;no overlap	32	32	0	2	1	1	5	15
chr0	113406544	113407034	-	lncRNA;no overlap	28	38	9	2	10	8	12	14
chr0	113511298	113511440	+	snoRNA;unk	34	65	1	1	1	1	3	16
chr0	113602326	113603424	+	lncRNA;no overlap	52	27	0	2	4	2	7	11
chr0	113633284	113634025	+	lncRNA;no overlap	67	47	0	1	5	2	6	15
chr0	113644775	113645234	+	lncRNA;no overlap	73	34	2	1	5	2	7	10
chr0	113666804	113666952	+	snoRNA;unk	76	35	3	1	5	2	7	10
chr0	113715419	113715492	-	tRNA;Met;CAT	101	226	140	87	108	138	122	186
chr0	113996570	113996992	+	lncRNA;no overlap	66	72	6	5	6	4	24	8
chr0	114507032	114507105	+	tRNA;Met;CAT	335	72	1026	599	323	1447	971	30
chr0	114594722	114595211	-	lncRNA;no overlap	31	24	1	3	2	1	5	8
chr0	114623813	114624309	+	lncRNA;no overlap	32	26	4	16	15	6	12	6
chr0	114737361	114737618	+	lncRNA;no overlap	18	32	1	1	1	2	3	4
chr0	114766409	114766880	+	lncRNA;no overlap	20	67	1	4	7	0	3	11
chr0	114797981	114798421	+	lncRNA;no overlap	29	24	1	2	1	0	0	1
chr0	114897149	114897986	+	lncRNA;no overlap	29	25	0	1	1	0	0	3
chr0	114898567	114898975	+	lncRNA;no overlap	29	25	0	0	1	0	0	3
chr0	114933581	114933710	+	snoRNA;unk	28	28	0	0	1	1	0	6
chr0	115014622	115015363	+	lncRNA;no overlap	21	55	0	0	0	1	0	9
chr0	115131892	115132989	+	lncRNA;no overlap	28	32	1	2	1	0	3	1
chr0	115145933	115146341	+	lncRNA;no overlap	24	24	1	2	1	0	3	0
chr0	115379021	115379597	-	lncRNA;no overlap	55	44	0	0	1	0	1	7
chr0	115502096	115502518	-	lncRNA;no overlap	25	28	0	2	1	0	0	3
chr0	115513555	115513898	+	lncRNA;no overlap	12	23	0	1	0	0	1	9
chr0	115674993	115675146	+	snoRNA;unk	17	21	2	4	9	1	3	1
chr0	115708157	115708587	-	lncRNA;no overlap	20	24	28	22	29	18	19	4
chr0	115828060	115828368	-	lncRNA;no overlap	28	25	1	2	0	0	6	6
chr0	115862688	115862759	+	tRNA;Met;CAT	27	24	2	0	3	2	0	3
chr0	115915224	115916321	+	lncRNA;no overlap	26	32	3	0	0	0	0	23
chr0	115924791	115925199	-	lncRNA;no overlap	12	18	27	16	28	30	41	6
chr0	116102416	116103054	-	lncRNA;no overlap	16	35	5	10	6	5	11	4
chr0	116191419	116191853	+	lncRNA;no overlap	18	32	0	1	2	2	3	3
chr0	116206821	116207613	+	lncRNA;no overlap	15	36	0	0	2	0	1	4
chr0	116207797	116208578	+	lncRNA;no overlap	16	37	0	3	1	1	1	5
chr0	116269544	116269952	-	lncRNA;no overlap	19	16	0	0	0	4	4	3
chr0	116334838	116334961	+	snoRNA;unk	12	27	0	0	2	1	2	6
chr0	116575163	116576022	-	lncRNA;no overlap	22	18	0	0	0	1	0	8
chr0	116646588	116647165	-	lncRNA;sense	33	34	3	1	1	5	2	9
chr0	116740519	116741095	-	lncRNA;no overlap	40	37	3	2	0	5	3	16
chr0	116870589	116870801	-	lncRNA;no overlap	39	68	0	5	8	2	9	13
chr0	117055615	117056712	+	lncRNA;no overlap	24	35	0	0	0	0	0	2
chr0	117073771	117074484	+	lncRNA;no overlap	22	43	1	0	0	0	0	1
chr0	117141284	117141761	+	lncRNA;no overlap	31	28	2	3	0	2	0	1
chr0	117180564	117181044	+	lncRNA;no overlap	32	24	0	0	0	0	0	1
chr0	117181337	117181751	+	lncRNA;no overlap	32	22	0	0	0	0	0	2
chr0	117183252	117183731	+	lncRNA;no overlap	29	23	0	0	0	0	0	1
chr0	117184024	117184438	+	lncRNA;no overlap	29	22	0	0	0	0	0	2
chr0	117185939	117186418	+	lncRNA;no overlap	26	23	0	0	0	0	0	1
chr0	117186711	117187125	+	lncRNA;no overlap	26	22	0	0	0	0	0	2
chr0	117188626	117189105	+	lncRNA;no overlap	23	23	0	0	0	0	0	1
chr0	117189398	117189812	+	lncRNA;no overlap	23	22	0	0	0	0	0	2
chr0	117247326	117247580	+	lncRNA;no overlap	27	24	0	0	0	0	0	5
chr0	117255179	117255434	+	lncRNA;no overlap	27	25	0	0	0	0	0	6
chr0	117345522	117345654	+	snoRNA;unk	32	29	0	0	0	0	1	2
chr0	117372921	117373329	+	lncRNA;no overlap	29	32	0	0	0	0	1	3
chr0	117561417	117562037	-	lncRNA;no overlap	18	15	0	0	0	1	2	7
chr0	117590411	117591512	-	lncRNA;no overlap	16	14	0	0	0	1	3	8
chr0	117595211	117596311	-	lncRNA;no overlap	16	14	0	0	0	1	3	8
chr0	117634597	117634851	-	lncRNA;no overlap	15	17	0	0	0	1	3	6
chr0	117666252	117666721	+	lncRNA;no overlap	29	22	1	2	0	0	0	1
chr0	117765582	117766119	+	lncRNA;no overlap	19	20	3	0	1	2	0	1
chr0	117782660	117783080	-	lncRNA;no overlap	24	25	0	0	0	2	0	3
chr0	117785404	117785822	-	lncRNA;no overlap	24	25	1	3	6	2	2	4
chr0	117799984	117800405	-	lncRNA;no overlap	26	26	2	2	0	1	0	3
chr0	117992968	117993596	+	lncRNA;no overlap	16	18	3	0	3	5	10	10
chr0	117998852	117999329	-	lncRNA;sense	28	48	5	1	6	6	4	8
chr0	118109463	118110083	+	lncRNA;no overlap	39	21	0	0	2	0	0	6
chr0	118123557	118123770	-	lncRNA;no overlap	23	33	1	1	0	2	0	3
chr0	118170216	118170502	+	lncRNA;no overlap	48	22	6	0	0	0	0	7
chr0	118175238	118175445	-	lncRNA;no overlap	16	26	1	2	0	1	1	3
chr0	118313230	118313484	+	lncRNA;no overlap	77	34	0	1	1	2	1	5
chr0	118470843	118471259	-	lncRNA;no overlap	27	30	0	1	4	3	2	9
chr0	118637524	118637953	+	lncRNA;sense	20	13	2	4	13	0	8	2
chr0	118772842	118773635	-	lncRNA;no overlap	42	29	1	5	3	4	6	2
chr0	118778454	118778915	+	lncRNA;no overlap	31	75	5	5	12	19	17	2
chr0	118780546	118780801	-	lncRNA;no overlap	36	15	0	1	2	1	0	4
chr0	118830272	118831026	-	lncRNA;no overlap	36	25	0	3	2	1	1	4
chr0	118874073	118874178	+	snoRNA;unk	9	21	1	0	0	4	1	1
chr0	118914593	118915091	+	lncRNA;no overlap	13	20	1	0	0	0	0	1
chr0	119019370	119020470	-	lncRNA;no overlap	19	24	1	0	0	2	0	10
chr0	119059229	119059894	+	lncRNA;no overlap	42	33	2	2	2	1	0	4
chr0	119159535	119159668	-	snoRNA;snoR74;	29	47	77	57	55	63	120	38
chr0	119247146	119247554	-	lncRNA;no overlap	19	38	7	2	5	15	7	9
chr0	119270985	119271467	-	lncRNA;no overlap	22	34	7	2	5	15	12	9
chr0	119440480	119440571	+	snoRNA;unk	23	450	0	1	1	2	3	2
chr0	119507647	119508055	+	lncRNA;no overlap	30	23	0	0	0	0	0	2
chr0	119633203	119633461	+	lncRNA;gene overlap	22	29	1	1	0	1	3	9
chr0	119687908	119688316	-	lncRNA;no overlap	25	31	0	0	0	0	4	6
chr0	119688897	119689734	-	lncRNA;no overlap	25	27	0	0	0	0	4	6
chr0	119732561	119733111	+	lncRNA;no overlap	34	36	11	25	22	14	8	20
chr0	119945321	119946034	-	lncRNA;no overlap	36	33	4	5	0	1	4	9
chr0	119987407	119987929	-	lncRNA;no overlap	37	33	5	6	0	2	5	8
chr0	119992528	119993050	-	lncRNA;no overlap	37	30	7	7	0	3	5	8
chr0	120021377	120021588	-	lncRNA;no overlap	36	26	5	2	2	2	8	7
chr0	120046102	120046256	+	snoRNA;unk	30	42	1	1	0	2	4	9
chr0	120065709	120065921	+	snoRNA;unk	26	35	1	1	0	2	4	10
chr0	120113846	120114098	+	lncRNA;no overlap	24	28	1	1	0	2	6	6
chr0	120179669	120180120	-	lncRNA;no overlap	18	35	19	16	9	13	26	25
chr0	120197535	120197943	-	lncRNA;no overlap	11	25	0	0	0	4	0	13
chr0	120198528	120199365	-	lncRNA;no overlap	10	24	0	0	0	4	0	13
chr0	120230311	120230436	+	snoRNA;unk	16	24	2	3	0	2	3	7
chr0	120298729	120298849	+	snoRNA;unk	34	32	10	9	3	18	28	12
chr0	120469005	120469526	+	lncRNA;no overlap	34	26	9	10	3	15	24	14
chr0	120522151	120522610	-	lncRNA;no overlap	56	125	5	8	4	10	9	15
chr0	120957111	120958209	+	lncRNA;no overlap	41	66	20	21	16	23	30	8
chr0	120981633	120982041	-	lncRNA;no overlap	121	65	19	38	46	23	21	19
chr0	121040066	121040474	-	lncRNA;no overlap	67	46	5	13	1	3	6	16
chr0	121041056	121041892	-	lncRNA;no overlap	67	47	5	13	1	3	6	16
chr0	121082883	121083980	+	lncRNA;no overlap	25	31	2	4	1	4	4	2
chr0	121124727	121125215	-	lncRNA;no overlap	22	36	4	10	2	4	6	14
chr0	121219283	121219686	+	lncRNA;no overlap	12	19	0	2	0	2	0	2
chr0	121255227	121255749	-	lncRNA;no overlap	24	30	0	0	4	0	0	1
chr0	121399758	121400295	-	lncRNA;no overlap	28	50	0	0	0	0	0	4
chr0	121429381	121430482	-	lncRNA;no overlap	42	61	0	0	0	0	0	5
chr0	121534486	121534833	-	lncRNA;no overlap	11	48	0	0	1	0	2	16
chr0	121603760	121604860	-	lncRNA;no overlap	19	33	0	0	2	0	0	19
chr0	121631440	121631723	+	lncRNA;no overlap	21	45	4	1	0	2	5	5
chr0	121647841	121648281	+	lncRNA;no overlap	24	45	3	1	0	2	5	6
chr0	121840193	121840304	+	snoRNA;unk	17	34	5	3	2	5	3	1
chr0	121957224	121957722	+	lncRNA;no overlap	9	28	0	0	0	0	13	4
chr0	121961410	121962030	+	lncRNA;no overlap	9	30	0	0	0	0	13	4
chr0	122016284	122016692	+	lncRNA;no overlap	19	31	0	0	12	8	24	5
chr0	122047940	122048478	+	lncRNA;no overlap	18	34	0	1	13	8	13	5
chr0	122106151	122106590	-	lncRNA;no overlap	13	23	1	1	18	8	3	10
chr0	122171355	122171608	+	lncRNA;no overlap	28	202	1	0	3	6	4	108
chr0	122250787	122251052	+	lncRNA;no overlap	26	41	5	0	0	2	10	10
chr0	122310431	122311223	+	lncRNA;no overlap	32	56	0	3	3	9	15	7
chr0	122404135	122404319	+	snoRNA;unk	24	17	0	2	0	0	4	7
chr0	122472401	122472841	+	lncRNA;no overlap	25	16	1	1	1	0	4	2
chr0	122690936	122691095	+	snoRNA;unk	23	42	2	0	2	2	4	6
chr0	122707211	122707908	+	lncRNA;no overlap	27	45	2	4	5	2	2	8
chr0	122764022	122764430	-	lncRNA;no overlap	29	26	3	2	1	1	1	2
chr0	122765163	122765570	-	lncRNA;no overlap	30	25	3	3	1	1	1	2
chr0	122766152	122766988	-	lncRNA;no overlap	26	19	3	2	1	1	2	2
chr0	122790807	122791907	-	lncRNA;no overlap	28	16	3	2	1	1	1	3
chr0	122812410	122813050	+	lncRNA;no overlap	24	42	2	2	3	1	1	15
chr0	122845965	122846757	+	lncRNA;no overlap	29	50	3	4	6	2	1	16
chr0	122878179	122878892	-	lncRNA;no overlap	49	19	3	1	1	0	1	4
chr0	123014094	123014430	-	lncRNA;no overlap	31	23	1	0	2	0	4	14
chr0	123104840	123105551	-	lncRNA;no overlap	23	24	0	4	12	2	9	5
chr0	123110283	123110538	+	lncRNA;no overlap	28	81	1	2	1	0	5	6
chr0	123117689	123117944	+	lncRNA;no overlap	28	80	1	2	1	0	5	6
chr0	123274544	123275022	+	lncRNA;no overlap	27	35	3	0	6	2	10	5
chr0	123276850	123277066	-	lncRNA;no overlap	24	23	5	0	3	3	8	3
chr0	123283622	123284030	+	lncRNA;no overlap	26	33	4	0	5	2	10	5
chr0	123297791	123298506	-	lncRNA;no overlap	26	26	8	0	5	3	10	3
chr0	123318306	123318867	-	lncRNA;no overlap	26	26	4	0	4	4	8	3
chr0	123370193	123371105	+	lncRNA;no overlap	23	13	7	8	16	5	16	5
chr0	123601564	123602071	-	lncRNA;no overlap	42	95	11	6	12	7	8	82
chr0	123608721	123609629	-	lncRNA;antisense	41	93	22	15	22	36	30	88
chr0	123610815	123611016	-	lncRNA;no overlap	38	92	10	2	0	1	1	83
chr0	123612792	123613070	+	lncRNA;no overlap	24	12	9	10	15	14	5	5
chr0	123625320	123625910	-	lncRNA;no overlap	61	155	103	130	131	116	126	122
chr0	123631031	123631496	-	lncRNA;no overlap	48	92	35	30	33	27	22	77
chr0	123631457	123632257	-	lncRNA;no overlap	49	99	11	4	5	9	7	67
chr0	123714900	123715737	+	lncRNA;no overlap	20	23	0	3	0	0	2	3
chr0	123716317	123716726	+	lncRNA;no overlap	22	23	0	2	0	0	2	3
chr0	123846550	123846639	+	snoRNA;unk	14	14	0	0	0	0	0	5
chr0	123958965	123959175	-	lncRNA;no overlap	13	25	0	2	0	2	5	2
chr0	124039531	124040068	+	lncRNA;no overlap	14	24	0	0	0	0	1	10
chr0	124040626	124041275	+	lncRNA;no overlap	16	35	0	0	0	0	0	10
chr0	124047619	124048180	-	lncRNA;no overlap	18	79	0	1	0	1	3	3
chr0	124065789	124066229	+	lncRNA;no overlap	12	20	0	0	0	0	0	9
chr0	124114628	124114929	-	lncRNA;sense	18	83	13	14	13	5	14	9
chr0	124157973	124158320	+	lncRNA;no overlap	12	36	0	0	0	0	2	11
chr0	124483067	124483544	+	lncRNA;no overlap	42	80	5	2	0	8	7	3
chr0	124609887	124610528	-	lncRNA;no overlap	16	20	0	0	0	1	0	3
chr0	124680299	124680959	-	lncRNA;no overlap	19	23	5	1	1	0	1	4
chr0	124737371	124737478	+	snoRNA;unk	95	162	1	2	2	0	1	159
chr0	124757079	124757699	+	lncRNA;no overlap	88	158	0	1	2	0	0	161
chr0	124760402	124761022	+	lncRNA;no overlap	88	155	0	1	2	0	0	161
chr0	124763725	124764345	+	lncRNA;no overlap	88	152	0	1	2	0	0	161
chr0	124826881	124827289	-	lncRNA;no overlap	16	22	0	0	1	0	1	3
chr0	124967161	124967298	+	snoRNA;unk	19	25	1	0	1	0	0	11
chr0	125018627	125018761	+	snoRNA;unk	21	34	1	0	1	0	0	7
chr0	125316630	125316702	-	tRNA;Trp;CCA	41	71	23	14	12	19	23	22
chr0	125316848	125316919	-	tRNA;Thr;GGT	69	106	26	19	20	28	40	33
chr0	125316937	125317007	-	tRNA;Gly;TCC	104	177	81	53	101	149	161	194
chr0	125317116	125317196	-	tRNA;Tyr;GTA	40	26	370	335	294	703	547	27
chr0	125349994	125351984	+	lncRNA;no overlap	26	199	25	16	33	47	49	9
chr0	125492879	125493159	+	lncRNA;no overlap	17	28	3	2	2	5	6	98
chr0	125565256	125565730	-	lncRNA;no overlap	25	30	20	9	50	41	59	8
chr0	125785363	125786461	-	lncRNA;no overlap	18	24	0	0	3	0	0	8
chr0	125997623	125997695	+	tRNA;Phe;GAA	41080	23096	30937	29568	27480	64386	47837	10618
chr0	126110856	126111377	+	lncRNA;no overlap	15	34	3	8	5	3	3	14
chr0	126142044	126142314	+	lncRNA;no overlap	23	32	1	3	2	3	2	10
chr0	126217358	126218135	+	lncRNA;no overlap	29	31	1	3	5	7	5	8
chr0	126246865	126247273	-	lncRNA;no overlap	25	30	40	32	42	52	54	3
chr0	126371871	126372078	+	lncRNA;no overlap	31	14	2	0	0	1	1	5
chr0	126392050	126392540	+	lncRNA;no overlap	25	7	12	20	37	31	18	10
chr0	126394938	126395062	+	snoRNA;unk	26	7	12	22	39	31	19	11
chr0	126398083	126398552	-	lncRNA;no overlap	16	21	0	0	0	0	3	5
chr0	126403942	126404350	+	lncRNA;no overlap	25	8	13	20	37	31	18	8
chr0	126606000	126606284	-	lncRNA;no overlap	20	40	3	2	7	1	4	8
chr0	126678450	126678666	+	lncRNA;no overlap	29	17	4	1	10	8	1	3
chr0	126681778	126682343	+	lncRNA;no overlap	29	14	1	0	10	8	1	3
chr0	126698140	126698618	-	lncRNA;no overlap	25	33	1	2	5	1	4	13
chr0	126831152	126831290	+	snoRNA;unk	24	22	0	5	5	4	1	6
chr0	126989420	126990178	+	lncRNA;no overlap	31	27	0	5	0	0	2	3
chr0	126998358	126998969	+	lncRNA;no overlap	28	24	0	0	2	2	1	2
chr0	127019423	127019730	-	lncRNA;no overlap	17	22	1	3	0	2	3	9
chr0	127107214	127108311	+	lncRNA;no overlap	76	31	3	5	3	3	3	5
chr0	127123913	127124460	+	lncRNA;no overlap	73	26	2	4	2	1	2	5
chr0	127126319	127126877	+	lncRNA;no overlap	73	26	2	4	2	1	2	5
chr0	127245320	127245777	-	lncRNA;no overlap	16	20	6	4	2	4	2	11
chr0	127265539	127265960	-	lncRNA;no overlap	20	20	16	10	11	26	9	11
chr0	127304252	127304328	-	snoRNA;SNORD18;	115	11410	7868	8188	10253	8936	11260	5442
chr0	127304445	127304524	-	snoRNA;snoZ199;	193	1825	12497	13977	6912	10497	8773	10311
chr0	127386428	127386533	+	snoRNA;unk	17	51	6	18	18	20	16	3
chr0	127638370	127639163	-	lncRNA;no overlap	46	44	4	4	6	3	2	4
chr0	127665355	127665565	-	lncRNA;no overlap	42	41	2	0	0	0	0	4
chr0	127795078	127795599	+	lncRNA;no overlap	24	26	0	1	2	1	1	3
chr0	127807398	127808139	+	lncRNA;no overlap	24	27	0	1	2	2	1	2
chr0	127893527	127894625	+	lncRNA;no overlap	25	22	1	0	2	1	0	3
chr0	128011031	128011208	+	snRNA;U2	194	68	41	27	34	35	48	137
chr0	128226889	128227303	-	lncRNA;no overlap	24	21	0	0	2	6	3	28
chr0	128227596	128228076	-	lncRNA;no overlap	24	24	0	2	4	6	3	28
chr0	128360831	128360973	+	snoRNA;unk	13	23	2	0	0	0	2	6
chr0	128481899	128482146	-	lncRNA;no overlap	23	20	0	0	0	0	0	5
chr0	128679518	128680166	-	lncRNA;no overlap	34	19	1	1	0	0	0	17
chr0	128680724	128681261	-	lncRNA;no overlap	34	45	1	1	0	0	0	17
chr0	128694007	128694682	+	lncRNA;no overlap	18	32	0	0	1	0	0	6
chr0	128742235	128742992	+	lncRNA;no overlap	7	24	1	0	1	0	0	6
chr0	128842522	128842962	-	lncRNA;no overlap	27	29	1	17	0	4	0	4
chr0	128846159	128846669	+	lncRNA;no overlap	27	27	1	0	1	0	0	4
chr0	128847073	128847513	-	lncRNA;no overlap	28	29	2	17	0	4	0	4
chr0	128854798	128855569	+	lncRNA;no overlap	30	29	6	7	23	19	10	5
chr0	129059769	129060258	+	lncRNA;no overlap	31	27	5	19	22	17	23	8
chr0	129245462	129246176	+	lncRNA;no overlap	21	21	7	14	18	3	10	7
chr0	129401374	129401772	-	lncRNA;no overlap	2282	159	3	2	0	3	15	4
chr0	129418700	129419236	-	lncRNA;no overlap	2275	160	3	4	0	3	15	3
chr0	129493203	129493823	-	lncRNA;no overlap	32	28	3	0	2	3	6	2
chr0	129496597	129497058	-	lncRNA;no overlap	53	76	12	3	14	24	22	2
chr0	129515480	129515935	+	lncRNA;no overlap	40	115	0	4	0	1	2	1
chr0	129522812	129522954	+	snoRNA;unk	41	117	1	3	2	1	2	1
chr0	129646466	129647179	+	lncRNA;no overlap	41	49	0	1	0	0	0	119
chr0	129653539	129654027	-	lncRNA;no overlap	21	62	0	0	1	0	0	20
chr0	129936861	129937269	-	lncRNA;no overlap	45	18	3	0	1	4	7	6
chr0	129937850	129938687	-	lncRNA;no overlap	46	18	5	3	8	4	11	6
chr0	130101887	130102005	+	snoRNA;unk	35	33	4	0	1	1	2	6
chr0	130188421	130189096	-	lncRNA;no overlap	25	37	0	1	2	1	0	10
chr0	130194743	130195418	-	lncRNA;no overlap	26	37	0	1	2	1	0	10
chr0	130306620	130307479	+	lncRNA;no overlap	24	16	0	0	5	2	0	1
chr0	130340821	130341409	+	lncRNA;no overlap	16	13	5	5	14	5	13	7
chr0	130347418	130347723	+	lncRNA;antisense	13	14	10	13	15	8	14	1
chr0	130486676	130487347	-	lncRNA;no overlap	18	23	0	1	7	3	0	1
chr0	130492812	130493263	-	lncRNA;no overlap	23	23	0	2	7	4	5	0
chr0	130505801	130506066	-	lncRNA;no overlap	19	26	4	0	7	3	0	1
chr0	130653100	130653360	-	lncRNA;no overlap	18	15	3	5	0	3	2	0
chr0	130723528	130723782	+	lncRNA;no overlap	96	47	7	3	1	3	0	4
chr0	130905164	130905643	+	lncRNA;no overlap	74	67	1	7	0	2	5	21
chr0	130907471	130907687	-	lncRNA;no overlap	25	49	1	5	5	1	3	5
chr0	131013941	131014563	+	lncRNA;no overlap	22	20	1	0	0	1	4	1
chr0	131465964	131466372	+	lncRNA;no overlap	22	19	2	0	0	0	0	3
chr0	131479331	131479867	+	lncRNA;no overlap	22	16	3	0	0	0	0	3
chr0	131492510	131493004	-	lncRNA;no overlap	23	16	6	2	1	3	2	0
chr0	131613441	131613555	+	snoRNA;unk	22	23	0	0	0	0	0	7
chr0	131661920	131662176	-	lncRNA;no overlap	16	20	0	0	0	0	0	4
chr0	131739436	131739844	-	lncRNA;no overlap	20	19	0	0	0	0	0	2
chr0	131740425	131741262	-	lncRNA;no overlap	20	18	0	0	0	0	0	2
chr0	132156766	132157264	+	lncRNA;no overlap	41	42	5	5	9	7	5	22
chr0	132160893	132161386	+	lncRNA;no overlap	41	42	5	5	15	7	5	21
chr0	132194765	132195017	+	lncRNA;no overlap	44	45	3	6	9	8	4	21
chr0	132396983	132397265	+	lncRNA;no overlap	20	34	3	2	5	3	7	7
chr0	132397299	132397452	+	snoRNA;unk	19	34	3	2	5	3	8	7
chr0	132410477	132410991	+	lncRNA;no overlap	18	32	4	2	7	3	7	7
chr0	132412185	132412897	-	lncRNA;no overlap	27	37	1	4	2	2	2	14
chr0	132473166	132473631	+	lncRNA;no overlap	26	30	7	6	15	7	11	8
chr0	132539604	132540300	+	lncRNA;no overlap	33	42	7	8	13	8	13	6
chr0	132540377	132540911	+	lncRNA;no overlap	25	36	6	4	9	4	8	5
chr0	132540863	132541555	+	lncRNA;no overlap	24	38	7	4	10	5	9	5
chr0	132657257	132657686	-	lncRNA;no overlap	30	23	55	41	26	45	53	20
chr0	132658340	132658543	-	lncRNA;no overlap	29	23	10	6	14	5	4	22
chr0	132773229	132773578	-	lncRNA;sense	48	119	8	2	7	4	4	15
chr0	132791812	132791965	+	snoRNA;unk	30	55	6	13	6	8	5	22
chr0	132850430	132851527	+	lncRNA;no overlap	31	43	6	14	11	7	6	11
chr0	132903680	132903775	+	snoRNA;unk	30	43	11	16	17	7	9	11
chr0	133016859	133017299	+	lncRNA;no overlap	24	30	5	5	9	2	17	9
chr0	133021429	133021869	+	lncRNA;no overlap	25	31	5	5	9	2	16	11
chr0	133125533	133125941	-	lncRNA;no overlap	37	109	253	212	237	185	258	15
chr0	133253472	133253590	+	snoRNA;unk	70	115	39	61	48	60	53	138
chr0	133274251	133274466	-	lncRNA;no overlap	66	46	601	913	428	666	661	21
chr0	133284843	133285095	-	lncRNA;no overlap	90	126	588	897	407	631	650	243
chr0	133303429	133304184	-	lncRNA;no overlap	92	127	591	901	410	635	660	244
chr0	133347931	133348185	+	lncRNA;no overlap	65	120	36	59	50	59	49	135
chr0	133360240	133360799	-	lncRNA;no overlap	89	126	590	902	414	639	665	242
chr0	133435603	133436686	+	lncRNA;sense	84	108	20	45	38	42	27	142
chr0	133597609	133598088	-	lncRNA;no overlap	25	37	1	0	8	5	8	17
chr0	133598398	133598613	+	lncRNA;no overlap	42	38	1	6	0	1	0	6
chr0	133600458	133600937	-	lncRNA;no overlap	28	33	1	0	9	5	8	17
chr0	133621319	133622077	+	lncRNA;no overlap	31	39	2	2	0	3	1	6
chr0	133689790	133690269	+	lncRNA;no overlap	26	39	0	2	0	2	0	4
chr0	133691533	133691990	+	lncRNA;no overlap	26	39	0	2	0	2	0	4
chr0	133714900	133715412	+	lncRNA;no overlap	32	53	0	0	0	3	0	4
chr0	133743797	133744077	+	lncRNA;no overlap	29	52	0	0	1	3	0	6
chr0	133782094	133782254	-	snRNA;U1	110	176	269	172	189	238	296	357
chr0	133856305	133857178	-	lncRNA;no overlap	66	55	0	0	1	0	0	6
chr0	133948629	133948972	+	lncRNA;no overlap	43	24	0	1	2	0	0	4
chr0	133951240	133951582	+	lncRNA;no overlap	43	24	0	1	2	0	0	4
chr0	134005831	134006623	-	lncRNA;no overlap	67	61	3	2	2	4	1	4
chr0	134010125	134010917	-	lncRNA;no overlap	68	59	3	0	2	0	1	4
chr0	134022514	134023050	-	lncRNA;no overlap	48	30	3	0	0	0	0	4
chr0	134065352	134065991	+	lncRNA;no overlap	22	17	1	4	0	1	0	7
chr0	134072423	134073063	+	lncRNA;no overlap	22	27	0	0	1	0	0	7
chr0	134101733	134102212	-	lncRNA;no overlap	60	33	6	8	5	11	4	4
chr0	134145418	134145551	+	snoRNA;unk	18	22	1	2	3	0	1	6
chr0	134200220	134200312	+	snoRNA;unk	20	23	0	0	0	0	1	7
chr0	134377924	134378202	+	lncRNA;no overlap	23	34	3	2	1	1	6	2
chr0	134442625	134443722	+	lncRNA;no overlap	26	37	3	0	0	0	0	2
chr0	134447571	134448408	+	lncRNA;no overlap	26	38	5	2	5	0	6	4
chr0	134502797	134503069	-	lncRNA;no overlap	49	19	0	0	2	0	1	7
chr0	134656679	134657175	+	lncRNA;no overlap	16	133	0	2	0	2	2	15
chr0	134725277	134725717	+	lncRNA;no overlap	17	23	0	1	0	2	0	15
chr0	134753964	134754372	-	lncRNA;no overlap	36	26	2	0	0	0	0	6
chr0	134769269	134769738	-	lncRNA;no overlap	38	26	2	0	0	0	0	4
chr0	134858573	134859058	+	lncRNA;no overlap	20	30	0	0	0	0	0	16
chr0	134958837	134958943	+	snRNA;U6	22	19	1	5	3	2	8	3
chr0	135000242	135001079	+	lncRNA;no overlap	12	14	0	0	0	0	5	3
chr0	135001660	135002068	+	lncRNA;no overlap	12	14	0	0	0	0	5	3
chr0	135083087	135083573	-	lncRNA;no overlap	76	26	0	1	0	0	3	13
chr0	135086833	135087296	-	lncRNA;no overlap	74	28	0	1	0	0	3	13
chr0	135095517	135095652	+	snoRNA;unk	48	38	2	0	1	0	0	2
chr0	135183188	135183678	-	lncRNA;no overlap	77	30	3	1	2	0	2	14
chr0	135206277	135207375	+	lncRNA;no overlap	56	51	0	2	0	1	3	6
chr0	135271863	135272518	+	lncRNA;no overlap	62	51	6	2	7	8	29	6
chr0	135492919	135493406	-	lncRNA;no overlap	59	73	10	7	9	13	14	11
chr0	135507182	135507308	+	snoRNA;unk	44	121	0	1	0	0	4	32
chr0	135575152	135575537	+	lncRNA;no overlap	42	120	1	4	6	1	0	32
chr0	135756490	135757012	+	lncRNA;no overlap	22	119	0	1	2	0	1	20
chr0	135768107	135768413	+	lncRNA;no overlap	25	119	0	0	0	1	0	21
chr0	135868032	135868285	-	lncRNA;no overlap	31	32	0	0	1	0	0	7
chr0	135990378	135990592	+	lncRNA;no overlap	31	19	0	0	0	0	0	1
chr0	136028974	136029703	+	lncRNA;no overlap	30	21	24	39	100	108	108	2
chr0	136080131	136080629	-	lncRNA;no overlap	24	22	7	15	0	7	1	13
chr0	136122059	136122332	+	lncRNA;no overlap	34	41	0	0	0	0	0	3
chr0	136136072	136136590	+	lncRNA;no overlap	22	43	0	0	0	0	0	3
chr0	136173130	136173436	-	lncRNA;no overlap	15	23	0	0	2	0	0	15
chr0	136288596	136289133	+	lncRNA;no overlap	20	23	2	0	1	4	6	12
chr0	136362824	136363925	-	lncRNA;no overlap	26	24	1	0	1	2	2	28
chr0	136367848	136368948	-	lncRNA;no overlap	27	26	1	0	1	2	2	28
chr0	136433583	136434033	-	lncRNA;no overlap	37	28	3	0	2	3	4	116
chr0	136435667	136436320	+	lncRNA;no overlap	52	30	19	23	15	42	44	7
chr0	136551299	136551766	+	lncRNA;no overlap	49	23	12	25	14	27	33	4
chr0	136681180	136681253	-	tRNA;Met;CAT	157	206	116	70	77	106	106	59
chr0	136681366	136681449	-	tRNA;Leu;GAG	112	69	146	189	153	172	169	16
chr0	136706964	136707501	+	lncRNA;no overlap	88	33	1	7	1	0	1	4
chr0	136780066	136780137	-	tRNA;Met;CAT	57	55	18	17	8	5	14	8
chr0	136790752	136791231	+	lncRNA;no overlap	111	36	4	9	7	1	0	5
chr0	136793541	136793756	-	lncRNA;no overlap	50	40	7	10	4	3	11	6
chr0	136948862	136949615	-	lncRNA;no overlap	31	86	4	3	0	0	2	8
chr0	137117758	137118010	-	lncRNA;no overlap	24	38	0	0	0	3	2	9
chr0	137162009	137162571	-	lncRNA;no overlap	26	19	0	0	1	3	2	6
chr0	137165520	137165732	-	lncRNA;no overlap	22	19	0	0	0	3	2	6
chr0	137215644	137215934	+	lncRNA;no overlap	30	23	2	0	0	0	2	3
[truncated: 1,023 more rows]

## Sheet: T2
Final snRNA candidates = 22
Id	start	end	str.	Data	Rfam	Approach
chr0	60568958	60569067	-	U6	RF00026	Infernal
chr0	70613578	70613670	+	U2	RF00004	Infernal
chr0	102540897	102541012	+	U5	RF00020	BLAST/ Infernal
chr0	102573022	102573137	+	U5	RF00020	BLAST/ Infernal
chr0	103837835	103837937	-	U6	RF00026	BLAST/ Infernal
chr0	110617164	110617274	-	U2	RF00004	Infernal
chr0	128011031	128011208	+	U2	RF00004	Infernal
chr0	133782094	133782254	-	U1	RF00003	BLAST/ Infernal
chr0	134958837	134958943	+	U6	RF00026	Infernal
chr0	140551447	140551596	-	U1	RF00003	Infernal
chr0	154671233	154671436	-	U2	RF00004	Infernal
chr0	160285325	160285513	-	U2	RF00004	Infernal
chr0	164399599	164399751	+	U4	RF00015	Infernal
chr0	164402655	164402807	+	U4	RF00015	Infernal
chr0	169400513	169400673	-	U1	RF00003	BLAST/ Infernal
chr0	169402581	169402741	-	U1	RF00003	BLAST/ Infernal
chr0	174109467	174109569	-	U6	RF00026	BLAST/ Infernal
chr0	174651980	174652085	-	U6	RF00026	Infernal
chr0	174689441	174689636	+	U2	RF00004	BLAST/ Infernal
chr0	180684461	180684563	+	U6	RF00026	BLAST/ Infernal
chr0	190875333	190875482	-	U4	RF00015	BLAST/ Infernal
chr0	205002787	205002982	+	U2	RF00004	BLAST/ Infernal

## Sheet: T3
Final snoRNA candidates = 253
Id	start	end	str.	Data type	Rfam	BOX	Approach
chr0	441755	441881	+	.	.	C/D	SnoReport2
chr0	2259976	2260109	+	.	.	C/D	SnoReport2
chr0	3454631	3454757	+	.	.	C/D	SnoReport2
chr0	3920223	3920382	+	.	.	H/ACA	SnoReport2
chr0	5969984	5970119	+	.	.	H/ACA	SnoReport2
chr0	6175751	6175934	+	.	.	C/D	SnoReport2
chr0	7265948	7266054	+	snoR71	RF00097	C/D	Infernal/ SnoReport2
chr0	7633913	7634061	+	.	.	C/D	SnoReport2
chr0	7968915	7969077	+	.	.	H/ACA	SnoReport2
chr0	8741328	8741469	+	.	.	C/D	SnoReport2
chr0	10769785	10769908	+	.	.	C/D	SnoReport2
chr0	14033760	14033882	+	.	.	C/D	SnoReport2
chr0	14343883	14344003	+	.	.	C/D	SnoReport2
chr0	15561085	15561213	+	.	.	C/D	SnoReport2
chr0	15686366	15686495	+	.	.	C/D	SnoReport2
chr0	15687971	15688100	+	.	.	C/D	SnoReport2
chr0	16186404	16186554	+	.	.	C/D	SnoReport2
chr0	17269438	17269586	+	.	.	C/D	SnoReport2
chr0	17719028	17719156	+	.	.	C/D	SnoReport2
chr0	18174750	18174870	+	.	.	C/D	SnoReport2
chr0	18560857	18560974	+	.	.	C/D	SnoReport2
chr0	20762548	20762654	-	snoR71	RF00097	C/D	Infernal/ SnoReport2
chr0	23893909	23894057	+	.	.	C/D	SnoReport2
chr0	24427066	24427173	+	.	.	C/D	SnoReport2
chr0	25101622	25101789	+	.	.	C/D	SnoReport2
chr0	26383827	26383940	+	.	.	C/D	SnoReport2
chr0	26962003	26962120	+	.	.	C/D	SnoReport2
chr0	29192251	29192391	+	.	.	C/D	SnoReport2
chr0	31136076	31136184	+	.	.	C/D	SnoReport2
chr0	31149858	31149966	+	.	.	C/D	SnoReport2
chr0	31155619	31155727	+	.	.	C/D	SnoReport2
chr0	31158822	31158930	+	.	.	C/D	SnoReport2
chr0	31162100	31162208	+	.	.	C/D	SnoReport2
chr0	31198039	31198147	+	.	.	C/D	SnoReport2
chr0	31405371	31405513	+	.	.	C/D	SnoReport2
chr0	34152815	34152919	+	.	.	C/D	SnoReport2
chr0	35157956	35158063	+	.	.	C/D	SnoReport2
chr0	35291752	35291900	+	.	.	C/D	SnoReport2
chr0	35597176	35597329	+	.	.	C/D	SnoReport2
chr0	36429694	36429835	+	.	.	C/D	SnoReport2
chr0	37173877	37173982	+	.	.	C/D	SnoReport2
chr0	38801951	38802076	+	.	.	C/D	SnoReport2
chr0	38818982	38819136	+	.	.	C/D	SnoReport2
chr0	39316745	39316856	+	.	.	C/D	SnoReport2
chr0	40433588	40433733	+	.	.	C/D	SnoReport2
chr0	46783926	46784050	+	.	.	C/D	SnoReport2
chr0	47245208	47245319	+	.	.	C/D	SnoReport2
chr0	51887032	51887172	+	.	.	C/D	SnoReport2
chr0	52038549	52038667	+	.	.	C/D	SnoReport2
chr0	52829402	52829490	+	.	.	C/D	SnoReport2
chr0	53271949	53272074	+	.	.	C/D	SnoReport2
chr0	54839603	54839738	+	.	.	C/D	SnoReport2
chr0	56304448	56304579	+	.	.	C/D	SnoReport2
chr0	58861582	58861688	+	.	.	C/D	SnoReport2
chr0	59153156	59153256	+	snoZ122	RF00343	C/D	Infernal/ SnoReport2
chr0	60409222	60409312	+	.	.	C/D	SnoReport2
chr0	60900621	60900760	+	.	.	C/D	SnoReport2
chr0	62762801	62762957	+	.	.	C/D	SnoReport2
chr0	63466360	63466485	+	.	.	C/D	SnoReport2
chr0	63685150	63685286	+	.	.	C/D	SnoReport2
chr0	63836978	63837086	+	.	.	C/D	SnoReport2
chr0	66007530	66007683	+	.	.	C/D	SnoReport2
chr0	66398545	66398674	+	.	.	C/D	SnoReport2
chr0	66456774	66456882	+	.	.	C/D	SnoReport2
chr0	67072234	67072324	+	.	.	C/D	SnoReport2
chr0	67620054	67620204	+	.	.	C/D	SnoReport2
chr0	68703620	68703760	+	.	.	C/D	SnoReport2
chr0	68720805	68720945	+	.	.	C/D	SnoReport2
chr0	69082218	69082343	+	.	.	C/D	SnoReport2
chr0	69962103	69962211	+	.	.	C/D	SnoReport2
chr0	70704092	70704209	+	.	.	C/D	SnoReport2
chr0	72499840	72499993	+	.	.	C/D	SnoReport2
chr0	74732122	74732234	+	.	.	C/D	SnoReport2
chr0	75282595	75282748	+	.	.	C/D	SnoReport2
chr0	75543576	75543723	+	.	.	C/D	SnoReport2
chr0	76571725	76571848	+	.	.	C/D	SnoReport2
chr0	76873314	76873432	+	.	.	C/D	SnoReport2
chr0	78385699	78385843	+	.	.	C/D	SnoReport2
chr0	79654848	79654950	-	snosnR60_Z15	RF00309	C/D	Infernal/ SnoReport2
chr0	79879799	79879915	+	.	.	C/D	SnoReport2
chr0	81538918	81539032	+	snoR109	RF01206	H/ACA	Infernal/ SnoReport2
chr0	82158277	82158408	+	.	.	C/D	SnoReport2
chr0	82448895	82449031	+	.	.	C/D	SnoReport2
chr0	84993593	84993708	+	.	.	C/D	SnoReport2
chr0	85723949	85724063	+	.	.	C/D	SnoReport2
chr0	86289514	86289650	+	.	.	C/D	SnoReport2
chr0	87130072	87130178	+	snoR71	RF00097	C/D	Infernal/ SnoReport2
chr0	88825820	88825976	+	.	.	C/D	SnoReport2
chr0	89845091	89845232	+	.	.	C/D	SnoReport2
chr0	92053669	92053762	+	snoR69Y	RF01198	C/D	Infernal/ SnoReport2
chr0	92897173	92897326	+	.	.	C/D	SnoReport2
chr0	93812331	93812455	+	.	.	C/D	SnoReport2
chr0	94551138	94551276	+	.	.	C/D	SnoReport2
chr0	95207697	95207803	+	snoR71	RF00097	C/D	Infernal/ SnoReport2
chr0	97063537	97063666	+	.	.	C/D	SnoReport2
chr0	97170855	97171005	+	.	.	C/D	SnoReport2
chr0	97307209	97307325	+	.	.	C/D	SnoReport2
chr0	97360849	97360987	+	.	.	C/D	SnoReport2
chr0	97465202	97465308	+	snoR71	RF00097	C/D	Infernal/ SnoReport2
chr0	98013854	98013960	-	snoR71	RF00097	C/D	Infernal/ SnoReport2
chr0	100647291	100647408	+	.	.	C/D	SnoReport2
chr0	100648556	100648664	+	.	.	C/D	SnoReport2
chr0	100650743	100650859	+	.	.	C/D	SnoReport2
chr0	102203488	102203592	+	.	.	C/D	SnoReport2
chr0	102392152	102392273	+	.	.	C/D	SnoReport2
chr0	102600359	102600502	+	.	.	C/D	SnoReport2
chr0	103053259	103053367	+	.	.	C/D	SnoReport2
chr0	103171931	103172055	+	.	.	C/D	SnoReport2
chr0	103227175	103227259	+	.	.	C/D	SnoReport2
chr0	103343180	103343311	+	.	.	C/D	SnoReport2
chr0	103506035	103506146	+	.	.	C/D	SnoReport2
chr0	104383516	104383648	+	snoR74	RF01231	H/ACA	Infernal/ SnoReport2
chr0	104383963	104384110	+	snoR135	RF01431	H/ACA	Infernal/ SnoReport2
chr0	104542418	104542549	+	.	.	C/D	SnoReport2
chr0	104741368	104741518	+	.	.	C/D	SnoReport2
chr0	104868893	104869024	+	.	.	C/D	SnoReport2
chr0	104882082	104882223	+	.	.	C/D	SnoReport2
chr0	105240831	105240936	+	.	.	C/D	SnoReport2
chr0	105429382	105429489	-	snoR71	RF00097	C/D	Infernal/ SnoReport2
chr0	105630952	105631035	+	.	.	C/D	SnoReport2
chr0	107124373	107124479	-	snoR71	RF00097	C/D	Infernal/ SnoReport2
chr0	107333611	107333714	+	.	.	C/D	SnoReport2
chr0	109130306	109130474	+	.	.	C/D	SnoReport2
chr0	110832848	110832957	+	.	.	C/D	SnoReport2
chr0	111303672	111303807	+	.	.	C/D	SnoReport2
chr0	111785098	111785230	+	.	.	C/D	SnoReport2
chr0	112899397	112899545	+	.	.	C/D	SnoReport2
chr0	113511298	113511440	+	.	.	C/D	SnoReport2
chr0	113666804	113666952	+	.	.	C/D	SnoReport2
chr0	114933581	114933710	+	.	.	C/D	SnoReport2
chr0	115674993	115675146	+	.	.	C/D	SnoReport2
chr0	116334838	116334961	+	.	.	C/D	SnoReport2
chr0	117345522	117345654	+	.	.	C/D	SnoReport2
chr0	118874073	118874178	+	.	.	C/D	SnoReport2
chr0	119159535	119159668	-	snoR74	RF01231	H/ACA	Infernal/ SnoReport2
chr0	119440480	119440571	+	.	.	C/D	SnoReport2
chr0	120046102	120046256	+	.	.	C/D	SnoReport2
chr0	120065709	120065921	+	.	.	C/D	SnoReport2
chr0	120230311	120230436	+	.	.	C/D	SnoReport2
chr0	120298729	120298849	+	.	.	C/D	SnoReport2
chr0	121840193	121840304	+	.	.	C/D	SnoReport2
chr0	122404135	122404319	+	.	.	C/D	SnoReport2
chr0	122690936	122691095	+	.	.	C/D	SnoReport2
chr0	123846550	123846639	+	.	.	C/D	SnoReport2
chr0	124737371	124737478	+	.	.	C/D	SnoReport2
chr0	124967161	124967298	+	.	.	C/D	SnoReport2
chr0	125018627	125018761	+	.	.	C/D	SnoReport2
chr0	126394938	126395062	+	.	.	C/D	SnoReport2
chr0	126831152	126831290	+	.	.	C/D	SnoReport2
chr0	127304252	127304328	-	SNORD18	RF00093	C/D	Infernal/ SnoReport2
chr0	127304445	127304524	-	snoZ199	RF00200	C/D	Infernal/ SnoReport2
chr0	127386428	127386533	+	.	.	C/D	SnoReport2
chr0	128360831	128360973	+	.	.	C/D	SnoReport2
chr0	129522812	129522954	+	.	.	C/D	SnoReport2
chr0	130101887	130102005	+	.	.	C/D	SnoReport2
chr0	131613441	131613555	+	.	.	C/D	SnoReport2
chr0	132397299	132397452	+	.	.	C/D	SnoReport2
chr0	132791812	132791965	+	.	.	C/D	SnoReport2
chr0	132903680	132903775	+	.	.	C/D	SnoReport2
chr0	133253472	133253590	+	.	.	C/D	SnoReport2
chr0	134145418	134145551	+	.	.	C/D	SnoReport2
chr0	134200220	134200312	+	.	.	C/D	SnoReport2
chr0	135095517	135095652	+	.	.	C/D	SnoReport2
chr0	135507182	135507308	+	.	.	C/D	SnoReport2
chr0	139367553	139367706	+	.	.	C/D	SnoReport2
chr0	139368215	139368368	+	.	.	C/D	SnoReport2
chr0	140533093	140533210	+	.	.	C/D	SnoReport2
chr0	142111390	142111532	+	.	.	C/D	SnoReport2
chr0	142119362	142119504	+	.	.	C/D	SnoReport2
chr0	142839846	142839936	+	.	.	C/D	SnoReport2
chr0	144220800	144220942	+	.	.	C/D	SnoReport2
chr0	144637289	144637421	+	.	.	C/D	SnoReport2
chr0	144835247	144835365	+	.	.	C/D	SnoReport2
chr0	145070513	145070620	+	snoR71	RF00097	C/D	Infernal
chr0	145320903	145321003	+	.	.	C/D	SnoReport2
chr0	145345261	145345363	+	snoR103	RF01213	H/ACA	Infernal
chr0	146262312	146262448	+	.	.	C/D	SnoReport2
chr0	146526190	146526324	+	.	.	C/D	SnoReport2
chr0	148264908	148265014	+	.	.	C/D	SnoReport2
chr0	148818860	148818963	+	.	.	C/D	SnoReport2
chr0	149104036	149104169	+	.	.	C/D	SnoReport2
chr0	150836746	150836901	+	.	.	C/D	SnoReport2
chr0	151523933	151524075	+	.	.	C/D	SnoReport2
chr0	152619104	152619243	+	.	.	C/D	SnoReport2
chr0	153093073	153093187	+	.	.	C/D	SnoReport2
chr0	153094825	153094982	+	.	.	C/D	SnoReport2
chr0	153500440	153500558	+	.	.	C/D	SnoReport2
chr0	153501341	153501463	+	.	.	C/D	SnoReport2
chr0	153746434	153746544	+	.	.	C/D	SnoReport2
chr0	155208785	155208901	+	.	.	C/D	SnoReport2
chr0	157752425	157752533	+	.	.	C/D	SnoReport2
chr0	158272906	158273047	+	.	.	C/D	SnoReport2
chr0	158523189	158523346	+	.	.	C/D	SnoReport2
chr0	158998855	158998956	+	.	.	C/D	SnoReport2
chr0	159388875	159389005	+	.	.	C/D	SnoReport2
chr0	162087921	162088039	+	.	.	C/D	SnoReport2
chr0	162092594	162092724	+	.	.	C/D	SnoReport2
chr0	162376871	162376999	+	.	.	C/D	SnoReport2
chr0	162970010	162970116	-	snoR71	RF00097	C/D	Infernal
chr0	165313387	165313500	+	.	.	C/D	SnoReport2
chr0	165535627	165535740	+	.	.	C/D	SnoReport2
chr0	165714808	165714901	+	.	.	C/D	SnoReport2
chr0	167141829	167141935	+	.	.	C/D	SnoReport2
chr0	167697793	167697946	+	.	.	C/D	SnoReport2
chr0	167929368	167929484	+	.	.	C/D	SnoReport2
chr0	168128912	168129054	+	.	.	C/D	SnoReport2
chr0	168483408	168483510	+	.	.	C/D	SnoReport2
chr0	169773982	169774094	+	.	.	C/D	SnoReport2
chr0	169907822	169907954	+	.	.	C/D	SnoReport2
chr0	170865256	170865376	+	.	.	C/D	SnoReport2
chr0	172680577	172680744	+	.	.	C/D	SnoReport2
chr0	173684463	173684601	+	.	.	C/D	SnoReport2
chr0	175209899	175210055	+	.	.	C/D	SnoReport2
chr0	175874143	175874237	+	.	.	C/D	SnoReport2
chr0	177975392	177975540	+	.	.	C/D	SnoReport2
chr0	178272440	178272578	+	.	.	C/D	SnoReport2
chr0	178486451	178486603	+	.	.	C/D	SnoReport2
chr0	180488785	180488888	+	.	.	C/D	SnoReport2
chr0	181301217	181301366	+	.	.	C/D	SnoReport2
chr0	181445288	181445419	+	.	.	C/D	SnoReport2
chr0	182066930	182067039	+	.	.	C/D	SnoReport2
chr0	182068391	182068500	+	.	.	C/D	SnoReport2
chr0	183023435	183023554	+	.	.	C/D	SnoReport2
chr0	184019050	184019179	+	.	.	C/D	SnoReport2
chr0	184961236	184961346	+	.	.	C/D	SnoReport2
chr0	186697961	186698106	+	.	.	C/D	SnoReport2
chr0	186972401	186972530	+	.	.	C/D	SnoReport2
chr0	187017560	187017689	+	.	.	C/D	SnoReport2
chr0	187082421	187082559	+	.	.	C/D	SnoReport2
chr0	187227775	187227934	+	.	.	C/D	SnoReport2
chr0	187309970	187310100	+	.	.	C/D	SnoReport2
chr0	190051741	190051864	+	.	.	C/D	SnoReport2
chr0	190237648	190237800	+	.	.	C/D	SnoReport2
chr0	190354524	190354630	-	snoR71	RF00097	C/D	Infernal
chr0	190469615	190469721	-	snoR71	RF00097	C/D	Infernal
chr0	192066378	192066490	+	.	.	C/D	SnoReport2
chr0	192070262	192070446	+	.	.	C/D	SnoReport2
chr0	193332248	193332378	+	.	.	C/D	SnoReport2
chr0	193534650	193534761	+	.	.	C/D	SnoReport2
chr0	194530180	194530318	+	.	.	C/D	SnoReport2
chr0	194671524	194671638	+	.	.	C/D	SnoReport2
chr0	196836065	196836179	+	.	.	C/D	SnoReport2
chr0	197274097	197274239	+	.	.	C/D	SnoReport2
chr0	198271583	198271702	+	.	.	C/D	SnoReport2
chr0	198771406	198771539	+	.	.	C/D	SnoReport2
chr0	199519511	199519646	+	.	.	C/D	SnoReport2
chr0	200809975	200810108	+	.	.	C/D	SnoReport2
chr0	201241283	201241388	+	.	.	C/D	SnoReport2
chr0	201517884	201517998	+	.	.	C/D	SnoReport2
chr0	201807189	201807291	+	.	.	C/D	SnoReport2
chr0	202126752	202126872	+	.	.	C/D	SnoReport2
chr0	202431832	202431979	+	.	.	C/D	SnoReport2
chr0	202459245	202459347	+	.	.	C/D	SnoReport2

## Sheet: T4
Final tRNA candidates = 175
Id	start	end	str.	approach	aa	anticodon
chr0	700048	700121	-	tRNAscan/ BLAST/ Infernal	Thr	AGT
chr0	706831	706904	-	tRNAscan/ BLAST/ Infernal	Thr	AGT
chr0	4745120	4745193	-	tRNAscan	Arg	TCT
chr0	8071315	8071395	+	tRNAscan/ BLAST/ Infernal	Leu	CAA
chr0	9896440	9896513	-	tRNAscan/ BLAST/ Infernal	Leu	CAA
chr0	10642440	10642510	+	tRNAscan/ BLAST/ Infernal	Cys	GCA
chr0	10657461	10657532	+	tRNAscan/ BLAST/ Infernal	Asn	GTT
chr0	10658094	10658167	-	tRNAscan/ BLAST/ Infernal	Arg	ACG
chr0	10742580	10742651	+	tRNAscan/ BLAST/ Infernal	Val	GAC
chr0	10744655	10744742	+	BLAST	-	.
chr0	10771405	10771475	+	tRNAscan/ BLAST/ Infernal	Cys	GCA
chr0	10815658	10815731	-	tRNAscan/ BLAST/ Infernal	Trp	CCA
chr0	10815846	10815919	-	tRNAscan/ Infernal	Pro	TGG
chr0	10915912	10915993	-	tRNAscan/ Infernal	Met	CAT
chr0	10986892	10986965	+	tRNAscan/ BLAST/ Infernal	Met	CAT
chr0	11079013	11079086	-	tRNAscan/ Infernal	Phe	GAA
chr0	11098378	11098448	+	tRNAscan/ BLAST/ Infernal	Cys	GCA
chr0	11100585	11100656	+	tRNAscan/ BLAST/ Infernal	Asn	GTT
chr0	11101337	11101419	+	tRNAscan/ BLAST/ Infernal	Tyr	GTA
chr0	11116490	11116561	+	tRNAscan/ BLAST/ Infernal	Gly	GCC
chr0	11119701	11119772	+	tRNAscan/ BLAST/ Infernal	Gln	TTG
chr0	11196590	11196663	-	tRNAscan/ BLAST/ Infernal	Met	CAT
chr0	11226292	11226365	+	tRNAscan/ BLAST/ Infernal	Asp	GTC
chr0	11341211	11341284	+	tRNAscan/ BLAST/ Infernal	Met	CAT
chr0	18452987	18453060	-	Infernal	-	.
chr0	20150837	20150909	-	tRNAscan/ BLAST/ Infernal	Thr	TGT
chr0	20152613	20152685	+	tRNAscan/ BLAST/ Infernal	Phe	GAA
chr0	22117893	22117966	+	tRNAscan/ BLAST/ Infernal	Met	CAT
chr0	30649054	30649127	+	tRNAscan/ BLAST/ Infernal	Met	CAT
chr0	30649318	30649388	-	tRNAscan/ BLAST/ Infernal	Gly	GCC
chr0	30650205	30650297	+	tRNAscan/ BLAST	Ser	TGA
chr0	41428639	41428712	-	tRNAscan/ BLAST/ Infernal	Trp	CCA
chr0	41428872	41428945	-	tRNAscan/ BLAST/ Infernal	Pro	TGG
chr0	41443912	41443985	+	tRNAscan/ BLAST/ Infernal	Pro	TGG
chr0	41444145	41444218	+	tRNAscan/ BLAST/ Infernal	Trp	CCA
chr0	41458524	41458596	-	tRNAscan/ BLAST/ Infernal	Met	CAT
chr0	41462847	41462919	-	tRNAscan/ BLAST/ Infernal	Phe	GAA
chr0	41464623	41464695	+	tRNAscan/ BLAST/ Infernal	Thr	TGT
chr0	41465962	41466048	-	tRNAscan/ BLAST/ Infernal	Ser	GGA
chr0	41474246	41474319	+	tRNAscan/ BLAST/ Infernal	Met	CAT
chr0	41474510	41474580	-	tRNAscan/ BLAST/ Infernal	Gly	GCC
chr0	41475397	41475489	+	tRNAscan/ BLAST	Ser	TGA
chr0	41479411	41479482	-	tRNAscan/ BLAST/ Infernal	Thr	GGT
chr0	41480237	41480308	+	tRNAscan/ BLAST/ Infernal	Thr	GGT
chr0	41484230	41484322	-	tRNAscan/ BLAST	Ser	TGA
chr0	41485139	41485209	+	tRNAscan/ BLAST/ Infernal	Gly	GCC
chr0	41485400	41485473	-	tRNAscan/ BLAST/ Infernal	Met	CAT
chr0	42193767	42193847	-	Infernal	-	.
chr0	62746749	62746820	+	tRNAscan/ BLAST/ Infernal	Met	CAT
chr0	62747734	62747805	+	tRNAscan/ BLAST	Val	CAC
chr0	62748234	62748305	+	tRNAscan/ BLAST	Met	CAT
chr0	62748735	62748806	+	tRNAscan/ BLAST	Met	CAT
chr0	62749236	62749307	+	tRNAscan/ BLAST	Met	CAT
chr0	62749737	62749808	+	tRNAscan/ BLAST	Met	CAT
chr0	62750437	62750507	+	BLAST	Met	CAT
chr0	62750936	62751007	+	tRNAscan/ BLAST/ Infernal	Met	CAT
chr0	62751436	62751507	+	tRNAscan/ BLAST/ Infernal	Met	CAT
chr0	62751939	62752009	+	BLAST	Met	CAT
chr0	65304580	65304660	-	tRNAscan/ BLAST/ Infernal	Leu	CAA
chr0	70854452	70854525	-	tRNAscan/ Infernal	Arg	CCT
chr0	75110791	75110864	-	tRNAscan	Arg	TCT
chr0	80724187	80724259	-	tRNAscan/ BLAST/ Infernal	Glu	TTC
chr0	81463535	81463609	-	tRNAscan/ BLAST	Pro	TGG
chr0	81463864	81463937	-	tRNAscan/ BLAST/ Infernal	Phe	GAA
chr0	81464189	81464276	-	tRNAscan/ BLAST/ Infernal	Ser	GCT
chr0	81468365	81468436	-	tRNAscan/ BLAST/ Infernal	Glu	TTC
chr0	81470600	81470673	+	tRNAscan/ BLAST/ Infernal	His	GTG
chr0	81480170	81480240	+	Infernal	-	.
chr0	83451726	83451799	-	tRNAscan/ Infernal	Arg	ACG
chr0	83451870	83451943	-	tRNAscan/ Infernal	Arg	ACG
chr0	83451991	83452080	-	tRNAscan/ Infernal	Ser	GCT
chr0	84087545	84087618	+	BLAST	-	.
chr0	84088349	84088421	+	tRNAscan/ BLAST/ Infernal	Met	CAT
chr0	86961964	86962034	+	tRNAscan/ BLAST/ Infernal	Gly	CCC
chr0	92029633	92029706	+	tRNAscan/ BLAST/ Infernal	Asn	GTT
chr0	93866955	93867027	+	tRNAscan/ Infernal	Ala	GGC
chr0	93867078	93867150	+	tRNAscan/ BLAST/ Infernal	Glu	TTC
chr0	95155153	95155226	-	tRNAscan/ Infernal	Pro	CGG
chr0	95375720	95375791	-	tRNAscan/ Infernal	His	GTG
chr0	95375828	95375899	-	tRNAscan/ Infernal	His	GTG
chr0	95375960	95376033	-	tRNAscan/ Infernal	Arg	TCT
chr0	95376133	95376206	-	tRNAscan/ Infernal	Pro	TGG
chr0	97377835	97377908	-	tRNAscan/ BLAST/ Infernal	Trp	CCA
chr0	97378068	97378141	-	tRNAscan/ BLAST/ Infernal	Pro	TGG
chr0	98632968	98633051	+	tRNAscan/ Infernal	Leu	CAG
chr0	98633139	98633222	+	tRNAscan/ Infernal	Leu	CAG
chr0	98633290	98633373	+	tRNAscan/ Infernal	Leu	CAG
chr0	99848482	99848555	+	tRNAscan/ Infernal	Arg	CCG
chr0	102943897	102943968	-	tRNAscan/ BLAST/ Infernal	Asp	GTC
chr0	102944053	102944124	-	tRNAscan/ BLAST/ Infernal	Asp	GTC
chr0	103166406	103166489	+	tRNAscan/ BLAST	Leu	CAA
chr0	103168465	103168548	+	tRNAscan/ BLAST	Leu	CAA
chr0	104447496	104447567	+	tRNAscan/ BLAST	Met	CAT
chr0	106362327	106362410	+	tRNAscan/ Infernal	Leu	CAA
chr0	107440635	107440707	-	tRNAscan/ Infernal	Lys	TTT
chr0	107440796	107440868	-	tRNAscan/ Infernal	Lys	TTT
chr0	108036995	108037074	+	tRNAscan/ BLAST/ Infernal	Leu	TAG
chr0	108879474	108879546	-	tRNAscan/ BLAST/ Infernal	Val	TAC
chr0	113715419	113715492	-	tRNAscan/ BLAST/ Infernal	Met	CAT
chr0	114507032	114507105	+	tRNAscan/ Infernal	Met	CAT
chr0	115862688	115862759	+	tRNAscan/ BLAST/ Infernal	Met	CAT
chr0	125316630	125316702	-	tRNAscan/ Infernal	Trp	CCA
chr0	125316848	125316919	-	tRNAscan/ Infernal	Thr	GGT
chr0	125316937	125317007	-	tRNAscan/ Infernal	Gly	TCC
chr0	125317116	125317196	-	tRNAscan/ Infernal	Tyr	GTA
chr0	125997623	125997695	+	tRNAscan/ BLAST/ Infernal	Phe	GAA
chr0	136681180	136681253	-	tRNAscan/ BLAST/ Infernal	Met	CAT
chr0	136681366	136681449	-	tRNAscan/ Infernal	Leu	GAG
chr0	136780066	136780137	-	tRNAscan/ BLAST/ Infernal	Met	CAT
chr0	138053065	138053148	-	tRNAscan/ Infernal	Leu	TAA
chr0	138053184	138053254	-	tRNAscan/ Infernal	Cys	GCA
chr0	138053284	138053355	-	tRNAscan/ Infernal	Gly	GCC
chr0	138056775	138056847	+	tRNAscan/ Infernal	Ala	GGC
chr0	143423375	143423448	-	tRNAscan/ BLAST/ Infernal	Trp	CCA
chr0	143423608	143423681	-	tRNAscan/ BLAST/ Infernal	Pro	TGG
chr0	145502794	145502865	-	tRNAscan/ BLAST/ Infernal	Met	CAT
chr0	146227093	146227174	-	tRNAscan/ Infernal	Met	CAT
chr0	146230871	146230942	-	tRNAscan/ BLAST/ Infernal	Gln	TTG
chr0	148105862	148105933	-	tRNAscan/ BLAST/ Infernal	Thr	GGT
chr0	148106698	148106770	+	tRNAscan/ BLAST/ Infernal	Glu	TTC
chr0	148106835	148106918	+	tRNAscan/ BLAST/ Infernal	Tyr	GTA
chr0	148107038	148107111	+	tRNAscan/ BLAST/ Infernal	Asp	GTC
chr0	148109650	148109720	-	tRNAscan/ BLAST/ Infernal	Cys	GCA
chr0	150881816	150881888	+	tRNAscan/ Infernal	Asn	GTT
chr0	150881979	150882051	+	tRNAscan/ Infernal	Asn	GTT
chr0	152041315	152041394	+	tRNAscan/ BLAST/ Infernal	Leu	TAG
chr0	155132298	155132371	-	tRNAscan/ Infernal	Pro	GGG
chr0	155330601	155330672	-	tRNAscan/ BLAST/ Infernal	Gln	TTG
chr0	158444312	158444385	-	tRNAscan/ BLAST/ Infernal	Met	CAT
chr0	159340804	159340876	+	tRNAscan/ Infernal	Phe	GAA
chr0	159340886	159340957	+	tRNAscan/ BLAST/ Infernal	Gln	TTG
chr0	159341033	159341105	+	tRNAscan/ Infernal	Thr	TGT
chr0	159877942	159878014	+	tRNAscan/ BLAST/ Infernal	Glu	TTC
chr0	159878043	159878114	+	tRNAscan/ Infernal	Gly	GCC
chr0	161055901	161055974	-	tRNAscan/ Infernal	Asp	GTC
chr0	161056023	161056095	-	tRNAscan/ Infernal	Val	TAC
chr0	163820253	163820326	+	tRNAscan/ Infernal	Val	GAC
chr0	163820350	163820423	+	tRNAscan/ Infernal	Val	GAC
chr0	164846673	164846743	+	tRNAscan/ BLAST/ Infernal	Cys	GCA
chr0	164849282	164849355	-	tRNAscan/ BLAST/ Infernal	Asp	GTC
chr0	164849475	164849558	-	tRNAscan/ BLAST/ Infernal	Tyr	GTA
chr0	164849623	164849695	-	tRNAscan/ BLAST/ Infernal	Glu	TTC
chr0	164850460	164850531	+	tRNAscan/ BLAST/ Infernal	Thr	GGT
chr0	164851603	164851674	+	tRNAscan/ BLAST/ Infernal	Thr	GGT
chr0	164855190	164855282	-	tRNAscan/ BLAST	Ser	TGA
chr0	164856099	164856169	+	tRNAscan/ BLAST/ Infernal	Gly	GCC
chr0	164856360	164856433	-	tRNAscan/ BLAST/ Infernal	Met	CAT
chr0	164857353	164857423	+	tRNAscan/ BLAST/ Infernal	Gly	GCC
chr0	169137798	169137871	-	tRNAscan/ Infernal	Met	CAT
chr0	169465098	169465170	+	tRNAscan/ BLAST/ Infernal	Phe	GAA
chr0	169466970	169467041	+	tRNAscan/ BLAST/ Infernal	Asn	ATT
chr0	172600032	172600105	-	tRNAscan/ Infernal	Asp	GTC
chr0	172615889	172615960	+	tRNAscan/ BLAST/ Infernal	Asp	GTC
chr0	174288816	174288897	-	tRNAscan/ BLAST/ Infernal	Ser	TGA
chr0	181069459	181069531	+	tRNAscan/ BLAST/ Infernal	Glu	TTC
chr0	181069557	181069628	+	tRNAscan/ Infernal	Gly	GCC
chr0	181069651	181069723	+	tRNAscan/ BLAST/ Infernal	Glu	TTC
chr0	181069801	181069872	+	tRNAscan/ Infernal	Gly	GCC
chr0	181073972	181074056	+	tRNAscan/ Infernal	Ser	GGA
chr0	181203057	181203128	-	tRNAscan/ BLAST/ Infernal	Gln	TTG
chr0	183240411	183240484	-	tRNAscan/ BLAST/ Infernal	Thr	AGT
chr0	185670746	185670819	+	tRNAscan/ BLAST/ Infernal	Arg	ACG
chr0	187575285	187575366	-	tRNAscan/ Infernal	Leu	TAG
chr0	187681987	187682059	-	tRNAscan/ BLAST/ Infernal	Arg	TCT
chr0	189110294	189110365	-	tRNAscan/ BLAST/ Infernal	Met	CAT
chr0	191945164	191945235	-	tRNAscan/ BLAST	Met	CAT
chr0	191945663	191945734	-	BLAST	Met	CAT
chr0	191946161	191946232	-	tRNAscan/ BLAST	Met	CAT
chr0	192611793	192611865	-	tRNAscan/ BLAST/ Infernal	Ala	AGC
chr0	196630754	196630827	-	tRNAscan/ BLAST/ Infernal	Val	AAC
chr0	199383480	199383552	+	tRNAscan/ BLAST/ Infernal	Lys	TTT
chr0	199830379	199830450	-	tRNAscan/ BLAST/ Infernal	Asp	GTC
chr0	199831589	199831661	-	tRNAscan/ BLAST/ Infernal	Asp	GTC
chr0	200598083	200598162	+	tRNAscan/ BLAST/ Infernal	Leu	TAG
chr0	203049827	203049898	+	tRNAscan/ BLAST/ Infernal	Asp	GTC

## Sheet: T5
Final rRNA candidates = 21
Id	start	end	str.	Data	Approach
chr0	10658415	10658529	-	5.8s	BLAST/ Infernal/ RNAmmer
chr0	10742878	10744356	+	18s	BLAST/ RNAmmer
chr0	11057211	11059042	+	18s	BLAST/ RNAmmer
chr0	11059218	11059323	+	5.8s	BLAST/ RNAmmer
chr0	39123454	39123530	-	-	BLAST
chr0	39124156	39124261	-	-	BLAST
chr0	54748986	54749082	-	SSU	BLAST
chr0	59623215	59623316	+	-	BLAST
chr0	60541018	60541161	-	LSU	Infernal
chr0	60541177	60541374	-	LSU	Infernal
chr0	88085207	88085361	-	5.8s	BLAST
chr0	98658465	98658567	+	-	BLAST
chr0	162136993	162137148	-	5.8s	BLAST/ Infernal
chr0	162137387	162139194	-	18s	BLAST/ RNAmmer
chr0	168326817	168326963	-	LSU	Infernal
chr0	168326988	168327079	-	LSU	Infernal
chr0	168825999	168829991	-	28s_rRNA	BLAST/ Infernal/ RNAmmer
chr0	183108445	183108570	-	5.8s	Infernal/ RNAmmer
chr0	183108988	183109106	-	5s	BLAST/ Infernal/ RNAmmer
chr0	183109493	183109610	-	5s	BLAST/ Infernal/ RNAmmer
chr0	205191761	205191878	-	5s	BLAST/ Infernal/ RNAmmer

## Sheet: T6
Final miRNA precursor = 4							Final miRNA mature = 8
Id	start	end	str.	name	Author		Id	start	end	str.	name	Sequence	Author
chr0	585806	585966	-	ccp-miR169-3	Fernandes-Brum et al., 2017		chr0	585840	585861	-	miRNA,ccp-miR169-3-3p	GGCAAGUUGUCCUUGGCUACG	Fernandes-Brum et al., 2017
chr0	141412359	141412478	-	mir-395	Lemos et al., 2018		chr0	585905	585926	-	miRNA,ccp-miR169-3-5p	CAGCCAAGGAUGACUUGCCGG	Fernandes-Brum et al., 2017
chr0	146466173	146466289	+	ccp-miR169-2	Fernandes-Brum et al., 2017		chr0	141412369	141412390	-	miRNA,miR395-1-3p	ACUGAAGUGUUUGGGGGAACU	Lemos et al., 2018
chr0	173196199	173196300	+	ccp-miR156	Fernandes-Brum et al., 2017		chr0	141412445	141412466	-	miRNA,miR395-1-5p	GUUCCCUCAGAACACUUCACU	Lemos et al., 2018
							chr0	146466176	146466197	+	miRNA,ccp-miR169-2-5p	GCCAAGGAUGACUUGCCGAUG	Fernandes-Brum et al., 2017
							chr0	146466270	146466291	+	miRNA,ccp-miR169-2-3p	CAAGUUGUCUUUGGCUACAUU	Fernandes-Brum et al., 2017
							chr0	173196204	173196225	+	miRNA,ccp-miR156-5p	ACAGAAGAGAGUGAGCACACA	Fernandes-Brum et al., 2017
							chr0	173196278	173196300	+	miRNA,ccp-miR156-3p	CUCACUCUCUAUCUGUCACCCC	Fernandes-Brum et al., 2017

## Sheet: T7
Final lncRNA candidates = 2535
Id	start	end	str.	Data	Type
chr0	12922	13226	+	Contig3260	no overlap
chr0	13239	13506	+	Contig687	no overlap
chr0	86463	86679	-	CC00;XX;PP1;047;H07;TL;F	no overlap
chr0	254723	255146	+	CC00;XX;SH3;045;A05;EM;F	sense
chr0	523232	523660	+	CC00;XX;SH3;020;F11;EM;F	sense
chr0	719980	720569	+	Contig1937	sense
chr0	799218	799809	+	Contig1937	sense
chr0	1295385	1295981	-	Contig466	no overlap
chr0	1307393	1307722	-	CC00;XX;PP1;024;B01;TL;F	no overlap
chr0	1356432	1357291	+	Contig2366	no overlap
chr0	1831902	1832386	-	CC00;XX;PP1;038;E03;TL;F	no overlap
chr0	1943390	1943900	+	Contig6193	no overlap
chr0	1944304	1944744	-	Contig6367	no overlap
chr0	2055599	2055813	+	CC00;XX;PP1;086;A05;TL;F	no overlap
chr0	2185893	2186108	+	CC00;XX;PP1;082;B08;TL;F	no overlap
chr0	2331773	2332252	+	CC00;XX;SE4;121;D05;TL;F	no overlap
chr0	2333508	2333723	-	CC00;XX;PP1;086;A05;TL;F	no overlap
chr0	2333995	2334474	+	CC00;XX;SE4;121;D05;TL;F	no overlap
chr0	2381509	2381931	-	CC00;XX;PP1;039;C10;TL;F	no overlap
chr0	2386462	2386883	-	CC00;XX;PP1;039;C10;TL;F	no overlap
chr0	2428629	2428884	-	CC00;XX;PP1;107;C02;TL;F	no overlap
chr0	2439517	2439944	-	Contig2108	no overlap
chr0	2776498	2776906	-	Contig4340	no overlap
chr0	2890695	2891160	-	CC00;XX;PP1;068;D08;TL;F	no overlap
chr0	3028618	3028836	-	CC00;XX;PP1;047;H07;TL;F	no overlap
chr0	3078014	3079114	-	Contig2527	no overlap
chr0	3250449	3251136	-	Contig4863	no overlap
chr0	3420880	3421556	-	CC00;XX;PP1;088;A04;TL;F	no overlap
chr0	3497192	3497600	-	Contig4340	no overlap
chr0	3555924	3556178	-	CC00;XX;PP1;107;C02;TL;F	no overlap
chr0	3565980	3566470	-	CC00;XX;PP1;072;B07;TL;F	no overlap
chr0	3795871	3796582	+	Contig7721	no overlap
chr0	4278148	4278902	-	Contig6991	no overlap
chr0	4420909	4421446	-	CC00;XX;PP1;125;H02;TL;F	no overlap
chr0	4437976	4438813	+	Contig8064	no overlap
chr0	4439394	4439802	+	Contig4340	no overlap
chr0	4449690	4450098	+	Contig4340	no overlap
chr0	4496504	4496750	-	CC00;XX;PP1;084;E10;TL;F	no overlap
chr0	4514281	4515381	-	Contig2527	no overlap
chr0	4737162	4737572	-	CC00;XX;EC1;058;D11;EC;F	sense
chr0	4904896	4905319	+	Contig1615	no overlap
chr0	4907992	4908530	-	CC00;XX;PP1;125;H02;TL;F	no overlap
chr0	4930040	4930523	-	CC00;XX;PP1;096;C03;TL;F	no overlap
chr0	5017624	5018461	+	Contig8064	no overlap
chr0	5019043	5019451	+	Contig4340	no overlap
chr0	5047331	5047868	-	CC00;XX;PP1;125;H02;TL;F	no overlap
chr0	5060934	5061722	-	CC00;XX;SE2;102;G05;TL;F	no overlap
chr0	5119686	5120062	-	CC00;XX;PP1;020;G11;TL;F	no overlap
chr0	5295823	5296128	-	CC00;XX;PP1;035;G02;TL;F	no overlap
chr0	5833645	5834072	-	Contig2108	no overlap
chr0	6072650	6072904	+	CC00;XX;PP1;107;C02;TL;F	no overlap
chr0	6081387	6081642	+	CC00;XX;PP1;107;C02;TL;F	no overlap
chr0	6120521	6121057	-	CC00;XX;PP1;125;H02;TL;F	no overlap
chr0	6412959	6413497	-	CC00;XX;PP1;125;H02;TL;F	no overlap
chr0	6504986	6505845	-	Contig2366	no overlap
chr0	6691986	6692329	+	CC00;XX;PP1;027;G04;TL;F	gene overlap
chr0	6919038	6920139	-	Contig2527	no overlap
chr0	6924063	6925164	-	Contig2527	no overlap
chr0	6929755	6930410	+	Contig1408	no overlap
chr0	6953327	6953841	+	Contig1248	no overlap
chr0	6960235	6960749	+	Contig1248	no overlap
chr0	6961915	6962628	-	Contig7058	no overlap
chr0	7083674	7084533	+	Contig2366	no overlap
chr0	7107416	7107882	+	CC00;XX;PP1;044;A02;TL;F	no overlap
chr0	7216430	7216895	+	Contig1259	no overlap
chr0	7271702	7271957	-	CC00;XX;PP1;107;C02;TL;F	no overlap
chr0	7369097	7369660	-	CC00;XX;SE4;104;B10;TL;F	no overlap
chr0	7469437	7470229	-	Contig6991	no overlap
chr0	7523903	7525000	+	Contig2527	no overlap
chr0	8039400	8039734	-	CC00;XX;LF1;033;H03;TL;F	no overlap
chr0	8736829	8737035	+	Contig826	no overlap
chr0	8885859	8886111	+	Contig2248	no overlap
chr0	8907840	8908101	-	Contig4119	no overlap
chr0	9158951	9159810	-	Contig2366	no overlap
chr0	9319317	9320011	+	CC00;XX;SE4;114;A08;TL;F	no overlap
chr0	9320088	9320621	+	Contig1199	no overlap
chr0	9320573	9321269	+	Contig4328	no overlap
chr0	9450907	9451386	-	CC00;XX;SE4;121;D05;TL;F	no overlap
chr0	9647951	9648631	-	CC00;XX;PP1;085;F04;TL;F	no overlap
chr0	9664264	9664704	-	CC00;XX;PP1;075;H02;TL;F	no overlap
chr0	9735656	9736757	-	Contig2527	no overlap
chr0	9758844	9759323	-	CC00;XX;SE4;121;D05;TL;F	no overlap
chr0	9759644	9759859	+	CC00;XX;PP1;086;A05;TL;F	no overlap
chr0	9761704	9762183	-	CC00;XX;SE4;121;D05;TL;F	no overlap
chr0	10199671	10200079	-	Contig4340	no overlap
chr0	10483104	10483320	+	Contig1864	no overlap
chr0	10571552	10572034	-	CC00;XX;PP1;096;B08;TL;F	no overlap
chr0	10577410	10578402	+	Contig6748	no overlap
chr0	10586504	10587001	-	CC00;XX;PP1;070;G01;TL;F	no overlap
chr0	10598209	10598684	+	CC00;XX;PP1;066;D03;TL;F	no overlap
chr0	10612665	10613094	+	Contig784	no overlap
chr0	10615076	10615588	-	CC00;XX;PP1;055;B08;TL;G	no overlap
chr0	10622113	10623054	-	Contig4067	no overlap
chr0	10655007	10655585	+	CC00;XX;SE2;008;F12;TL;F	no overlap
chr0	10689388	10689854	+	CC00;XX;PP1;082;A09;TL;F	no overlap
chr0	10692371	10692830	-	CC00;XX;PP1;044;B03;TL;F	antisense
chr0	10725867	10726383	+	CC00;XX;PP1;038;F03;TL;F	no overlap
chr0	10727738	10728223	+	CC00;XX;SE1;039;F10;TL;F	no overlap
chr0	10746673	10747121	+	CC00;XX;PP1;065;C01;TL;F	no overlap
chr0	10748565	10749389	-	Contig2830	no overlap
chr0	10751011	10751691	+	CC00;XX;PP1;095;D08;TL;F	no overlap
chr0	10771043	10771341	-	CC00;XX;PP1;079;H07;TL;F	no overlap
chr0	10785879	10786351	-	CC00;XX;PP1;104;G04;TL;F	no overlap
chr0	10809144	10809943	-	Contig2389	no overlap
chr0	10828395	10828832	-	CC00;XX;PP1;127;D09;TL;F	no overlap
chr0	10877009	10877484	+	CC00;XX;PP1;040;G03;TL;F	no overlap
chr0	10877866	10878326	-	CC00;XX;PP1;057;C04;TL;F	no overlap
chr0	10893205	10894108	+	Contig1058	no overlap
chr0	10896187	10896751	-	CC00;XX;SE2;014;H09;TL;F	no overlap
chr0	10902541	10903081	-	Contig7560	antisense
chr0	10918433	10918690	-	CC00;XX;PP1;127;H05;TL;F	no overlap
chr0	10926614	10927074	-	CC00;XX;PP1;001;E01;TL;F	no overlap
chr0	10931981	10932526	+	Contig2134	no overlap
chr0	10933659	10934180	-	Contig3316	no overlap
chr0	10997967	10998586	+	Contig746	no overlap
chr0	11004403	11004868	-	CC00;XX;PP1;066;C08;TL;F	no overlap
chr0	11037316	11037788	+	CC00;XX;PP1;044;B10;TL;F	no overlap
chr0	11086705	11087129	+	Contig2579	no overlap
chr0	11107444	11108321	+	Contig7987	no overlap
chr0	11124807	11125114	+	Contig875	no overlap
chr0	11149043	11149530	-	Contig5701	no overlap
chr0	11202902	11203369	-	CC00;XX;PP1;067;F11;TL;F	no overlap
chr0	11231917	11232160	-	Contig3223	no overlap
chr0	11245036	11245545	+	CC00;XX;PP1;074;G03;TL;F	no overlap
chr0	11268222	11268538	+	CC00;XX;PP1;068;D03;TL;F	no overlap
chr0	11290890	11291332	+	CC00;XX;PP1;027;E01;TL;F	no overlap
chr0	11297839	11298100	+	CC00;XX;PP1;019;C06;TL;F	no overlap
chr0	11301218	11301712	+	CC00;XX;PP1;106;D07;TL;F	no overlap
chr0	11306417	11306703	+	CC00;XX;PP1;044;F03;TL;F	no overlap
chr0	11314248	11314708	-	CC00;XX;PP1;035;C04;TL;F	no overlap
chr0	11319466	11319799	-	CC00;XX;PP1;119;H07;TL;F	no overlap
chr0	11323893	11324344	-	CC00;XX;PP1;036;D04;TL;F	no overlap
chr0	11327776	11328474	+	CC00;XX;PP1;093;H09;TL;F	no overlap
chr0	11360149	11360927	-	Contig6030	no overlap
chr0	11401940	11403040	-	Contig2527	no overlap
chr0	11407104	11408204	-	Contig2527	no overlap
chr0	11415138	11415997	-	Contig2366	no overlap
chr0	11568107	11568605	+	CC00;XX;PP1;070;G03;TL;F	no overlap
chr0	11674609	11675049	+	Contig6367	no overlap
chr0	11851655	11852644	+	Contig2615	no overlap
chr0	12138031	12138653	+	CC00;XX;PP1;085;B02;TL;F	no overlap
chr0	12233987	12234272	-	CC00;XX;PP1;079;A07;TL;F	no overlap
chr0	12626343	12626928	+	CC00;XX;PP1;088;A02;TL;F	no overlap
chr0	12818689	12819164	-	CC00;XX;PP1;079;E11;TL;F	no overlap
chr0	13586138	13586940	-	Contig2246	no overlap
chr0	14552262	14552927	-	Contig5534	no overlap
chr0	14603744	14604581	+	Contig8064	no overlap
chr0	14605162	14605570	+	Contig4340	no overlap
chr0	14665911	14666770	-	Contig2366	no overlap
chr0	14726848	14727307	+	CC00;XX;PP1;033;C02;TL;F	no overlap
chr0	14761345	14761621	-	CC00;XX;PP1;045;B04;TL;F	no overlap
chr0	14871669	14872077	-	Contig4340	no overlap
chr0	14875225	14875633	-	Contig4340	no overlap
chr0	15074898	15075306	+	Contig4340	no overlap
chr0	15221838	15222320	+	CC00;XX;PP1;105;H03;TL;F	no overlap
chr0	15233823	15234305	+	CC00;XX;PP1;105;H03;TL;F	no overlap
chr0	15261352	15261888	-	CC00;XX;PP1;125;H02;TL;F	no overlap
chr0	15579669	15580071	+	CC00;XX;PP1;039;C10;TL;F	no overlap
chr0	15582674	15583156	-	CC00;XX;PP1;096;C03;TL;F	no overlap
chr0	15734525	15735086	-	Contig6497	no overlap
chr0	15929320	15929625	-	CC00;XX;PP1;035;G02;TL;F	no overlap
chr0	16189967	16190761	-	Contig6991	no overlap
chr0	16191615	16192268	+	Contig7271	no overlap
chr0	16192330	16192780	-	CC00;XX;PP1;071;C08;TL;F	no overlap
chr0	16194414	16195067	+	Contig7271	no overlap
chr0	16195129	16195579	-	CC00;XX;PP1;071;C08;TL;F	no overlap
chr0	16197213	16197866	+	Contig7271	no overlap
chr0	16197928	16198378	-	CC00;XX;PP1;071;C08;TL;F	no overlap
chr0	16200012	16200665	+	Contig7271	no overlap
chr0	16200727	16201177	-	CC00;XX;PP1;071;C08;TL;F	no overlap
chr0	16202811	16203464	+	Contig7271	no overlap
chr0	16203526	16203976	-	CC00;XX;PP1;071;C08;TL;F	no overlap
chr0	16205610	16206263	+	Contig7271	no overlap
chr0	16206325	16206775	-	CC00;XX;PP1;071;C08;TL;F	no overlap
chr0	16208409	16209062	+	Contig7271	no overlap
chr0	16209124	16209574	-	CC00;XX;PP1;071;C08;TL;F	no overlap
chr0	16211208	16211861	+	Contig7271	no overlap
chr0	16211923	16212373	-	CC00;XX;PP1;071;C08;TL;F	no overlap
chr0	16214007	16214660	+	Contig7271	no overlap
chr0	16214722	16215172	-	CC00;XX;PP1;071;C08;TL;F	no overlap
chr0	16216806	16217459	+	Contig7271	no overlap
chr0	16217521	16217971	-	CC00;XX;PP1;071;C08;TL;F	no overlap
chr0	16219605	16220258	+	Contig7271	no overlap
chr0	16220320	16220770	-	CC00;XX;PP1;071;C08;TL;F	no overlap
chr0	16222404	16223057	+	Contig7271	no overlap
chr0	16223119	16223569	-	CC00;XX;PP1;071;C08;TL;F	no overlap
chr0	16225203	16225856	+	Contig7271	no overlap
chr0	16225918	16226368	-	CC00;XX;PP1;071;C08;TL;F	no overlap
chr0	16228002	16228655	+	Contig7271	no overlap
chr0	16228717	16229167	-	CC00;XX;PP1;071;C08;TL;F	no overlap
chr0	16230801	16231454	+	Contig7271	no overlap
chr0	16231516	16231966	-	CC00;XX;PP1;071;C08;TL;F	no overlap
chr0	16233600	16234253	+	Contig7271	no overlap
chr0	16234315	16234765	-	CC00;XX;PP1;071;C08;TL;F	no overlap
chr0	16236399	16237052	+	Contig7271	no overlap
chr0	16237114	16237564	-	CC00;XX;PP1;071;C08;TL;F	no overlap
chr0	16239198	16239851	+	Contig7271	no overlap
chr0	16239913	16240363	-	CC00;XX;PP1;071;C08;TL;F	no overlap
chr0	16241997	16242650	+	Contig7271	no overlap
chr0	16242712	16243162	-	CC00;XX;PP1;071;C08;TL;F	no overlap
chr0	16244796	16245449	+	Contig7271	no overlap
chr0	16245511	16245961	-	CC00;XX;PP1;071;C08;TL;F	no overlap
chr0	16247595	16248248	+	Contig7271	no overlap
chr0	16248310	16248760	-	CC00;XX;PP1;071;C08;TL;F	no overlap
chr0	16250394	16251047	+	Contig7271	no overlap
chr0	16251109	16251559	-	CC00;XX;PP1;071;C08;TL;F	no overlap
chr0	16253193	16253846	+	Contig7271	no overlap
chr0	16253908	16254358	-	CC00;XX;PP1;071;C08;TL;F	no overlap
chr0	16255992	16256645	+	Contig7271	no overlap
chr0	16256707	16257157	-	CC00;XX;PP1;071;C08;TL;F	no overlap
chr0	16258791	16259444	+	Contig7271	no overlap
chr0	16259506	16259956	-	CC00;XX;PP1;071;C08;TL;F	no overlap
chr0	16261590	16262243	+	Contig7271	no overlap
chr0	16262305	16262755	-	CC00;XX;PP1;071;C08;TL;F	no overlap
chr0	16264389	16265042	+	Contig7271	no overlap
chr0	16265104	16265554	-	CC00;XX;PP1;071;C08;TL;F	no overlap
chr0	16267188	16267841	+	Contig7271	no overlap
chr0	16267903	16268353	-	CC00;XX;PP1;071;C08;TL;F	no overlap
chr0	16269987	16270640	+	Contig7271	no overlap
chr0	16270702	16271152	-	CC00;XX;PP1;071;C08;TL;F	no overlap
chr0	16272786	16273439	+	Contig7271	no overlap
chr0	16563464	16563773	-	CC00;XX;PP1;065;G12;TL;F	no overlap
chr0	16739049	16739318	-	CC00;XX;PP1;033;D08;TL;F	no overlap
chr0	17089934	17090342	-	Contig4340	no overlap
chr0	17162788	17163663	+	Contig6666	no overlap
chr0	17191481	17192239	+	Contig6991	no overlap
chr0	17245791	17246006	+	CC00;XX;PP1;086;A05;TL;F	no overlap
chr0	17474134	17474389	-	CC00;XX;PP1;107;C02;TL;F	no overlap
chr0	17475035	17475282	-	CC00;XX;PP1;107;C02;TL;F	no overlap
chr0	17477321	17478401	-	Contig2527	no overlap
chr0	17483820	17484095	-	CC00;XX;PP1;077;F10;TL;F	no overlap
chr0	17694905	17695313	-	Contig4340	no overlap
chr0	17695894	17696731	-	Contig8064	no overlap
chr0	17998900	17999438	+	CC00;XX;PP1;125;H02;TL;F	no overlap
chr0	18562923	18563401	-	CC00;XX;SE4;121;D05;TL;F	no overlap
chr0	18563722	18563937	+	CC00;XX;PP1;086;A05;TL;F	no overlap
chr0	18592015	18592369	+	CC00;XX;PP1;068;C05;TL;F	no overlap
chr0	18614041	18614521	+	CC00;XX;SE4;121;D05;TL;F	no overlap
chr0	18708090	18708739	+	CC00;XX;PP1;099;E08;TL;F	no overlap
chr0	18821707	18822469	-	Contig6991	no overlap
chr0	18863227	18863507	-	CC00;XX;PP1;106;D12;TL;F	no overlap
chr0	19298706	19299326	-	Contig8083	no overlap
chr0	19506336	19506849	-	Contig1248	no overlap
chr0	19560804	19561325	-	CC00;XX;PP1;104;D10;TL;F	no overlap
chr0	19705104	19706205	-	Contig2527	no overlap
chr0	19750495	19750929	-	CC00;XX;PP1;068;C07;TL;F	no overlap
chr0	20040804	20041385	+	CC00;XX;PP1;102;D04;TL;F	no overlap
chr0	20061838	20062067	-	Contig544	no overlap
chr0	20129949	20131050	-	Contig2527	no overlap
chr0	20134974	20136075	-	Contig2527	no overlap
chr0	20139998	20141098	-	Contig2527	no overlap
chr0	20159073	20159500	+	Contig2108	no overlap
chr0	20245944	20246352	+	Contig4340	no overlap
chr0	20249422	20249830	+	Contig4340	no overlap
chr0	20261734	20262387	-	Contig7271	no overlap
chr0	20264021	20264471	+	CC00;XX;PP1;071;C08;TL;F	no overlap
chr0	20264533	20265186	-	Contig7271	no overlap
chr0	20266820	20267270	+	CC00;XX;PP1;071;C08;TL;F	no overlap
chr0	20267332	20267985	-	Contig7271	no overlap
chr0	20277274	20277762	-	CC00;XX;PP1;072;B07;TL;F	no overlap
chr0	20289040	20290141	-	Contig2527	no overlap
chr0	20294065	20295165	-	Contig2527	no overlap
chr0	20358411	20359508	+	Contig2527	no overlap
chr0	20362109	20363207	+	Contig2527	no overlap
chr0	20365808	20366906	+	Contig2527	no overlap
chr0	20469737	20470835	+	Contig2527	no overlap
chr0	20590849	20591412	-	CC00;XX;SE4;104;B10;TL;F	no overlap
chr0	20634766	20635384	+	Contig4537	no overlap
chr0	20773994	20774516	-	CC00;XX;PP1;020;C06;TL;F	no overlap
chr0	20905702	20906180	-	CC00;XX;PP1;042;E12;TL;F	no overlap
chr0	21015719	21016053	-	CC00;XX;LF1;033;H03;TL;F	no overlap
chr0	21020219	21020627	-	Contig4340	no overlap
chr0	21515660	21516181	-	CC00;XX;PP1;020;C10;TL;F	no overlap
chr0	22010470	22010949	+	CC00;XX;SE4;121;D05;TL;F	no overlap
chr0	22012776	22012992	-	CC00;XX;PP1;086;A05;TL;F	no overlap
chr0	22024585	22024799	-	CC00;XX;PP1;086;A05;TL;F	no overlap
chr0	22077915	22078127	-	CC00;XX;PP1;086;A05;TL;F	no overlap
chr0	22078451	22078930	+	CC00;XX;SE4;121;D05;TL;F	no overlap
chr0	22180152	22180689	+	CC00;XX;PP1;125;H02;TL;F	no overlap
chr0	22332030	22332285	+	CC00;XX;PP1;107;C02;TL;F	no overlap
chr0	22396780	22397317	-	CC00;XX;PP1;125;H02;TL;F	no overlap
chr0	22518513	22518768	-	CC00;XX;PP1;107;C02;TL;F	no overlap
chr0	22658287	22658805	-	Contig1134	no overlap
chr0	23116678	23116929	+	CC00;XX;SE3;061;G10;TL;F	no overlap
chr0	23218033	23218247	-	CC00;XX;PP1;086;A05;TL;F	no overlap
chr0	23220861	23221076	-	CC00;XX;PP1;086;A05;TL;F	no overlap
chr0	23357277	23358160	+	Contig6666	no overlap
chr0	23363250	23363788	+	CC00;XX;PP1;125;H02;TL;F	no overlap
chr0	23746190	23746442	-	Contig2248	no overlap
chr0	23846469	23846877	+	Contig4340	no overlap
chr0	23848504	23849002	-	CC00;XX;PP1;070;G03;TL;F	no overlap
chr0	23966000	23966986	-	Contig2615	no overlap
chr0	24133733	24134173	+	Contig6367	no overlap
chr0	24149685	24150783	+	Contig2527	no overlap
chr0	24243456	24244210	-	Contig6991	no overlap
chr0	24416621	24416837	+	CC00;XX;PP1;086;A05;TL;F	no overlap
chr0	24418665	24419126	-	CC00;XX;SE4;121;D05;TL;F	no overlap
chr0	24475130	24475760	+	CC00;XX;PP1;099;D11;TL;F	no overlap
chr0	24485208	24485962	-	Contig6991	no overlap
chr0	24510630	24511119	-	Contig1523	no overlap
chr0	24541920	24542757	-	Contig8064	no overlap
chr0	24914326	24914801	-	CC00;XX;PP1;079;E11;TL;F	no overlap
chr0	25275040	25275577	+	CC00;XX;PP1;125;H02;TL;F	no overlap
chr0	25494974	25495215	-	CC00;XX;PP1;107;C02;TL;F	no overlap
chr0	25547943	25548469	+	CC00;XX;PP1;031;G06;TL;F	antisense
chr0	25649339	25649784	-	CC00;XX;PP1;036;D06;TL;F	no overlap
chr0	25662387	25662809	+	CC00;XX;PP1;039;C10;TL;F	no overlap
chr0	25694500	25694760	-	CC00;XX;PP1;043;F02;TL;F	no overlap
chr0	25835659	25836272	+	Contig8083	no overlap
chr0	25978710	25979376	+	CC00;XX;PP1;084;A08;TL;F	no overlap
chr0	26122644	26122923	-	Contig4830	no overlap
chr0	26173330	26173796	-	CC00;XX;PP1;048;B04;TL;F	no overlap
chr0	26335273	26335534	-	Contig4119	no overlap
chr0	26342768	26343247	+	CC00;XX;SE4;121;D05;TL;F	no overlap
chr0	26345072	26345287	-	CC00;XX;PP1;086;A05;TL;F	no overlap
chr0	26345524	26346003	+	CC00;XX;SE4;121;D05;TL;F	no overlap
chr0	26434152	26434422	+	Contig5892	no overlap
chr0	26691420	26691778	-	CC00;XX;SH3;058;D10;EM;F	gene overlap
chr0	26695880	26696416	+	CC00;XX;PP1;125;H02;TL;F	no overlap
chr0	26707528	26707741	-	Contig1864	no overlap
chr0	26837264	26838364	-	Contig2527	no overlap
chr0	27043503	27044156	-	Contig7271	no overlap
chr0	27045790	27046240	+	CC00;XX;PP1;071;C08;TL;F	no overlap
chr0	27046302	27046955	-	Contig7271	no overlap
chr0	27048589	27049039	+	CC00;XX;PP1;071;C08;TL;F	no overlap
chr0	27049101	27049754	-	Contig7271	no overlap
chr0	27051388	27051838	+	CC00;XX;PP1;071;C08;TL;F	no overlap
chr0	27051900	27052553	-	Contig7271	no overlap
chr0	27054187	27054637	+	CC00;XX;PP1;071;C08;TL;F	no overlap
chr0	27054699	27055352	-	Contig7271	no overlap
chr0	27056986	27057436	+	CC00;XX;PP1;071;C08;TL;F	no overlap
chr0	27057498	27058151	-	Contig7271	no overlap
chr0	27059785	27060235	+	CC00;XX;PP1;071;C08;TL;F	no overlap
chr0	27060297	27060950	-	Contig7271	no overlap
chr0	27062584	27063034	+	CC00;XX;PP1;071;C08;TL;F	no overlap
chr0	27063096	27063749	-	Contig7271	no overlap
chr0	27065383	27065833	+	CC00;XX;PP1;071;C08;TL;F	no overlap
chr0	27065895	27066548	-	Contig7271	no overlap
chr0	27068182	27068632	+	CC00;XX;PP1;071;C08;TL;F	no overlap
chr0	27068694	27069347	-	Contig7271	no overlap
chr0	27070981	27071431	+	CC00;XX;PP1;071;C08;TL;F	no overlap
chr0	27071493	27072146	-	Contig7271	no overlap
chr0	27073780	27074230	+	CC00;XX;PP1;071;C08;TL;F	no overlap
chr0	27074292	27074945	-	Contig7271	no overlap
chr0	27076579	27077029	+	CC00;XX;PP1;071;C08;TL;F	no overlap
chr0	27077091	27077744	-	Contig7271	no overlap
chr0	27079378	27079828	+	CC00;XX;PP1;071;C08;TL;F	no overlap
chr0	27079890	27080543	-	Contig7271	no overlap
chr0	27082177	27082627	+	CC00;XX;PP1;071;C08;TL;F	no overlap
chr0	27082689	27083342	-	Contig7271	no overlap
chr0	27084976	27085426	+	CC00;XX;PP1;071;C08;TL;F	no overlap
chr0	27085488	27086141	-	Contig7271	no overlap
chr0	27087775	27088225	+	CC00;XX;PP1;071;C08;TL;F	no overlap
chr0	27088287	27088940	-	Contig7271	no overlap
chr0	27090574	27091024	+	CC00;XX;PP1;071;C08;TL;F	no overlap
chr0	27091086	27091739	-	Contig7271	no overlap
chr0	27093373	27093823	+	CC00;XX;PP1;071;C08;TL;F	no overlap
chr0	27093885	27094538	-	Contig7271	no overlap
chr0	27096172	27096622	+	CC00;XX;PP1;071;C08;TL;F	no overlap
chr0	27096684	27097337	-	Contig7271	no overlap
chr0	27098971	27099421	+	CC00;XX;PP1;071;C08;TL;F	no overlap
chr0	27099483	27100136	-	Contig7271	no overlap
chr0	27101770	27102220	+	CC00;XX;PP1;071;C08;TL;F	no overlap
chr0	27102282	27102935	-	Contig7271	no overlap
chr0	27104569	27105019	+	CC00;XX;PP1;071;C08;TL;F	no overlap
chr0	27105081	27105734	-	Contig7271	no overlap
chr0	27107368	27107818	+	CC00;XX;PP1;071;C08;TL;F	no overlap
chr0	27107880	27108533	-	Contig7271	no overlap
chr0	27110167	27110617	+	CC00;XX;PP1;071;C08;TL;F	no overlap
chr0	27110679	27111332	-	Contig7271	no overlap
chr0	27112966	27113416	+	CC00;XX;PP1;071;C08;TL;F	no overlap
chr0	27113478	27114131	-	Contig7271	no overlap
chr0	27115765	27116215	+	CC00;XX;PP1;071;C08;TL;F	no overlap
chr0	27116277	27116930	-	Contig7271	no overlap
chr0	27118564	27119014	+	CC00;XX;PP1;071;C08;TL;F	no overlap
chr0	27119076	27119729	-	Contig7271	no overlap
chr0	27121363	27121813	+	CC00;XX;PP1;071;C08;TL;F	no overlap
chr0	27121875	27122528	-	Contig7271	no overlap
chr0	27124162	27124612	+	CC00;XX;PP1;071;C08;TL;F	no overlap
chr0	27124674	27125327	-	Contig7271	no overlap
chr0	27126961	27127411	+	CC00;XX;PP1;071;C08;TL;F	no overlap
chr0	27127473	27128126	-	Contig7271	no overlap
chr0	27129760	27130210	+	CC00;XX;PP1;071;C08;TL;F	no overlap
chr0	27130272	27130925	-	Contig7271	no overlap
chr0	27132559	27133009	+	CC00;XX;PP1;071;C08;TL;F	no overlap
chr0	27133071	27133724	-	Contig7271	no overlap
chr0	27135358	27135808	+	CC00;XX;PP1;071;C08;TL;F	no overlap
chr0	27135870	27136523	-	Contig7271	no overlap
chr0	27138157	27138607	+	CC00;XX;PP1;071;C08;TL;F	no overlap
chr0	27138669	27139322	-	Contig7271	no overlap
chr0	27382616	27383024	-	Contig4340	no overlap
chr0	27383606	27384443	-	Contig8064	no overlap
chr0	27412559	27413350	+	Contig6991	no overlap
chr0	27758102	27758757	+	Contig1408	no overlap
chr0	27786097	27786658	-	Contig6497	no overlap
chr0	27981135	27981601	+	CC00;XX;PP1;048;E10;TL;F	no overlap
chr0	28031095	28031435	+	CC00;XX;LF1;033;H03;TL;F	no overlap
chr0	28107844	28108096	-	Contig2248	no overlap
chr0	28450395	28450854	+	CC00;XX;PP1;065;D08;TL;F	no overlap
chr0	28452485	28452740	-	CC00;XX;PP1;107;C02;TL;F	no overlap
chr0	28717963	28718422	-	CC00;XX;PP1;068;D08;TL;F	no overlap
chr0	28723358	28723816	-	CC00;XX;PP1;068;D08;TL;F	no overlap
chr0	29045177	29045801	+	Contig8083	no overlap
chr0	29048748	29049156	-	Contig4340	no overlap
chr0	29052542	29052885	+	CC00;XX;PP1;071;F06;TL;F	no overlap
chr0	29094301	29094606	-	CC00;XX;PP1;035;G02;TL;F	no overlap
chr0	29157448	29157928	-	CC00;XX;PP1;041;F06;TL;F	no overlap
chr0	29408838	29409375	+	CC00;XX;PP1;125;H02;TL;F	no overlap
chr0	29417975	29418623	+	Contig5724	no overlap
chr0	29555568	29555823	+	CC00;XX;PP1;107;C02;TL;F	no overlap
chr0	29587284	29587782	+	CC00;XX;PP1;070;G03;TL;F	no overlap
chr0	29866440	29867081	-	CC00;XX;SE4;111;C09;TL;F	no overlap
chr0	29879392	29880104	-	Contig7058	no overlap
chr0	29887189	29887703	+	Contig1248	no overlap
chr0	29888892	29889604	-	Contig7058	no overlap
chr0	29899662	29900302	-	CC00;XX;SE4;111;C09;TL;F	no overlap
chr0	29943785	29944193	-	Contig4340	no overlap
chr0	29944775	29945611	-	Contig8064	no overlap
chr0	30010532	30011069	-	CC00;XX;PP1;125;H02;TL;F	no overlap
chr0	30017483	30017689	-	CC00;XX;PP1;041;E10;TL;F	no overlap
chr0	30024173	30024616	+	CC00;XX;PP1;034;B07;TL;F	sense
chr0	30068429	30069526	+	Contig2527	no overlap
chr0	30187764	30188284	-	CC00;XX;PP1;104;D10;TL;F	no overlap
chr0	30239384	30239861	-	Contig453	no overlap
chr0	30493874	30494129	+	CC00;XX;PP1;107;C02;TL;F	no overlap
chr0	30656519	30657035	+	CC00;XX;PP1;071;B12;TL;F	no overlap
chr0	30659974	30660676	+	Contig4828	no overlap
chr0	30665733	30666008	+	CC00;XX;PP1;067;E06;TL;F	no overlap
chr0	30668034	30668385	-	CC00;XX;PP1;046;G02;TL;F	antisense
chr0	30683331	30684182	+	Contig4456	sense
chr0	30686824	30687281	-	CC00;XX;PP1;036;F07;TL;F	no overlap
chr0	30732308	30733733	+	Cc00_g03940	sense
chr0	30965708	30966545	+	Contig8064	no overlap
chr0	30967127	30967535	+	Contig4340	no overlap
chr0	31057313	31057529	-	CC00;XX;PP1;047;H07;TL;F	no overlap
chr0	31062396	31062692	-	CC00;XX;PP1;037;C11;TL;F	antisense
chr0	31280631	31281168	-	CC00;XX;PP1;125;H02;TL;F	no overlap
chr0	31402641	31403119	+	CC00;XX;SE4;121;D05;TL;F	no overlap
chr0	31405733	31406212	+	CC00;XX;SE4;121;D05;TL;F	no overlap
chr0	31442250	31442466	-	CC00;XX;PP1;086;A05;TL;F	no overlap
chr0	31448033	31448247	-	CC00;XX;PP1;086;A05;TL;F	no overlap
chr0	31448516	31448995	+	CC00;XX;SE4;121;D05;TL;F	no overlap
chr0	31606197	31606684	-	CC00;XX;PP1;072;B07;TL;F	no overlap
chr0	31972256	31972915	+	Contig6979	no overlap
chr0	32168788	32169701	+	Contig1023	no overlap
chr0	32203628	32204097	-	CC00;XX;PP1;061;D03;TL;F	no overlap
chr0	32404549	32404882	-	CC00;XX;PP1;047;C11;TL;F	sense
chr0	32477045	32477581	+	CC00;XX;PP1;125;H02;TL;F	no overlap
chr0	32621866	32622219	+	CC00;XX;SE1;035;F10;TL;F	no overlap
chr0	32660552	32660901	-	CC00;XX;PP1;061;A06;TL;F	no overlap
chr0	32762499	32762934	-	CC00;XX;PP1;052;F04;TL;F	no overlap
chr0	32813333	32813741	+	Contig4340	no overlap
chr0	33245812	33246333	-	CC00;XX;PP1;020;C10;TL;F	no overlap
chr0	33356997	33357252	-	CC00;XX;PP1;107;C02;TL;F	no overlap
chr0	33540959	33541311	-	Cc00_g04410	sense
chr0	33640335	33640988	-	Contig7271	no overlap
chr0	33642840	33643141	-	CC00;XX;PP1;065;G12;TL;F	no overlap
chr0	33649501	33649941	+	Contig6367	no overlap
chr0	33673552	33674031	+	CC00;XX;SE4;121;D05;TL;F	no overlap
chr0	33687709	33688026	+	Contig817	sense
chr0	34132413	34133205	-	Contig6991	no overlap
chr0	34269131	34270016	-	Contig3688	no overlap
chr0	34497081	34497556	+	CC00;XX;PP1;079;E11;TL;F	no overlap
chr0	34652052	34652636	-	Contig4920	gene overlap
chr0	35141469	35142328	+	Contig2366	no overlap
chr0	35193195	35193447	-	Contig2248	no overlap
chr0	35226252	35226504	-	Contig2248	no overlap
chr0	35591988	35592468	+	CC00;XX;SE4;121;D05;TL;F	no overlap
chr0	35801163	35801427	+	Contig3654	no overlap
chr0	35860413	35861511	+	Contig2527	no overlap
chr0	35913701	35914421	+	CC00;XX;SE4;110;D12;TL;F	gene overlap
chr0	36057013	36057232	-	CC00;XX;PP1;047;H07;TL;F	no overlap
chr0	36185088	36185586	+	CC00;XX;PP1;070;G03;TL;F	no overlap
chr0	36446955	36447215	-	CC00;XX;PP1;043;F02;TL;F	no overlap
chr0	36500458	36501069	-	Contig235	no overlap
chr0	36507975	36508587	-	Contig235	no overlap
chr0	36529904	36530381	-	Contig453	no overlap
chr0	36561003	36561289	-	CC00;XX;PP1;048;H01;TL;F	no overlap
chr0	36672161	36672772	+	Contig235	no overlap
chr0	36674598	36675156	-	Contig3577	no overlap
chr0	36705059	36705314	-	CC00;XX;PP1;107;C02;TL;F	no overlap
chr0	36756904	36757524	-	Contig8083	no overlap
chr0	36886388	36886643	-	CC00;XX;PP1;107;C02;TL;F	no overlap
chr0	36894285	36894822	-	CC00;XX;PP1;125;H02;TL;F	no overlap
chr0	37168037	37168438	-	Contig4340	no overlap
chr0	37194026	37194278	-	Contig2248	no overlap
chr0	37239162	37239375	-	Contig1864	no overlap
chr0	37300817	37301072	+	CC00;XX;PP1;107;C02;TL;F	no overlap
chr0	37306998	37307786	+	Contig6991	no overlap
chr0	37405958	37406437	+	CC00;XX;SE4;121;D05;TL;F	no overlap
chr0	37891996	37892711	+	Contig7058	no overlap
chr0	37919320	37919572	+	Contig2248	no overlap
chr0	37933088	37934189	-	Contig2527	no overlap
chr0	37947446	37947701	-	CC00;XX;PP1;107;C02;TL;F	no overlap
chr0	38461244	38461684	+	Contig6367	no overlap
chr0	38494563	38495081	-	CC00;XX;PP1;075;B12;TL;F	no overlap
chr0	38536694	38537245	-	CC00;XX;PP1;010;E08;TL;F	no overlap
chr0	38626315	38626851	+	CC00;XX;PP1;125;H02;TL;F	no overlap
chr0	39195278	39195757	-	CC00;XX;SE4;121;D05;TL;F	no overlap
chr0	39196004	39196220	+	CC00;XX;PP1;086;A05;TL;F	no overlap
chr0	39222869	39223085	+	CC00;XX;PP1;086;A05;TL;F	no overlap
chr0	39224912	39225391	-	CC00;XX;SE4;121;D05;TL;F	no overlap
chr0	39244904	39245393	-	CC00;XX;PP1;077;F02;TL;F	no overlap
chr0	39246084	39246575	+	CC00;XX;PP1;072;B07;TL;F	no overlap
chr0	39348183	39348649	+	CC00;XX;PP1;043;B10;TL;F	no overlap
chr0	39375416	39376173	+	Contig6991	no overlap
chr0	39467220	39467840	-	Contig8083	no overlap
chr0	39489450	39490308	-	Contig2366	no overlap
chr0	39557906	39558158	-	Contig2248	no overlap
chr0	39582330	39582738	+	Contig4340	no overlap
chr0	40031009	40031481	-	CC00;XX;PP1;043;B10;TL;F	no overlap
chr0	40218977	40219768	-	Contig6991	no overlap
chr0	40223499	40224253	-	Contig6991	no overlap
chr0	40225970	40226401	+	CC00;XX;SH3;066;A10;EM;F	sense
chr0	40293719	40294127	-	Contig4340	no overlap
chr0	40327201	40327609	-	Contig4340	no overlap
chr0	40328191	40329028	-	Contig8064	no overlap
chr0	40408863	40409079	-	CC00;XX;PP1;086;A05;TL;F	no overlap
chr0	40414422	40414635	-	Contig1864	no overlap
chr0	40456091	40456305	+	CC00;XX;PP1;086;A05;TL;F	no overlap
chr0	40458188	40458661	-	CC00;XX;SE4;121;D05;TL;F	no overlap
chr0	40458986	40459200	+	CC00;XX;PP1;086;A05;TL;F	no overlap
chr0	40461812	40462026	+	CC00;XX;PP1;086;A05;TL;F	no overlap
chr0	40469790	40470128	+	CC00;XX;PP1;034;A06;TL;F	no overlap
chr0	40720906	40721389	-	CC00;XX;PP1;079;D01;TL;F	no overlap
chr0	41286104	41286963	-	Contig2366	no overlap
chr0	41292862	41293721	-	Contig2366	no overlap
chr0	41299620	41300479	-	Contig2366	no overlap
chr0	41306378	41307237	-	Contig2366	no overlap
chr0	41313136	41313995	-	Contig2366	no overlap
chr0	41319894	41320753	-	Contig2366	no overlap
chr0	41326652	41327511	-	Contig2366	no overlap
chr0	41333410	41334269	-	Contig2366	no overlap
chr0	41340168	41341027	-	Contig2366	no overlap
chr0	41346926	41347785	-	Contig2366	no overlap
chr0	41353684	41354543	-	Contig2366	no overlap
chr0	41360442	41361301	-	Contig2366	no overlap
chr0	41367200	41368059	-	Contig2366	no overlap
chr0	41373958	41374817	-	Contig2366	no overlap
chr0	41429568	41429877	-	CC00;XX;PP1;094;E11;TL;F	no overlap
chr0	41434047	41434513	-	CC00;XX;PP1;044;A02;TL;F	no overlap
chr0	41438343	41438809	+	CC00;XX;PP1;044;A02;TL;F	no overlap
chr0	41442979	41443288	+	CC00;XX;PP1;094;E11;TL;F	no overlap
chr0	41478614	41478989	-	CC00;XX;SH3;007;C09;EM;F	no overlap
chr0	41480729	41481104	+	CC00;XX;SH3;007;C09;EM;F	no overlap
chr0	41562551	41562805	-	CC00;XX;PP1;107;C02;TL;F	no overlap
chr0	41631879	41632287	+	Contig4340	no overlap
chr0	41702317	41702725	+	Contig4340	no overlap
chr0	41704352	41704850	-	CC00;XX;PP1;070;G03;TL;F	no overlap
chr0	42269742	42269957	+	CC00;XX;PP1;086;A05;TL;F	no overlap
chr0	42368266	42368518	-	Contig2248	no overlap
chr0	42485137	42485717	+	CC00;XX;SE3;103;A01;TL;F	no overlap
chr0	42511738	42512597	+	Contig2366	no overlap
chr0	42632726	42633375	-	Contig5724	no overlap
chr0	42633932	42634469	-	CC00;XX;PP1;125;H02;TL;F	no overlap
chr0	42642985	42643522	-	CC00;XX;PP1;125;H02;TL;F	no overlap
chr0	42647461	42647940	+	CC00;XX;SE4;121;D05;TL;F	no overlap
chr0	42686468	42686876	+	Contig4340	no overlap
chr0	42793616	42794493	-	Contig6666	no overlap
chr0	42816604	42816947	+	CC00;XX;PP1;071;F06;TL;F	no overlap
chr0	42973405	42973915	-	CC00;XX;PP1;070;D03;TL;F	no overlap
chr0	42976577	42976829	-	Contig2248	no overlap
chr0	43259347	43260331	-	Contig2615	no overlap
chr0	43478639	43479736	+	Contig2527	no overlap
chr0	43490189	43490404	+	Contig1864	no overlap
chr0	43602263	43602882	+	CC00;XX;EC1;065;E05;EC;F	no overlap
chr0	43616029	43616507	-	CC00;XX;SE4;121;D05;TL;F	no overlap
chr0	43616744	43616958	+	CC00;XX;PP1;086;A05;TL;F	no overlap
chr0	43619587	43619801	+	CC00;XX;PP1;086;A05;TL;F	no overlap
chr0	43925856	43926320	+	CC00;XX;PP1;064;E11;TL;F	no overlap
chr0	43957846	43958286	+	Contig6367	no overlap
chr0	43962416	43962856	+	Contig6367	no overlap
chr0	43966986	43967426	+	Contig6367	no overlap
chr0	43971556	43971996	+	Contig6367	no overlap
chr0	44247691	44248227	-	CC00;XX;PP1;125;H02;TL;F	no overlap
chr0	44275081	44275666	+	CC00;XX;PP1;088;A02;TL;F	no overlap
chr0	44283901	44284156	-	CC00;XX;PP1;107;C02;TL;F	no overlap
chr0	44285253	44285743	-	CC00;XX;PP1;107;G04;TL;F	no overlap
chr0	44793529	44802065	+	Cc00_g05770	sense
chr0	44844529	44845149	-	Contig8083	no overlap
chr0	45001091	45001420	+	CC00;XX;PP1;119;A02;TL;F	no overlap
chr0	45033337	45033745	-	Contig4340	no overlap
chr0	45137943	45138273	+	Contig342	no overlap
chr0	45179429	45179990	+	Contig6497	no overlap
chr0	45204073	45204481	+	Contig4340	no overlap
chr0	45206108	45206606	-	CC00;XX;PP1;070;G03;TL;F	no overlap
chr0	45208883	45209685	-	Contig6343	no overlap
chr0	45217819	45218469	-	Contig5724	no overlap
chr0	45219027	45219564	-	CC00;XX;PP1;125;H02;TL;F	no overlap
chr0	45550996	45551455	-	CC00;XX;PP1;068;D08;TL;F	no overlap
chr0	45608932	45609354	-	CC00;XX;PP1;060;D08;TL;F	no overlap
chr0	45871720	45872128	-	Contig4340	no overlap
chr0	46096997	46097752	-	Contig6991	no overlap
chr0	46108678	46108879	-	CC00;XX;PP1;105;E04;TL;F	no overlap
chr0	46740215	46740436	+	CC00;XX;PP1;119;F10;TL;F	sense
chr0	46748656	46749295	-	Contig1467	sense
chr0	46786278	46786721	+	CC00;XX;PP1;057;F08;TL;F	no overlap
chr0	46909732	46910269	+	CC00;XX;PP1;085;D06;TL;F	no overlap
chr0	46932343	46932598	+	CC00;XX;PP1;107;C02;TL;F	no overlap
chr0	47222389	47222829	+	Contig6367	no overlap
chr0	47235065	47235531	+	CC00;XX;PP1;063;G07;TL;F	no overlap
chr0	47274783	47275428	-	Contig1408	no overlap
chr0	47326064	47326780	+	CC00;XX;EC1;026;E12;EC;F	sense
chr0	47408350	47408772	+	CC00;XX;PP1;060;D08;TL;F	no overlap
chr0	47525371	47526046	-	CC00;XX;PP1;091;H07;TL;F	no overlap
chr0	47568778	47569058	-	CC00;XX;PP1;106;D12;TL;F	no overlap
chr0	47678762	47679014	+	Contig2248	no overlap
chr0	47688180	47688588	+	Contig4340	no overlap
chr0	47693287	47693766	-	CC00;XX;SE4;121;D05;TL;F	no overlap
chr0	47694086	47694301	+	CC00;XX;PP1;086;A05;TL;F	no overlap
chr0	47741339	47742437	+	Contig2527	no overlap
chr0	47758036	47758444	-	Contig4340	no overlap
chr0	47909008	47909474	-	CC00;XX;PP1;068;D08;TL;F	no overlap
chr0	48155250	48155837	-	Contig1710	no overlap
chr0	48385960	48386162	-	CC00;XX;SE3;075;D10;TL;F	no overlap
chr0	48589145	48590246	-	Contig2527	no overlap
chr0	48645236	48645755	+	Contig6255	no overlap
chr0	48648157	48648662	+	Contig6255	no overlap
chr0	48798932	48800030	+	Contig2527	no overlap
chr0	48870211	48870831	+	Contig8083	no overlap
chr0	49082166	49082625	-	CC00;XX;PP1;033;C02;TL;F	no overlap
chr0	49195917	49196351	+	CC00;XX;PP1;116;A12;TL;F	no overlap
chr0	49257226	49257681	-	CC00;XX;EC1;079;B05;EC;F	gene overlap
chr0	49695847	49696390	-	CC00;XX;SE3;058;E12;TL;F	no overlap
chr0	50040938	50041416	+	CC00;XX;SE4;121;D05;TL;F	gene overlap
chr0	50043259	50043473	-	CC00;XX;PP1;086;A05;TL;F	gene overlap
chr0	50043795	50044273	+	CC00;XX;SE4;121;D05;TL;F	gene overlap
chr0	50560393	50561494	-	Contig2527	no overlap
chr0	50618249	50618747	+	CC00;XX;PP1;070;G03;TL;F	no overlap
chr0	50653678	50654086	+	Contig4340	no overlap
chr0	50804150	50804590	-	CC00;XX;PP1;075;H02;TL;F	no overlap
chr0	51079649	51080057	-	Contig4340	no overlap
chr0	51080639	51081476	-	Contig8064	no overlap
chr0	51161388	51161778	+	CC00;XX;PP1;111;D03;TL;F	no overlap
chr0	51387836	51388319	+	CC00;XX;PP1;014;A09;TL;F	no overlap
chr0	51466387	51466923	+	CC00;XX;PP1;125;H02;TL;F	no overlap
chr0	51469999	51470536	+	CC00;XX;PP1;125;H02;TL;F	no overlap
chr0	51471095	51471744	+	Contig5724	no overlap
chr0	51676468	51677222	-	Contig6991	no overlap
chr0	51698067	51698322	+	CC00;XX;PP1;107;C02;TL;F	no overlap
chr0	52000145	52000502	-	Contig5124	no overlap
chr0	52447749	52448846	+	Contig2527	no overlap
chr0	52567101	52567776	-	CC00;XX;PP1;091;H07;TL;F	no overlap
chr0	52814363	52814900	-	CC00;XX;PP1;125;H02;TL;F	no overlap
chr0	52912977	52913404	-	Contig2108	no overlap
chr0	52953485	52954164	-	Contig7971	no overlap
chr0	52962433	52962841	+	Contig4340	no overlap
chr0	53148553	53148874	-	Contig4390	no overlap
chr0	53165010	53165315	-	CC00;XX;PP1;087;H06;TL;F	no overlap
chr0	53246589	53247575	-	Contig2615	no overlap
chr0	53437232	53437706	-	CC00;XX;SE4;121;D05;TL;F	no overlap
chr0	53437950	53438164	+	CC00;XX;PP1;086;A05;TL;F	no overlap
chr0	53442269	53442748	-	CC00;XX;SE4;121;D05;TL;F	no overlap
chr0	53460321	53460961	+	CC00;XX;PP1;093;E04;TL;F	no overlap
chr0	53915722	53916823	-	Contig2527	no overlap
chr0	54106116	54106402	+	CC00;XX;PP1;002;G06;TL;F	no overlap
chr0	54118599	54118885	+	CC00;XX;PP1;002;G06;TL;F	no overlap
chr0	54125987	54126427	+	Contig6367	no overlap
chr0	54153278	54153755	-	Contig453	no overlap
chr0	54337740	54338045	-	CC00;XX;PP1;035;G02;TL;F	no overlap
chr0	54368364	54368611	-	Contig4313	no overlap
chr0	54439096	54439889	+	Contig6991	no overlap
chr0	54453573	54453981	+	Contig4340	no overlap
chr0	54586241	54586706	-	CC00;XX;PP1;028;B08;TL;F	no overlap
chr0	54598695	54598953	+	CC00;XX;PP1;020;F08;TL;F	no overlap
chr0	54701408	54701866	-	CC00;XX;PP1;033;C02;TL;F	no overlap
chr0	54774368	54774847	-	CC00;XX;SE4;121;D05;TL;F	no overlap
chr0	54775168	54775383	+	CC00;XX;PP1;086;A05;TL;F	no overlap
chr0	54971808	54972596	+	Contig6991	no overlap
chr0	55142964	55144065	-	Contig2527	no overlap
chr0	55336557	55336879	+	CC00;XX;PP1;114;B12;TL;F	no overlap
chr0	55561921	55562348	+	CC00;XX;PP1;116;A12;TL;F	no overlap
chr0	55647738	55648081	+	CC00;XX;PP1;071;F06;TL;F	no overlap
chr0	55656442	55656694	-	Contig2248	no overlap
chr0	55685568	55686106	+	CC00;XX;PP1;125;H02;TL;F	no overlap
chr0	55686665	55687306	+	Contig5724	no overlap
chr0	55777149	55777454	-	CC00;XX;PP1;035;G02;TL;F	no overlap
chr0	55872534	55872942	-	Contig4340	no overlap
chr0	55932323	55933081	+	Contig6991	no overlap
chr0	55941276	55941531	+	CC00;XX;PP1;107;C02;TL;F	no overlap
chr0	55963442	55963697	+	CC00;XX;PP1;107;C02;TL;F	no overlap
chr0	55967362	55967614	-	Contig2248	no overlap
chr0	56260194	56260907	+	Contig7058	no overlap
chr0	56289540	56290178	-	Contig7959	no overlap
chr0	56555289	56555810	+	CC00;XX;PP1;020;C10;TL;F	no overlap
chr0	56756948	56757307	-	CC00;XX;PP1;098;C08;TL;F	no overlap
chr0	56802562	56803128	+	Contig6497	no overlap
chr0	56846752	56847183	+	CC00;XX;PP1;116;A12;TL;F	no overlap
chr0	57057973	57058403	-	Contig1615	no overlap
chr0	57094252	57094789	-	CC00;XX;PP1;125;H02;TL;F	no overlap
chr0	57640742	57641454	+	Contig7721	no overlap
chr0	57775313	57775849	+	CC00;XX;PP1;125;H02;TL;F	no overlap
chr0	57804613	57805035	-	CC00;XX;PP1;060;D08;TL;F	no overlap
chr0	57854099	57854589	+	CC00;XX;PP1;077;F02;TL;F	no overlap
chr0	57938425	57938947	+	CC00;XX;PP1;104;D10;TL;F	no overlap
chr0	57943596	57944129	-	Contig3504	no overlap
chr0	58137889	58138297	-	Contig4340	no overlap
chr0	58138879	58139716	-	Contig8064	no overlap
chr0	58159612	58159828	+	CC00;XX;PP1;086;A05;TL;F	no overlap
chr0	58183781	58184535	-	Contig6991	no overlap
chr0	58232658	58232919	+	CC00;XX;LF1;098;D07;TL;F	gene overlap
chr0	58280275	58281064	+	Contig6991	no overlap
chr0	58363831	58364060	-	Contig544	no overlap
chr0	58376823	58377263	+	Contig6367	no overlap
chr0	58538992	58539422	-	Contig1615	no overlap
chr0	58568057	58569154	+	Contig2527	no overlap
chr0	58917063	58917542	-	CC00;XX;SE4;121;D05;TL;F	no overlap
chr0	58917831	58918045	+	CC00;XX;PP1;086;A05;TL;F	no overlap
chr0	59075228	59075637	-	Contig4340	no overlap
chr0	59087417	59087825	-	Contig4340	no overlap
chr0	59088406	59089243	-	Contig8064	no overlap
chr0	59090804	59091303	+	CC00;XX;PP1;037;H08;TL;F	no overlap
chr0	59105550	59105958	-	Contig4340	no overlap
chr0	59460619	59460914	-	CC00;XX;PP1;119;G09;TL;F	no overlap
chr0	59577978	59578480	+	Contig6269	no overlap
chr0	59911779	59912536	+	Contig6991	no overlap
chr0	60158156	60158483	-	Contig7000	no overlap
chr0	60337366	60337902	+	CC00;XX;PP1;125;H02;TL;F	no overlap
chr0	60579986	60580505	-	CC00;XX;PP1;072;D04;TL;F	no overlap
chr0	60583733	60584073	+	CC00;XX;LF1;033;H03;TL;F	no overlap
chr0	60886188	60886439	-	CC00;XX;PP1;107;C02;TL;F	no overlap
chr0	60930618	60931141	+	Contig6255	no overlap
chr0	61124031	61124711	-	CC00;XX;PP1;110;E09;TL;F	no overlap
chr0	61130747	61131285	+	CC00;XX;PP1;125;H02;TL;F	no overlap
chr0	61200147	61200574	-	Contig2108	no overlap
chr0	61299824	61300578	-	Contig6991	no overlap
chr0	61316499	61316939	-	Contig6367	no overlap
chr0	61505324	61506183	+	Contig2366	no overlap
chr0	61585415	61586206	-	Contig6991	no overlap
chr0	61624249	61624961	-	CC00;XX;SE3;117;H06;TL;F	no overlap
chr0	61656067	61656558	+	CC00;XX;PP1;072;B07;TL;F	no overlap
chr0	61665570	61665978	+	Contig4340	no overlap
chr0	61771157	61772016	-	Contig2366	no overlap
chr0	61782858	61783478	+	Contig8083	no overlap
chr0	61792139	61792896	+	Contig6991	no overlap
chr0	61802907	61803744	+	Contig8064	no overlap
chr0	61804325	61804733	+	Contig4340	no overlap
chr0	61959081	61959695	-	Cc00_g07610	sense
chr0	61964049	61964581	+	Contig1199	no overlap
chr0	61972466	61973000	-	Contig1199	no overlap
chr0	61973077	61973785	-	CC00;XX;SE4;114;A08;TL;F	no overlap
chr0	61977588	61978293	+	CC00;XX;SE4;114;A08;TL;F	sense
chr0	61978370	61978903	+	Contig1199	no overlap
chr0	61978855	61979551	+	Contig4328	no overlap
chr0	62446866	62447274	+	Contig4340	no overlap
chr0	62494611	62495128	+	CC00;XX;PP1;075;B12;TL;F	no overlap
chr0	62584483	62584697	+	CC00;XX;PP1;086;A05;TL;F	no overlap
chr0	62911271	62911732	-	CC00;XX;PP1;033;B05;TL;F	no overlap
chr0	62919507	62919778	+	Contig2990	no overlap
chr0	62978370	62979163	+	Contig6991	no overlap
chr0	63122239	63122996	+	Contig6991	no overlap
chr0	63143879	63144367	-	CC00;XX;PP1;072;B07;TL;F	no overlap
chr0	63355091	63355498	+	Contig4340	gene overlap
chr0	63390246	63390501	-	CC00;XX;PP1;107;C02;TL;F	no overlap
chr0	63408072	63408480	+	Contig4340	no overlap
chr0	63435834	63436242	+	Contig4340	no overlap
chr0	63437869	63438367	-	CC00;XX;PP1;070;G03;TL;F	no overlap
chr0	63455730	63456138	+	Contig4340	no overlap
chr0	63517847	63518255	-	Contig4340	no overlap
chr0	63519904	63520177	-	Contig2990	no overlap
chr0	63535528	63536629	-	Contig2527	no overlap
chr0	63651429	63652415	-	Contig2615	no overlap
chr0	63725799	63726207	+	Contig4340	no overlap
chr0	63747542	63747950	-	Contig4340	no overlap
chr0	63867282	63867840	-	Contig3577	no overlap
chr0	63869891	63870449	-	Contig3577	no overlap
chr0	63873298	63874398	-	Contig2527	no overlap
chr0	63919693	63920052	+	CC00;XX;PP1;098;C08;TL;F	no overlap
chr0	63921052	63921506	-	Contig1768	no overlap
chr0	63922238	63922597	+	CC00;XX;PP1;098;C08;TL;F	no overlap
chr0	63923597	63924051	-	Contig1768	no overlap
chr0	63924783	63925142	+	CC00;XX;PP1;098;C08;TL;F	no overlap
chr0	63926142	63926596	-	Contig1768	no overlap
chr0	63927328	63927687	+	CC00;XX;PP1;098;C08;TL;F	no overlap
chr0	63930415	63930934	-	Contig6255	no overlap
chr0	64108855	64109107	+	Contig2248	no overlap
chr0	64132996	64133508	+	Contig7912	no overlap
chr0	64203797	64204205	-	Contig4340	no overlap
chr0	64381618	64381863	-	CC00;XX;PP1;060;A11;TL;F	no overlap
chr0	64409978	64410515	-	CC00;XX;PP1;125;H02;TL;F	no overlap
chr0	64541030	64541823	+	Contig6991	no overlap
chr0	64828283	64829041	+	Contig6991	no overlap
chr0	64833025	64833673	+	Contig5724	no overlap
chr0	64932957	64933432	+	CC00;XX;PP1;061;H03;TL;F	no overlap
chr0	64985286	64985709	+	CC00;XX;PP1;031;G12;TL;F	no overlap
chr0	64994828	64995079	-	CC00;XX;PP1;041;E11;TL;F	no overlap
chr0	65084743	65085497	-	Contig6991	no overlap
chr0	65324776	65325396	+	Contig8083	no overlap
chr0	65334337	65334745	-	Contig4340	no overlap
chr0	65388383	65389141	+	Contig6991	no overlap
chr0	65581970	65582590	-	Contig8083	no overlap
chr0	66023229	66023572	-	CC00;XX;PP1;071;F06;TL;F	no overlap
chr0	66057598	66058006	-	Contig4340	no overlap
chr0	66167213	66167486	+	Contig2990	no overlap
chr0	66193658	66194136	-	Contig5729	no overlap
chr0	66226932	66227167	+	Contig3843	no overlap
chr0	66232912	66233352	+	Contig6367	no overlap
chr0	66447762	66448382	-	Contig8083	antisense
chr0	66451085	66451705	-	Contig8083	no overlap
chr0	66454408	66455028	-	Contig8083	no overlap
chr0	66819335	66820189	+	Contig2366	no overlap
chr0	66826303	66827162	+	Contig2366	no overlap
chr0	67184649	67185089	-	Contig6367	no overlap
chr0	67358363	67359464	-	Contig2527	no overlap
chr0	67432004	67432624	-	Contig8083	no overlap
chr0	67621402	67622055	+	Contig7271	no overlap
chr0	67622117	67622567	-	CC00;XX;PP1;071;C08;TL;F	no overlap
chr0	67624201	67624854	+	Contig7271	no overlap
chr0	67689639	67690079	+	Contig6367	no overlap
chr0	67696224	67697321	+	Contig2527	no overlap
chr0	67709600	67710312	-	Contig7058	no overlap
chr0	67844493	67844962	-	CC00;XX;PP1;061;D03;TL;F	no overlap
chr0	67919637	67920129	-	CC00;XX;PP1;072;B07;TL;F	no overlap
chr0	68026532	68027005	-	CC00;XX;PP1;059;F03;TL;F	no overlap
chr0	68531290	68531570	-	CC00;XX;SH1;001;A01;EF;F	gene overlap
chr0	68571340	68572133	+	Contig6991	no overlap
chr0	68637921	68638457	+	CC00;XX;PP1;125;H02;TL;F	no overlap
chr0	68639015	68639664	+	Contig5724	no overlap
chr0	68885296	68886088	-	Contig6991	no overlap
chr0	69055448	69055986	-	CC00;XX;PP1;125;H02;TL;F	no overlap
chr0	69069986	69070202	-	CC00;XX;PP1;086;A05;TL;F	no overlap
chr0	69204465	69204942	+	CC00;XX;PP1;042;E12;TL;F	no overlap
chr0	69425593	69426001	-	Contig4340	no overlap
chr0	69560321	69560558	+	Contig1203	sense
chr0	69706663	69707283	-	Contig8083	no overlap
chr0	69841112	69841650	+	CC00;XX;PP1;125;H02;TL;F	no overlap
chr0	69898141	69898728	+	Contig1710	no overlap
chr0	69981318	69981938	-	Contig8083	no overlap
chr0	70087279	70088071	-	Contig6991	no overlap
chr0	70221872	70222628	-	Contig6991	no overlap
chr0	70240267	70241060	-	Contig6991	no overlap
chr0	70437581	70437989	+	Contig4340	no overlap
chr0	70449239	70449661	-	CC00;XX;PP1;039;C10;TL;F	no overlap
chr0	70502552	70502992	+	Contig6367	no overlap
chr0	70507122	70507562	+	Contig6367	no overlap
chr0	70998489	70999587	+	Contig2527	no overlap
chr0	71142834	71143934	-	Contig2527	no overlap
chr0	71232258	71232603	-	CC00;XX;PP1;096;C06;TL;F	gene overlap
chr0	71389464	71389978	-	CC00;XX;EC1;054;D06;EC;F	gene overlap
chr0	71398876	71399415	-	CC00;XX;PP1;125;H02;TL;F	no overlap
chr0	71425180	71425738	-	Contig3577	no overlap
chr0	71431864	71432169	-	CC00;XX;PP1;083;D05;TL;F	no overlap
chr0	71514003	71515104	-	Contig2527	no overlap
chr0	71615822	71616230	-	Contig4340	no overlap
chr0	71665919	71666341	-	Contig1285	no overlap
chr0	71675628	71675880	-	Contig2248	no overlap
chr0	71678813	71679065	-	Contig2248	no overlap
chr0	72068678	72069180	+	Contig6255	no overlap
chr0	72075871	72076333	+	CC00;XX;PP1;046;E02;TL;F	no overlap
chr0	72082553	72083236	-	CC00;XX;PP1;096;D10;TL;F	no overlap
chr0	72092404	72092684	+	CC00;XX;PP1;106;D12;TL;F	no overlap
chr0	72167475	72167730	+	CC00;XX;PP1;107;C02;TL;F	no overlap
chr0	72221181	72221607	+	CC00;XX;PP1;033;C08;TL;F	no overlap
chr0	72381618	72382238	-	Contig8083	no overlap
chr0	72385322	72385629	+	CC00;XX;PP1;087;H06;TL;F	no overlap
chr0	72499524	72499806	+	CC00;XX;PP1;079;A07;TL;F	no overlap
chr0	72603214	72603622	-	Contig4340	no overlap
chr0	72808780	72809035	-	CC00;XX;PP1;107;C02;TL;F	no overlap
chr0	72860889	72861297	+	Contig4340	no overlap
chr0	72862924	72863422	-	CC00;XX;PP1;070;G03;TL;F	no overlap
chr0	72974146	72974707	+	Contig6497	no overlap
chr0	73105706	73106498	+	Contig6991	no overlap
chr0	73147458	73148123	-	CC00;XX;SE4;107;B02;TL;F	no overlap
chr0	73165627	73166164	-	CC00;XX;PP1;125;H02;TL;F	no overlap
chr0	73296822	73297472	-	CC00;XX;PP1;093;A11;TL;F	no overlap
chr0	73298653	73299290	-	CC00;XX;PP1;093;A11;TL;F	no overlap
chr0	73321620	73322070	+	CC00;XX;PP1;071;C08;TL;F	no overlap
chr0	73322132	73322785	-	Contig7271	no overlap
chr0	73324419	73324869	+	CC00;XX;PP1;071;C08;TL;F	no overlap
chr0	73324931	73325584	-	Contig7271	no overlap
chr0	73327218	73327668	+	CC00;XX;PP1;071;C08;TL;F	no overlap
chr0	73327730	73328383	-	Contig7271	no overlap
chr0	73330017	73330467	+	CC00;XX;PP1;071;C08;TL;F	no overlap
chr0	73330529	73331182	-	Contig7271	no overlap
chr0	73332816	73333266	+	CC00;XX;PP1;071;C08;TL;F	no overlap
chr0	73333328	73333981	-	Contig7271	no overlap
chr0	73335615	73336065	+	CC00;XX;PP1;071;C08;TL;F	no overlap
chr0	73336127	73336780	-	Contig7271	no overlap
chr0	73338414	73338864	+	CC00;XX;PP1;071;C08;TL;F	no overlap
chr0	73338926	73339579	-	Contig7271	no overlap
chr0	73341213	73341663	+	CC00;XX;PP1;071;C08;TL;F	no overlap
chr0	73341725	73342378	-	Contig7271	no overlap
chr0	73344012	73344462	+	CC00;XX;PP1;071;C08;TL;F	no overlap
chr0	73344524	73345177	-	Contig7271	no overlap
chr0	73346811	73347261	+	CC00;XX;PP1;071;C08;TL;F	no overlap
chr0	73347323	73347976	-	Contig7271	no overlap
chr0	73349610	73350060	+	CC00;XX;PP1;071;C08;TL;F	no overlap
chr0	73350122	73350775	-	Contig7271	no overlap
chr0	73352409	73352859	+	CC00;XX;PP1;071;C08;TL;F	no overlap
chr0	73352921	73353574	-	Contig7271	no overlap
chr0	73355208	73355658	+	CC00;XX;PP1;071;C08;TL;F	no overlap
chr0	73355720	73356373	-	Contig7271	no overlap
chr0	73358007	73358457	+	CC00;XX;PP1;071;C08;TL;F	no overlap
chr0	73358519	73359172	-	Contig7271	no overlap
chr0	73360806	73361256	+	CC00;XX;PP1;071;C08;TL;F	no overlap
chr0	73361318	73361971	-	Contig7271	no overlap
chr0	73363605	73364055	+	CC00;XX;PP1;071;C08;TL;F	no overlap
chr0	73364117	73364770	-	Contig7271	no overlap
chr0	73366404	73366854	+	CC00;XX;PP1;071;C08;TL;F	no overlap
chr0	73366916	73367569	-	Contig7271	no overlap
chr0	73369203	73369653	+	CC00;XX;PP1;071;C08;TL;F	no overlap
chr0	73369715	73370368	-	Contig7271	no overlap
chr0	73372002	73372452	+	CC00;XX;PP1;071;C08;TL;F	no overlap
chr0	73372514	73373167	-	Contig7271	no overlap
chr0	73374801	73375251	+	CC00;XX;PP1;071;C08;TL;F	no overlap
chr0	73375313	73375966	-	Contig7271	no overlap
chr0	73377600	73378050	+	CC00;XX;PP1;071;C08;TL;F	no overlap
chr0	73378112	73378765	-	Contig7271	no overlap
chr0	73380399	73380849	+	CC00;XX;PP1;071;C08;TL;F	no overlap
chr0	73380911	73381564	-	Contig7271	no overlap
chr0	73383198	73383648	+	CC00;XX;PP1;071;C08;TL;F	no overlap
chr0	73383710	73384363	-	Contig7271	no overlap
chr0	73385997	73386447	+	CC00;XX;PP1;071;C08;TL;F	no overlap
chr0	73386509	73387162	-	Contig7271	no overlap
chr0	73388796	73389246	+	CC00;XX;PP1;071;C08;TL;F	no overlap
chr0	73389308	73389961	-	Contig7271	no overlap
chr0	73391595	73392045	+	CC00;XX;PP1;071;C08;TL;F	no overlap
chr0	73392107	73392760	-	Contig7271	no overlap
chr0	73394394	73394844	+	CC00;XX;PP1;071;C08;TL;F	no overlap
chr0	73394906	73395559	-	Contig7271	no overlap
chr0	73397193	73397643	+	CC00;XX;PP1;071;C08;TL;F	no overlap
chr0	73397705	73398358	-	Contig7271	no overlap
chr0	73399992	73400442	+	CC00;XX;PP1;071;C08;TL;F	no overlap
chr0	73400504	73401157	-	Contig7271	no overlap
chr0	73435108	73435329	-	CC00;XX;PP1;060;E03;TL;F	no overlap
chr0	73464751	73465735	+	Contig2615	no overlap
chr0	73500228	73500765	+	CC00;XX;PP1;125;H02;TL;F	no overlap
chr0	73521179	73521647	-	CC00;XX;PP1;061;D03;TL;F	no overlap
chr0	73531417	73532514	+	Contig2527	no overlap
chr0	73535115	73536213	+	Contig2527	no overlap
chr0	73538814	73539912	+	Contig2527	no overlap
chr0	73615603	73616357	-	Contig6991	no overlap
chr0	73683932	73685029	+	Contig2527	no overlap
chr0	73774098	73774588	+	CC00;XX;PP1;077;A01;TL;F	no overlap
chr0	73799987	73800395	-	Contig4340	no overlap
chr0	73964629	73965149	-	CC00;XX;PP1;104;D10;TL;F	no overlap
chr0	73969778	73970298	-	CC00;XX;PP1;104;D10;TL;F	no overlap
chr0	74101009	74101352	-	CC00;XX;PP1;071;F06;TL;F	no overlap
chr0	74102198	74102606	+	Contig4340	no overlap
chr0	74104233	74104731	-	CC00;XX;PP1;070;G03;TL;F	no overlap
chr0	74152845	74153942	+	Contig2527	no overlap
chr0	74183609	74184086	+	CC00;XX;PP1;042;E12;TL;F	no overlap
chr0	74328626	74329383	+	Contig6991	no overlap
chr0	74482603	74483315	-	Contig7058	no overlap
chr0	74490391	74490904	+	Contig1248	no overlap
chr0	74492072	74492784	-	Contig7058	no overlap
chr0	74554581	74555118	-	CC00;XX;PP1;125;H02;TL;F	no overlap
chr0	74557213	74557589	-	CC00;XX;PP1;020;G11;TL;F	no overlap
chr0	74706082	74706296	-	CC00;XX;PP1;086;A05;TL;F	no overlap
chr0	74706566	74707045	+	CC00;XX;SE4;121;D05;TL;F	no overlap
chr0	74874446	74874984	+	CC00;XX;PP1;125;H02;TL;F	no overlap
chr0	74896257	74896585	+	CC00;XX;PP1;119;D05;TL;F	no overlap
chr0	75064098	75064580	+	CC00;XX;PP1;105;H03;TL;F	no overlap
chr0	75258616	75259227	-	Contig235	no overlap
chr0	75326150	75326711	+	Contig6497	no overlap
chr0	75385177	75385788	+	Contig235	no overlap
chr0	75573579	75574190	+	Contig235	no overlap
chr0	75619192	75619657	+	CC00;XX;SE3;010;C04;TL;F	gene overlap
chr0	75899465	75899720	+	CC00;XX;PP1;107;C02;TL;F	no overlap
chr0	76074351	76075338	+	Contig2615	no overlap
chr0	76124374	76124717	-	CC00;XX;PP1;071;F06;TL;F	no overlap
chr0	76127243	76127762	-	Contig6255	no overlap
chr0	76146515	76147307	-	Contig6991	no overlap
chr0	76268348	76268756	-	Contig4340	no overlap
chr0	76285662	76285917	-	CC00;XX;PP1;107;C02;TL;F	no overlap
chr0	76396614	76397172	+	Contig3577	no overlap
chr0	76402805	76403363	+	Contig3577	no overlap
chr0	76443849	76444257	+	Contig4340	no overlap
chr0	76660109	76660673	-	CC00;XX;LF1;033;E12;TL;F	gene overlap
chr0	76765815	76766067	-	Contig2248	no overlap
chr0	76773535	76773947	-	CC00;XX;PP1;107;E07;TL;F	no overlap
chr0	77035645	77036132	+	CC00;XX;PP1;072;B07;TL;F	no overlap
chr0	77077296	77077854	+	Contig3577	no overlap
chr0	77121191	77121621	+	Contig1615	no overlap
chr0	77273835	77274301	+	CC00;XX;SE4;006;A06;TL;F	sense
chr0	77306716	77307035	-	Contig1535	no overlap
chr0	77396608	77397070	+	Contig5739	no overlap
chr0	77423841	77424310	-	CC00;XX;PP1;061;D03;TL;F	no overlap
chr0	77602722	77603065	+	CC00;XX;PP1;071;F06;TL;F	no overlap
chr0	77845350	77845871	-	CC00;XX;PP1;020;E08;TL;F	no overlap
chr0	77849146	77849613	-	CC00;XX;PP1;063;G07;TL;F	no overlap
chr0	78026857	78027112	+	CC00;XX;PP1;107;C02;TL;F	no overlap
chr0	78322646	78323438	-	Contig6991	no overlap
chr0	78638149	78638404	-	CC00;XX;PP1;107;C02;TL;F	no overlap
chr0	78745299	78745650	+	Contig1542	no overlap
chr0	78988436	78988964	-	CC00;XX;PP1;104;D10;TL;F	no overlap
chr0	78993554	78994076	-	CC00;XX;PP1;104;D10;TL;F	no overlap
chr0	79093037	79093380	-	CC00;XX;PP1;071;F06;TL;F	no overlap
chr0	79196123	79196603	-	Contig4488	no overlap
chr0	79220004	79220483	-	Contig4488	no overlap
chr0	79268563	79269009	+	CC00;XX;PP1;078;B11;TL;F	no overlap
chr0	79327134	79327596	+	CC00;XX;SE3;011;B07;TL;F	no overlap
chr0	79457759	79458227	+	CC00;XX;PP1;063;G07;TL;F	no overlap
chr0	79460266	79460731	+	CC00;XX;PP1;063;G07;TL;F	no overlap
chr0	79509013	79509652	+	Contig7959	no overlap
chr0	79645766	79646014	-	Contig1287	no overlap
chr0	79646112	79646400	-	Cc00_g09170	sense
chr0	79766942	79767420	+	CC00;XX;PP1;042;E12;TL;F	no overlap
chr0	79811071	79811535	+	CC00;XX;SE1;022;H04;TL;F	no overlap
chr0	79869550	79870305	-	Contig6991	no overlap
chr0	79922373	79922794	-	CC00;XX;PP1;060;D08;TL;F	no overlap
chr0	80051704	80052688	-	Contig2615	no overlap
chr0	80132444	80132699	-	CC00;XX;PP1;107;C02;TL;F	no overlap
chr0	80400279	80400761	+	Contig6926	gene overlap
chr0	80479162	80479416	-	CC00;XX;PP1;107;C02;TL;F	no overlap
chr0	80536528	80537007	+	CC00;XX;SE4;121;D05;TL;F	no overlap
chr0	80538800	80539016	-	CC00;XX;PP1;086;A05;TL;F	no overlap
chr0	80654696	80655117	+	CC00;XX;PP1;039;C10;TL;F	no overlap
chr0	80711955	80712424	+	CC00;XX;PP1;061;D03;TL;F	no overlap
chr0	80798016	80798438	+	CC00;XX;PP1;039;C10;TL;F	no overlap
chr0	80885979	80886387	+	Contig4340	no overlap
chr0	80936018	80936296	-	CC00;XX;PP1;106;D12;TL;F	no overlap
chr0	81016155	81016692	-	CC00;XX;PP1;125;H02;TL;F	no overlap
chr0	81057627	81058213	-	CC00;XX;PP1;088;A02;TL;F	no overlap
chr0	81067747	81068267	+	CC00;XX;PP1;020;C10;TL;F	no overlap
chr0	81136581	81137021	+	Contig6367	no overlap
chr0	81294313	81294716	+	CC00;XX;PP1;073;D03;TL;F	no overlap
chr0	81379612	81380061	-	CC00;XX;PP1;028;B08;TL;F	no overlap
chr0	81418477	81419018	-	CC00;XX;PP1;090;F07;TL;F	no overlap
chr0	81419122	81419588	-	CC00;XX;PP1;047;F07;TL;F	no overlap
chr0	81424141	81424770	-	Contig3269	no overlap
chr0	81427585	81428068	+	CC00;XX;SE1;039;E04;TL;F	no overlap
chr0	81455359	81456155	-	Contig2345	no overlap
chr0	81498497	81499008	+	CC00;XX;PP1;019;H02;TL;F	no overlap
chr0	81531256	81531508	+	Contig2248	no overlap
chr0	81562011	81562263	-	Contig2248	no overlap
chr0	81683954	81684405	-	CC00;XX;PP1;126;D04;TL;F	no overlap
chr0	81734954	81735206	+	Contig2248	no overlap
chr0	81985694	81986347	-	Contig7271	no overlap
chr0	81987981	81988431	+	CC00;XX;PP1;071;C08;TL;F	no overlap
chr0	81988493	81989146	-	Contig7271	no overlap
chr0	81990780	81991230	+	CC00;XX;PP1;071;C08;TL;F	no overlap
chr0	81991292	81991945	-	Contig7271	no overlap
chr0	82151820	82152469	-	CC00;XX;PP1;093;A11;TL;F	no overlap
chr0	82216270	82217367	+	Contig2527	no overlap
chr0	82354580	82354832	-	Contig2248	no overlap
chr0	82416712	82417812	-	Contig2527	no overlap
chr0	82501677	82502028	+	Cc00_g09690	sense
chr0	82742288	82742778	-	CC00;XX;PP1;107;G04;TL;F	no overlap
chr0	82763815	82764913	+	Contig2527	no overlap
chr0	82793907	82794389	+	CC00;XX;PP1;107;G04;TL;F	no overlap
chr0	82823765	82824417	+	Contig7271	no overlap
chr0	82824479	82824928	-	CC00;XX;PP1;071;C08;TL;F	no overlap
chr0	83005198	83006299	-	Contig2527	no overlap
chr0	83325826	83326384	+	Contig3577	no overlap
chr0	83329642	83330517	+	Contig6666	no overlap
chr0	83527256	83527511	-	CC00;XX;PP1;107;C02;TL;F	no overlap
chr0	83620073	83620328	+	CC00;XX;PP1;107;C02;TL;F	no overlap
chr0	83621959	83622420	-	CC00;XX;PP1;065;D08;TL;F	no overlap
chr0	83624722	83625242	-	CC00;XX;PP1;104;D10;TL;F	no overlap
chr0	83635228	83635440	+	Contig1864	no overlap
chr0	83640572	83641093	-	CC00;XX;PP1;104;D10;TL;F	no overlap
chr0	83854949	83855206	-	CC00;XX;PP1;107;C02;TL;F	no overlap
chr0	83872050	83872807	+	Contig6991	no overlap
chr0	83901274	83901529	-	CC00;XX;PP1;107;C02;TL;F	no overlap
chr0	83909583	83909824	-	CC00;XX;PP1;107;C02;TL;F	no overlap
chr0	84003848	84004104	+	CC00;XX;PP1;107;C02;TL;F	no overlap
chr0	84198816	84199302	+	CC00;XX;PP1;107;C08;TL;F	no overlap
chr0	84461209	84461483	+	CC00;XX;PP1;072;B09;TL;F	no overlap
chr0	84487663	84487937	-	CC00;XX;PP1;072;B09;TL;F	no overlap
chr0	84525268	84525613	+	CC00;XX;PP1;034;A06;TL;F	no overlap
chr0	84861110	84861518	-	Contig4340	no overlap
chr0	84879257	84880043	-	Contig6991	no overlap
chr0	84903453	84903861	-	Contig4340	no overlap
chr0	84904442	84905279	-	Contig8064	no overlap
chr0	84921856	84922477	-	Contig8083	no overlap
chr0	84925180	84925800	-	Contig8083	no overlap
chr0	84928503	84929123	-	Contig8083	no overlap
chr0	85091632	85092219	-	Contig1710	no overlap
chr0	85151362	85151872	+	Contig6193	no overlap
chr0	85152276	85152716	-	Contig6367	no overlap
chr0	85292034	85292520	+	CC00;XX;PP1;077;F02;TL;F	no overlap
chr0	85293570	85293786	+	CC00;XX;PP1;086;A05;TL;F	no overlap
chr0	85295613	85296092	-	CC00;XX;SE4;121;D05;TL;F	no overlap
chr0	85296351	85296566	+	CC00;XX;PP1;086;A05;TL;F	no overlap
chr0	85413033	85413497	+	CC00;XX;PP1;068;D08;TL;F	no overlap
chr0	85473446	85474020	+	Contig187	sense
chr0	85582222	85582555	-	Contig2974	no overlap
chr0	85676082	85676754	+	CC00;XX;PP1;088;A04;TL;F	no overlap
chr0	85718437	85718678	+	CC00;XX;PP1;105;C12;TL;F	no overlap
chr0	85786946	85787404	+	Contig4488	no overlap
chr0	85928157	85928674	+	CC00;XX;PP1;075;B12;TL;F	no overlap
chr0	86174990	86175509	-	Contig6255	no overlap
chr0	86276548	86277262	+	CC00;XX;SE3;117;H06;TL;F	no overlap
chr0	86309991	86310220	-	CC00;XX;PP1;119;G08;TL;F	no overlap
chr0	86463421	86463676	+	CC00;XX;PP1;107;C02;TL;F	no overlap
chr0	86503878	86504414	+	CC00;XX;PP1;125;H02;TL;F	no overlap
chr0	86665950	86666460	+	Contig6193	no overlap
chr0	86666864	86667304	-	Contig6367	no overlap
chr0	86693873	86694344	+	CC00;XX;PP1;044;E07;TL;F	no overlap
chr0	86859376	86859936	+	Contig6497	no overlap
chr0	86916389	86916641	+	Contig2248	no overlap
chr0	86919054	86919521	+	CC00;XX;PP1;051;D02;TL;F	no overlap
chr0	86974869	86975325	-	Contig7312	sense
chr0	87122128	87122400	+	CC00;XX;PP1;104;B10;TL;F	no overlap
chr0	87174028	87174238	+	CC00;XX;PP1;105;E04;TL;F	no overlap
chr0	87344130	87344608	-	CC00;XX;PP1;042;E12;TL;F	no overlap
chr0	87453836	87454088	-	Contig2248	no overlap
chr0	87623487	87623895	-	Contig4340	no overlap
chr0	87631481	87631979	+	CC00;XX;PP1;070;G03;TL;F	no overlap
chr0	87743046	87743253	+	CC00;XX;PP1;047;E03;TL;F	sense
chr0	87784534	87784859	+	CC00;XX;PP1;119;D05;TL;F	no overlap
chr0	87871138	87871410	+	Contig2990	no overlap
chr0	88078040	88079141	-	Contig2527	no overlap
chr0	88175030	88175249	-	CC00;XX;PP1;047;H07;TL;F	no overlap
chr0	88195386	88196006	+	Contig8083	no overlap
chr0	88198709	88199329	+	Contig8083	no overlap
chr0	88220146	88220766	-	Contig8083	no overlap
chr0	88223469	88224089	-	Contig8083	no overlap
chr0	88240003	88241104	-	Contig2527	no overlap
chr0	88418444	88418912	-	CC00;XX;PP1;050;H03;TL;F	no overlap
chr0	88444848	88445316	-	CC00;XX;PP1;050;H03;TL;F	no overlap
chr0	88938729	88939183	+	Contig1768	no overlap
chr0	88940183	88940542	-	CC00;XX;PP1;098;C08;TL;F	no overlap
chr0	89174467	89175226	+	Contig6991	no overlap
chr0	89282042	89282679	-	Contig8059	no overlap
chr0	89541985	89542635	-	CC00;XX;SH3;013;B05;EM;F	no overlap
chr0	89669146	89669611	-	CC00;XX;PP1;068;D08;TL;F	no overlap
chr0	89681170	89681635	-	CC00;XX;PP1;068;D08;TL;F	no overlap
chr0	89694247	89694687	+	Contig6367	no overlap
chr0	89781190	89782288	+	Contig2527	no overlap
chr0	89829354	89830265	-	Contig1023	no overlap
chr0	89963326	89964185	+	Contig2366	no overlap
chr0	90069762	90070070	+	CC00;XX;PP1;065;G12;TL;F	no overlap
chr0	90489778	90490206	+	CC00;XX;PP1;033;C08;TL;F	no overlap
chr0	90505444	90505982	+	CC00;XX;PP1;125;H02;TL;F	no overlap
chr0	90792363	90792840	+	CC00;XX;PP1;042;E12;TL;F	no overlap
chr0	90907466	90907952	+	CC00;XX;PP1;096;C03;TL;F	no overlap
chr0	90958952	90959545	-	CC00;XX;PP1;100;B07;TL;F	no overlap
chr0	90989594	90990059	+	CC00;XX;PP1;028;B08;TL;F	no overlap
chr0	91100325	91100765	+	Contig6367	no overlap
chr0	91172114	91173211	+	Contig2527	no overlap
chr0	91211256	91211518	-	CC00;XX;PP1;099;B10;TL;F	no overlap
chr0	91279722	91280560	+	Contig7359	no overlap
chr0	91341534	91342035	+	CC00;XX;PP1;074;H11;TL;F	no overlap
chr0	91541352	91541760	-	Contig4340	no overlap
chr0	91542341	91543178	-	Contig8064	no overlap
chr0	91609647	91610310	-	CC00;XX;PP1;113;G08;TL;F	no overlap
chr0	91611099	91612142	-	Contig3868	no overlap
chr0	91630360	91630572	-	Contig1864	no overlap
chr0	91660061	91661159	+	Contig2527	no overlap
chr0	91686860	91687279	+	Contig1979	no overlap
chr0	91739495	91740150	-	Contig6383	no overlap
chr0	91827491	91828203	+	Contig7058	no overlap
chr0	91829370	91829884	-	Contig1248	no overlap
chr0	91836877	91837415	+	CC00;XX;PP1;125;H02;TL;F	no overlap
chr0	91838844	91839358	-	Contig1248	no overlap
chr0	91845814	91846222	-	Contig4340	no overlap
chr0	91846804	91847641	-	Contig8064	no overlap
chr0	91874530	91874743	+	CC00;XX;PP1;053;H10;TL;G	no overlap
chr0	91961623	91962089	-	CC00;XX;PP1;063;G07;TL;F	no overlap
chr0	91975082	91975605	+	CC00;XX;PP1;020;C06;TL;F	no overlap
chr0	92013894	92014143	+	CC00;XX;PP1;119;H03;TL;F	no overlap
chr0	92165475	92165934	+	CC00;XX;PP1;068;D08;TL;F	no overlap
chr0	92173159	92173618	-	CC00;XX;PP1;033;C02;TL;F	no overlap
chr0	92191419	92192067	-	Contig5724	no overlap
chr0	92235698	92236362	-	CC00;XX;SH3;015;E03;EM;F	no overlap
chr0	92391576	92391984	+	Contig4340	no overlap
chr0	92498698	92498914	+	CC00;XX;PP1;047;H07;TL;F	no overlap
chr0	92627026	92627512	+	CC00;XX;PP1;096;C03;TL;F	no overlap
chr0	92644730	92645197	+	CC00;XX;PP1;068;A10;TL;F	no overlap
chr0	92784572	92784786	-	CC00;XX;PP1;017;F02;TL;F	no overlap
chr0	92945542	92946071	+	Contig2447	no overlap
chr0	93369940	93370269	-	Contig342	no overlap
chr0	93439117	93440230	-	Contig8129	no overlap
chr0	93530685	93531160	+	Contig4488	no overlap
chr0	93533009	93534109	-	Contig2527	no overlap
chr0	93699714	93700087	+	CC00;XX;PP1;034;C09;TL;F	no overlap
chr0	93752666	93753286	-	Contig8083	no overlap
chr0	93799348	93799686	+	CC00;XX;LF1;033;H03;TL;F	no overlap
chr0	93977085	93977496	-	CC00;XX;PP1;031;F03;TL;F	no overlap
chr0	94057131	94058228	+	Contig2527	no overlap
chr0	94272138	94272477	-	CC00;XX;PP1;106;H04;TL;F	no overlap
chr0	94383802	94384056	+	CC00;XX;PP1;107;C02;TL;F	no overlap
chr0	94391586	94391841	+	CC00;XX;PP1;107;C02;TL;F	no overlap
chr0	94497035	94497250	+	CC00;XX;PP1;047;H07;TL;F	no overlap
chr0	94526327	94526579	-	Contig2248	no overlap
chr0	94553888	94554747	-	Contig2366	no overlap
chr0	94834226	94835096	+	Contig3920	antisense
chr0	94890511	94890996	-	CC00;XX;PP1;107;G04;TL;F	no overlap
chr0	94913791	94914007	+	Contig1864	no overlap
chr0	94962764	94963172	+	Contig4340	no overlap
chr0	95051415	95052207	-	Contig6991	no overlap
chr0	95061767	95062194	-	Contig2108	no overlap
chr0	95100360	95100877	+	CC00;XX;PP1;075;B12;TL;F	no overlap
chr0	95102408	95103509	-	Contig2527	no overlap
chr0	95108170	95108504	+	CC00;XX;PP1;084;D01;TL;F	sense
chr0	95118192	95118408	-	CC00;XX;PP1;086;A05;TL;F	no overlap
chr0	95131540	95132061	+	CC00;XX;PP1;020;C06;TL;F	no overlap
chr0	95256747	95257060	+	CC00;XX;PP1;119;H04;TL;F	no overlap
chr0	95500344	95500566	+	CC00;XX;EC1;007;C01;EC;F	sense
chr0	95501976	95502471	+	CC00;XX;SE4;002;C09;TL;F	sense
chr0	95612115	95612580	-	CC00;XX;SE3;010;C04;TL;F	gene overlap
chr0	95752411	95752947	+	CC00;XX;PP1;125;H02;TL;F	no overlap
chr0	95838873	95839352	-	CC00;XX;SE4;121;D05;TL;F	no overlap
chr0	95854218	95854931	-	Contig7058	no overlap
chr0	95898280	95898898	-	Contig8083	no overlap
chr0	95999213	95999832	-	Contig8083	no overlap
chr0	96191295	96192392	+	Contig2527	no overlap
chr0	96296267	96296522	-	CC00;XX;PP1;107;C02;TL;F	no overlap
chr0	96300614	96301083	+	CC00;XX;PP1;061;D03;TL;F	no overlap
chr0	96478025	96478498	+	CC00;XX;SE4;121;D05;TL;F	no overlap
chr0	96480274	96480489	-	CC00;XX;PP1;086;A05;TL;F	no overlap
chr0	96480785	96481258	+	CC00;XX;SE4;121;D05;TL;F	no overlap
chr0	96523457	96524558	-	Contig2527	no overlap
chr0	96662419	96662940	-	CC00;XX;PP1;020;C10;TL;F	no overlap
chr0	96832712	96832991	-	CC00;XX;PP1;106;D12;TL;F	gene overlap
chr0	96848023	96848611	+	Contig1710	no overlap
chr0	96862315	96862529	-	CC00;XX;PP1;086;A05;TL;F	no overlap
chr0	96925743	96926262	-	Contig6255	no overlap
chr0	96954371	96954889	+	CC00;XX;PP1;075;B12;TL;F	no overlap
chr0	96961802	96962320	+	CC00;XX;PP1;075;B12;TL;F	no overlap
chr0	97009995	97010474	+	CC00;XX;SE4;121;D05;TL;F	no overlap
chr0	97012301	97012517	-	CC00;XX;PP1;086;A05;TL;F	no overlap
chr0	97062172	97062580	+	Contig4340	no overlap
chr0	97068699	97069800	-	Contig2527	no overlap
chr0	97073724	97074825	-	Contig2527	no overlap
chr0	97194162	97194378	-	CC00;XX;PP1;086;A05;TL;F	no overlap
chr0	97378764	97379073	-	CC00;XX;PP1;094;E11;TL;F	no overlap
chr0	97383243	97383709	-	CC00;XX;PP1;044;A02;TL;F	no overlap
chr0	97486010	97486266	+	CC00;XX;PP1;107;C02;TL;F	no overlap
chr0	97522091	97522421	+	Contig342	no overlap
chr0	97641825	97642499	-	CC00;XX;PP1;091;H07;TL;F	no overlap
chr0	97711353	97712453	-	Contig2527	no overlap
chr0	97732255	97732753	+	CC00;XX;PP1;070;G03;TL;F	no overlap
chr0	97734380	97734788	-	Contig4340	no overlap
chr0	97741474	97741976	+	CC00;XX;PP1;107;H09;TL;F	no overlap
chr0	97781464	97782257	+	Contig6991	no overlap
chr0	97811407	97811745	+	CC00;XX;LF1;033;H03;TL;F	no overlap
chr0	97830254	97830572	-	CC00;XX;PP1;057;C09;TL;F	no overlap
chr0	97898435	97899055	-	Contig8083	no overlap
chr0	97922060	97922853	-	Contig6991	no overlap
chr0	97948695	97949173	+	CC00;XX;PP1;042;E12;TL;F	no overlap
chr0	98100969	98101724	-	Cc00_g12850	sense
chr0	98164552	98165031	-	CC00;XX;SE4;121;D05;TL;F	no overlap
chr0	98168555	98168823	+	CC00;XX;PP1;028;C02;TL;F	no overlap
chr0	98354215	98354415	+	CC00;XX;PP1;105;E04;TL;F	no overlap
chr0	98523197	98523540	-	CC00;XX;PP1;071;F06;TL;F	no overlap
chr0	98524351	98524759	+	Contig4340	no overlap
chr0	98668490	98669030	-	CC00;XX;SE3;047;C10;TL;F	sense
chr0	98773960	98774822	-	Contig3402	no overlap
chr0	98915996	98916430	+	CC00;XX;PP1;116;A12;TL;F	no overlap
chr0	98952290	98952767	-	CC00;XX;PP1;042;E12;TL;F	no overlap
chr0	99053497	99054289	-	Contig6991	no overlap
chr0	99070827	99071348	+	CC00;XX;PP1;020;E08;TL;F	no overlap
chr0	99205607	99205851	-	CC00;XX;PP1;084;E10;TL;F	no overlap
chr0	99650986	99651206	-	CC00;XX;PP1;047;H07;TL;F	no overlap
chr0	99755195	99755603	+	Contig4340	no overlap
chr0	99769779	99770399	-	Contig8083	no overlap
chr0	99789753	99790268	+	Contig6255	no overlap
chr0	99883716	99884165	+	CC00;XX;PP1;050;B05;TL;F	no overlap
chr0	100105823	100106078	+	CC00;XX;PP1;107;C02;TL;F	no overlap
chr0	100209486	100209701	+	CC00;XX;PP1;086;A05;TL;F	no overlap
chr0	100212228	100212442	+	CC00;XX;PP1;086;A05;TL;F	no overlap
chr0	100552229	100553088	-	Contig2366	no overlap
chr0	100651243	100651786	+	CC00;XX;SH3;028;B07;EM;F	no overlap
chr0	100669913	100670545	+	Contig2025	no overlap
chr0	100696334	100696982	-	CC00;XX;EC1;030;C07;EC;F	no overlap
chr0	100806744	100807175	-	CC00;XX;SE3;013;G06;TL;F	sense
chr0	100967139	100967423	-	CC00;XX;PP1;077;F10;TL;F	no overlap
chr0	101128002	101128794	-	Contig6991	no overlap
chr0	101129709	101130174	-	CC00;XX;PP1;051;E11;TL;F	no overlap
chr0	101243703	101244585	+	Contig6666	no overlap
chr0	101251621	101252061	+	Contig6367	no overlap
chr0	101255440	101256087	-	CC00;XX;PP1;099;E08;TL;F	no overlap
chr0	101338564	101339028	-	CC00;XX;PP1;051;E11;TL;F	no overlap
chr0	101350668	101351132	-	CC00;XX;PP1;051;E11;TL;F	no overlap
chr0	101669834	101670472	+	Contig8059	no overlap
chr0	102294084	102294474	-	Contig2239	sense
chr0	102295245	102295470	-	CC00;XX;LF1;091;G03;TL;F	no overlap
chr0	102309880	102310371	-	CC00;XX;PP1;072;B07;TL;F	no overlap
chr0	102310835	102311713	+	Contig1023	no overlap
chr0	102485989	102486268	+	CC00;XX;PP1;033;D08;TL;F	no overlap
chr0	102555413	102555920	-	CC00;XX;LF1;057;F07;TL;F	sense
chr0	102610002	102611103	-	Contig2527	no overlap
chr0	102620305	102621406	-	Contig2527	no overlap
chr0	102655242	102655682	+	Contig6367	no overlap
chr0	102831584	102831856	-	CC00;XX;PP1;085;D05;TL;F	no overlap
chr0	103224768	103225207	+	CC00;XX;PP1;046;B12;TL;F	gene overlap
chr0	103251981	103252427	+	Contig459	sense
chr0	103339691	103340156	-	Contig3995	sense
chr0	103391407	103391710	+	CC00;XX;PP1;035;G02;TL;F	no overlap
chr0	103391733	103392220	+	Contig2116	no overlap
chr0	103414565	103415251	-	Contig4863	no overlap
chr0	103430099	103430521	+	CC00;XX;PP1;060;D08;TL;F	no overlap
chr0	103616320	103616776	+	CC00;XX;PP1;061;D03;TL;F	no overlap
chr0	103647364	103647843	-	CC00;XX;SE4;121;D05;TL;F	no overlap
chr0	103648119	103648333	+	CC00;XX;PP1;086;A05;TL;F	no overlap
chr0	103923926	103924702	+	Contig6991	no overlap
chr0	104382833	104383414	+	Cc00_g14690	sense
chr0	104696110	104696362	-	Contig2248	no overlap
chr0	104699738	104699990	-	Contig2248	no overlap
chr0	104721736	104721991	-	CC00;XX;PP1;107;C02;TL;F	no overlap
chr0	105254858	105255324	-	CC00;XX;PP1;051;D02;TL;F	no overlap
chr0	105257737	105257989	-	Contig2248	no overlap
chr0	105297451	105298070	-	Contig8083	gene overlap
chr0	105324703	105325182	+	CC00;XX;SE4;121;D05;TL;F	no overlap
chr0	105474794	105475895	-	Contig2527	no overlap
chr0	105721259	105721532	+	Contig2990	no overlap
chr0	105732688	105733189	-	CC00;XX;PP1;070;H08;TL;F	no overlap
chr0	105733866	105734364	-	CC00;XX;PP1;070;H08;TL;F	no overlap
chr0	105829499	105829750	+	Contig5472	gene overlap
chr0	106005120	106005528	-	Contig4340	no overlap
chr0	106192147	106192362	-	CC00;XX;PP1;086;A05;TL;F	no overlap
chr0	106192673	106193151	+	CC00;XX;SE4;121;D05;TL;F	no overlap
chr0	106206456	106206711	+	CC00;XX;PP1;107;C02;TL;F	no overlap
chr0	106218018	106218245	+	CC00;XX;SH3;027;G08;EM;F	sense
chr0	106323912	106324430	-	CC00;XX;PP1;075;B12;TL;F	no overlap
chr0	106337752	106338160	-	Contig4340	no overlap
chr0	106398431	106398941	+	Contig6193	no overlap
chr0	106399345	106399785	-	Contig6367	no overlap
chr0	106433812	106434220	-	Contig4340	no overlap
chr0	106563874	106564494	+	Contig8083	no overlap
chr0	106577077	106577485	+	Contig4340	no overlap
chr0	106579112	106579610	-	CC00;XX;PP1;070;G03;TL;F	no overlap
chr0	107056866	107057665	-	Contig6991	no overlap
chr0	107061875	107062630	-	Contig6991	no overlap
chr0	107186487	107187189	-	Contig934	no overlap
chr0	107315878	107316818	+	Contig644	no overlap
chr0	107352356	107352707	-	CC00;XX;PP1;025;G02;TL;F	no overlap
chr0	107735964	107736320	+	CC00;XX;PP1;021;A01;TL;F	no overlap
chr0	107750848	107751406	-	Contig3577	no overlap
chr0	107779049	107779262	-	Contig1864	no overlap
chr0	107785265	107786023	+	Contig6991	no overlap
chr0	108169311	108169825	+	Contig1248	no overlap
chr0	108231537	108232635	+	Contig2527	no overlap
chr0	108244044	108245141	+	Contig2527	no overlap
chr0	108332107	108332576	+	CC00;XX;SE4;020;B10;TL;F	gene overlap
chr0	108373157	108373376	-	CC00;XX;PP1;047;H07;TL;F	no overlap
chr0	108424331	108424820	-	CC00;XX;PP1;077;F02;TL;F	no overlap
chr0	108425511	108426002	+	CC00;XX;PP1;072;B07;TL;F	no overlap
chr0	108478262	108478669	+	Contig1924	sense
chr0	108540003	108540493	-	CC00;XX;PP1;107;G04;TL;F	no overlap
chr0	108560314	108561069	-	Contig6991	no overlap
chr0	108605587	108605865	-	Contig924	no overlap
chr0	108629786	108630213	-	Contig7605	gene overlap
chr0	108823301	108823515	+	CC00;XX;PP1;053;H10;TL;G	no overlap
chr0	108925527	108926625	+	Contig2527	no overlap
chr0	109019174	109020275	-	Contig2527	no overlap
chr0	109027611	109027888	+	Contig7076	no overlap
chr0	109048063	109048471	-	Contig4340	no overlap
chr0	109085070	109085534	+	CC00;XX;SE1;022;H04;TL;F	no overlap
chr0	109086961	109087587	+	CC00;XX;LF1;021;G04;TL;F	no overlap
chr0	109143115	109143558	-	Cc03_g05820	sense
chr0	109198114	109198540	+	Contig2108	no overlap
chr0	109281348	109281860	+	Contig7912	no overlap
chr0	109631558	109632312	-	Contig6991	no overlap
chr0	109849453	109849930	-	CC00;XX;PP1;042;E12;TL;F	no overlap
chr0	109880250	109880878	-	CC00;XX;LF1;021;G04;TL;F	sense
chr0	109882307	109882766	-	CC00;XX;SE1;022;H04;TL;F	gene overlap
chr0	109948591	109948845	+	CC00;XX;PP1;107;C02;TL;F	no overlap
chr0	110055862	110056096	+	CC00;XX;PP1;068;F01;TL;F	gene overlap
chr0	110095558	110096395	+	Contig8064	no overlap
chr0	110096976	110097384	+	Contig4340	no overlap
chr0	110427396	110428188	-	Contig6991	no overlap
chr0	110528919	110529398	+	CC00;XX;SE4;121;D05;TL;F	no overlap
chr0	110531619	110531835	-	CC00;XX;PP1;086;A05;TL;F	no overlap
chr0	110540488	110540920	-	CC00;XX;PP1;047;H08;TL;F	no overlap
chr0	110783639	110784498	+	Contig2366	no overlap
chr0	110791331	110791771	+	Contig6367	no overlap
chr0	110795901	110796341	+	Contig6367	no overlap
chr0	110842568	110842784	+	CC00;XX;PP1;086;A05;TL;F	no overlap
chr0	110844611	110845089	-	CC00;XX;SE4;121;D05;TL;F	no overlap
chr0	110878363	110879013	+	Contig1319	sense
chr0	110986819	110987678	+	Contig2366	no overlap
chr0	111028810	111029062	-	Contig2248	no overlap
chr0	111037157	111037852	-	CC00;XX;SH3;043;H10;EM;F	no overlap
chr0	111212433	111213121	+	Contig4863	no overlap
chr0	111338355	111338816	-	Contig5739	no overlap
chr0	111432745	111433232	-	CC00;XX;PP1;072;B07;TL;F	no overlap
chr0	111468698	111469799	-	Contig2527	no overlap
chr0	111473877	111474977	-	Contig2527	no overlap
chr0	111483953	111484421	-	CC00;XX;PP1;051;D02;TL;F	no overlap
chr0	111486834	111487086	-	Contig2248	no overlap
chr0	111533722	111534217	+	CC00;XX;PP1;105;D08;TL;F	no overlap
chr0	111656727	111657141	+	CC00;XX;PP1;063;H11;TL;F	no overlap
chr0	111659812	111660226	+	CC00;XX;PP1;063;H11;TL;F	no overlap
chr0	111709631	111709845	+	CC00;XX;PP1;086;A05;TL;F	no overlap
chr0	112013334	112013549	-	CC00;XX;PP1;086;A05;TL;F	no overlap
chr0	112013871	112014350	+	CC00;XX;SE4;121;D05;TL;F	no overlap
chr0	112028986	112029351	-	CC00;XX;SE3;065;H05;TL;F	no overlap
chr0	112040839	112041482	-	Contig7959	no overlap
chr0	112115956	112116474	+	CC00;XX;PP1;075;B12;TL;F	no overlap
chr0	112147269	112148062	+	Contig6991	no overlap
chr0	112234702	112235124	-	CC00;XX;PP1;039;C10;TL;F	no overlap
chr0	112237406	112238198	+	Contig6991	no overlap
chr0	112402136	112402388	-	Contig2248	no overlap
chr0	112497748	112498846	+	Contig2527	no overlap
chr0	112502725	112503823	+	Contig2527	no overlap
chr0	112522709	112523189	+	CC00;XX;PP1;105;H03;TL;F	no overlap
chr0	112908977	112909229	-	Contig2248	no overlap
chr0	112914122	112914591	+	CC00;XX;PP1;072;B07;TL;F	no overlap
chr0	112994817	112995157	+	CC00;XX;LF1;033;H03;TL;F	no overlap
chr0	113084159	113084375	-	CC00;XX;PP1;086;A05;TL;F	no overlap
chr0	113090166	113090635	-	CC00;XX;PP1;101;C10;TL;F	no overlap
chr0	113328486	113328874	-	CC00;XX;SE4;120;G03;TL;F	no overlap
chr0	113406544	113407034	-	CC00;XX;PP1;107;G04;TL;F	no overlap
chr0	113602326	113603424	+	Contig2527	no overlap
chr0	113633284	113634025	+	Contig6991	no overlap
chr0	113644775	113645234	+	CC00;XX;PP1;038;G03;TL;F	no overlap
chr0	113996570	113996992	+	CC00;XX;PP1;060;D08;TL;F	no overlap
chr0	114594722	114595211	-	CC00;XX;PP1;107;G04;TL;F	no overlap
chr0	114623813	114624309	+	Contig1523	no overlap
chr0	114737361	114737618	+	CC00;XX;PP1;020;F09;TL;F	no overlap
chr0	114766409	114766880	+	CC00;XX;PP1;042;D05;TL;F	no overlap
chr0	114797981	114798421	+	Contig6367	no overlap
chr0	114897149	114897986	+	Contig8064	no overlap
chr0	114898567	114898975	+	Contig4340	no overlap
chr0	115014622	115015363	+	Contig6991	no overlap
chr0	115131892	115132989	+	Contig2527	no overlap
chr0	115145933	115146341	+	Contig4340	no overlap
chr0	115379021	115379597	-	Contig6497	no overlap
chr0	115502096	115502518	-	CC00;XX;PP1;060;D08;TL;F	no overlap
chr0	115513555	115513898	+	CC00;XX;PP1;071;F06;TL;F	no overlap
chr0	115708157	115708587	-	CC00;XX;PP1;047;H08;TL;F	no overlap
chr0	115828060	115828368	-	CC00;XX;PP1;065;G12;TL;F	no overlap
chr0	115915224	115916321	+	Contig2527	no overlap
chr0	115924791	115925199	-	Contig4340	no overlap
chr0	116102416	116103054	-	Contig8059	no overlap
chr0	116191419	116191853	+	CC00;XX;PP1;116;A12;TL;F	no overlap
chr0	116206821	116207613	+	Contig6991	no overlap
chr0	116207797	116208578	+	Contig6991	no overlap
chr0	116269544	116269952	-	Contig4340	no overlap
chr0	116575163	116576022	-	Contig2366	no overlap
chr0	116646588	116647165	-	Contig7943	sense
chr0	116740519	116741095	-	Contig7943	no overlap
chr0	116870589	116870801	-	CC00;XX;PP1;001;E12;TL;F	no overlap
chr0	117055615	117056712	+	Contig2527	no overlap
chr0	117073771	117074484	+	Contig7058	no overlap
chr0	117141284	117141761	+	CC00;XX;SE4;121;D05;TL;F	no overlap
chr0	117180564	117181044	+	CC00;XX;PP1;043;D06;TL;F	no overlap
chr0	117181337	117181751	+	Contig4938	no overlap
chr0	117183252	117183731	+	CC00;XX;PP1;043;D06;TL;F	no overlap
chr0	117184024	117184438	+	Contig4938	no overlap
chr0	117185939	117186418	+	CC00;XX;PP1;043;D06;TL;F	no overlap
chr0	117186711	117187125	+	Contig4938	no overlap
chr0	117188626	117189105	+	CC00;XX;PP1;043;D06;TL;F	no overlap
chr0	117189398	117189812	+	Contig4938	no overlap
chr0	117247326	117247580	+	CC00;XX;PP1;107;C02;TL;F	no overlap
chr0	117255179	117255434	+	CC00;XX;PP1;107;C02;TL;F	no overlap
chr0	117372921	117373329	+	Contig4340	no overlap
chr0	117561417	117562037	-	Contig8083	no overlap
chr0	117590411	117591512	-	Contig2527	no overlap
chr0	117595211	117596311	-	Contig2527	no overlap
chr0	117634597	117634851	-	CC00;XX;PP1;107;C02;TL;F	no overlap
chr0	117666252	117666721	+	CC00;XX;PP1;061;D03;TL;F	no overlap
chr0	117765582	117766119	+	CC00;XX;PP1;125;H02;TL;F	no overlap
chr0	117782660	117783080	-	CC00;XX;PP1;060;D08;TL;F	no overlap
chr0	117785404	117785822	-	CC00;XX;PP1;060;D08;TL;F	no overlap
chr0	117799984	117800405	-	CC00;XX;PP1;042;A05;TL;F	no overlap
chr0	117992968	117993596	+	CC00;XX;LF1;071;A05;TL;F	no overlap
chr0	117998852	117999329	-	CC00;XX;PP1;041;D04;TL;F	sense
chr0	118109463	118110083	+	Contig8083	no overlap
chr0	118123557	118123770	-	Contig1864	no overlap
chr0	118170216	118170502	+	CC00;XX;PP1;048;H01;TL;F	no overlap
chr0	118175238	118175445	-	CC00;XX;PP1;105;E04;TL;F	no overlap
chr0	118313230	118313484	+	CC00;XX;PP1;107;C02;TL;F	no overlap
chr0	118470843	118471259	-	CC00;XX;PP1;073;D02;TL;F	no overlap
chr0	118637524	118637953	+	CC00;XX;PP1;048;F04;TL;F	sense
chr0	118772842	118773635	-	Contig6991	no overlap
chr0	118778454	118778915	+	CC00;XX;PP1;065;D08;TL;F	no overlap
chr0	118780546	118780801	-	CC00;XX;PP1;107;C02;TL;F	no overlap
chr0	118830272	118831026	-	Contig6991	no overlap
chr0	118914593	118915091	+	CC00;XX;PP1;070;G03;TL;F	no overlap
chr0	119019370	119020470	-	Contig2527	no overlap
chr0	119059229	119059894	+	Contig4863	no overlap
chr0	119247146	119247554	-	Contig4340	no overlap
chr0	119270985	119271467	-	CC00;XX;PP1;096;C03;TL;F	no overlap
chr0	119507647	119508055	+	Contig4340	no overlap
chr0	119633203	119633461	+	Contig6749	gene overlap
chr0	119687908	119688316	-	Contig4340	no overlap
chr0	119688897	119689734	-	Contig8064	no overlap
chr0	119732561	119733111	+	CC00;XX;SH3;058;C04;EM;F	no overlap
chr0	119945321	119946034	-	Contig7058	no overlap
chr0	119987407	119987929	-	CC00;XX;PP1;104;D10;TL;F	no overlap
chr0	119992528	119993050	-	CC00;XX;PP1;104;D10;TL;F	no overlap
chr0	120021377	120021588	-	CC00;XX;PP1;114;B03;TL;F	no overlap
chr0	120113846	120114098	+	Contig2248	no overlap
chr0	120179669	120180120	-	CC00;XX;SH3;041;F03;EM;F	no overlap
chr0	120197535	120197943	-	Contig4340	no overlap
chr0	120198528	120199365	-	Contig8064	no overlap
chr0	120469005	120469526	+	CC00;XX;PP1;020;E08;TL;F	no overlap
chr0	120522151	120522610	-	CC00;XX;PP1;044;B03;TL;F	no overlap
chr0	120957111	120958209	+	Contig2527	no overlap
chr0	120981633	120982041	-	Contig4340	no overlap
chr0	121040066	121040474	-	Contig4340	no overlap
chr0	121041056	121041892	-	Contig8064	no overlap
chr0	121082883	121083980	+	Contig2527	no overlap
chr0	121124727	121125215	-	Contig1523	no overlap
chr0	121219283	121219686	+	CC00;XX;PP1;080;D02;TL;F	no overlap
chr0	121255227	121255749	-	CC00;XX;PP1;104;D10;TL;F	no overlap
chr0	121399758	121400295	-	CC00;XX;PP1;125;H02;TL;F	no overlap
chr0	121429381	121430482	-	Contig2527	no overlap
chr0	121534486	121534833	-	Cc00_g20780	no overlap
chr0	121603760	121604860	-	Contig2527	no overlap
chr0	121631440	121631723	+	CC00;XX;PP1;048;H01;TL;F	no overlap
chr0	121647841	121648281	+	Contig6367	no overlap
chr0	121957224	121957722	+	CC00;XX;PP1;070;G03;TL;F	no overlap
chr0	121961410	121962030	+	Contig8083	no overlap
chr0	122016284	122016692	+	Contig4340	no overlap
chr0	122047940	122048478	+	CC00;XX;PP1;125;H02;TL;F	no overlap
chr0	122106151	122106590	-	CC00;XX;PP1;031;H10;TL;F	no overlap
chr0	122171355	122171608	+	CC00;XX;PP1;043;F12;TL;F	no overlap
chr0	122250787	122251052	+	CC00;XX;PP1;051;A09;TL;F	no overlap
chr0	122310431	122311223	+	Contig6991	no overlap
chr0	122472401	122472841	+	Contig6367	no overlap
chr0	122707211	122707908	+	Contig934	no overlap
chr0	122764022	122764430	-	Contig4340	no overlap
chr0	122765163	122765570	-	Contig4340	no overlap
chr0	122766152	122766988	-	Contig8064	no overlap
chr0	122790807	122791907	-	Contig2527	no overlap
chr0	122812410	122813050	+	Contig7959	no overlap
chr0	122845965	122846757	+	Contig6991	no overlap
chr0	122878179	122878892	-	Contig7058	no overlap
chr0	123014094	123014430	-	Contig2974	no overlap
chr0	123104840	123105551	-	Contig7058	no overlap
chr0	123110283	123110538	+	CC00;XX;PP1;107;C02;TL;F	no overlap
chr0	123117689	123117944	+	CC00;XX;PP1;107;C02;TL;F	no overlap
chr0	123274544	123275022	+	CC00;XX;SE4;121;D05;TL;F	no overlap
chr0	123276850	123277066	-	CC00;XX;PP1;086;A05;TL;F	no overlap
chr0	123283622	123284030	+	Contig4340	no overlap
chr0	123297791	123298506	-	CC00;XX;SE3;117;H06;TL;F	no overlap
chr0	123318306	123318867	-	Contig6497	no overlap
chr0	123370193	123371105	+	Contig1023	no overlap
chr0	123601564	123602071	-	CC00;XX;PP1;017;B10;TL;F	no overlap
chr0	123608721	123609629	-	Contig181	antisense
chr0	123610815	123611016	-	CC00;XX;PP1;116;A06;TL;F	no overlap
chr0	123612792	123613070	+	Contig1654	no overlap
chr0	123625320	123625910	-	CC00;XX;EC1;075;E10;EC;F	no overlap
chr0	123631031	123631496	-	Contig700	no overlap
chr0	123631457	123632257	-	Contig5222	no overlap
chr0	123714900	123715737	+	Contig8064	no overlap
chr0	123716317	123716726	+	Contig4340	no overlap
chr0	123958965	123959175	-	CC00;XX;PP1;105;E04;TL;F	no overlap
chr0	124039531	124040068	+	CC00;XX;PP1;125;H02;TL;F	no overlap
chr0	124040626	124041275	+	Contig5724	no overlap
chr0	124047619	124048180	-	Contig6497	no overlap
chr0	124065789	124066229	+	Contig6367	no overlap
chr0	124114628	124114929	-	CC00;XX;SE4;112;G09;TL;F	sense
chr0	124157973	124158320	+	Cc00_g20780	no overlap
chr0	124483067	124483544	+	Contig4488	no overlap
chr0	124609887	124610528	-	CC00;XX;PP1;093;E04;TL;F	no overlap
chr0	124680299	124680959	-	Contig6979	no overlap
chr0	124757079	124757699	+	Contig8083	no overlap
chr0	124760402	124761022	+	Contig8083	no overlap
chr0	124763725	124764345	+	Contig8083	no overlap
chr0	124826881	124827289	-	Contig4340	no overlap
chr0	125349994	125351984	+	Contig7108	no overlap
chr0	125492879	125493159	+	CC00;XX;PP1;106;D12;TL;F	no overlap
chr0	125565256	125565730	-	CC00;XX;PP1;063;A02;TL;F	no overlap
chr0	125785363	125786461	-	Contig2527	no overlap
chr0	126110856	126111377	+	CC00;XX;PP1;020;C10;TL;F	no overlap
chr0	126142044	126142314	+	Contig2990	no overlap
chr0	126217358	126218135	+	Contig6991	no overlap
chr0	126246865	126247273	-	Contig4340	no overlap
chr0	126371871	126372078	+	CC00;XX;PP1;105;E04;TL;F	no overlap
chr0	126392050	126392540	+	CC00;XX;PP1;072;B07;TL;F	no overlap
chr0	126398083	126398552	-	CC00;XX;PP1;061;D03;TL;F	no overlap
chr0	126403942	126404350	+	Contig4340	no overlap
chr0	126606000	126606284	-	CC00;XX;PP1;077;F10;TL;F	no overlap
chr0	126678450	126678666	+	Contig1864	no overlap
chr0	126681778	126682343	+	Contig6497	no overlap
chr0	126698140	126698618	-	CC00;XX;PP1;042;E12;TL;F	no overlap
chr0	126989420	126990178	+	Contig6991	no overlap
chr0	126998358	126998969	+	Contig235	no overlap
chr0	127019423	127019730	-	CC00;XX;PP1;087;H06;TL;F	no overlap
chr0	127107214	127108311	+	Contig2527	no overlap
chr0	127123913	127124460	+	Contig3577	no overlap
chr0	127126319	127126877	+	Contig3577	no overlap
chr0	127245320	127245777	-	CC00;XX;PP1;061;D03;TL;F	no overlap
chr0	127265539	127265960	-	Contig1813	no overlap
chr0	127638370	127639163	-	Contig6991	no overlap
chr0	127665355	127665565	-	CC00;XX;PP1;088;A08;TL;F	no overlap
chr0	127795078	127795599	+	CC00;XX;PP1;020;C10;TL;F	no overlap
chr0	127807398	127808139	+	Contig6991	no overlap
chr0	127893527	127894625	+	Contig2527	no overlap
chr0	128226889	128227303	-	Contig4938	no overlap
chr0	128227596	128228076	-	CC00;XX;PP1;043;D06;TL;F	no overlap
chr0	128481899	128482146	-	CC00;XX;PP1;107;C02;TL;F	no overlap
chr0	128679518	128680166	-	Contig5724	no overlap
chr0	128680724	128681261	-	CC00;XX;PP1;125;H02;TL;F	no overlap
chr0	128694007	128694682	+	CC00;XX;PP1;091;H07;TL;F	no overlap
chr0	128742235	128742992	+	Contig6991	no overlap
chr0	128842522	128842962	-	Contig6367	no overlap
chr0	128846159	128846669	+	Contig6193	no overlap
chr0	128847073	128847513	-	Contig6367	no overlap
chr0	128854798	128855569	+	CC00;XX;SH3;037;G04;EM;F	no overlap
chr0	129059769	129060258	+	CC00;XX;PP1;072;B07;TL;F	no overlap
chr0	129245462	129246176	+	Contig7058	no overlap
chr0	129401374	129401772	-	CC00;XX;PP1;068;F05;TL;F	no overlap
chr0	129418700	129419236	-	CC00;XX;PP1;125;H02;TL;F	no overlap
chr0	129493203	129493823	-	Contig8083	no overlap
chr0	129496597	129497058	-	CC00;XX;PP1;065;D08;TL;F	no overlap
chr0	129515480	129515935	+	CC00;XX;PP1;061;D03;TL;F	no overlap
chr0	129646466	129647179	+	Contig7058	no overlap
chr0	129653539	129654027	-	CC00;XX;PP1;072;B07;TL;F	no overlap
chr0	129936861	129937269	-	Contig4340	no overlap
chr0	129937850	129938687	-	Contig8064	no overlap
chr0	130188421	130189096	-	CC00;XX;PP1;091;H07;TL;F	no overlap
chr0	130194743	130195418	-	CC00;XX;PP1;091;H07;TL;F	no overlap
chr0	130306620	130307479	+	Contig2366	no overlap
chr0	130340821	130341409	+	Contig6297	no overlap
chr0	130347418	130347723	+	CC00;XX;PP1;046;E11;TL;F	antisense
chr0	130486676	130487347	-	CC00;XX;PP1;088;A04;TL;F	no overlap
chr0	130492812	130493263	-	CC00;XX;PP1;126;D04;TL;F	no overlap
chr0	130505801	130506066	-	CC00;XX;PP1;051;A09;TL;F	no overlap
chr0	130653100	130653360	-	Contig4119	no overlap
chr0	130723528	130723782	+	CC00;XX;PP1;107;C02;TL;F	no overlap
chr0	130905164	130905643	+	CC00;XX;SE4;121;D05;TL;F	no overlap
chr0	130907471	130907687	-	CC00;XX;PP1;086;A05;TL;F	no overlap
chr0	131013941	131014563	+	Contig8083	no overlap
chr0	131465964	131466372	+	Contig4340	no overlap
chr0	131479331	131479867	+	CC00;XX;PP1;125;H02;TL;F	no overlap
chr0	131492510	131493004	-	CC00;XX;PP1;080;A04;TL;F	no overlap
chr0	131661920	131662176	-	CC00;XX;PP1;107;C02;TL;F	no overlap
chr0	131739436	131739844	-	Contig4340	no overlap
chr0	131740425	131741262	-	Contig8064	no overlap
chr0	132156766	132157264	+	CC00;XX;PP1;070;G03;TL;F	no overlap
chr0	132160893	132161386	+	CC00;XX;PP1;080;E04;TL;F	no overlap
chr0	132194765	132195017	+	Contig2248	no overlap
chr0	132396983	132397265	+	CC00;XX;PP1;079;A07;TL;F	no overlap
chr0	132410477	132410991	+	Contig1248	no overlap
chr0	132412185	132412897	-	Contig7058	no overlap
chr0	132473166	132473631	+	CC00;XX;PP1;028;B08;TL;F	no overlap
chr0	132539604	132540300	+	CC00;XX;SE4;114;A08;TL;F	no overlap
chr0	132540377	132540911	+	Contig1199	no overlap
chr0	132540863	132541555	+	Contig4328	no overlap
chr0	132657257	132657686	-	CC00;XX;SH3;075;E11;EM;F	no overlap
chr0	132658340	132658543	-	CC00;XX;PP1;036;C10;TL;F	no overlap
chr0	132773229	132773578	-	Cc00_g20780	sense
chr0	132850430	132851527	+	Contig2527	no overlap
chr0	133016859	133017299	+	Contig6367	no overlap
chr0	133021429	133021869	+	Contig6367	no overlap
chr0	133125533	133125941	-	Contig4340	no overlap
chr0	133274251	133274466	-	CC00;XX;PP1;047;H07;TL;F	no overlap
chr0	133284843	133285095	-	Contig2248	no overlap
chr0	133303429	133304184	-	Contig6991	no overlap
chr0	133347931	133348185	+	CC00;XX;PP1;107;C02;TL;F	no overlap
chr0	133360240	133360799	-	CC00;XX;PP1;082;H12;TL;F	no overlap
chr0	133435603	133436686	+	Cc00_g20880	sense
chr0	133597609	133598088	-	CC00;XX;SE4;121;D05;TL;F	no overlap
chr0	133598398	133598613	+	CC00;XX;PP1;086;A05;TL;F	no overlap
chr0	133600458	133600937	-	CC00;XX;SE4;121;D05;TL;F	no overlap
chr0	133621319	133622077	+	Contig6991	no overlap
chr0	133689790	133690269	+	CC00;XX;SE4;121;D05;TL;F	no overlap
chr0	133691533	133691990	+	CC00;XX;SE4;121;D05;TL;F	no overlap
chr0	133714900	133715412	+	Contig7912	no overlap
chr0	133743797	133744077	+	CC00;XX;PP1;106;D12;TL;F	no overlap
chr0	133856305	133857178	-	Contig6666	no overlap
chr0	133948629	133948972	+	CC00;XX;PP1;071;F06;TL;F	no overlap
chr0	133951240	133951582	+	CC00;XX;PP1;071;F06;TL;F	no overlap
chr0	134005831	134006623	-	Contig6991	no overlap
chr0	134010125	134010917	-	Contig6991	no overlap
chr0	134022514	134023050	-	CC00;XX;PP1;125;H02;TL;F	no overlap
chr0	134065352	134065991	+	Contig7959	no overlap
chr0	134072423	134073063	+	Contig7959	no overlap
chr0	134101733	134102212	-	CC00;XX;SE4;121;D05;TL;F	no overlap
chr0	134377924	134378202	+	Contig7076	no overlap
chr0	134442625	134443722	+	Contig2527	no overlap
chr0	134447571	134448408	+	Contig8064	no overlap
chr0	134502797	134503069	-	Contig2990	no overlap
chr0	134656679	134657175	+	CC00;XX;PP1;069;G08;TL;F	no overlap
chr0	134725277	134725717	+	Contig6367	no overlap
chr0	134753964	134754372	-	Contig4340	no overlap
chr0	134769269	134769738	-	CC00;XX;PP1;061;D03;TL;F	no overlap
chr0	134858573	134859058	+	CC00;XX;PP1;072;B07;TL;F	no overlap
chr0	135000242	135001079	+	Contig8064	no overlap
chr0	135001660	135002068	+	Contig4340	no overlap
chr0	135083087	135083573	-	CC00;XX;PP1;072;B07;TL;F	no overlap
chr0	135086833	135087296	-	CC00;XX;PP1;063;G07;TL;F	no overlap
chr0	135183188	135183678	-	CC00;XX;PP1;107;G04;TL;F	no overlap
chr0	135206277	135207375	+	Contig2527	no overlap
chr0	135271863	135272518	+	CC00;XX;PP1;087;A09;TL;F	no overlap
chr0	135492919	135493406	-	CC00;XX;PP1;072;B07;TL;F	no overlap
chr0	135575152	135575537	+	Contig4592	no overlap
chr0	135756490	135757012	+	CC00;XX;PP1;104;D10;TL;F	no overlap
chr0	135768107	135768413	+	CC00;XX;PP1;087;H06;TL;F	no overlap
chr0	135868032	135868285	-	CC00;XX;PP1;043;F12;TL;F	no overlap
chr0	135990378	135990592	+	CC00;XX;PP1;086;A05;TL;F	no overlap
chr0	136028974	136029703	+	CC00;XX;LF1;041;A12;TL;F	no overlap
chr0	136080131	136080629	-	CC00;XX;PP1;070;G03;TL;F	no overlap
chr0	136122059	136122332	+	Contig2990	no overlap
chr0	136136072	136136590	+	CC00;XX;PP1;075;B12;TL;F	no overlap
chr0	136173130	136173436	-	CC00;XX;PP1;087;H06;TL;F	no overlap
chr0	136288596	136289133	+	CC00;XX;PP1;125;H02;TL;F	no overlap
chr0	136362824	136363925	-	Contig2527	no overlap
chr0	136367848	136368948	-	Contig2527	no overlap
chr0	136433583	136434033	-	CC00;XX;PP1;071;C08;TL;F	no overlap
chr0	136435667	136436320	+	Contig7271	no overlap
chr0	136551299	136551766	+	CC00;XX;PP1;035;H06;TL;F	no overlap
chr0	136706964	136707501	+	CC00;XX;PP1;125;H02;TL;F	no overlap
chr0	136790752	136791231	+	CC00;XX;SE4;121;D05;TL;F	no overlap
chr0	136793541	136793756	-	CC00;XX;PP1;086;A05;TL;F	no overlap
chr0	136948862	136949615	-	Contig6991	no overlap
chr0	137117758	137118010	-	Contig2248	no overlap
chr0	137162009	137162571	-	Contig6497	no overlap
chr0	137165520	137165732	-	Contig1864	no overlap
chr0	137215644	137215934	+	CC00;XX;PP1;108;A03;TL;F	no overlap
chr0	137226454	137226933	-	CC00;XX;SE4;121;D05;TL;F	no overlap
chr0	137227203	137227417	+	CC00;XX;PP1;086;A05;TL;F	no overlap
chr0	137250743	137251580	-	Contig8064	no overlap
chr0	137269519	137269731	-	CC00;XX;PP1;086;A05;TL;F	no overlap
chr0	137270055	137270534	+	CC00;XX;SE4;121;D05;TL;F	no overlap
chr0	137332463	137333322	+	Contig2366	no overlap
chr0	137347292	137347813	-	CC00;XX;PP1;104;D10;TL;F	no overlap
chr0	137358218	137358730	-	Contig7912	no overlap
chr0	137452019	137452585	+	Contig6497	no overlap
chr0	137734134	137734363	-	Contig544	no overlap
chr0	137866268	137866747	+	CC00;XX;SE4;121;D05;TL;F	no overlap
chr0	137883367	137884064	-	Contig4728	no overlap
chr0	137935551	137936264	-	Contig7058	no overlap
chr0	137952346	137952867	+	CC00;XX;PP1;104;D10;TL;F	no overlap
chr0	138093195	138093833	+	Contig5223	no overlap
chr0	138507777	138508029	+	Contig2248	no overlap
chr0	138535635	138536735	-	Contig2527	no overlap
chr0	138546911	138547341	-	Contig1615	no overlap
chr0	138615051	138615522	-	CC00;XX;PP1;067;A09;TL;F	no overlap
chr0	138635404	138635967	+	Contig6497	no overlap
chr0	138636595	138637118	+	CC00;XX;PP1;104;D10;TL;F	no overlap
chr0	138654249	138654644	-	CC00;XX;PP1;042;C12;TL;F	no overlap
chr0	138686252	138686700	+	CC00;XX;PP1;035;H06;TL;F	no overlap
chr0	138754064	138754923	+	Contig2366	no overlap
chr0	138760822	138761681	+	Contig2366	no overlap
chr0	138815030	138815788	+	Contig6991	no overlap
chr0	139017585	139018683	+	Contig2527	no overlap
chr0	139021284	139022382	+	Contig2527	no overlap
chr0	139066277	139067069	-	Contig6991	no overlap
chr0	139104268	139104602	+	Contig1494	no overlap
chr0	139130781	139131256	+	CC00;XX;PP1;079;E11;TL;F	no overlap
chr0	139288881	139289417	-	CC00;XX;PP1;125;H02;TL;F	no overlap
chr0	139446392	139447183	-	Contig6991	gene overlap
chr0	139451871	139452121	-	CC00;XX;PP1;051;C05;TL;F	gene overlap
chr0	139710332	139710545	+	Contig1864	no overlap
chr0	139807982	139808451	+	CC00;XX;PP1;061;D03;TL;F	no overlap
chr0	139815476	139816037	-	Contig6497	no overlap
chr0	139820401	139820890	-	CC00;XX;PP1;107;G04;TL;F	no overlap
chr0	140181965	140182486	-	CC00;XX;PP1;104;D10;TL;F	no overlap
chr0	140187132	140187654	-	CC00;XX;PP1;104;D10;TL;F	no overlap
chr0	140263732	140264268	+	CC00;XX;PP1;125;H02;TL;F	no overlap
chr0	140274649	140275547	-	CC00;XX;SE4;117;C12;TL;F	no overlap
chr0	140393470	140393991	-	CC00;XX;PP1;104;D10;TL;F	no overlap
chr0	140936140	140936441	+	CC00;XX;PP1;065;G12;TL;F	no overlap
chr0	141013631	141013960	+	CC00;XX;PP1;024;B01;TL;F	no overlap
chr0	141188543	141189343	+	Contig6991	no overlap
chr0	141232442	141232694	-	Contig2248	no overlap
chr0	141312837	141313549	-	CC00;XX;SE3;117;H06;TL;F	no overlap
chr0	141415660	141416026	-	CC00;XX;PP1;078;B10;TL;F	no overlap
chr0	141422394	141423014	-	Contig8083	no overlap
chr0	141434327	141435239	+	Contig1023	no overlap
chr0	141532094	141532630	-	CC00;XX;PP1;125;H02;TL;F	no overlap
chr0	141591313	141591585	-	Contig2990	no overlap
chr0	141626234	141627027	+	Contig6991	no overlap
chr0	141796372	141796784	-	Contig8035	no overlap
chr0	141810995	141811470	+	CC00;XX;PP1;079;E11;TL;F	no overlap
chr0	141875946	141876425	+	CC00;XX;SE4;121;D05;TL;F	no overlap
chr0	141878253	141878469	-	CC00;XX;PP1;086;A05;TL;F	no overlap
chr0	141879160	141879372	-	CC00;XX;PP1;086;A05;TL;F	no overlap
chr0	141879662	141880141	+	CC00;XX;SE4;121;D05;TL;F	no overlap
chr0	141965252	141965740	+	CC00;XX;PP1;077;F02;TL;F	no overlap
chr0	142010340	142011440	-	Contig2527	no overlap
chr0	142146059	142146548	+	CC00;XX;PP1;072;B07;TL;F	no overlap
chr0	142169662	142170499	+	Contig8064	no overlap
chr0	142171080	142171488	+	Contig4340	no overlap
chr0	142206858	142207220	+	Contig5463	no overlap
chr0	142299308	142300295	-	Contig2615	no overlap
chr0	142306332	142306786	+	Contig1768	no overlap
chr0	142307786	142308145	-	CC00;XX;PP1;098;C08;TL;F	no overlap
chr0	142308877	142309331	+	Contig1768	no overlap
chr0	142342447	142343301	-	Contig2366	no overlap
chr0	142484776	142485184	-	Contig4340	no overlap
chr0	142512762	142513241	-	CC00;XX;PP1;072;B07;TL;F	no overlap
chr0	142586479	142587316	+	Contig8064	no overlap
chr0	142587897	142588305	+	Contig4340	no overlap
chr0	142687298	142687575	+	Contig7076	no overlap
chr0	143108940	143109380	-	Contig6367	no overlap
chr0	143115879	143116979	-	Contig2527	no overlap
chr0	143310143	143310399	+	CC00;XX;PP1;107;C02;TL;F	no overlap
chr0	143333779	143334187	-	Contig4340	no overlap
chr0	143334769	143335606	-	Contig8064	no overlap
chr0	143340281	143340708	+	Contig2108	no overlap
chr0	143424304	143424613	-	CC00;XX;PP1;094;E11;TL;F	no overlap
chr0	143428783	143429249	-	CC00;XX;PP1;044;A02;TL;F	no overlap
chr0	143438705	143439001	-	Contig5628	no overlap
chr0	143465506	143465996	+	CC00;XX;PP1;072;B07;TL;F	no overlap
chr0	143495243	143496035	-	Contig348	no overlap
chr0	143576074	143576284	-	CC00;XX;PP1;105;E04;TL;F	no overlap
chr0	143601527	143602049	+	CC00;XX;PP1;104;D10;TL;F	no overlap
chr0	143635456	143635764	-	CC00;XX;PP1;065;G12;TL;F	no overlap
chr0	143751401	143751880	-	CC00;XX;SE4;121;D05;TL;F	no overlap
chr0	143752465	143752680	+	CC00;XX;PP1;086;A05;TL;F	no overlap
chr0	143754935	143755151	+	CC00;XX;PP1;086;A05;TL;F	no overlap
chr0	143757691	143757906	+	CC00;XX;PP1;086;A05;TL;F	no overlap
chr0	144135454	144136291	+	Contig8064	no overlap
chr0	144136873	144137281	+	Contig4340	no overlap
chr0	144156496	144157013	-	CC00;XX;PP1;075;B12;TL;F	no overlap
chr0	144191981	144192823	-	Contig2366	no overlap
chr0	144209615	144210713	+	Contig2527	no overlap
chr0	144215581	144216679	+	Contig2527	no overlap
chr0	144362897	144363107	-	CC00;XX;PP1;105;E04;TL;F	no overlap
chr0	144428159	144428599	-	Contig6367	no overlap
chr0	144469432	144469921	+	CC00;XX;PP1;077;F02;TL;F	no overlap
chr0	144476637	144477126	+	CC00;XX;PP1;077;F02;TL;F	no overlap
chr0	144506637	144507040	+	CC00;XX;PP1;040;G05;TL;F	sense
chr0	144661042	144662143	-	Contig2527	no overlap
chr0	144733614	144734086	-	CC00;XX;PP1;043;D06;TL;F	no overlap
chr0	144751219	144751971	-	Contig324	no overlap
chr0	144869586	144870220	+	CC00;XX;PP1;093;H02;TL;F	no overlap
chr0	144877823	144878457	+	CC00;XX;PP1;093;H02;TL;F	no overlap
chr0	144928288	144928500	-	Contig1864	no overlap
chr0	144950188	144950596	+	Contig4340	no overlap
chr0	145187540	145187756	-	CC00;XX;PP1;086;A05;TL;F	no overlap
chr0	145187994	145188473	+	CC00;XX;SE4;121;D05;TL;F	no overlap
chr0	145190300	145190516	-	CC00;XX;PP1;086;A05;TL;F	no overlap
chr0	145211794	145212221	+	Contig2108	no overlap
chr0	145649567	145650105	+	CC00;XX;PP1;125;H02;TL;F	no overlap
chr0	145680372	145680806	-	CC00;XX;PP1;116;A12;TL;F	no overlap
chr0	145703775	145704395	-	Contig8083	no overlap
chr0	145828065	145828554	+	CC00;XX;PP1;072;B07;TL;F	no overlap
chr0	145898081	145898296	-	CC00;XX;PP1;086;A05;TL;F	no overlap
chr0	146018561	146018941	-	Contig854	no overlap
chr0	146057038	146058135	+	Contig2527	no overlap
chr0	146190549	146191025	+	CC00;XX;PP1;065;F09;TL;F	no overlap
chr0	146598235	146598725	+	CC00;XX;PP1;107;G04;TL;F	no overlap
chr0	146602767	146603225	-	CC00;XX;PP1;033;C02;TL;F	no overlap
chr0	146672665	146673143	+	CC00;XX;PP1;042;E12;TL;F	no overlap
chr0	146696611	146697169	-	Contig3577	no overlap
chr0	146755067	146755507	-	CC00;XX;PP1;075;H02;TL;F	no overlap
chr0	146783319	146784076	+	Contig6991	no overlap
chr0	146920078	146920571	-	CC00;XX;PP1;077;F02;TL;F	no overlap
chr0	146972632	146972884	-	Contig2248	no overlap
chr0	147094011	147094472	-	CC00;XX;PP1;063;G07;TL;F	no overlap
chr0	147210218	147210520	-	CC00;XX;PP1;048;D04;TL;F	no overlap
chr0	147235175	147235673	+	CC00;XX;PP1;070;G03;TL;F	no overlap
chr0	147249649	147250068	+	CC00;XX;PP1;060;D08;TL;F	no overlap
chr0	147477063	147477650	+	Contig1710	no overlap
chr0	147515446	147515932	+	CC00;XX;PP1;096;C03;TL;F	no overlap
chr0	147706231	147706495	-	CC00;XX;PP1;051;A09;TL;F	no overlap
chr0	147989938	147990791	-	CC00;XX;SE2;079;F07;TL;F	no overlap
chr0	148068873	148069363	-	CC00;XX;PP1;072;B07;TL;F	no overlap
chr0	148082493	148082973	+	CC00;XX;PP1;043;D06;TL;F	no overlap
chr0	148083266	148083680	+	Contig4938	no overlap
chr0	148105065	148105440	-	CC00;XX;SH3;007;C09;EM;F	no overlap
chr0	148106137	148106655	-	CC00;XX;PP1;126;D12;TL;F	no overlap
chr0	148402723	148403131	+	Contig4340	no overlap
chr0	148589076	148589287	+	CC00;XX;PP1;105;E04;TL;F	no overlap
chr0	148761608	148762094	+	CC00;XX;PP1;072;B07;TL;F	no overlap
chr0	148765627	148766725	+	Contig2527	no overlap
chr0	148974795	148975280	+	Contig1524	no overlap
chr0	148996640	148997080	+	Contig6367	no overlap
chr0	149005248	149005463	+	CC00;XX;PP1;086;A05;TL;F	no overlap
chr0	149050397	149050652	+	CC00;XX;PP1;107;C02;TL;F	no overlap
chr0	149116557	149117204	-	Contig7959	no overlap
chr0	149139729	149140196	+	CC00;XX;PP1;035;H06;TL;F	no overlap
chr0	149140805	149141323	-	CC00;XX;PP1;075;B12;TL;F	no overlap
chr0	149193138	149193546	+	Contig4340	no overlap
chr0	149269147	149269413	+	Contig2990	no overlap
chr0	149317731	149318829	-	Contig2527	no overlap
chr0	149326492	149327028	-	CC00;XX;PP1;125;H02;TL;F	no overlap
chr0	149422176	149423276	-	Contig2527	no overlap
chr0	149426241	149426494	+	Contig2248	no overlap
chr0	149674310	149674593	+	CC00;XX;PP1;077;F10;TL;F	no overlap
chr0	149807308	149807829	+	CC00;XX;PP1;020;C10;TL;F	no overlap
chr0	149876251	149876503	+	Contig2248	no overlap
chr0	149906039	149906457	+	Contig1615	no overlap
chr0	149998489	149999132	-	Contig7959	no overlap
chr0	150126502	150126767	-	CC00;XX;PP1;019;G08;TL;F	no overlap
chr0	150422754	150423233	-	CC00;XX;SE4;121;D05;TL;F	no overlap
chr0	150442243	150442580	+	CC00;XX;PP1;026;G07;TL;F	no overlap
chr0	150446066	150446343	-	Contig5957	no overlap
chr0	150492151	150492364	-	Contig1864	no overlap
chr0	150517091	150517346	+	CC00;XX;PP1;107;C02;TL;F	no overlap
chr0	150530403	150530678	+	CC00;XX;PP1;077;F10;TL;F	no overlap
chr0	150535791	150536118	+	CC00;XX;PP1;020;H03;TL;F	no overlap
chr0	150645771	150646051	-	CC00;XX;PP1;106;D12;TL;F	no overlap
chr0	150719697	150720258	+	Contig6497	no overlap
chr0	150747533	150748370	+	Contig8064	no overlap
chr0	150748951	150749359	+	Contig4340	no overlap
chr0	150906026	150906466	-	CC00;XX;PP1;075;H02;TL;F	no overlap
chr0	150943109	150943385	-	CC00;XX;PP1;045;B04;TL;F	no overlap
chr0	150958057	150959158	-	Contig2527	no overlap
chr0	151126091	151126804	+	CC00;XX;SE3;117;H06;TL;F	no overlap
chr0	151255031	151255651	-	Contig8083	no overlap
chr0	151271153	151271639	+	CC00;XX;PP1;067;B06;TL;F	no overlap
chr0	151441913	151442501	-	CC00;XX;SE2;085;A11;TL;F	no overlap
chr0	151666018	151666234	+	CC00;XX;PP1;086;A05;TL;F	no overlap
chr0	151668744	151668959	+	CC00;XX;PP1;086;A05;TL;F	no overlap
chr0	151835459	151836445	-	Contig2615	no overlap
chr0	151912916	151914014	+	Contig2527	no overlap
chr0	151999077	151999486	+	CC00;XX;SE1;035;G02;TL;F	no overlap
chr0	152214887	152215444	-	Contig3577	no overlap
chr0	152296186	152296660	-	Contig4488	no overlap
chr0	152410146	152410800	-	Contig7271	no overlap
chr0	152412434	152412884	+	CC00;XX;PP1;071;C08;TL;F	no overlap
chr0	152412946	152413599	-	Contig7271	no overlap
chr0	152482111	152482731	+	Contig8083	no overlap
chr0	152516838	152517053	+	CC00;XX;PP1;047;H07;TL;F	no overlap
chr0	152609215	152609681	+	CC00;XX;PP1;063;G07;TL;F	no overlap
chr0	152705992	152706205	+	CC00;XX;PP1;001;E12;TL;F	no overlap
chr0	152818791	152819314	-	CC00;XX;PP1;020;E08;TL;F	no overlap
chr0	152829416	152830516	-	Contig2527	no overlap
chr0	153030640	153031280	+	Contig7959	no overlap
chr0	153195629	153196164	-	Contig4738	no overlap
chr0	153231446	153232543	+	Contig2527	no overlap
chr0	153395341	153395862	+	CC00;XX;PP1;020;E08;TL;F	no overlap
chr0	153403944	153404701	+	Contig6991	no overlap
chr0	153410342	153411097	+	Contig6991	no overlap
chr0	153461025	153461514	+	CC00;XX;PP1;072;B07;TL;F	no overlap
chr0	153607242	153607618	+	CC00;XX;PP1;020;G11;TL;F	no overlap
chr0	153642906	153643127	-	CC00;XX;PP1;119;F10;TL;F	no overlap
chr0	153672077	153672558	-	CC00;XX;PP1;096;C03;TL;F	no overlap
chr0	154076039	154076557	+	Contig6255	no overlap
chr0	154138960	154139672	-	Contig7058	no overlap
chr0	154321662	154321991	-	CC00;XX;PP1;086;F12;TL;F	no overlap
chr0	154379482	154380019	-	CC00;XX;PP1;125;H02;TL;F	no overlap
chr0	154433253	154433965	+	Contig7058	no overlap
chr0	154654716	154655474	+	Contig6991	no overlap
chr0	154704803	154705282	+	CC00;XX;SE4;121;D05;TL;F	no overlap
chr0	154712091	154712609	-	CC00;XX;PP1;125;H02;TL;F	no overlap
chr0	154775192	154775444	-	Contig2248	no overlap
chr0	154913544	154914000	+	CC00;XX;PP1;033;C02;TL;F	no overlap
chr0	154981810	154982289	-	CC00;XX;SE4;121;D05;TL;F	no overlap
chr0	155269315	155269570	-	CC00;XX;PP1;107;C02;TL;F	no overlap
chr0	155463200	155464300	-	Contig2527	no overlap
chr0	155588851	155589365	+	Contig1248	no overlap
chr0	155590557	155591269	-	Contig7058	no overlap
chr0	155664303	155664679	+	CC00;XX;PP1;020;G11;TL;F	no overlap
chr0	155912989	155913397	-	Contig4340	no overlap
chr0	155976122	155976809	+	Contig4863	no overlap
chr0	155987771	155988250	-	CC00;XX;SE4;121;D05;TL;F	no overlap
chr0	155988550	155988766	+	CC00;XX;PP1;086;A05;TL;F	no overlap
chr0	156288310	156289217	-	Contig1023	no overlap
chr0	156330200	156330713	+	Contig1248	no overlap
chr0	156336999	156337712	-	Contig7058	no overlap
chr0	156718898	156719995	+	Contig2527	no overlap
chr0	156749172	156749591	-	CC00;XX;PP1;060;D08;TL;F	no overlap
chr0	156751788	156752196	+	Contig4340	no overlap
chr0	156826690	156826988	-	CC00;XX;EC1;016;A02;EC;F	no overlap
chr0	156923694	156924175	-	CC00;XX;PP1;096;C03;TL;F	no overlap
chr0	156949445	156949923	+	Contig4488	no overlap
chr0	156956428	156956948	+	CC00;XX;PP1;020;E08;TL;F	no overlap
chr0	157034147	157034683	-	CC00;XX;PP1;125;H02;TL;F	no overlap
chr0	157180529	157180991	+	CC00;XX;PP1;064;C06;TL;F	no overlap
chr0	157218771	157219271	+	CC00;XX;PP1;037;H08;TL;F	no overlap
chr0	157352739	157353019	-	CC00;XX;PP1;106;D12;TL;F	no overlap
chr0	157384822	157385535	+	Contig7058	no overlap
chr0	157405086	157405624	-	Contig7748	no overlap
chr0	157433666	157434423	+	Contig6991	no overlap
chr0	157438627	157439248	+	Contig8083	no overlap
chr0	157488051	157488459	-	Contig4340	no overlap
chr0	157489041	157489878	-	Contig8064	no overlap
chr0	157492557	157493657	-	Contig2527	no overlap
chr0	157495320	157496156	-	Contig8064	no overlap
chr0	157523337	157523589	-	Contig2248	no overlap
chr0	157530576	157530996	-	CC00;XX;PP1;060;D08;TL;F	no overlap
chr0	157694394	157695381	+	Contig2615	no overlap
chr0	157741976	157742423	-	CC00;XX;PP1;078;B11;TL;F	antisense
chr0	157861588	157862325	-	CC00;XX;SE2;098;D05;TL;F	no overlap
chr0	157985009	157985417	-	Contig4340	no overlap
chr0	157985895	157986732	-	Contig8064	no overlap
chr0	158041594	158042348	-	Contig6991	no overlap
chr0	158132933	158133455	-	CC00;XX;PP1;020;E08;TL;F	no overlap
chr0	158422994	158424094	-	Contig2527	no overlap
chr0	158541185	158541455	-	Contig2990	no overlap
chr0	158561160	158561417	-	CC00;XX;PP1;107;C02;TL;F	no overlap
chr0	158617836	158618937	-	Contig2527	no overlap
chr0	158688756	158689513	+	Contig6991	no overlap
chr0	158726929	158727181	-	Contig2248	no overlap
chr0	158727853	158728319	-	CC00;XX;PP1;028;B08;TL;F	no overlap
chr0	158752713	158753333	+	Contig8083	no overlap
chr0	158863792	158864307	+	CC00;XX;PP1;020;E08;TL;F	no overlap
chr0	158892300	158892552	-	Contig2248	no overlap
chr0	158897590	158898111	+	CC00;XX;PP1;104;D10;TL;F	no overlap
chr0	158902676	158903197	+	CC00;XX;PP1;104;D10;TL;F	no overlap
chr0	158908963	158909499	-	CC00;XX;PP1;125;H02;TL;F	no overlap
chr0	158982258	158983356	+	Contig2527	no overlap
chr0	159256092	159256520	-	CC00;XX;PP1;028;F06;TL;F	no overlap
chr0	159485859	159486380	-	CC00;XX;PP1;020;C06;TL;F	no overlap
chr0	159516048	159516355	-	CC00;XX;PP1;087;H06;TL;F	no overlap
chr0	159558999	159559478	+	CC00;XX;SE4;121;D05;TL;F	no overlap
chr0	159561303	159561519	-	CC00;XX;PP1;086;A05;TL;F	no overlap
chr0	159741418	159742255	+	Contig8064	no overlap
chr0	159742836	159743244	+	Contig4340	no overlap
chr0	159960933	159961583	-	CC00;XX;PP1;093;A11;TL;F	no overlap
chr0	160410407	160410829	+	CC00;XX;PP1;060;D08;TL;F	no overlap
chr0	160620255	160621355	-	Contig2527	no overlap
chr0	160629131	160629533	-	Contig4340	no overlap
chr0	160721765	160722302	+	CC00;XX;PP1;125;H02;TL;F	no overlap
chr0	160729371	160729822	+	CC00;XX;PP1;126;D04;TL;F	no overlap
chr0	160809663	160809878	-	CC00;XX;PP1;086;A05;TL;F	no overlap
chr0	160810200	160810679	+	CC00;XX;SE4;121;D05;TL;F	no overlap
chr0	160812776	160813060	-	CC00;XX;PP1;079;A07;TL;F	no overlap
chr0	160835563	160835892	-	CC00;XX;PP1;119;D05;TL;F	no overlap
chr0	161098369	161098786	-	CC00;XX;PP1;064;G07;TL;F	no overlap
chr0	161175005	161175646	+	Contig7959	no overlap
chr0	161265639	161266736	+	Contig2527	no overlap
chr0	161272583	161273455	+	Contig1855	no overlap
chr0	161290606	161290860	+	CC00;XX;PP1;107;C02;TL;F	no overlap
chr0	161313140	161313760	-	Contig8083	no overlap
[truncated: 537 more rows]
